# Supplementary material for: Position-Specific Metabolic Probing and Metagenomics of Microbial Communities Reveal Conserved Central Carbon Metabolic Network Activities at High Temperatures
Source: Front Microbiol. 2019 Jul 5;10:1427. doi: 10.3389/fmicb.2019.01427 (PMC6624737; doi:10.3389/fmicb.2019.01427)
Supplement: Supplementary file 1 [file Table_1.XLSX]

## Sheet: Sheet1
Table S1: Sampling site information and water chemistry.
Site	Hot spring name	Date Sampled	pH	Conductance (mS)	Temp. ℃ at time of sediment sampling	GPS	Description
GBS 60	GBS	2013-03-24	7.52	7.47	59.3	N 40 39.683; W 119 21.980	homogenized sediment sample from top 1 cm; orange and green mats with black and grey sediment on ledge of GBS
GBS 70	GBS	2013-03-26	7.5	7.58	70.2	N 40 39.680; W 119 21.975	homogenized sediment sample from top 1 cm; homgenous very light tan/white sediment with some faint green, very fluffy material
GBS 85	GBS	2013-03-26	7.23	7.58	84.2	N 40 39.686; W 119 21.981	homogenized sediment sample from top 1 cm; homogenous light grey fine clay-like sediment
GBS 95	GBS 19; metal culvert in field	2013-03-25	7.17	7.68	93.5	N 40 39.762; W 119 22.018	homogenized sediment sample from top 1 cm; dark black/grey sediment with small rocks and what appeared to be dead roots
Additional cation, anion, and trace element analysis for all hot spring water collected at sample sites and field blanks. Field blanks were collected and run in tandem with sampling-site water samples.
Analyzed by: Anion: HPLC, Dionex DX-500 chromatography, Dionex Co., USA; Cation: DCP-OES, Beckman, USA
units: mg L-1
Sample Name		F Conc	Cl Conc	NO2 Conc	Br Conc	NO3 Conc	PO4 Conc	SO4 Conc
GBS60		1.98839	1118.44	0	2.64937	0.261732	0.366004	138.475
GBS70		2.8419	1826.08	0	3.13829	3.08966	3.3047	223.806
GBS85		2.76873	1349.9	0	2.29218	4.56069	0.524646	171.19
GBS90		3.00721	1819.78	0	3.20011	0.34567	0.570765	223.43
		Al	Ca	Fe	Li	Mg	Mn	Na	Si	Sr
GBS60		0.023634	52.966	-0.008297	1.53977	1.02301	0.017637	1083.2	61.7601	2.24082
GBS70		0.023832	56.9451	-0.011083	1.65284	1.10135	0.019232	1171.29	66.312	2.40733
GBS70 Field Blank		0.093993	0.040994	0.051246	-0.000747 uv	0.034607	0.000564	5.36046	-4.731961 uv	0.000926
GBS85		0.380658	65.1597	0.260122	1.85698	1.34264	0.023231	1355.8	76.4095	2.74013
GBS90		0.026419	63.4094	-0.004726	1.83325	1.07717	0.015675	1340.26	74.2416	2.68575
GBS90 Field Blank		0.000354	0.695548	-0.012223	-0.000769 uv	0.028322	-0.000181	5.35847	-4.985042 uv	0.006055
ICP-MS derived data
Analyzed by: Varian 820
Sample Name	Be9 ppb ppb	Al27 ppb ppb	V51 ppb ppb	Cr52 ppb ppb	Mn55 ppb ppb	Fe57 ppb ppb	Co59 ppb ppb	Ni60 ppb ppb	Cu65 ppb ppb	Zn66 ppb ppb	Ga71 ppb ppb	As75 ppb ppb	Se78 ppb ppb	Rb85 ppb ppb	Sr88 ppb ppb	Cd112 ppb ppb	Cs133 ppb ppb	Ba137 ppb ppb	La139 ppb ppb	Ce140 ppb ppb	Pr141 ppb ppb	Nd146 ppb ppb	Sm147 ppb ppb	Eu153 ppb ppb	Gd157 ppb ppb	Tb159 ppb ppb	Dy163 ppb ppb	Ho165 ppb ppb	Er166 ppb ppb	Tm169 ppb ppb	Yb172 ppb ppb	Lu175 ppb ppb	Pb... ppb ppb	Th232 ppb ppb	U238 ppb ppb
Rinse	0.6497	-6.4328	0.0513	-0.4886	0.1069	-12.3879	0.2424	-0.389	-0.0474	-0.8463	0.0745	0.9888	-1.1901	0.0648	0.0417	-0.0102	0.0901	-0.0392	0.0734	0.0668	0.0706	0.0705	0.072	0.0678	0.0703	0.0739	0.0659	0.0689	0.07	0.0745	0.0858	0.0878	-0.5486	1.1999	0.287
GBS60	0.5783	23.7137	0.0017	0.9365	18.9854	108.818	0.1263	-0.2323	0.4034	6.2121	1.5567	72.1926	-1.1259	622.209	2385.99	0.0094	180.217	70.2797	0.028	0.0328	0.0053	0.0114	0.0033	0.0113	0.0025	-0.0125	0.0024	0.0031	0.0025	0.0034	0.0081	0.0088	-0.2954	0.1266	0.0997
GBS70	0.5175	28.5571	-0.0277	0.7118	20.0613	102.87	0.0716	-0.4758	0.6297	4.8185	1.6111	74.5737	1.8403	632.231	2451.68	0.0669	182.312	72.4745	0.0399	0.0555	0.0032	0.0108	0.0024	0.0103	0.0012	0.1113	0.0003	0.0015	0.0012	0.0016	0.0028	0.0037	-0.4538	-0.7832	0.0515
GBS 70 Field Blank	0.3477	105.001	0.7831	0.8247	0.6766	32.0798	0.0072	2.326	0.6644	6.5048	0.1075	-0.0822	-2.8812	0.827	0.9719	0.0295	0.6034	0.9238	0.0282	0.044	0.0037	0.0112	0.003	0.0005	0.0007	0.1085	0.0011	0.0006	0.0017	0.0005	0.0026	0.0026	-0.4452	-1.3089	0.031
GBS 85	0.4838	362.865	0.382	0.5946	21.6157	341.212	0.1177	-0.3868	0.8469	4.3886	1.836	73.3075	-3.4298	622.421	2412.41	0.1098	176.301	70.4257	0.082	0.1314	0.0134	0.0455	0.0085	0.0115	0.0063	0.4953	0.0057	0.0015	0.0035	0.0009	0.0064	0.003	-0.3569	-1.0302	0.0308
GBS90	0.4595	18.9421	-0.3691	0.1247	15.5039	97.3357	0.0398	-0.6141	0.4385	6.6161	1.5146	76.1325	-4.4674	623.908	2416.7	-0.0104	174.247	72.1168	0.017	0.0211	0.0014	0.0061	0.0007	0.0101	-0.0001	-0.0225	0.0004	0.0006	-0.0001	-0.0001	0.0007	0.0009	-0.5482	-1.1766	0.0209
GBS90 Field Blank	0.0812	4.5219	0.4426	1.0318	0.2355	-31.9883	-0.0552	-1.4533	0.95	4.1128	0.0049	-0.1015	-9.1013	0.1121	5.8075	-0.0263	0.0516	1.6953	0.032	0.0405	0.002	0.0075	0.001	-0.0001	-0.0011	-0.0194	0.0002	0.0003	-0.0002	0.0001	0.0003	0.0003	-0.5501	-1.3843	0.0295
