# Supplementary material for: Position-Specific Metabolic Probing and Metagenomics of Microbial Communities Reveal Conserved Central Carbon Metabolic Network Activities at High Temperatures
Source: Front Microbiol. 2019 Jul 5;10:1427. doi: 10.3389/fmicb.2019.01427 (PMC6624737; doi:10.3389/fmicb.2019.01427)
Supplement: Supplementary file 2 [file Table_2.xlsx]

## Sheet: Sheet1
Table S2: Rarefied 16S rRNA gene amplicon diversity statistics. Community statistics were obtained using rarefaction tool kit (RTK) (Saary et al., 2017). OTUs used in the alpha diversity analyses were grouped at 97% sequence identity.
Site	Richness (SE)	Chao1 (SE)	Shannon*	Simpson**	Inverse Simpson***	Evenness****
95 °C	206.7 (0.52)	395.4 (8.48)	2.7	0.878	8.16	0.507
85 °C	108.0 (0.92)	283.7 (12.04)	1.62	0.694	3.27	0.345
70 °C	305.4 (0.82)	517.9 (10.77)	3.72	0.957	23.3	0.651
60 °C	430.3 (1.58)	737.3 (14.79)	4	0.962	26.11	0.66
*, Standard error of the mean (SE) ≤ 0.002 for all samples.
**, SE ≤ 0.0002 for all samples.
***, SE ≤ 0.05.
****, SE ≤ 0.0006 for all samples.
