# Supplementary material for: Position-Specific Metabolic Probing and Metagenomics of Microbial Communities Reveal Conserved Central Carbon Metabolic Network Activities at High Temperatures
Source: Front Microbiol. 2019 Jul 5;10:1427. doi: 10.3389/fmicb.2019.01427 (PMC6624737; doi:10.3389/fmicb.2019.01427)
Supplement: Supplementary file 3 [file Table_3.xlsx]

## Sheet: Sheet1
Table S3: 16S rRNA gene amplicon OTUs ≥1% relative abundance. Taxonomic assignment was according to SILVA v. 119 and manual curation. Manual curation was performed using BLASTn, Greengenes, EzBioCloud (Yoon et al., 2017), and sequence cut-offs suggested by Yarza et al. (2014) for identification and naming of sequences belonging to candidate phyla.
OTU	Domain	Phylum	Class	Order	Family	Genus	60 C % total	70 C % total	85 C % total	95 C % total	16S rRNA gene sequence
Otu0001	Archaea	"Aigarcheaota"	Terrestrial_Hot_Spring_Gp(THSCG)			“Candidatus Calditenuis aerorheumensis”	0	0.0614078	0.483807	0	>Otu0001_M01829_44_000000000-A7E3H_1_1101_17671_10768CCCGTAGCCGGCCCGGTGTGTCCCTCGTTAAATCCACGGGCTTAACCCGTGGGCTGCGGGGGATACTACCGGGCTTGGGGGTGGGAGAGGCGCCCGGTATTCCCGGGGTAGGGGTAAAATCCTCTGATCCCGGGAGGACCATCAGTGGCGAAGGCGGGGCGCCAGAAC
Otu0005	Archaea	"Aigarcheaota"	Terrestrial_Hot_Spring_Gp(THSCG)			Candidatus Caldiarchaeum	0.0650905	0.0583967	0	0	>Otu0005_M01829_44_000000000-A7E3H_1_1101_23707_5221TCCGTAGCCGGCCCGGCGTGCTCCGCGTTAAATCCAGCAGCCTAACTGCTGGGCTGCGCGGATGACTGCCGGGCTTGGGGGTGGGAGAGGGCGGCGGTATTCCCGGGGTAGGGGTAAAATCCACTGATCCCGGGAGGACCACCAGTGGCGAAGGCGGCCGCCCAGAAC
Otu0009	Archaea	"Aigarcheaota"	Terrestrial_Hot_Spring_Gp(THSCG)			Group 2	0.0210809	0.0403791	0.0484451	0	>Otu0009_M01829_44_000000000-A7E3H_1_1101_14785_4251CCCGTAGCCGGCTCGGCGTGTCTCTCGTTAAATCCACAGGCCTAACCTGTGGGCTGCGGGAGATACTGCCGGGCTTGGGGGTGGGAGAGGCGCCCGGTATTCCCGGGGTAGGGGTAAAATCCTCTGATCCCGGGAGGACCACCAGTGGCGAAGGCGGGGCGCCAGAAC
Otu0003	Archaea	"Aigarcheaota"	Terrestrial_Hot_Spring_Gp(THSCG)			Group 4	0	0	0	0.253801	>Otu0003_M01829_44_000000000-A7E3H_1_1101_21081_22639CCCGTAGCCGGCCGGGTGTGTCCTCCGTTAAATCCACGGGCCTAACCCGTGGGCTGCGGAGGATACTACCCGGCTTGGGGGTGGGAGAGGGCGGCGGTATTCCCGGGGTAGGGGTAAAATCCACTGATCCCGGGAGGACCACCAGTGGCGAAGGCGGCCGCCCAGAAC
Otu0002	Bacteria	"Fervidibacteria"				“Candidatus Fervidibacter sacchari ”	0	0.0466482	0.237338	0.129721	>Otu0002_M01829_44_000000000-A7E3H_1_1101_22412_10234TCCGTAGGCGGTGTCCTAAGTCCCCCGTGAAAGCTGCCCGCTCAACGGGCAGAGGTCGGGGGAGACTGGGACACTTGAGGGCGGGAGAGGCCAGCGGAACGGCGGGTGTAGCGGTGAAATGCGTCGATATCCGCCGGAACACCAGTGGCGAAGGCGGCTGGCTGGAACG
Otu0033	Bacteria	"Parcubacteria" (OD1)	unclassified	unclassified	unclassified	unclassified	0.0194432	0	0	0	>Otu0033_M01829_44_000000000-A7E3H_1_1101_4813_8404TGAGAAGGCGGAAATAAAAGTTCTACCTAAAAGCTTAATCGCCCAACGGTTAAGATGGGTAGAATACTTTATTTCTAGAAGATAACAGAAGCTAACGGAACGTACGGTGTAGGGGTGAAATCCGTTGATATCGTGCGGAACGCCGAAGGCGAAGGCAGTTAGCTATGTTA
Otu0015	Bacteria	Aquificae	Aquificae	Aquificales	Aquificaceae	unclassified	0.0123462	0.0207326	0.0249745	0.0216754	>Otu0015_M01829_44_000000000-A7E3H_1_1101_20191_3719TCCGCAGCCGGATGGGTAAGCGGTTCGTCAAAGCCCACCGCTCAACGGTGGAACGGCGTACCGAACTGCCCATCTTGAGGCACGCTTAGGCAGGCGGAATTCCCGGTGTAGCGGTGAAATGCGTAGATATCGGGAGGAACACCGAAGGCGAAGGCAGCCTGCTGGGGCT
Otu0020	Bacteria	Armatimonadetes	unclassified	unclassified	unclassified	unclassified	0.0393902	0	0	0	>Otu0020_M01829_44_000000000-A7E3H_1_1101_23818_3971CACGTAGGCGGCTTCGTAAGTCTGGTGTGAAATCTCACGGCTCAACCGGGAGGCTGCACCAGATACTGCGAAGCTCGAGGACGGGAGAGGAGATCGGAATTCCCGGTGTAGCGGTGAAATGCATTGATATCGGGAGGAACACCAGTGGCGAAGGCGGATCTCTGGCCCG
Otu0030	Bacteria	Armatimonadetes	unclassified	unclassified	unclassified	unclassified	0	0.0215224	0	0	>Otu0030_M01829_44_000000000-A7E3H_1_1102_17319_12604CACGTAGGCGGCACCGTAAGTCTGGTGTGAAATCTCACGGCTCAACCGGGAGGCTGCACCAGATACTACGGCGCTCGAGGGCAGGAGAGGGGATTGGAATTCCCGGTGTAGCGGTGAAATGCATTGATATCGGGAGGAACACCAGTGGCGAAGGCGGATCCCTGGCCTG
Otu0047	Bacteria	Armatimonadetes	Chthonomonadetes	Chthonomonadales	unclassified	unclassified	0.0106664	0	0	0	>Otu0047_M01829_44_000000000-A7E3H_1_1101_15478_2369CGCGTAGGCGGCTGCGTAAGTGGGGAGTTAAAGCCCTCGGCTCAACCGAGGAAATGCTCCTCAAACTGCGCGGCTTGAGTGTAGGAGAGGGGAGTGGAATTCCCGGTGTAGCGGTGAAATGCGTTGATATCGGGAGGAACACCGGTGGCGAAGGCGGCTCCCTGGCCTA
Otu0050	Bacteria	Armatimonadetes	unclassified	unclassified	unclassified	unclassified	0.0100365	0	0	0	>Otu0050_M01829_44_000000000-A7E3H_1_1101_6010_6741CACGTAGGCGGCTCCGTAAGTCTGGTGTGAAATCTCACGGCTCAACCGGGAGGCTGCACCAGATACTGCGGCGCTCGAGGGCGGGAGAGGAGATTGGAATTCCCGGTGTAGCGGTGAAATGCATTGATATCGGGAGGAACACCAGTGGCGAAGGCGGATCTCTGGCCCG
Otu0004	Bacteria	Ca Acetothermia (OP1)				Candidatus_Acetothermus	0.0668122	0.0665416	0	0	>Otu0004_M01829_44_000000000-A7E3H_1_1101_12552_4255TGCGTAGGCGGTCGTGCATGTCGTTGGTGAAATCTCCCTGCTCAACGGGGAGGGGTCCAACGAAACGGCACGGCTGGAGGGCCGGAGAGGGAGGCGGAACTTCCGGAGTAGCGGTGAAATGCGTAGATACCGGAAGGTACCTCAATAGCGAAGGCAGCCTCCTGGCCGG
Otu0022	Bacteria	Ca Acetothermia (OP1)	unclassified	unclassified	unclassified	unclassified	0	0.0445256	0	0	>Otu0022_M01829_44_000000000-A7E3H_1_1118_5590_9444CGCGTAGGCGGTTCGGCAAGTCGTCCGTGAAAGCCCGGGGCTCAACCCCGGGAGGCCGGGCGAAACTGCCGGGCTAGAGGACGGCAGAGGAGGGTGGAGCGGCCGGAGTAGCGGTGAAATGCGTAGATACCGGCCGAAATCCCGATGGCGAAGGCAACCCTCTGGGCCG
Otu0021	Bacteria	Chlorobi	Chlorobia	Chlorobiales	OPB56	unclassified	0.0103305	0.0329746	0	0	>Otu0021_M01829_44_000000000-A7E3H_1_1101_24416_7111TGCGTAGGCGGGCGTGCGCGTCTGGGGTGAAAGGCTCCGGCTCAACCGGAGACATGCCCTGGGTACGGCACGTCTTGGGTGCGGGAGAGGGCGATGGAATTCCTGGTGTAGCGGTGAAATGCGTAGATATCAGGAGGAACACCGGTGGCGAAGGCGGTCGCCTGGCCCG
Otu0048	Bacteria	Chlorobi	Ignavibacteria	Ignavibacteriales	SM1H02	unclassified	0.0105405	0	0	0	>Otu0048_M01829_44_000000000-A7E3H_1_1101_24930_3046TGCGCAGGCGGGCTCTTAAGTCAAAGGTGAAATCTCCCGGCTTAACCGGGAAATTGCCTTTGATACTGAGAGCCTTGAGTACGGGAGAGGGAGATGGAATTCCAGGTGTAGCGGTGAAATGCGTAGATATCTGGAGGAACACCGGAGGCGAAGGCGGTCTCCTGGCCCG
Otu0011	Bacteria	Chloroflexi	unclassified	unclassified	unclassified	unclassified	0	0.0961102	0	0	>Otu0011_M01829_44_000000000-A7E3H_1_1101_7786_2936CACGCAGGCGGCCTGGTAAGTCGGGCGTGAAATCTCCCAGCTCAACTGGGAGGGGCCGTCCGATACTGCTGGGCTTGAGGGCGGGAGAGGGAGGTGGAATTCCCGGTGTAGCGGTGAAATGCGTAGAGATCGGGAGGAACGCCAGTGGGGAAGCCGGCCTCCTGGCCCG
Otu0014	Bacteria	Chloroflexi	Chloroflexia	Chloroflexales	Roseiflexaceae	Roseiflexus	0.0713056	0	0	0	>Otu0014_M01829_44_000000000-A7E3H_1_1101_14847_2876CGCGCAGGCGGCAACCTAAGTGTCGTGTGAAAGCCCCCGGCTCAACCGGGGGAGGCCATGGCAAACTGGGTCGCTCGAGCTGCGGAGAGGCCCCTCGAATTGCCGGTGTAGCGGTGAAATGCGTAGAGATCGGCAGGAAGACCAAGGGGGAAGCCAGGGGGCTGGCCGC
Otu0016	Bacteria	Chloroflexi				Thermoflexus hugenholtzii	0	0.0323823	0.0397443	0	>Otu0016_M01829_44_000000000-A7E3H_1_1102_21460_16061CGCGTAGGCGGGGCTCTAAGTCGGGCGTGAAAGCCCCGGGCTCAACTCGGGGAGGCCGCTCGATACTGGAGCCCTTGAGGGCGGGAGAGGGTGGTGGAATTCCCGGTGTAGCGGTGAAATGCGTAGATATCGGGAGGAACACCAGTGGGGAAGCCGGCCACCTGGCCCG
Otu0018	Bacteria	Chloroflexi	unclassified	unclassified	unclassified	unclassified	0.048041	0	0	0	>Otu0018_M01829_44_000000000-A7E3H_1_1101_5266_11532CGTTGAGGCGGCTCCGTAAGTTGGGCGTGAAAGCCCCGGGCTCAACCCGGGGAGGCCGTCCAATACTGCGGGGCTTGAGGGCAGCAGAGGGAGGTGGAATTCCCGGTGTAGTGGTGAAATGCGTAGATATCGGGAGGAACACCCGTGGCGAAGGCGGCCTCCTGGGCTG
Otu0023	Bacteria	Chloroflexi	Chloroflexia	Chloroflexales	Chloroflexaceae	Chloroflexus	0.0380884	0	0	0	>Otu0023_M01829_44_000000000-A7E3H_1_1101_19914_4720CGCGGAGGCGGCCTGCGGCGTCGGCGCTGAAAGCGCCCCGCTTAACGGGGCGAGGCGTGCCGATACGCGCAGGCTCGAGGCGAGCAGAGGGTGGTGGAATTCCGGGTGGAGCGGTGAAATGCGTAGAGATCCGGAGGAACGCCAGTGGGGAAGCCGGCCACCTGGGCTC
Otu0036	Bacteria	Chloroflexi	unclassified	unclassified	unclassified	unclassified	0.0160837	0	0	0	>Otu0036_M01829_44_000000000-A7E3H_1_1101_7654_4062CGGGCAGGCGGGGGTGCAAGTCTGGCGTGAAAGCTTCTGGCTCAACTGGGAGAGGCCGCCGGAGACTGCACCTCTAGAGGGCAGCAGAGGGGCGTGGAATTCCGGGTGGAGTGGTGAAATGCGTAGAGATCCGGAGGAACACCAGAGGCGAAGGCGGCGTCCTGGGCTG
Otu0046	Bacteria	Chloroflexi	Anaerolineae	Anaerolineales	Anaerolineaceae	unclassified	0.0107924	0	0	0	>Otu0046_M01829_44_000000000-A7E3H_1_1101_8857_12424CGTGCAGGCGGTTCGATAAGTTGGATGTGAAAGCTCCCGGCTCAACTGGGAGAGGTCGTTCAATACTGTCGAACTCGAGGATGGTAGAGGGAGGTGGAATTCCCGGTGTAGCGGTGAAATGCGTAGATATCGGGAGGAACACCAGTGGCGAAGGCGGCCTCCTGGGCCA
Otu0049	Bacteria	Chloroflexi	Caldilineae	Caldilineales	Caldilineaceae	Caldilinea	0.0103725	0	0	0	>Otu0049_M01829_44_000000000-A7E3H_1_1101_13164_7033CACGCAGGCGGCCTGGTAAGTCTGACGTGAAATCTCCTGGCTTAACCGGGAGGGGTCGTTGGAAACTGCCTGGCTTGAGGCGGCGAGAGGGGTGCGGAATTCCCGGTGTAGTGGTGGAATACGTAGAGATCGGGAGGAACACCAGAGGCGAAAGCGGCACCCTGGCGCT
Otu0027	Bacteria	Chloroflexi	unclassified	unclassified	unclassified	unclassified	0	0.0261131	0	0	>Otu0027_M01829_44_000000000-A7E3H_1_2116_25843_12075CGTGTAGGCGGCCCGGCAAGTCCGGCGTGAAATCTCCCGGCTCAACCGGGAGGGGTCGTCGGATACTGCTGGGCTAGAGGGGGGCAGAGGGAGGTGGAATTCCCGGTGTAGCGGTGAAATGCGTAGATATCGGGAGGAACACCGGTGGCGAAGGCGGCCTCCTGGGCCC
Otu0028	Bacteria	Chloroflexi	unclassified	unclassified	unclassified	unclassified	0.0224667	0	0	0	>Otu0028_M01829_44_000000000-A7E3H_1_1101_8010_3159CTTGTAGGCGGCTTCGTAAGTTGGGCGTGAAAGCTCCGGGCTTAACCCGGAGAGGCCGTCCAATACTGCGGAGCTCGAGGGTGCCAGAGGAAGGTGGAATTCCTGGTGTAGCGGTGAAATGCGTAGATATCAGGAGGAACACCCGTGGCGAAGGCGGCCTTCTGGGGCA
Otu0031	Bacteria	Chloroflexi (SAR202)	unclassified	unclassified	unclassified	unclassified	0	0.0228058	0	0	>Otu0031_M01829_44_000000000-A7E3H_1_1101_17875_2714TACGCAGGCGGACCTGTAAGTCAGGGGTGAAATTCCGGGGCTTAACTTCGGAGCTGCCCCTGAGACTGCAGGTCTTGGGTGCGGGAGAGGGAGGTGGAATTCCCGGTGTAGCGGTGAAATGCGTAGATATCGGGAGGAACACCGGTGGCGAAGGCGGCCTCCTGGCCCG
Otu0007	Bacteria	Cyanobacteria	unclassified	unclassified	unclassified	unclassified	0.101667	0	0	0	>Otu0007_M01829_44_000000000-A7E3H_1_1101_7959_2198TACGTAGGCGGCTAGTCAAGTCTGAGGTTAAAGACCACAGCTTAACTGTGGGGAGGCCTTGGAAACTGACTGGCTAGAGTGGGGCAGGGGTTGCGGGAATTCCCGGTGTAGCGGTGAAATGCGTAGATATCGGGAAGAACACCTGAGGCGAAAGCGCGCAACTGGGCCC
Otu0017	Bacteria	Cyanobacteria	unclassified	unclassified	unclassified	unclassified	0.0561458	0	0	0	>Otu0017_M01829_44_000000000-A7E3H_1_1101_16431_4214TCCGTAGGTGGTCTGACAAGTCTGGGGTTAAAGCCCGGAGCCCAACTCCGGATCGGCCCTGGAAACTGTCAGACTAGAGTAAGGTAGGGGTTGCGGGAATTCCCGGTGTAGCGGTGAAATGCGTAGATATCGGGAAGAACACCAGTGGCGAAAGCGCGCAACTGGGCCA
Otu0012	Archaea	Crenarchaeota	Thermoprotei	Terrestrial_Miscellaneous_Gp(TMCG)	unclassified	unclassified	0	0	0.0979107	0	>Otu0012_M01829_44_000000000-A7E3H_1_1101_22844_3283TCCGTAGCCGGCTCTGTAAGTCCTCCCTTAAATGGCACGGCTCAACCGTGCCGCTGGGGAGGATACTACAGAGCTAGGGGGCGGGAGAAGCGGGCGGTACTCGGGAGGTAGGGGCAAAATCCTTTAATCTCCCGAGGACCACCAGTGGCGGAGGCGGCCCGCTAGAAC
Otu0006	Archaea	Crenarchaeota	Thermoprotei	Desulfurococcales	Desulfurococcaceae	Ignisphaera	0	0	0	0.145369	>Otu0006_M01829_44_000000000-A7E3H_1_1101_20478_6043CCCGTAGCCGGCCCGGCAAGTCCCCACTGAAATCCCCAGGCTCAACCTGGGGACGGGTGGGGATACTGCCGGGCTAGGGGGCGGGAGAGGCCGAGGGTACTCCCGGGGTAGGGGCGAAATCCGATAATCCCGGGAGGACCACCAGTGGCGAAGGCGCTCGGCTGGAAC
Otu0013	Archaea	Crenarchaeota	Thermoprotei	Desulfurococcales	unclassified	unclassified	0	0	0	0.0968759	>Otu0013_M01829_44_000000000-A7E3H_1_1101_8775_3750CCCGTAGCCGGCCCGGTAAGTCCCCCCTTAAAGCCCCGGGCCCAACCCGGGGACGGGGGGGATACTGCCGGGCTAGGGGGCGGGAGAGGCCGGCGGTACTCCCGGGGTAGGGGCGAAATCCGTTAATCCCGGGAGGACCACCAGTGGCGAAGGCGGCCGGCTGGAAC
Otu0019	Archaea	Crenarchaeota	Thermoprotei	Desulfurococcales	Desulfurococcaceae	Ignisphaera	0	0	0	0.0625933	>Otu0019_M01829_44_000000000-A7E3H_1_1101_12523_4222CCCGTAGCCGGCCCAGCAAGCCCTTGCTGAAATCCTCGGGCTTAACCCGAGGGTAGGTAAGGGAACTGCTGGGCTAGGGGGCGGGAGAGGCCGAGGGTACTCCCGGGGTAGGGGCGAAATCCTATAATCCCGGGAAGACCACCAGTGGCGAAGGCGCTCGGCTGGAAC
Otu0025	Archaea	Crenarchaeota	Thermoprotei	Desulfurococcales	Desulfurococcaceae	unclassified	0	0	0	0.0358308	>Otu0025_M01829_44_000000000-A7E3H_1_1101_7146_3115CCCGTAGCCGGCCCGGTAAGTCCCCCCTTAAATCCCCGGGCTCAACCCGGGGATTGGGGGGGATACTGTCGGGCTAGGGGGCGGGAGAGGCCGAGGGTACTCCCGGGGTAGGGGCGAAATCCGTTAATCCCGGGAGGACCACCCGTGGCGAAGGCGCTCGGCTGGAAC
Otu0029	Archaea	Crenarchaeota	Thermoprotei	Desulfurococcales	Desulfurococcaceae	unclassified	0	0	0	0.027979	>Otu0029_M01829_44_000000000-A7E3H_1_1101_22447_5168CCCGTAGCCGGCCTGGCAAGCCCCCGCTGAAATCCCCGGGCTTAACCCGGGGACGGGCGGGGGAACTGCCAGGCTAGGGGGCGGGAGAGGCCGAGGGTACTCCCGGGGTAGGGGCGAAATCCGATAATCCCGGGAGGACCACCAGTGGCGAAGGCGCTCGGCTGGAAC
Otu0037	Archaea	Crenarchaeota	Thermoprotei	Desulfurococcales	Desulfurococcaceae	unclassified	0	0	0	0.0206248	>Otu0037_M01829_44_000000000-A7E3H_1_1101_27602_11096TCCGTAGCCGGTCCAGCAAGTCTCCCCTTAAATCCCACGGCCCAACCGTGGGGCTGGGGGAGATACTGCTGGGCTAGGGGGCGGGAGAGGCCGAGGGTACTCCCGGGGTAGGGGCGAAATCCTATAATCCCGGGAGGACCACCAGTGGCGAAGGCGCTCGGCCAGAAC
Otu0038	Archaea	Crenarchaeota	Thermoprotei	Desulfurococcales	Desulfurococcaceae	Sulfophobococcus	0	0	0	0.0204589	>Otu0038_M01829_44_000000000-A7E3H_1_1101_20870_18844CCCGTAGCCGGCCCGGTAAGTCTCCCCTGAAATCCCCGGGCTCAACCCGGGGGCGGGGGGAGATACTGCCGGGCTAGGGGGCGGGAGAGGCCGAGGGTACTCCCGGGGTAGGGGCGAAATCCGTTAATCCCGGGAGGACCACCCGTGGCGAAGGCGCTCGGCTGGAAC
Otu0051	Archaea	Crenarchaeota	Thermoprotei	unclassified	unclassified	unclassified	0	0	0	0.0131601	>Otu0051_M01829_44_000000000-A7E3H_1_1101_17325_11259CCCGTAGCCGGCCTGGCAAGCCCCTGCTGAAATCCCCGGGCTCAACCCGGGGGCAGGCAGGGGAACTGCCAGGCTAGGGGGCGGGAGAGGCCGAGGGTACTCCCGGGGTAGGGGCGAAATCCGATAATCCCGGGAGGACCACCAGTGGCGAAGGCGCTCGGCTGGAAC
Otu0010	Bacteria	Deinococcus-Thermus	Deinococci	Thermales	Thermaceae	Thermus	0.0423298	0.0201896	0	0.0409732	>Otu0010_M01829_44_000000000-A7E3H_1_1101_15949_2222CGTGTAGGCGGCTTGGGGCGTCCCATGTGAAAGGCCACGGCTCAACCGTGGAGGAGCGTGGGATACGCTCAGGCTAGACGGTGGGAGAGGGTGGTGGAATTCCCGGAGTAGCGGTGAAATGCGCAGATACCGGGAGGAACGCCGATGGCGAAGGCAGCCACCTGGCTCA
Otu0024	Bacteria	“Calescamantes” (EM19)				Calescibacterium	0	0	0.0343735	0	>Otu0024_M01829_44_000000000-A7E3H_1_1102_17906_13440TCCGTAGGCGGTCTGGTAAGTCTCCTGTGAAAGCTGCCCGCTCAACGGGCAGAGGTCAGGAGATACTGCTGGACTAGGGACCGGCAGGGGGGACCGGAATTCCCGGTGTAGCGGTGAAATGCGTAGATATCGGGAGGAACGCCGATGCCGAAGGGGGGTCCCTAGGCCG
Otu0034	Bacteria	GAL08	unclassified	unclassified	unclassified	unclassified	0	0.0113535	0	0	>Otu0034_M01829_44_000000000-A7E3H_1_1101_11879_5126CGGGTAGGCGGTTCGGTAAGTCGAACGTGAAATCCCTGGGCTCAACCCAGGAATGGCGTTCGAGACTGCCGGACTCGAGGGCGGTAGAGGGCGCTGGAATTCCCGGTGTAGCGGTGAAATGCATAGATATCGGGAGGAACACCAGTGGCGAAGGCGGGCGCCTGGGCCG
Otu0043	Bacteria	Proteobacteria	Gammaproteobacteria	Pseudomonadales	Pseudomonadaceae	Pseudomonas	0	0	0	0.0152613	>Otu0043_M01829_44_000000000-A7E3H_1_1114_10590_19391CGCGTAGGTGGTTCGTTAAGTTGGATGTGAAATCCCCGGGCTCAACCTGGGAACTGCATTCAAAACTGACGAGCTAGAGTATGGTAGAGGGTGGTGGAATTTCCTGTGTAGCGGTGAAATGCGTAGATATAGGAAGGAACACCAGTGGCGAAGGCGACCACCTGGACTG
Otu0008	Archaea	Thaumarchaeota	Thaumarchaeota_Incertae_Sedis	Unknown_Order	Unknown_Family	Candidatus_Nitrosocaldus	0	0.0958634	0.0122993	0	>Otu0008_M01829_44_000000000-A7E3H_1_1101_17610_7613TCCGTAGCCGGCTTAGCAAGTCCTCCGTTAAATCCAACGGCTTAACCGTTGGGCTGCGGGGGATACTGCTAAGCTAGGGGGCGGGAGAGGCGAGGGGTATTCCCAGGGTAGGGGTAAAATCCGTTGATCCTGGGAGGACCACCAGTGGCGAAGGCGCCTCGCTAGAAC
Otu0032	Archaea	Thaumarchaeota	Thaumarchaeota_Incertae_Sedis	Unknown_Order	Unknown_Family	unclassified	0.0197371	0	0	0	>Otu0032_M01829_44_000000000-A7E3H_1_1101_7835_3598TCCGTAGCCGGTCTAACAAGTCCTCCGTTAAATCCAACGGCTCAACCGTTGGGCTGCGAGGGATACTGTTAGACTAGGGGGCGGGAGAGGCGAGGGGTATTCCTAGGGTAGGGGTAAAATCCATTGATCCTAGGAGGACCACCAGTGGCGAAGGCGCCTCGCTAGAAC
Otu0041	Archaea	Thaumarchaeota	Nitrososphaeria	Ca. Nitrosocaldales	unclassified	unclassified	0	0.0150558	0	0	>Otu0041_M01829_44_000000000-A7E3H_1_1101_27592_6727TCCGTAGCCGGCTCCATAAGTCCTCCGTTAAATCCAACGGCTCAACCGTTGGGCTGCGGAGGATACTGTGGGGCTAGGGGGCGGGAGAGGCGGACGGTATTCCCTGGGTAGGGGTAAAATCCGCTGATCCAGGGAGGACCACCAGTGGCGAAGGCGGTCCGCCAGAAC
Otu0045	Bacteria	Thermodesulfobacteria	Thermodesulfobacteria	Thermodesulfobacteriales	Thermodesulfobacteriaceae	unclassified	0	0.0122914	0	0	>Otu0045_M01829_44_000000000-A7E3H_1_1105_6643_4770TGCGTAGGCGGCTGGGTAAGTCGCAGGTTAAAGCCCAGGGCTCAACCCTGGAAAAGCCTGCGATACTGCTTAGCTTGAGGGCCGAAGAGGCTGGCGGAATTCCCGGTGTAGGGGTGAAATCCGTAGATATCGGGAGGAACACCGGTGGGGAAGCCGGCCAGCTGGACGG
Otu0026	Bacteria	unclassified #3	unclassified	unclassified	unclassified	unclassified	0.0131021	0.015352	0	0	>Otu0026_M01829_44_000000000-A7E3H_1_1101_19786_4309CGTGTAGGCGGCTGGGCAAGTGCTGGGTGTAAGGCTATGGCTCAACCATAGAGCTGCCCTGCAGACTGCCTGGCTTGAGTGAGCGAGGGGAGGGCGGAATTCCCGGTGTAGCGGTGAAATGCGTAGATATCGGGAGGAAGGCCGGTGGCGAAGGCGGCCCTCTGGCGCT
Otu0039	Bacteria	unclassified #7	unclassified	unclassified	unclassified	unclassified	0	0.017129	0	0	>Otu0039_M01829_44_000000000-A7E3H_1_1101_25386_13513CGTCTAGGCGGCCGGGCAAGTCGCCTGTGAAAGCCTGCGGCTCAACCGCAGAATGGCAGGCGATACTACCCGGCTCGAGGGCGGGAGAGGGAGACGGAATTCCCGGTGTAGCGGTGAAATGCGTAGATATCGGGAGGAACACCAGTGGCGAAGGCGGTCTCCTGGCCCG
Otu0040	Bacteria	unclassified #8	unclassified	unclassified	unclassified	unclassified	0	0.0162405	0	0	>Otu0040_M01829_44_000000000-A7E3H_1_1101_12365_3610TGCGTAGGCGGGACCGTAAGTCGGGCGTTAAAGCCCCCGGCTCACCCGGGGAAGGGCGTCCGAAACTGCGGTCCTTGGGGCCGGGAGAGGCCAGCGGAATTCCCGGTGTAGCGGTGAAATGCGCAGATATCGGGAGGAACACCGGAGGCGAAGGCGGCTGGCTAGACCG
Otu0042	Bacteria	unclassified #9	unclassified	unclassified	unclassified	unclassified	0	0.0108599	0	0	>Otu0042_M01829_44_000000000-A7E3H_1_1102_15841_21063GGTGTAGGCGGCCGGGTAAGTCCCGTGTGAAAGCCCACGGCTCAACCGTGGGACGTCGCGGGAAACTGCCCGGCTTGAGGGCAGCAGAGGGTGGTGGAATTCCCGGTGTAGCGGTGAAATGCGTAGAGATCGGGAGGAACGCCAGTGGCGAAGGCGGCCACCTGGGCTG
Otu0044	Archaea	unclassified #10	unclassified	unclassified	unclassified	unclassified	0	0.0130813	0	0	>Otu0044_M01829_44_000000000-A7E3H_1_1101_22194_9356TCCGTAGCCGGCCTTGCAAGTCTTTTGTGAAATCCTCTTGTAAACAAGAGGGCTCGCTTAAGATACTGCAAGGCTAGGGATAGGGAGAGGCCGAAGGTACTCTCGAGGTAGGGGTCAAATCCGTTAATCTCGAGGGGACCACCTGTGGCGAAGGCGTTCGGCCAGAAC
Other (<1% abundance)							0.28413	0.20204	0.02111	0.115676
