# Supplementary material for: Position-Specific Metabolic Probing and Metagenomics of Microbial Communities Reveal Conserved Central Carbon Metabolic Network Activities at High Temperatures
Source: Front Microbiol. 2019 Jul 5;10:1427. doi: 10.3389/fmicb.2019.01427 (PMC6624737; doi:10.3389/fmicb.2019.01427)
Supplement: Supplementary file 4 [file Table_4.XLSX]

## Sheet: Sheet1
Table S4. 16S gene amplicon sequences and associated OTU#s, taxonomic resluts for MAGS from GTDB-Tk, and JGI-provided bin qualtiy information.
16S gene amplicon sequences and associated OTU#s that were 100% identical to a sequence found in the associated metagenomic bin (167-169 bp in length). The Silva classification for 16S gene amplicons and their respective % relative abundance is provided, see text for manually curated taxonomy. *, OTU 0271 was only 98.817% identical (169 bp) to a sequence in bin 70_41. Matching sequences were iden…
		16S gene amplicon SILVA classification						% Relative Abundance
Bin ID	OTU#	Domain	Phylum	Class	Order	Family	Genus	GBS 60	GBS 70	GBS 85	GBS 95	16S iTag (V4) Sequence
60_12	Nothing found
60_15	0068	Bacteria	unclassified	unclassified	unclassified	unclassified	unclassified	0.491328	0	0	0	CACGCAGGCGGCTTCGTAAGTCCAACGTGAAAGCTCCCGGCTTAACTGGGAGAGGTCGTTGGATACTGCGAGGCTCGAGGTTAGGAGAGGGAAGTGGAATTCCCGGTGTAGTGGTGGAATACGTAGATATCGGGAGGAACTCCAGTGGCGAAGGCGACTTCCTGGCCT
60_16	0060	Bacteria	Proteobacteria	Deltaproteobacteria	unclassified	unclassified	unclassified	0.634107	0.00493632	0	0	CGCGTAGGCGGTCCGGTAAGTCGGGTGTGAAAGCCCCGGGCTCAACCCGGGAAGTGCATTCGAAACTGCCGGACTTGAGTACGGGAGGGGGAAGTGGAATTCCTGGTGTAGGGGTGAAATCCGTAGATATCAGGAGGAACACCGGTGGCGAAGGCGACTTCCTGGACCG
60_23	0034	Bacteria	GAL08	unclassified	unclassified	unclassified	unclassified	0.722295	1.13535	0	0	CGGGTAGGCGGTTCGGTAAGTCGAACGTGAAATCCCTGGGCTCAACCCAGGAATGGCGTTCGAGACTGCCGGACTCGAGGGCGGTAGAGGGCGCTGGAATTCCCGGTGTAGCGGTGAAATGCATAGATATCGGGAGGAACACCAGTGGCGAAGGCGGGCGCCTGGGCCG
60_26	0035	Bacteria	Bacteroidetes	Cytophagia	Order_II	Rhodothermaceae	Rhodothermus	0.919666	0.542995	0	0.387061	TGCGTAGGCGGGGCTGTAAGTCAGGGGTGAAATCCTTCGGCTCAACCGGAGAATTGCCCCTGATACTGCAGCTCTTGAGTCCCGGAGAGGCCGCTGGAATTCGTGGTGTAGCGGTGAAATGCGTAGATATCACGAGGAACACCAGAGGCGAAGGCGGGCGGCTAGACGG
60_27	0084	Bacteria	unclassified	unclassified	unclassified	unclassified	unclassified	0.407341	0	0	0	CGTGTAGGCGGTGCGTTAAGTCAGCCGTGAAAGCCCTAAGCTTAACTTAGGAAAGCCGGTTGATACTGACGCGCTAGAGTGCAGAAGAGGCAACTGGAATTCTCGGTGTAGCGGTGAAATGCGTAGATATCGAGAGGAACACCGGTGGCGAAGGCGAGTTGCTGGTCTG
60_29	0075	Bacteria	Proteobacteria	Deltaproteobacteria	Syntrophobacterales	Syntrophobacteraceae	Thermodesulforhabdus	0.432537	0	0	0	CGCGTAGGCGGTCTAGCAAGTCTGGTGTGAAAGCCCAGGGCTCAACCCTGGAAGGGCACTGGAAACTGCTAGGCTTGAGTTCCGGAGAGGAGGGGGGAATTCCCGGTGTAGCGGTGAAATGCGTAGATATCGGGAGGAATACCGGTGGCGAAGGCGCCCTTCTGGACGG
60_31	0031	Bacteria	unclassified	unclassified	unclassified	unclassified	unclassified	0.00839877	2.28058	0.0483377	0.00552944	TACGCAGGCGGACCTGTAAGTCAGGGGTGAAATTCCGGGGCTTAACTTCGGAGCTGCCCCTGAGACTGCAGGTCTTGGGTGCGGGAGAGGGAGGTGGAATTCCCGGTGTAGCGGTGAAATGCGTAGATATCGGGAGGAACACCGGTGGCGAAGGCGGCCTCCTGGCCCG
60_32	0072	Bacteria	Thermotogae	Thermotogae	Thermotogales	Thermotogaceae	Fervidobacterium	0.449334	0	0	0	TGCGTAGGCGGCCGAGTGTGTCTGGCGTTAAAAGCCACGGCTCAACTGTGGATATGCGCTGGAAACTGCTCGGCTTGAGTGCAGCAGAGGCAGACGGAACTGCTGGTGTAGAGGTGAAATTCGTAGATATCAGCAGGAACGCCGGTGGAGAAGTCGGTCTGCTGGGCTG
60_34	0140	Bacteria	Proteobacteria	Deltaproteobacteria	Syntrophobacterales	Syntrophaceae	Desulfobacca	0.172175	0	0.00537086	0	CGTGTAGGCGGCCGGTTAAGTCAGAGGTGAAAGCCCGGGGCTCAACCCCGGAAGTGCCTCTGATACTGGCCGGCTTGAGTCCGGGAGAGGGAAGCGGAATTCCGGGTGTAGAGGTGAAATTCGTAGATATCCGGAGGAACACCGGTGGCGAAGGCGGCTTCCTGGACCG
60_40	0017	Bacteria	unclassified	unclassified	unclassified	unclassified	unclassified	5.61458	0	0	0.182472	TCCGTAGGTGGTCTGACAAGTCTGGGGTTAAAGCCCGGAGCCCAACTCCGGATCGGCCCTGGAAACTGTCAGACTAGAGTAAGGTAGGGGTTGCGGGAATTCCCGGTGTAGCGGTGAAATGCGTAGATATCGGGAAGAACACCAGTGGCGAAAGCGCGCAACTGGGCCA
60_44	0021	Bacteria	Chlorobi	Chlorobia	Chlorobiales	OPB56	unclassified	1.03305	3.29746	0.037596	0.0110589	TGCGTAGGCGGGCGTGCGCGTCTGGGGTGAAAGGCTCCGGCTCAACCGGAGACATGCCCTGGGTACGGCACGTCTTGGGTGCGGGAGAGGGCGATGGAATTCCTGGTGTAGCGGTGAAATGCGTAGATATCAGGAGGAACACCGGTGGCGAAGGCGGTCGCCTGGCCCG
60_51	0009	Archaea	Thaumarchaeota	Terrestrial_Hot_Spring_Gp(THSCG)	Unknown_Order	Unknown_Family	Candidatus_Caldiarchaeum	2.10809	4.03791	4.84451	0	CCCGTAGCCGGCTCGGCGTGTCTCTCGTTAAATCCACAGGCCTAACCTGTGGGCTGCGGGAGATACTGCCGGGCTTGGGGGTGGGAGAGGCGCCCGGTATTCCCGGGGTAGGGGTAAAATCCTCTGATCCCGGGAGGACCACCAGTGGCGAAGGCGGGGCGCCAGAAC
70_8	0034	Bacteria	GAL08	unclassified	unclassified	unclassified	unclassified	0.722295	1.13535	0	0	CGGGTAGGCGGTTCGGTAAGTCGAACGTGAAATCCCTGGGCTCAACCCAGGAATGGCGTTCGAGACTGCCGGACTCGAGGGCGGTAGAGGGCGCTGGAATTCCCGGTGTAGCGGTGAAATGCATAGATATCGGGAGGAACACCAGTGGCGAAGGCGGGCGCCTGGGCCG
70_12	Nothing found
70_11	0040	Bacteria	unclassified	unclassified	unclassified	unclassified	unclassified	0.00839877	1.62405	0.0322251	0	TGCGTAGGCGGGACCGTAAGTCGGGCGTTAAAGCCCCCGGCTCACCCGGGGAAGGGCGTCCGAAACTGCGGTCCTTGGGGCCGGGAGAGGCCAGCGGAATTCCCGGTGTAGCGGTGAAATGCGCAGATATCGGGAGGAACACCGGAGGCGAAGGCGGCTGGCTAGACCG
70_17	0130	Bacteria	unclassified	unclassified	unclassified	unclassified	unclassified	0.0503926	0.167835	0	0	CGTGTAGGCGGCCTGGTAAGTCCCATGTGAAAGCCCACGGCTCAACCGTGGGAAGCCGTGGGAGACTGCTGGGCTTGAGGGCAGGAGAGGACGGTGGAATTCCCGGTGTAGCGGTGAAATGCGTAGATATCGGGAGGAACGCCAGTGACGAAGGTGGCCGTCTGGCCTG
70_19	0031	Bacteria	unclassified	unclassified	unclassified	unclassified	unclassified	0.00839877	2.28058	0.0483377	0.00552944	TACGCAGGCGGACCTGTAAGTCAGGGGTGAAATTCCGGGGCTTAACTTCGGAGCTGCCCCTGAGACTGCAGGTCTTGGGTGCGGGAGAGGGAGGTGGAATTCCCGGTGTAGCGGTGAAATGCGTAGATATCGGGAGGAACACCGGTGGCGAAGGCGGCCTCCTGGCCCG
70_22	0067	Bacteria	unclassified	unclassified	unclassified	unclassified	unclassified	0	0.582486	0	0	TCCGTAGGCGGTTGCCTAAGTCCCATGTGAAAGCCTCAGGCTCAACCTGAGGAGGACATGGGATACTGGGCAACTTGAGGGCGGAAGAGGCCGGCGGAACGGCGGGTGTAGCGGTGAAATGCGTAGATATCCGCCGGAACACCAATGGCGAAGGCAGCCGGCTGGGACG
70_24	0173	Bacteria	unclassified	unclassified	unclassified	unclassified	unclassified	0.0125982	0.0789811	0	0.0331767	CCCGCAGGCGGCCTGTCAAGTCCCGGGTGAAATCTCCCGGCTCAACTGGGAGGGGTCCTGGGAAACTGGCAGGCTTGAGGCAGGGAGAGGGGTGCGGAATTCCCGGTGTAGCGGTGAAATGCGTAGATATCGGGAGGAACACCAGTGGCGAAGGCGGCACCCTGGCCCT
70_27	Nothing found
70_26	0100	Bacteria	Bacteroidetes	Cytophagia	Order_II	Rhodothermaceae	Rhodothermus	0.0503926	0.296179	0	0.00552944	TGCGCAGGCGGGTCCGTAAGTCGGGGGTGAAATCCTGCGGCTTAACCGTAGAATTGCCCTCGATACTGCGGGCCTTGGGTCCCGGAGAGGTCGGTGGAATTCCCGGTGTAGCGGTGAAATGCGTAGATATCGGGAGGAACACCAGTGGCGAAGGCGGCCGACTGGACGG
70_28	0021	Bacteria	Chlorobi	Chlorobia	Chlorobiales	OPB56	unclassified	1.03305	3.29746	0.037596		TGCGTAGGCGGGCGTGCGCGTCTGGGGTGAAAGGCTCCGGCTCAACCGGAGACATGCCCTGGGTACGGCACGTCTTGGGTGCGGGAGAGGGCGATGGAATTCCTGGTGTAGCGGTGAAATGCGTAGATATCAGGAGGAACACCGGTGGCGAAGGCGGTCGCCTGGCCCG
70_32	0027	Bacteria	unclassified	unclassified	unclassified	unclassified	unclassified	0.00839877	2.61131	0.0966754	0	CGTGTAGGCGGCCCGGCAAGTCCGGCGTGAAATCTCCCGGCTCAACCGGGAGGGGTCGTCGGATACTGCTGGGCTAGAGGGGGGCAGAGGGAGGTGGAATTCCCGGTGTAGCGGTGAAATGCGTAGATATCGGGAGGAACACCGGTGGCGAAGGCGGCCTCCTGGGCCC
70_34	0155	Archaea	Korarchaeota	Korarchaeota_Incertae_Sedis	Unknown_Order	Unknown_Family	Candidatus_Korarchaeum	0	0.153026	0	0	TCCGTAGCCGGCCCCGTAAGTCCTCGGTTAAATCCGCTCGAAGACGAGCGGGCCGCCGAGGATACTGCGGGGCTAGGGAGCGGGAGGGGCCGAGGGTATTCCGGGGGGAGCGGTAAAATGCGTAGATCCCCGGAGGACCACCAGTGGCGAAGGCGCTCGGCTGGAAC
70_36	0009	Archaea	Thaumarchaeota	Terrestrial_Hot_Spring_Gp(THSCG)	Unknown_Order	Unknown_Family	Candidatus_Caldiarchaeum	2.10809	4.03791	4.84451	0	CCCGTAGCCGGCTCGGCGTGTCTCTCGTTAAATCCACAGGCCTAACCTGTGGGCTGCGGGAGATACTGCCGGGCTTGGGGGTGGGAGAGGCGCCCGGTATTCCCGGGGTAGGGGTAAAATCCTCTGATCCCGGGAGGACCACCAGTGGCGAAGGCGGGGCGCCAGAAC
70_39	0071	Bacteria	Thermotogae	Thermotogae	Thermotogales	Thermotogaceae	EM3	0	0.00987264	0.601536	0	GGTGTAGGCGGCTGGGTGTGTCGGGTGTGTAATCCTGGGGCTCAACTCCGGGGCTGCGCCCGATACTACCCTGCTAGAGGGCGCCAGGGGGAGGCGGAACTCCCGGTGTAGCGGTGAAATGCGTAGATATCGGGGGGAACACCGGAGGCGAAGGCGGCCTCCTGGGGCG
70_41	0271*	Archaea	Euryarchaeota	Thermoplasmata	South_African_Goldmine_Gp(SAGMEG)	unclassified	unclassified	0	0.0345543	0	0	CTCGTAGCCGGGCCGGCAAGTCCCCCGTGAAATCGGACCGCCTAACGGTTCGGCTTGCGGGGGAAACTACCGGCCTAGGGGCCGGGAGACGTCCGGGGTACTCCGGGGGTAGCGGTGAAATGCGTTGATCCTCGGAGGACCACCCGTGGCGAAGGCGCCGGACGAGAAC
85_2	0016	Bacteria	unclassified	unclassified	unclassified	unclassified	unclassified	0.335951	3.23823	3.97443	0.0608239	CGCGTAGGCGGGGCTCTAAGTCGGGCGTGAAAGCCCCGGGCTCAACTCGGGGAGGCCGCTCGATACTGGAGCCCTTGAGGGCGGGAGAGGGTGGTGGAATTCCCGGTGTAGCGGTGAAATGCGTAGATATCGGGAGGAACACCAGTGGGGAAGCCGGCCACCTGGCCCG
85_6	0807	Archaea	Crenarchaeota	Thermoprotei	Desulfurococcales	Desulfurococcaceae	unclassified	0	0	0.00537086	0	CCCGTAGCCGGCCCGGTAAGTCTCCGCTGAAATCCTCGGGCTCAACCCGAGGGCGGGCGGAGATACTGCCGGGCTAGAGGGCGGGAGAGGCCGGGGGTAGTCCCGGGGTAGGGGCGAAATCCGATAATCCCGGGAGGACCACCAGTGGCGAAGGCGCCCGGCTGGAAC
85_8	0009	Archaea	Thaumarchaeota	Terrestrial_Hot_Spring_Gp(THSCG)	Unknown_Order	Unknown_Family	Candidatus_Caldiarchaeum	2.10809	4.03791	4.84451	0	CCCGTAGCCGGCTCGGCGTGTCTCTCGTTAAATCCACAGGCCTAACCTGTGGGCTGCGGGAGATACTGCCGGGCTTGGGGGTGGGAGAGGCGCCCGGTATTCCCGGGGTAGGGGTAAAATCCTCTGATCCCGGGAGGACCACCAGTGGCGAAGGCGGGGCGCCAGAAC
85_9	0012	Archaea	Crenarchaeota	Thermoprotei	Terrestrial_Miscellaneous_Gp(TMCG)	unclassified	unclassified	0	0	9.79107	0	TCCGTAGCCGGCTCTGTAAGTCCTCCCTTAAATGGCACGGCTCAACCGTGCCGCTGGGGAGGATACTACAGAGCTAGGGGGCGGGAGAAGCGGGCGGTACTCGGGAGGTAGGGGCAAAATCCTTTAATCTCCCGAGGACCACCAGTGGCGGAGGCGGCCCGCTAGAAC
85_11	Nothing found
Full taxonomic results from GTDB-Tk and JGI-provided bin quality information for all high-quality metagenome-assembled genomes.
GTDB-Tk results for high-quality bins.
Bin ID	classification	fastani_reference	fastani_taxonomy	fastani_ani	fastani_af	closest_placement_reference	closest_placement_taxonomy	closest_placement_ani	closest_placement_af	classification_method	note	other_related_references(genome_id,species_name,ANI,AF)
60_12	d__Bacteria;p__Chloroflexota;c__Chloroflexia;o__Chloroflexales;f__Chloroflexaceae;g__Chloroflexus;s__GCF_000516515.1	GCF_000516515.1	d__Bacteria;p__Chloroflexota;c__Chloroflexia;o__Chloroflexales;f__Chloroflexaceae;g__Chloroflexus;s__	97.99	0.97	GCF_000516515.1	d__Bacteria;p__Chloroflexota;c__Chloroflexia;o__Chloroflexales;f__Chloroflexaceae;g__Chloroflexus;s__	97.99	0.97	ANI/Placement	topological placement and ANI have congruent species assignments
60_15	d__Bacteria;p__Chloroflexota;c__Anaerolineae;o__;f__;g__;s__	None	None	None	None	None	None	None	None	taxonomic novelty determined using RED	None	None
60_16	d__Bacteria;p__Desulfobacterota;c__JdFR-97;o__JdFR-97;f__;g__;s__	None	None	None	None	None	None	None	None	taxonomic novelty determined using RED	None	None
60_23	d__Bacteria;p__Acidobacteriota;c__Blastocatellia;o__Chloracidobacteriales;f__;g__;s__	None	None	None	None	None	None	None	None	taxonomic novelty determined using RED	None	None
60_26	d__Bacteria;p__Bacteroidota;c__Rhodothermia;o__Rhodothermales;f__Rhodothermaceae;g__Rhodothermus;s__	None	None	None	None	None	None	None	None	taxonomic novelty determined using RED	None	None
60_27	d__Bacteria;p__Acidobacteriota;c__Blastocatellia;o__Pyrinomonadales;f__Pyrinomonadaceae;g__;s__	None	None	None	None	None	None	None	None	taxonomic classification fully defined by topology	None	None
60_29	d__Bacteria;p__Desulfobacterota;c__Syntrophobacteria;o__Syntrophobacterales;f__Thermodesulforhabdaceae;g__;s__	None	None	None	None	None	None	None	None	taxonomic novelty determined using RED	None	None
60_31	d__Bacteria;p__Bacteroidota;c__Kryptonia;o__Kryptoniales;f__Kryptoniaceae;g__Thermokryptus;s__Thermokryptus mobilis	GCA_001442855.1	d__Bacteria;p__Bacteroidota;c__Kryptonia;o__Kryptoniales;f__Kryptoniaceae;g__Thermokryptus;s__Thermokryptus mobilis	99.64	0.95	GCA_001442855.1	d__Bacteria;p__Bacteroidota;c__Kryptonia;o__Kryptoniales;f__Kryptoniaceae;g__Thermokryptus;s__Thermokryptus mobilis	99.64	0.95	ANI/Placement	topological placement and ANI have congruent species assignments
60_32	d__Bacteria;p__Thermotogota;c__Thermotogae;o__Thermotogales;f__Fervidobacteriaceae;g__Fervidobacterium;s__	None	None	None	None	None	None	None	None	taxonomic classification fully defined by topology	None	None
60_34	d__Bacteria;p__Desulfobacterota;c__Desulfobaccia;o__Desulfobaccales;f__0-14-0-80-60-11;g__;s__	None	None	None	None	None	None	None	None	taxonomic novelty determined using RED	None	None
60_40	d__Bacteria;p__Cyanobacteriota;c__Cyanobacteriia;o__Gloeomargaritales;f__Gloeomargaritaceae;g__Gloeomargarita;s__	None	None	None	None	None	None	None	None	taxonomic novelty determined using RED	None	None
60_44	d__Bacteria;p__Bacteroidota;c__Kapabacteria;o__Kapabacteriales;f__NICIL-2;g__;s__	None	None	None	None	None	None	None	None	taxonomic novelty determined using RED	None	None
60_51	d__Archaea;p__Crenarchaeota;c__Nitrososphaeria;o__Caldiarchaeales;f__JGI-OTU-1;g__;s__	None	None	None	None	None	None	None	None	taxonomic novelty determined using RED	None	None
70_8	d__Bacteria;p__Acidobacteriota;c__Blastocatellia;o__Chloracidobacteriales;f__;g__;s__	None	None	None	None	None	None	None	None	taxonomic novelty determined using RED	None	None
70_11	d__Bacteria;p__Acidobacteriota;c__RBG-13-37-8;o__;f__;g__;s__	None	None	None	None	None	None	None	None	taxonomic novelty determined using RED	None	None
70_12	d__Bacteria;p__Chloroflexota;c__Chloroflexia;o__Thermomicrobiales;f__Thermomicrobiaceae;g__Thermomicrobium;s__	None	None	None	None	None	None	None	None	taxonomic novelty determined using RED	None	None
70_17	d__Bacteria;p__Firmicutes_H;c__CSP1-3;o__;f__;g__;s__	None	None	None	None	None	None	None	None	taxonomic novelty determined using RED	None	None
70_19	d__Bacteria;p__Bacteroidota;c__Kryptonia;o__Kryptoniales;f__Kryptoniaceae;g__Thermokryptus;s__Thermokryptus mobilis	GCA_001442855.1	d__Bacteria;p__Bacteroidota;c__Kryptonia;o__Kryptoniales;f__Kryptoniaceae;g__Thermokryptus;s__Thermokryptus mobilis	99.79	0.97	GCA_001442855.1	d__Bacteria;p__Bacteroidota;c__Kryptonia;o__Kryptoniales;f__Kryptoniaceae;g__Thermokryptus;s__Thermokryptus mobilis	99.79	0.97	ANI/Placement	topological placement and ANI have congruent species assignments
70_22	d__Bacteria;p__Armatimonadota;c__CG2-30-59-28;o__;f__;g__;s__	None	None	None	None	None	None	None	None	taxonomic novelty determined using RED	None	None
70_24	d__Bacteria;p__Chloroflexota;c__Dehalococcoidia;o__UBA2991;f__UBA2991;g__;s__	None	None	None	None	None	None	None	None	taxonomic novelty determined using RED	None	None
70_26	d__Bacteria;p__Bacteroidota;c__;o__;f__;g__;s__	None	None	None	None	None	None	None	None	taxonomic novelty determined using RED	None	None
70_27	d__Bacteria;p__Nitrospirota;c__Thermodesulfovibrionia;o__Thermodesulfovibrionales;f__;g__;s__	None	None	None	None	None	None	None	None	taxonomic classification fully defined by topology	None	None
70_28	d__Bacteria;p__Bacteroidota;c__Kapabacteria;o__Kapabacteriales;f__NICIL-2;g__;s__	None	None	None	None	None	None	None	None	taxonomic novelty determined using RED	None	None
70_32	d__Bacteria;p__Chloroflexota;c__Dehalococcoidia;o__SM23-28-2;f__SM23-28-2;g__;s__	None	None	None	None	None	None	None	None	taxonomic novelty determined using RED	None	None
70_34	d__Archaea;p__Crenarchaeota;c__Korarchaeia;o__Korarchaeales;f__Korarchaeaceae;g__Korarchaeum;s__	None	None	None	None	None	None	None	None	taxonomic novelty determined using RED	None	None
70_36	d__Archaea;p__Crenarchaeota;c__Nitrososphaeria;o__Caldiarchaeales;f__JGI-OTU-1;g__;s__	None	None	None	None	None	None	None	None	taxonomic novelty determined using RED	None	None
70_39	d__Bacteria;p__WOR-3;c__EM3;o__UBA1063;f__;g__;s__	None	None	None	None	None	None	None	None	taxonomic novelty determined using RED	None	None
70_41	d__Archaea;p__Hadesarchaeota;c__YNP-45;o__YNP-45;f__;g__;s__	None	None	None	None	None	None	None	None	taxonomic novelty determined using RED	None	None
85_2	d__Bacteria;p__Chloroflexota;c__Anaerolineae;o__Thermoflexales;f__Thermoflexaceae;g__Thermoflexus;s__Thermoflexus hugenholtzii	GCF_900187885.1	d__Bacteria;p__Chloroflexota;c__Anaerolineae;o__Thermoflexales;f__Thermoflexaceae;g__Thermoflexus;s__Thermoflexus hugenholtzii	99.22	0.95	GCF_900187885.1	d__Bacteria;p__Chloroflexota;c__Anaerolineae;o__Thermoflexales;f__Thermoflexaceae;g__Thermoflexus;s__Thermoflexus hugenholtzii	99.22	0.95	ANI/Placement	topological placement and ANI have congruent species assignments
85_6	d__Archaea;p__Crenarchaeota;c__Thermoprotei;o__Desulfurococcales;f__Ignisphaeraceae;g__;s__	None	None	None	None	None	None	None	None	taxonomic novelty determined using RED	None	None
85_8	d__Archaea;p__Crenarchaeota;c__Nitrososphaeria;o__Caldiarchaeales;f__JGI-OTU-1;g__;s__	None	None	None	None	None	None	None	None	taxonomic novelty determined using RED	None	None
85_9	d__Archaea;p__Crenarchaeota;c__Thermoprotei;o__Geoarchaeales;f__Geoarchaeaceae;g__SCGC-AAA471-B05;s__GCA_000380705.1	GCA_000380705.1	d__Archaea;p__Crenarchaeota;c__Thermoprotei;o__Geoarchaeales;f__Geoarchaeaceae;g__SCGC-AAA471-B05;s__	99.8	0.96	GCA_000380705.1	d__Archaea;p__Crenarchaeota;c__Thermoprotei;o__Geoarchaeales;f__Geoarchaeaceae;g__SCGC-AAA471-B05;s__	99.8	0.96	ANI/Placement	topological placement and ANI have congruent species assignments
85_11	d__Bacteria;p__WOR-3;c__EM3;o__;f__;g__;s__	None	None	None	None	None	None	None	None	taxonomic novelty determined using RED	None	None
JGI-provided bin quality information and statistics.
Bin ID	n_LSU	n_SSU	n_TSU	domain	n_tRNA	completeness	contamination	qual	n_contigs	contig_bp	gap_pct	ctg_N50	ctg_L50	ctg_N90	ctg_L90	ctg_max	gc_avg	gc_std
60_12	1	2	1	bacteria	20	95.91	0	high	299	4517727	0	61	22647	208	6945	71530	0.54093	0.01498
60_15	1	1	1	bacteria	18	96.39	3.13	high	309	3855443	0	73	16932	219	6002	93876	0.63184	0.01853
60_16	1	1	1	bacteria	21	94.19	3.44	high	301	3762836	0	59	19435	207	5209	79709	0.542	0.01573
60_23	1	1	1	bacteria	21	96.58	2.56	high	95	3021975	0	18	59480	54	17969	155717	0.61249	0.01355
60_26	1	1	1	bacteria	20	98.87	0	high	74	2875311	0	14	66216	46	17193	210480	0.55723	0.01464
60_27	1	1	1	bacteria	20	96.58	2.56	high	44	2751047	0	8	134332	21	39333	242361	0.41178	0.01252
60_29	1	1	1	bacteria	20	94.28	1.88	high	222	2572954	0	52	16934	161	5242	55996	0.43218	0.01589
60_31	1	1	1	bacteria	20	94.52	4.64	high	167	2506429	0	37	22401	116	6805	76988	0.38458	0.01245
60_32	1	1	1	bacteria	21	98.25	1.75	high	144	2494420	0	24	31743	91	7293	132687	0.3728	0.01294
60_34	1	1	1	bacteria	21	93.23	0	high	219	2447304	0	52	14547	160	5187	60615	0.66861	0.01806
60_40	1	1	1	bacteria	20	94.87	3.85	high	224	2282260	0	49	14025	162	4658	82873	0.56906	0.0314
60_44	1	1	1	bacteria	20	94.26	0.55	high	51	2007642	0	15	56049	36	22334	91181	0.62689	0.01044
60_51	1	1	1	archaea	20	96.76	0	high	90	1439040	0	18	23005	61	6791	80609	0.56448	0.03964
70_8	1	1	1	bacteria	21	96.58	2.56	high	65	2978651	0	15	72193	40	23404	163231	0.61285	0.01116
70_11	1	1	1	bacteria	20	95.26	3.86	high	96	2864557	0	18	54972	53	14570	179767	0.64178	0.02358
70_12	1	2	1	bacteria	19	94.49	0.62	high	285	2836556	0	62	12875	210	4589	92674	0.64377	0.02936
70_17	1	1	1	bacteria	21	94.44	2.04	high	110	2668686	0	12	55793	59	9073	195124	0.63458	0.02069
70_19	1	1	1	bacteria	20	96.16	2.73	high	100	2605979	0	16	49680	56	10514	145828	0.38536	0.01277
70_22	1	1	1	bacteria	20	91.67	0.93	high	85	2453947	0	17	47069	54	13818	152822	0.47469	0.00904
70_24	1	1	1	bacteria	20	93.33	0.99	high	58	2351874	0	12	67205	35	21038	151107	0.69325	0.014
70_26	2	1	1	bacteria	20	98.07	1.09	high	19	2325438	0	4	168087	12	73877	551460	0.63426	0.00488
70_27	2	2	1	bacteria	20	98.18	0.91	high	76	2181869	0	12	54980	43	12316	175342	0.41263	0.01185
70_28	2	1	1	bacteria	20	94.26	0	high	30	1999916	0	7	98581	18	44572	273194	0.62677	0.01136
70_32	1	1	1	bacteria	20	93.73	0	high	48	1777800	0	4	93089	18	21396	441070	0.65347	0.02718
70_34	2	1	1	archaea	20	93.39	3.74	high	72	1584004	0	7	47469	42	8377	261151	0.47754	0.01385
70_36	1	1	1	archaea	20	96.76	0.97	high	67	1508905	0	7	56829	35	8007	162588	0.56715	0.05764
70_39	1	4	1	bacteria	20	92.24	1.72	high	68	1379921	0	14	36273	45	10003	73678	0.43377	0.01247
70_41	1	1	1	archaea	21	94.39	0	high	105	1278393	0	25	18303	74	5325	60981	0.63223	0.03009
85_2	1	1	1	bacteria	20	94.26	1.82	high	356	3900006	0	72	15878	251	4772	82772	0.6696	0.03513
85_6	1	1	1	archaea	19	98.1	1.3	high	81	2312764	0	14	53833	47	13009	175346	0.44438	0.01789
85_8	2	1	1	archaea	20	96.76	0	high	56	1489319	0	9	47719	35	11002	299769	0.56988	0.0417
85_9	1	1	1	archaea	20	95.59	2.21	high	21	1438471	0	1	745112	2	550682	745112	0.28594	0.01488
85_11	1	1	1	bacteria	20	92.24	0	high	47	1345102	0	7	49092	29	10983	147496	0.43363	0.01142
