# Supplementary material for: Position-Specific Metabolic Probing and Metagenomics of Microbial Communities Reveal Conserved Central Carbon Metabolic Network Activities at High Temperatures
Source: Front Microbiol. 2019 Jul 5;10:1427. doi: 10.3389/fmicb.2019.01427 (PMC6624737; doi:10.3389/fmicb.2019.01427)
Supplement: Supplementary file 5 [file Table_5.xlsx]

## Sheet: Sheet1
Table S5: All MAPLE (v2.3.1) module completion results for GBS 60, GBS 70, and GBS 85 metagenomes (Full), and associated metagenome-assembled genomic bins. Whole community module completion ratios (MCR % (WC)) and associated Q-values are provided. Module identification numbers (Module ID) link to the KEGG-assigned module.
Large category	Small category	Module ID	Type	Name(abbreviation)	Components #	GBS 60 Full_MCR % (WC)	GBS 60 Full_Q-value (WC)	GBS 70 Full_MCR % (WC)	GBS 70 Full_Q-value (WC)	GBS 85 Full_MCR % (WC)	GBS 85 Full_Q-value (WC)	85 2_MCR % (WC)	85 2_Q-value (WC)	85 6_MCR % (WC)	85 6_Q-value (WC)	85 8_MCR % (WC)	85 8_Q-value (WC)	85 9_MCR % (WC)	85 9_Q-value (WC)	85 11_MCR % (WC)	85 11_Q-value (WC)	70 8_MCR % (WC)	70 8_Q-value (WC)	70 11_MCR % (WC)	70 11_Q-value (WC)	70 12_MCR % (WC)	70 12_Q-value (WC)	70 17_MCR % (WC)	70 17_Q-value (WC)	70 19_MCR % (WC)	70 19_Q-value (WC)	70 22_MCR % (WC)	70 22_Q-value (WC)	70 24_MCR % (WC)	70 24_Q-value (WC)	70 26_MCR % (WC)	70 26_Q-value (WC)	70 27_MCR % (WC)	70 27_Q-value (WC)	70 28_MCR % (WC)	70 28_Q-value (WC)	70 32_MCR % (WC)	70 32_Q-value (WC)	70 34_MCR % (WC)	70 34_Q-value (WC)	70 36_MCR % (WC)	70 36_Q-value (WC)	70 39_MCR % (WC)	70 39_Q-value (WC)
Energy metabolism	Carbon fixation	M00165	Pathway	Reductive pentose phosphate cycle (Calvin cycle)	11	100	0	90.9	0.574	90.9	0.574	54.5	1	45.5	1	27.3	1	27.3	1	63.6	0.994	45.5	1	90.9	0.574	54.5	1	63.6	0.999	54.5	1	63.6	0.994	45.5	1	63.6	0.999	45.5	1	54.5	1	45.5	1	27.3	1	27.3	1	63.6	0.994
Energy metabolism	Carbon fixation	M00166	Pathway	Reductive pentose phosphate cycle, ribulose-5P => glyceraldehyde-3P	4	100	0	100	0	100	0	50	0.969	50	0.969	50	0.969	50	0.969	50	0.969	50	0.969	100	0	50	0.969	100	0	50	0.969	50	0.969	25	1	75	0.75	50	0.969	50	0.969	50	0.969	50	0.969	50	0.969	50	0.969
Energy metabolism	Carbon fixation	M00167	Pathway	Reductive pentose phosphate cycle, glyceraldehyde-3P => ribulose-5P	7	100	0	85.7	0.574	85.7	0.574	57.1	0.997	42.9	0.999	14.3	1	14.3	1	71.4	0.808	42.9	0.999	85.7	0.574	57.1	0.997	42.9	0.999	57.1	0.997	71.4	0.808	57.1	0.997	57.1	0.997	42.9	0.999	57.1	0.997	42.9	0.999	14.3	1	14.3	1	71.4	0.808
Energy metabolism	Carbon fixation	M00168	Pathway	CAM (Crassulacean acid metabolism), dark	2	100	0	100	0	100	0	100	0	50	0.993	100	0	50	0.993	50	0.993	50	0.993	100	0	100	0	100	0	50	0.993	50	0.993	50	0.993	50	0.993	50	0.937	50	0.993	50	0.993	0	1	100	0	50	0.993
Energy metabolism	Carbon fixation	M00169	Pathway	CAM (Crassulacean acid metabolism), light	2	100	0	100	0	100	0	100	0	0	1	50	0.762	50	0.762	100	0	50	0.762	100	0	50	0.762	100	0	100	0	50	0.762	0	1	50	0.762	50	0.762	0	1	0	1	50	0.762	50	0.762	100	0
Energy metabolism	Carbon fixation	M00172	Pathway	C4-dicarboxylic acid cycle, NADP - malic enzyme type	4	75	0.5	75	0.5	75	0.5	75	0.5	0	1	50	0.875	25	0.999	50	0.996	25	0.999	75	0.5	50	0.875	75	0.5	50	0.996	25	0.999	0	1	25	0.999	50	0.875	0	1	0	1	25	0.999	50	0.875	50	0.996
Energy metabolism	Carbon fixation	M00171	Pathway	C4-dicarboxylic acid cycle, NAD - malic enzyme type	7	57.1	0.992	42.9	0.998	28.6	0.999	28.6	0.999	0	1	28.6	0.999	14.3	1	14.3	1	14.3	1	28.6	0.999	28.6	0.999	28.6	0.999	14.3	1	14.3	1	0	1	14.3	1	28.6	0.999	0	1	0	1	14.3	1	28.6	0.999	14.3	1
Energy metabolism	Carbon fixation	M00170	Pathway	C4-dicarboxylic acid cycle, phosphoenolpyruvate carboxykinase type	4	75	0.75	50	0.938	50	0.938	25	0.984	0	1	25	0.984	0	1	25	1	0	1	50	0.938	25	0.984	25	0.984	0	1	0	1	0	1	0	1	25	0.984	25	1	0	1	25	1	25	0.984	25	1
Energy metabolism	Carbon fixation	M00173	Pathway	Reductive citrate cycle (Arnon-Buchanan cycle)	10..12	100	0	100	0	100	0	90.9	0.656	81.8	0.816	81.8	0.979	63.6	0.997	80	0.914	81.8	0.816	81.8	0.914	72.7	1	90.9	0.656	81.8	0.816	45.5	1	80	0.914	63.6	0.997	63.6	1	60	0.997	60	1	54.5	1	81.8	0.979	80	0.914
Energy metabolism	Carbon fixation	M00376	Pathway	3-Hydroxypropionate bi-cycle	13	100	0	46.2	0.999	46.2	0.999	30.8	1	15.4	1	15.4	1	15.4	1	38.5	1	38.5	1	30.8	1	30.8	1	38.5	1	30.8	1	7.7	1	38.5	1	38.5	1	7.7	1	23.1	1	23.1	1	7.7	1	15.4	1	38.5	1
Energy metabolism	Carbon fixation	M00375	Pathway	Hydroxypropionate-hydroxybutylate cycle	14	71.4	0.996	57.1	0.999	64.3	0.999	14.3	1	35.7	1	21.4	1	28.6	1	14.3	1	14.3	1	7.1	1	7.1	1	14.3	1	14.3	1	7.1	1	14.3	1	14.3	1	0	1	7.1	1	21.4	1	14.3	1	21.4	1	14.3	1
Energy metabolism	Carbon fixation	M00374	Pathway	Dicarboxylate-hydroxybutyrate cycle	13	100	0	100	0	100	0	38.5	1	69.2	1	53.8	1	46.2	1	30.8	1	46.2	1	38.5	1	46.2	1	53.8	0.999	38.5	1	23.1	1	46.2	1	30.8	1	23.1	1	30.8	1	46.2	1	53.8	1	53.8	1	30.8	1
Energy metabolism	Carbon fixation	M00377	Pathway	Reductive acetyl-CoA pathway (Wood-Ljungdahl pathway)	7	100	0	100	0	57.1	0.938	14.3	1	14.3	1	0	1	28.6	1	14.3	1	14.3	1	14.3	1	42.9	0.999	28.6	1	57.1	0.998	85.7	0.5	28.6	1	28.6	1	100	0	28.6	1	28.6	1	14.3	1	0	1	14.3	1
Energy metabolism	Carbon fixation	M00579	Pathway	Phosphate acetyltransferase-acetate kinase pathway, acetyl-CoA => acetate	2	100	0	100	0	100	0	0	1	0	1	0	1	0	1	0	1	50	0.914	0	1	0	1	0	1	100	0	0	1	0	1	100	0	0	1	50	0.914	0	1	0	1	0	1	0	1
Energy metabolism	Carbon fixation	M00620	Pathway	Incomplete reductive citrate cycle, acetyl-CoA => oxoglutarate	7	71.4	0.875	85.7	0.75	71.4	0.875	42.9	1	42.9	1	42.9	1	28.6	1	28.6	1	42.9	1	28.6	1	28.6	1	57.1	1	42.9	1	14.3	1	28.6	1	28.6	1	42.9	1	28.6	1	28.6	1	57.1	1	42.9	1	28.6	1
Energy metabolism	Nitrogen metabolism	M00175	Pathway	Nitrogen fixation, nitrogen => ammonia	1	0	0.571	0	0.857	0	1	0	1	0	1	0	1	0	1	0	1	0	1	0	1	0	1	0	1	0	1	0	1	0	1	0	1	0	1	0	1	0	1	0	1	0	1	0	1
Energy metabolism	Nitrogen metabolism	M00531	Pathway	Assimilatory nitrate reduction, nitrate => ammonia	2	100	0	100	0	100	0	0	1	0	1	0	1	0	1	0	1	0	1	50	0.364	0	1	50	0.364	0	1	0	1	50	0.364	0	1	0	1	0	1	50	0.364	0	1	0	1	0	1
Energy metabolism	Nitrogen metabolism	M00530	Pathway	Dissimilatory nitrate reduction, nitrate => ammonia	2	100	0	100	0	100	0	50	0.962	0	0.896	0	1	0	1	0	1	0	0.896	0	0.839	0	1	0	0.988	0	0.987	0	1	0	0.896	0	1	0	0.854	0	1	0	0.896	0	1	0	1	0	1
Energy metabolism	Nitrogen metabolism	M00529	Pathway	Denitrification, nitrate => nitrogen	4	100	0	100	0	100	0	50	0.965	25	0.922	50	0.974	25	0.984	25	0.984	25	0.846	50	0.827	25	0.984	50	0.957	25	0.984	0	1	50	0.827	25	0.984	50	0.807	50	0.974	50	0.827	0	1	50	0.974	50	0.974
Energy metabolism	Nitrogen metabolism	M00528	Pathway	Nitrification, ammonia => nitrite	2	100	0	100	0	100	0	0	1	0	1	0	1	0	1	0	1	0	1	0	1	0	1	0	1	0	1	0	1	0	1	0	1	0	1	0	1	0	1	0	1	0	1	0	1
Energy metabolism	Nitrogen metabolism	M00804	Pathway	Complete nitrification, comammox, ammonia => nitrite => nitrate	3	100	0	100	0	100	0	0	1	33.3	1	0	1	0	1	0	1	33.3	1	33.3	1	0	1	0	1	0	1	0	1	33.3	1	0	1	0	1	0	1	33.3	1	0	1	0	1	0	1
Energy metabolism	Methane metabolism	M00567	Pathway	Methanogenesis, CO2 => methane	8	87.5	0.996	87.5	0.75	50	1	25	1	0	1	12.5	1	12.5	1	0	1	0	1	25	1	12.5	1	12.5	1	0	1	12.5	1	0	1	0	1	0	1	0	1	0	1	12.5	1	12.5	1	0	1
Energy metabolism	Methane metabolism	M00357	Pathway	Methanogenesis, acetate => methane	5..6	83.3	0.996	83.3	0.75	66.7	1	40	1	20	1	20	1	20	1	20	1	20	1	20	1	40	1	40	1	33.3	1	20	1	20	1	33.3	1	20	1	16.7	1	20	1	20	1	20	1	20	1
Energy metabolism	Methane metabolism	M00356	Pathway	Methanogenesis, methanol => methane	3	100	0	66.7	0.5	33.3	1	33.3	1	0	1	0	1	0	1	0	1	0	1	0	1	33.3	1	33.3	1	0	1	33.3	1	0	1	0	1	0	1	0	1	0	1	33.3	1	0	1	0	1
Energy metabolism	Methane metabolism	M00563	Pathway	Methanogenesis, methylamine/dimethylamine/trimethylamine => methane	4	75	0.5	75	0.5	25	1	25	1	0	1	0	1	0	1	0	1	0	1	0	1	25	1	25	1	0	1	25	1	0	1	0	1	0	1	0	1	0	1	25	1	0	1	0	1
Energy metabolism	Methane metabolism	M00358	Pathway	Coenzyme M biosynthesis	4	50	0.774	75	0.516	50	0.903	0	1	25	0.968	0	1	0	1	0	1	0	1	0	1	0	1	0	1	25	0.968	25	0.968	25	0.968	25	0.968	0	0.968	25	0.968	25	0.968	0	1	0	1	0	1
Energy metabolism	Methane metabolism	M00608	Pathway	2-Oxocarboxylic acid chain extension, 2-oxoglutarate => 2-oxoadipate => 2-oxopimelate => 2-oxosuberate	3	66.7	0.508	66.7	0.508	33.3	0.984	0	1	0	1	0	1	0	1	0	1	0	1	0	1	0	1	0	1	0	1	0	1	0	1	0	1	0	1	0	1	0	1	0	1	0	1	0	1
Energy metabolism	Methane metabolism	M00174	Pathway	Methane oxidation, methanotroph, methane => formaldehyde	2	50	0.253	50	0.253	50	0.253	0	1	0	1	0	1	0	1	0	1	0	1	0	1	0	1	0	1	0	1	0	1	0	1	0	1	0	1	0	1	0	1	0	1	0	1	0	1
Energy metabolism	Methane metabolism	M00346	Pathway	Formaldehyde assimilation, serine pathway	9	88.9	0.75	66.7	0.984	77.8	0.969	66.7	0.984	44.4	1	66.7	0.984	33.3	1	33.3	1	55.6	1	66.7	0.984	66.7	0.984	66.7	0.984	33.3	1	44.4	1	44.4	1	55.6	1	44.4	1	33.3	1	44.4	1	33.3	1	66.7	0.984	33.3	1
Energy metabolism	Methane metabolism	M00345	Pathway	Formaldehyde assimilation, ribulose monophosphate pathway	3..4	100	0	100	0	100	0	33.3	0.997	50	0.995	25	0.998	33.3	0.995	66.7	0.669	0	1	33.3	0.857	0	1	33.3	0.997	33.3	0.997	66.7	0.669	33.3	0.997	33.3	0.997	50	0.995	33.3	0.997	0	1	50	0.995	25	0.998	66.7	0.669
Energy metabolism	Methane metabolism	M00344	Pathway	Formaldehyde assimilation, xylulose monophosphate pathway	4	50	0.75	75	0.5	50	0.75	0	1	0	1	0	1	0	1	25	0.985	0	1	25	0.985	0	1	0	1	25	0.996	25	0.985	0	1	25	0.996	0	1	25	0.996	0	1	0	1	0	1	25	0.985
Energy metabolism	Methane metabolism	M00378	Pathway	F420 biosynthesis	4	100	0	100	0	100	0	75	0.407	0	1	50	0.746	100	0	0	1	100	0	0	1	100	0	75	0.407	0	1	0	1	50	0.814	0	1	0	1	0	1	100	0	25	0.915	50	0.746	0	1
Energy metabolism	Methane metabolism	M00422	Pathway	Acetyl-CoA pathway, CO2 => acetyl-CoA	2	100	0	100	0	50	0.5	0	1	0	1	0	1	0	1	0	1	0	1	0	1	0	1	0	1	0	1	0	0.938	0	1	0	1	0	0.938	0	1	0	1	0	1	0	1	0	1
Energy metabolism	Sulfur metabolism	M00176	Pathway	Assimilatory sulfate reduction, sulfate => H2S	3	100	0	100	0	100	0	0	1	0	1	0	1	0	0.975	0	1	100	0	33.3	0.755	0	1	33.3	0.632	0	1	0	1	100	0	0	1	0	0.938	0	1	66.7	0.467	66.7	0.467	0	1	0	1
Energy metabolism	Sulfur metabolism	M00596	Pathway	Dissimilatory sulfate reduction, sulfate => H2S	3	100	0	100	0	100	0	0	1	0	1	0	1	0	1	0	1	33.3	0.955	0	1	0	1	33.3	0.955	0	1	0	1	33.3	0.955	0	1	100	0	0	1	33.3	0.955	33.3	0.955	0	1	0	1
Energy metabolism	Sulfur metabolism	M00595	Pathway	Thiosulfate oxidation by SOX complex, thiosulfate => sulfate	1	100	0	100	0	100	0	0	1	0	1	0	1	0	1	0	1	0	1	0	1	0	1	0	0.903	0	1	0	1	0	1	0	1	0	1	0	1	0	1	0	1	0	1	0	1
Carbohydrate and lipid metabolism	Central carbohydrate metabolism	M00001	Pathway	Glycolysis (Embden-Meyerhof pathway), glucose => pyruvate	9..10	100	0	100	0	100	0	90	0.173	80	0.733	70	0.968	60	0.934	90	0.879	80	0.406	90	0.281	80	0.406	90	0.173	90	0.173	100	0	80	0.788	100	0	80	0.406	100	0	70	0.928	80	0.338	70	0.968	90	0.879
Carbohydrate and lipid metabolism	Central carbohydrate metabolism	M00002	Pathway	Glycolysis, core module involving three-carbon compounds	5..6	100	0	100	0	100	0	100	0	100	0	83.3	0.879	83.3	0.879	83.3	0.879	100	0	100	0	100	0	100	0	100	0	100	0	83.3	0.744	100	0	100	0	100	0	83.3	0.879	100	0	83.3	0.879	83.3	0.879
Carbohydrate and lipid metabolism	Central carbohydrate metabolism	M00003	Pathway	Gluconeogenesis, oxaloacetate => fructose-6P	7..8	100	0	100	0	100	0	85.7	0.375	85.7	0.375	85.7	0.375	100	0	100	0	100	0	100	0	75	0.591	85.7	0.375	75	0.591	87.5	0.275	62.5	0.997	100	0	85.7	0.375	100	0	85.7	0.375	100	0	85.7	0.375	100	0
Carbohydrate and lipid metabolism	Central carbohydrate metabolism	M00307	Pathway	Pyruvate oxidation, pyruvate => acetyl-CoA	1	100	0	100	0	100	0	100	0	100	0	100	0	100	0	0	0.252	100	0	0	0.252	100	0	100	0	100	0	0	0.473	100	0	100	0	100	0	0	0.505	0	0.694	100	0	100	0	0	0.252
Carbohydrate and lipid metabolism	Central carbohydrate metabolism	M00009	Pathway	Citrate cycle (TCA cycle, Krebs cycle)	8	87.5	0	87.5	0	87.5	0	87.5	0	87.5	0.984	87.5	0	62.5	0.999	87.5	0	87.5	0	87.5	0	87.5	0	87.5	0	87.5	0	62.5	1	87.5	0	87.5	0	50	1	87.5	0	75	0.999	62.5	0.973	87.5	0	87.5	0
Carbohydrate and lipid metabolism	Central carbohydrate metabolism	M00010	Pathway	Citrate cycle, first carbon oxidation, oxaloacetate => 2-oxoglutarate	3	100	0	100	0	100	0	100	0	100	0	100	0	33.3	0.919	100	0	100	0	100	0	100	0	100	0	100	0	100	0	100	0	100	0	66.7	0.709	100	0	66.7	0.916	66.7	0.916	100	0	100	0
Carbohydrate and lipid metabolism	Central carbohydrate metabolism	M00011	Pathway	Citrate cycle, second carbon oxidation, 2-oxoglutarate => oxaloacetate	5	80	0	80	0	80	0	80	0	80	0.984	80	0	80	0.984	80	0	80	0	80	0	80	0	80	0	80	0	40	1	80	0	80	0	40	1	80	0	80	0.984	60	0.702	80	0	80	0
Carbohydrate and lipid metabolism	Central carbohydrate metabolism	M00004	Pathway	Pentose phosphate pathway (Pentose phosphate cycle)	7..8	100	0	100	0	100	0	100	0	28.6	0.998	28.6	1	42.9	0.999	71.4	0.922	71.4	0.922	75	0.873	87.5	0.75	71.4	0.922	71.4	0.922	57.1	0.981	71.4	0.922	71.4	0.922	71.4	0.922	71.4	0.922	71.4	0.922	28.6	1	28.6	1	71.4	0.922
Carbohydrate and lipid metabolism	Central carbohydrate metabolism	M00006	Pathway	Pentose phosphate pathway, oxidative phase, glucose 6P => ribulose 5P	2..3	100	0	100	0	100	0	100	0	0	1	50	0.748	50	0.748	0	1	0	1	33.3	0.947	100	0	0	1	0	1	0	1	0	1	0	1	0	1	0	1	0	1	0	1	50	0.748	0	1
Carbohydrate and lipid metabolism	Central carbohydrate metabolism	M00007	Pathway	Pentose phosphate pathway, non-oxidative phase, fructose 6P => ribose 5P	4	100	0	100	0	100	0	100	0	50	0.926	25	0.996	25	0.996	100	0	100	0	100	0	100	0	100	0	100	0	75	0.703	100	0	100	0	100	0	100	0	100	0	25	0.996	25	0.996	100	0
Carbohydrate and lipid metabolism	Central carbohydrate metabolism	M00580	Pathway	Pentose phosphate pathway, archaea, fructose 6P => ribose 5P	2..3	100	0	100	0	100	0	0	1	100	0	66.7	0.426	100	0	0	1	0	1	0	1	50	0.675	0	1	0	1	0	1	0	1	0	1	66.7	0.979	0	1	0	1	100	0	66.7	0.426	0	1
Carbohydrate and lipid metabolism	Central carbohydrate metabolism	M00005	Pathway	PRPP biosynthesis, ribose 5P => PRPP	1	100	0	100	0	100	0	100	0	100	0	100	0	100	0	100	0	100	0	100	0	100	0	100	0	100	0	100	0	100	0	100	0	100	0	100	0	100	0	100	0	100	0	100	0
Carbohydrate and lipid metabolism	Central carbohydrate metabolism	M00008	Pathway	Entner-Doudoroff pathway, glucose-6P => glyceraldehyde-3P + pyruvate	4	75	0.5	100	0	75	0.5	75	0.5	0	1	0	1	0	1	0	1	0	1	25	0.997	75	0.5	0	1	0	1	0	1	0	1	0	1	0	1	0	1	0	1	0	1	0	1	0	1
Carbohydrate and lipid metabolism	Central carbohydrate metabolism	M00308	Pathway	Semi-phosphorylative Entner-Doudoroff pathway, gluconate => glycerate-3P	4..5	100	0	100	0	100	0	60	0.985	75	0.938	40	0.999	25	0.999	40	0.999	40	0.999	40	0.999	80	0.875	60	0.993	40	0.999	60	0.993	20	1	40	0.999	40	0.999	40	0.999	40	0.999	40	0.999	40	0.999	40	0.999
Carbohydrate and lipid metabolism	Central carbohydrate metabolism	M00633	Pathway	Semi-phosphorylative Entner-Doudoroff pathway, gluconate/galactonate => glycerate-3P	4	75	0.755	100	0	75	0.755	0	1	75	0.755	50	0.975	25	0.991	0	1	0	1	0	1	0	1	0	1	0	1	0	1	0	1	0	1	0	1	0	1	0	1	0	1	50	0.975	0	1
Carbohydrate and lipid metabolism	Central carbohydrate metabolism	M00309	Pathway	Non-phosphorylative Entner-Doudoroff pathway, gluconate/galactonate => glycerate	3	66.7	0.399	100	0	66.7	0.399	33.3	0.982	66.7	0.399	0	1	0	1	0	1	0	1	0	1	33.3	0.982	33.3	0.982	0	1	0	1	33.3	0.982	0	1	0	1	0	1	33.3	0.982	33.3	0.982	0	1	0	1
Carbohydrate and lipid metabolism	Other carbohydrate metabolism	M00012	Pathway	Glyoxylate cycle	5	100	0	100	0	100	0	100	0	80	0.5	100	0	40	0.981	60	0.688	60	0.688	60	0.688	100	0	60	0.688	60	0.688	60	0.688	60	0.688	60	0.688	20	0.999	60	0.688	40	0.971	0	1	100	0	60	0.688
Carbohydrate and lipid metabolism	Other carbohydrate metabolism	M00373	Pathway	Ethylmalonyl pathway	12	91.7	0.5	75	0.969	66.7	0.984	41.7	1	16.7	1	8.3	1	16.7	1	25	1	33.3	1	16.7	1	16.7	1	25	1	25	1	8.3	1	33.3	1	33.3	1	0	1	8.3	1	41.7	1	8.3	1	8.3	1	25	1
Carbohydrate and lipid metabolism	Other carbohydrate metabolism	M00740	Pathway	Methylaspartate cycle	11	81.8	0.875	54.5	0.984	54.5	0.992	45.5	0.999	45.5	0.999	36.4	1	27.3	1	45.5	0.999	45.5	0.999	45.5	0.999	45.5	0.999	45.5	0.999	45.5	0.999	36.4	1	45.5	0.999	36.4	1	27.3	1	36.4	1	27.3	1	9.1	1	36.4	1	45.5	0.999
Carbohydrate and lipid metabolism	Other carbohydrate metabolism	M00532	Pathway	Photorespiration	10	60	0.953	60	0.953	40	0.988	20	0.999	20	1	20	1	20	1	20	1	30	0.999	40	0.988	20	0.999	40	0.988	20	1	20	1	20	1	40	0.988	10	1	20	1	30	0.999	10	1	20	1	20	1
Carbohydrate and lipid metabolism	Other carbohydrate metabolism	M00013	Pathway	Malonate semialdehyde pathway, propanoyl-CoA => acetyl-CoA	4	75	0.775	50	0.891	50	0.891	50	0.891	50	0.891	25	0.949	25	0.949	0	1	50	0.891	25	0.949	0	1	0	1	0	1	0	1	25	0.949	0	1	0	1	0	1	25	0.949	50	0.891	25	0.949	0	1
Carbohydrate and lipid metabolism	Other carbohydrate metabolism	M00741	Pathway	Propanoyl-CoA metabolism, propanoyl-CoA => succinyl-CoA	3	100	0	100	0	100	0	100	0	33.3	0.99	0	1	33.3	0.99	66.7	0.659	100	0	33.3	0.99	33.3	0.99	66.7	0.659	66.7	0.659	0	1	66.7	0.659	66.7	0.659	0	1	0	1	66.7	0.659	0	1	0	1	66.7	0.659
Carbohydrate and lipid metabolism	Other carbohydrate metabolism	M00632	Pathway	Galactose degradation, Leloir pathway, galactose => alpha-D-glucose-1P	4	100	0	100	0	75	0.501	50	0.939	25	0.986	75	0.501	25	0.986	25	0.986	50	0.877	25	0.986	25	0.986	50	0.877	50	0.877	50	0.939	25	0.986	25	0.986	25	0.986	25	0.986	25	0.986	25	0.986	75	0.501	25	0.986
Carbohydrate and lipid metabolism	Other carbohydrate metabolism	M00552	Pathway	D-galactonate degradation, De Ley-Doudoroff pathway, D-galactonate => glycerate-3P	5	60	0.75	60	0.75	80	0.5	40	0.875	20	0.999	40	0.875	20	0.999	40	0.875	40	0.875	40	0.875	60	0.75	40	0.875	40	0.875	40	0.875	20	0.999	40	0.875	40	0.875	40	0.875	40	0.875	40	0.875	40	0.875	40	0.875
Carbohydrate and lipid metabolism	Other carbohydrate metabolism	M00014	Pathway	Glucuronate pathway (uronate pathway)	8	75	0.751	75	0.688	62.5	0.844	37.5	0.963	12.5	1	25	0.982	25	0.982	25	0.982	25	0.982	37.5	0.963	12.5	0.987	0	1	25	0.982	37.5	0.997	12.5	0.987	12.5	0.987	12.5	0.987	12.5	0.987	0	1	0	1	12.5	0.987	25	0.982
Carbohydrate and lipid metabolism	Other carbohydrate metabolism	M00630	Pathway	D-Galacturonate degradation (fungi), D-galacturonate => glycerol	4	0	1	0	1	0	1	0	1	0	1	0	1	0	1	0	1	0	1	0	1	0	1	0	1	0	1	0	1	0	1	0	1	0	1	0	1	0	1	0	1	0	1	0	1
Carbohydrate and lipid metabolism	Other carbohydrate metabolism	M00631	Pathway	D-Galacturonate degradation (bacteria), D-galacturonate => pyruvate + D-glyceraldehyde 3P	5	100	0	100	0	60	0.878	20	0.993	20	0.98	0	1	0	1	0	1	0	1	0	1	40	0.925	20	0.98	0	1	40	0.966	0	1	0	1	0	1	0	1	0	1	0	1	0	1	0	1
Carbohydrate and lipid metabolism	Other carbohydrate metabolism	M00061	Pathway	D-Glucuronate degradation, D-glucuronate => pyruvate + D-glyceraldehyde 3P	5	100	0	100	0	60	0.878	20	0.992	20	0.976	0	1	0	1	0	1	0	1	0	1	60	0.878	20	0.976	0	1	20	0.976	0	1	0	1	0	1	0	1	0	1	0	1	0	1	0	1
Carbohydrate and lipid metabolism	Other carbohydrate metabolism	M00081	Pathway	Pectin degradation	3	100	0	0	1	0	1	0	1	0	1	0	1	0	1	0	1	0	1	0	1	0	1	0	1	33.3	0.857	0	1	0	1	0	1	0	1	0	1	0	1	0	1	0	1	0	1
Carbohydrate and lipid metabolism	Other carbohydrate metabolism	M00565	Pathway	Trehalose biosynthesis, D-glucose 1P => trehalose	6	100	0	100	0	66.7	0.768	50	0.896	16.7	0.976	16.7	0.992	33.3	0.96	0	1	50	0.896	50	0.896	50	0.896	50	0.896	33.3	0.96	50	0.896	66.7	0.768	50	0.896	50	0.896	33.3	0.96	0	1	0	1	16.7	0.992	0	1
Carbohydrate and lipid metabolism	Other carbohydrate metabolism	M00549	Pathway	Nucleotide sugar biosynthesis, glucose => UDP-glucose	3	100	0	100	0	100	0	33.3	0.99	33.3	0.99	66.7	0.511	33.3	0.673	33.3	0.99	66.7	0.511	66.7	0.511	33.3	0.99	33.3	0.99	33.3	0.99	66.7	0.511	66.7	0.511	33.3	0.99	66.7	0.511	33.3	0.99	66.7	0.511	0	1	66.7	0.511	33.3	0.99
Carbohydrate and lipid metabolism	Other carbohydrate metabolism	M00554	Pathway	Nucleotide sugar biosynthesis, galactose => UDP-galactose	2	100	0	100	0	100	0	50	0.903	0	1	100	0	0	1	50	0.774	50	0.774	0	1	0	1	50	0.774	50	0.774	100	0	0	1	0	1	50	0.774	0	1	0	1	0	1	100	0	50	0.774
Carbohydrate and lipid metabolism	Other carbohydrate metabolism	M00761	Pathway	Undecaprenylphosphate alpha-L-Ara4N biosynthesis, UDP-GlcA => undecaprenyl phosphate alpha-L-Ara4N	4	75	0.753	50	0.941	50	0.941	25	0.988	0	1	0	1	0	1	0	1	0	1	25	0.988	0	1	0	1	0	1	25	0.988	0	1	0	1	25	0.988	0	1	0	1	0	1	0	1	0	1
Carbohydrate and lipid metabolism	Other carbohydrate metabolism	M00793	Pathway	dTDP-L-rhamnose biosynthesis	4	100	0	100	0	100	0	100	0	75	0.533	25	0.933	0	1	100	0	100	0	50	0.8	100	0	75	0.533	100	0	100	0	100	0	100	0	100	0	100	0	50	0.8	0	1	25	0.933	100	0
Carbohydrate and lipid metabolism	Other carbohydrate metabolism	M00794	Pathway	dTDP-6-deoxy-D-allose biosynthesis	2	0	1	0	1	0	1	0	1	0	1	0	1	0	1	0	1	0	1	0	1	0	1	0	1	0	1	0	1	0	1	0	1	0	1	0	1	0	1	0	1	0	1	0	1
Carbohydrate and lipid metabolism	Other carbohydrate metabolism	M00795	Pathway	dTDP-beta-L-noviose biosynthesis	3	0	1	0	1	0	1	0	1	0	1	0	1	0	1	0	1	0	1	0	1	0	1	0	1	0	1	0	1	0	1	0	1	0	1	0	1	0	1	0	1	0	1	0	1
Carbohydrate and lipid metabolism	Other carbohydrate metabolism	M00796	Pathway	dTDP-D-mycaminose biosynthesis	3	0	1	0	1	0	1	0	1	0	1	0	1	0	1	0	1	0	1	0	1	0	1	0	1	0	1	0	1	0	1	0	1	0	1	0	1	0	1	0	1	0	1	0	1
Carbohydrate and lipid metabolism	Other carbohydrate metabolism	M00797	Pathway	dTDP-D-desosamine biosynthesis	4	25	0.925	25	0.904	0	1	0	1	0	1	0	1	0	1	0	1	0	1	0	1	0	1	0	1	0	1	0	1	0	1	0	1	0	1	0	1	0	1	0	1	0	1	0	1
Carbohydrate and lipid metabolism	Other carbohydrate metabolism	M00798	Pathway	dTDP-L-mycarose biosynthesis	5	20	0.998	20	0.998	0	1	0	1	0	1	0	1	0	1	0	1	0	1	0	1	0	1	0	1	0	1	0	1	0	1	0	1	0	1	0	1	0	1	0	1	0	1	0	1
Carbohydrate and lipid metabolism	Other carbohydrate metabolism	M00799	Pathway	dTDP-L-oleandrose biosynthesis	5	20	1	20	1	0	1	0	1	0	1	0	1	0	1	0	1	0	1	0	1	0	1	0	1	0	1	0	1	0	1	0	1	0	1	0	1	0	1	0	1	0	1	0	1
Carbohydrate and lipid metabolism	Other carbohydrate metabolism	M00800	Pathway	dTDP-L-megosamine biosynthesis	5	20	1	0	1	0	1	0	1	0	1	0	1	0	1	0	1	0	1	0	1	0	1	0	1	0	1	0	1	0	1	0	1	0	1	0	1	0	1	0	1	0	1	0	1
Carbohydrate and lipid metabolism	Other carbohydrate metabolism	M00801	Pathway	dTDP-L-olivose biosynthesis	4	0	1	25	0.997	25	0.997	0	1	0	1	0	1	0	1	0	1	0	1	0	1	0	1	0	1	25	0.997	0	1	0	1	0	1	0	1	0	1	0	1	0	1	0	1	0	1
Carbohydrate and lipid metabolism	Other carbohydrate metabolism	M00802	Pathway	dTDP-D-forosamine biosynthesis	5	0	1	20	0.999	20	0.999	0	1	0	1	0	1	0	1	0	1	0	1	0	1	0	1	0	1	20	0.999	0	1	0	1	0	1	0	1	0	1	0	1	0	1	0	1	0	1
Carbohydrate and lipid metabolism	Other carbohydrate metabolism	M00803	Pathway	dTDP-D-angolosamine biosynthesis	4	25	0.997	0	1	0	1	0	1	0	1	0	1	0	1	0	1	0	1	0	1	0	1	0	1	0	1	0	1	0	1	0	1	0	1	0	1	0	1	0	1	0	1	0	1
Carbohydrate and lipid metabolism	Fatty acid metabolism	M00082	Pathway	Fatty acid biosynthesis, initiation	2..3	100	0	100	0	100	0	66.7	0.666	33.3	0.918	0	1	0	1	100	0	100	0	100	0	100	0	100	0	66.7	0.431	100	0	66.7	0.303	100	0	100	0	100	0	33.3	0.837	0	1	0	1	100	0
Carbohydrate and lipid metabolism	Fatty acid metabolism	M00083	Pathway	Fatty acid biosynthesis, elongation	1..4	100	0	100	0	100	0	75	0.31	50	0.385	25	0.688	25	0.688	75	0.103	100	0	100	0	75	0.103	100	0	75	0.103	100	0	100	0	100	0	75	0.103	75	0.103	75	0.31	25	0.688	25	0.688	75	0.103
Carbohydrate and lipid metabolism	Fatty acid metabolism	M00085	Pathway	Fatty acid biosynthesis, elongation, mitochondria	3..4	50	0.954	0	1	0	1	0	1	0	1	0	1	0	1	0	1	0	1	0	1	0	1	0	1	0	1	0	1	0	1	0	1	0	1	0	1	0	1	0	1	0	1	0	1
Carbohydrate and lipid metabolism	Fatty acid metabolism	M00415	Pathway	Fatty acid biosynthesis, elongation, endoplasmic reticulum	4	0	1	0	1	0	1	0	1	0	1	0	1	0	1	0	1	0	1	0	1	0	1	0	1	0	1	0	1	0	1	0	1	0	1	0	1	0	1	0	1	0	1	0	1
Carbohydrate and lipid metabolism	Fatty acid metabolism	M00113	Pathway	Jasmonic acid biosynthesis	8	25	0.997	25	0.997	12.5	0.999	12.5	0.999	0	1	0	1	0	1	0	1	12.5	0.999	12.5	0.999	0	1	12.5	0.999	12.5	0.999	0	1	12.5	0.999	12.5	0.999	0	1	0	1	0	1	0	1	0	1	0	1
Carbohydrate and lipid metabolism	Fatty acid metabolism	M00086	Pathway	beta-Oxidation, acyl-CoA synthesis	1	100	0	100	0	100	0	100	0	100	0	100	0	100	0	100	0	100	0	100	0	100	0	100	0	100	0	100	0	100	0	100	0	100	0	100	0	100	0	0	1	100	0	100	0
Carbohydrate and lipid metabolism	Fatty acid metabolism	M00087	Pathway	beta-Oxidation	3..4	100	0	100	0	100	0	100	0	33.3	0.914	33.3	0.914	50	0.823	25	0.916	100	0	75	0.238	50	0.73	75	0.161	50	0.38	0	1	75	0.297	75	0.161	0	1	25	0.916	50	0.823	33.3	0.914	33.3	0.914	25	0.916
Carbohydrate and lipid metabolism	Fatty acid metabolism	M00088	Pathway	Ketone body biosynthesis, acetyl-CoA => acetoacetate/3-hydroxybutyrate/acetone	5	100	0	100	0	100	0	60	0.875	40	0.938	40	0.938	40	0.938	40	0.969	40	0.969	20	0.992	40	0.969	40	0.969	20	0.992	20	0.992	20	0.992	20	0.992	0	1	20	0.992	60	0.938	40	0.938	40	0.938	40	0.969
Carbohydrate and lipid metabolism	Lipid metabolism	M00089	Pathway	Triacylglycerol biosynthesis	4	75	0.956	50	0.986	50	0.986	50	0.986	0	1	0	1	0	1	50	0.986	50	0.986	50	0.986	50	0.986	50	0.986	50	0.986	25	0.989	50	0.986	50	0.986	50	0.986	50	0.986	50	0.986	0	1	0	1	50	0.986
Carbohydrate and lipid metabolism	Lipid metabolism	M00098	Pathway	Acylglycerol degradation	2	100	0	100	0	0	1	0	1	0	1	0	1	0	1	0	1	0	1	0	1	0	1	0	1	0	1	0	1	0	1	50	1	0	1	0	1	0	1	0	1	0	1	0	1
Carbohydrate and lipid metabolism	Lipid metabolism	M00090	Pathway	Phosphatidylcholine (PC) biosynthesis, choline => PC	3	0	1	0	1	0	1	0	1	0	1	0	1	0	1	0	1	0	1	0	1	0	1	0	1	0	1	0	1	0	1	0	1	0	1	0	1	0	1	0	1	0	1	0	1
Carbohydrate and lipid metabolism	Lipid metabolism	M00091	Pathway	Phosphatidylcholine (PC) biosynthesis, PE => PC	1..2	100	0	100	0	100	0	100	0	0	1	0	1	0	1	0	1	100	0	0	1	0	1	0	1	0	1	0	1	100	0	0	1	0	1	0	1	100	0	0	1	0	1	0	1
Carbohydrate and lipid metabolism	Lipid metabolism	M00092	Pathway	Phosphatidylethanolamine (PE) biosynthesis, ethanolamine => PE	3	0	1	0	1	0	1	0	1	0	1	0	1	0	1	0	1	0	1	0	1	0	1	0	1	0	1	0	1	0	1	0	1	0	1	0	1	0	1	0	1	0	1	0	1
Carbohydrate and lipid metabolism	Lipid metabolism	M00093	Pathway	Phosphatidylethanolamine (PE) biosynthesis, PA => PS => PE	3	100	0	100	0	100	0	33.3	0.769	0	1	0	1	0	1	33.3	0.769	100	0	100	0	33.3	0.769	33.3	0.769	100	0	33.3	0.769	33.3	0.769	100	0	100	0	100	0	33.3	0.769	0	1	0	1	33.3	0.769
Carbohydrate and lipid metabolism	Lipid metabolism	M00130	Pathway	Inositol phosphate metabolism, PI=> PIP2 => Ins(1,4,5)P3 => Ins(1,3,4,5)P4	4	0	1	0	1	0	1	0	1	0	1	0	1	0	1	0	1	0	1	0	1	0	1	0	1	0	1	0	1	0	1	0	1	0	1	0	1	0	1	0	1	0	1	0	1
Carbohydrate and lipid metabolism	Lipid metabolism	M00131	Pathway	Inositol phosphate metabolism, Ins(1,3,4,5)P4 => Ins(1,3,4)P3 => myo-inositol	4	50	0.889	25	0.964	25	0.964	25	0.964	25	0.964	0	1	0	1	25	0.964	25	0.964	25	0.964	25	0.964	25	0.964	25	0.964	0	1	25	0.964	25	0.964	25	0.964	25	0.964	25	0.964	25	0.964	0	1	25	0.964
Carbohydrate and lipid metabolism	Lipid metabolism	M00132	Pathway	Inositol phosphate metabolism, Ins(1,3,4)P3 => phytate	3	0	1	0	1	0	1	0	1	0	1	0	1	0	1	0	1	0	1	0	1	0	1	0	1	0	1	0	1	0	1	0	1	0	1	0	1	0	1	0	1	0	1	0	1
Carbohydrate and lipid metabolism	Lipid metabolism	M00094	Pathway	Ceramide biosynthesis	4	50	0.897	50	0.897	0	1	0	1	0	1	0	1	0	1	0	1	0	1	0	1	0	1	0	1	0	1	0	1	0	1	0	1	0	1	0	1	0	1	0	1	0	1	0	1
Carbohydrate and lipid metabolism	Lipid metabolism	M00066	Pathway	Lactosylceramide biosynthesis	2	50	0.667	50	0.667	0	1	0	1	0	1	0	1	0	1	0	1	0	1	0	1	0	1	0	1	0	1	0	1	0	1	0	1	0	1	0	1	0	1	0	1	0	1	0	1
Carbohydrate and lipid metabolism	Lipid metabolism	M00067	Pathway	Sulfoglycolipids biosynthesis, ceramide/1-alkyl-2-acylglycerol => sulfatide/seminolipid	2	0	1	0	1	0	1	0	1	0	1	0	1	0	1	0	1	0	1	0	1	0	1	0	1	0	1	0	1	0	1	0	1	0	1	0	1	0	1	0	1	0	1	0	1
Carbohydrate and lipid metabolism	Lipid metabolism	M00099	Pathway	Sphingosine biosynthesis	5	60	0.896	40	0.91	0	1	0	1	0	1	0	1	0	1	0	1	0	1	0	1	0	1	0	1	0	1	0	1	0	1	0	1	0	1	0	1	0	1	0	1	0	1	0	1
Carbohydrate and lipid metabolism	Lipid metabolism	M00100	Pathway	Sphingosine degradation	2	100	0	50	0.667	100	0	50	0.667	0	1	0	1	0	1	50	0.667	0	1	0	1	0	1	0	1	0	1	0	1	0	1	0	1	0	1	0	1	0	1	0	1	0	1	50	0.667
Carbohydrate and lipid metabolism	Lipopolysaccharide metabolism	M00060	Pathway	Lipopolysaccharide biosynthesis, KDO2-lipid A	9	88.9	0.501	88.9	0.501	88.9	0.501	0	1	0	1	0	1	0	1	66.7	0.939	77.8	0.751	66.7	0.876	11.1	0.999	44.4	0.986	88.9	0.501	66.7	0.876	0	1	11.1	0.999	77.8	0.751	77.8	0.876	0	1	0	1	0	1	66.7	0.939
Carbohydrate and lipid metabolism	Lipopolysaccharide metabolism	M00063	Pathway	CMP-KDO biosynthesis	4	100	0	100	0	100	0	0	1	0	1	0	1	0	1	50	0.8	75	0.533	100	0	0	1	0	1	100	0	100	0	0	1	0	1	100	0	100	0	0	1	0	1	0	1	25	0.933
Carbohydrate and lipid metabolism	Lipopolysaccharide metabolism	M00064	Pathway	ADP-L-glycero-D-manno-heptose biosynthesis	5	100	0	100	0	100	0	40	0.773	0	1	0	1	0	1	60	0.807	80	0.538	40	0.941	0	1	0	1	80	0.538	60	0.807	0	1	40	0.773	80	0.538	100	0	0	1	0	1	0	1	60	0.807
Carbohydrate and lipid metabolism	Lipopolysaccharide metabolism	M00080	Pathway	Lipopolysaccharide biosynthesis, inner core => outer core => O-antigen	12	58.3	0.969	58.3	0.969	50	0.984	0	1	0	1	0	1	0	1	0	1	41.7	0.992	16.7	0.999	8.3	1	0	1	25	0.998	33.3	0.996	0	1	0	1	25	0.998	8.3	1	0	1	0	1	0	1	0	1
Carbohydrate and lipid metabolism	Glycan metabolism	M00055	Pathway	N-glycan precursor biosynthesis	13	23.1	0.999	23.1	1	15.4	1	0	1	7.7	1	7.7	1	7.7	1	0	1	0	1	0	1	0	1	0	1	0	1	0	1	0	1	0	1	0	1	0	1	0	1	7.7	1	7.7	1	0	1
Carbohydrate and lipid metabolism	Glycan metabolism	M00072	Pathway	N-glycosylation by oligosaccharyltransferase	1	0	0.984	0	0.984	0	0.984	0	1	0	0.984	0	0.984	0	0.984	0	1	0	1	0	1	0	1	0	1	0	1	0	1	0	1	0	1	0	1	0	1	0	1	0	0.984	0	0.984	0	1
Carbohydrate and lipid metabolism	Glycan metabolism	M00073	Pathway	N-glycan precursor trimming	3	33.3	0.903	0	1	0	1	0	1	0	1	0	1	0	1	0	1	0	1	0	1	0	1	0	1	0	1	0	1	0	1	0	1	0	1	0	1	0	1	0	1	0	1	0	1
Carbohydrate and lipid metabolism	Glycan metabolism	M00074	Pathway	N-glycan biosynthesis, high-mannose type	6	16.7	1	0	1	0	1	0	1	0	1	0	1	0	1	0	1	0	1	0	1	0	1	0	1	0	1	0	1	0	1	0	1	0	1	0	1	0	1	0	1	0	1	0	1
Carbohydrate and lipid metabolism	Glycan metabolism	M00075	Pathway	N-glycan biosynthesis, complex type	9	11.1	0.995	11.1	0.995	0	1	0	1	0	1	0	1	0	1	0	1	0	1	0	1	0	1	0	1	0	1	0	1	0	1	0	1	0	1	0	1	0	1	0	1	0	1	0	1
Carbohydrate and lipid metabolism	Glycan metabolism	M00056	Pathway	O-glycan biosynthesis, mucin type core	4	0	1	0	1	0	1	0	1	0	1	0	1	0	1	0	1	0	1	0	1	0	1	0	1	0	1	0	1	0	1	0	1	0	1	0	1	0	1	0	1	0	1	0	1
Carbohydrate and lipid metabolism	Glycan metabolism	M00070	Pathway	Glycosphingolipid biosynthesis, lacto-series, LacCer => Lc4Cer	2	0	1	0	1	0	1	0	1	0	1	0	1	0	1	0	1	0	1	0	1	0	1	0	1	0	1	0	1	0	1	0	1	0	1	0	1	0	1	0	1	0	1	0	1
Carbohydrate and lipid metabolism	Glycan metabolism	M00071	Pathway	Glycosphingolipid biosynthesis, neolacto-series, LacCer => nLc4Cer	2	0	1	0	1	0	1	0	1	0	1	0	1	0	1	0	1	0	1	0	1	0	1	0	1	0	1	0	1	0	1	0	1	0	1	0	1	0	1	0	1	0	1	0	1
Carbohydrate and lipid metabolism	Glycan metabolism	M00068	Pathway	Glycosphingolipid biosynthesis, globo-series, LacCer => Gb4Cer	2	0	1	0	1	0	1	0	1	0	1	0	1	0	1	0	1	0	1	0	1	0	1	0	1	0	1	0	1	0	1	0	1	0	1	0	1	0	1	0	1	0	1	0	1
Carbohydrate and lipid metabolism	Glycan metabolism	M00069	Pathway	Glycosphingolipid biosynthesis, ganglio series, LacCer => GT3	2	0	1	0	1	0	1	0	1	0	1	0	1	0	1	0	1	0	1	0	1	0	1	0	1	0	1	0	1	0	1	0	1	0	1	0	1	0	1	0	1	0	1	0	1
Carbohydrate and lipid metabolism	Glycan metabolism	M00065	Pathway	GPI-anchor biosynthesis, core oligosaccharide	8	25	0.988	25	0.988	0	1	0	1	0	1	0	1	0	1	0	1	0	1	0	1	0	1	0	1	0	1	0	1	0	1	0	1	0	1	0	1	0	1	0	1	0	1	0	1
Carbohydrate and lipid metabolism	Glycosaminoglycan metabolism	M00057	Pathway	Glycosaminoglycan biosynthesis, linkage tetrasaccharide	4	0	1	0	1	0	1	0	1	0	1	0	1	0	1	0	1	0	1	0	1	0	1	0	1	0	1	0	1	0	1	0	1	0	1	0	1	0	1	0	1	0	1	0	1
Carbohydrate and lipid metabolism	Glycosaminoglycan metabolism	M00058	Pathway	Glycosaminoglycan biosynthesis, chondroitin sulfate backbone	2	0	1	0	1	0	1	0	1	0	1	0	1	0	1	0	1	0	1	0	1	0	1	0	1	0	1	0	1	0	1	0	1	0	1	0	1	0	1	0	1	0	1	0	1
Carbohydrate and lipid metabolism	Glycosaminoglycan metabolism	M00059	Pathway	Glycosaminoglycan biosynthesis, heparan sulfate backbone	5	20	0.753	20	0.753	0	1	0	1	0	1	0	1	0	1	0	1	0	1	0	1	0	1	0	1	0	1	0	1	0	1	0	1	0	1	0	1	0	1	0	1	0	1	0	1
Carbohydrate and lipid metabolism	Glycosaminoglycan metabolism	M00076	Pathway	Dermatan sulfate degradation	5	80	0.75	80	0.75	80	0.75	0	1	20	1	0	1	0	1	0	1	0	1	0	1	0	1	0	1	0	1	0	1	0	1	0	1	0	1	0	1	0	1	0	1	0	1	0	1
Carbohydrate and lipid metabolism	Glycosaminoglycan metabolism	M00077	Pathway	Chondroitin sulfate degradation	4	100	0	100	0	100	0	0	1	25	0.999	0	1	0	1	0	1	0	1	0	1	0	1	0	1	0	1	0	1	0	1	0	1	0	1	0	1	0	1	0	1	0	1	0	1
Carbohydrate and lipid metabolism	Glycosaminoglycan metabolism	M00078	Pathway	Heparan sulfate degradation	8	75	0.875	62.5	0.906	50	0.953	0	1	0	1	0	1	0	1	0	1	12.5	1	0	1	0	1	0	1	0	1	0	1	0	1	0	1	0	1	0	1	0	1	0	1	0	1	0	1
Carbohydrate and lipid metabolism	Glycosaminoglycan metabolism	M00079	Pathway	Keratan sulfate degradation	4	100	0	100	0	100	0	0	1	0	1	0	1	0	1	0	1	0	1	0	1	0	1	0	1	0	1	0	1	0	1	0	1	0	1	0	1	0	1	0	1	0	1	0	1
Carbohydrate and lipid metabolism	Terpenoid backbone biosynthesis	M00095	Pathway	C5 isoprenoid biosynthesis, mevalonate pathway	7	100	0	100	0	85.7	0.25	71.4	0.813	71.4	0.625	71.4	0.625	71.4	0.625	14.3	1	14.3	1	28.6	0.997	14.3	1	14.3	1	14.3	1	14.3	1	14.3	1	28.6	0.997	0	1	14.3	1	14.3	1	57.1	0.906	71.4	0.625	14.3	1
Carbohydrate and lipid metabolism	Terpenoid backbone biosynthesis	M00849	Pathway	C5 isoprenoid biosynthesis, mevalonate pathway, archaea	3..6	100	0	100	0	100	0	80	0.328	100	0	100	0	100	0	33.3	0.969	33.3	0.969	33.3	0.913	33.3	0.969	33.3	0.969	33.3	0.969	33.3	0.969	33.3	0.969	33.3	0.913	0	1	33.3	0.969	33.3	0.969	80	0.328	100	0	33.3	0.969
Carbohydrate and lipid metabolism	Terpenoid backbone biosynthesis	M00096	Pathway	C5 isoprenoid biosynthesis, non-mevalonate pathway	8	100	0	100	0	100	0	12.5	0.983	12.5	0.983	12.5	0.983	12.5	0.983	75	0.994	75	0.996	87.5	0.5	87.5	0.992	62.5	0.997	87.5	0.992	87.5	0.992	87.5	0.992	100	0	87.5	0.992	87.5	0.992	75	0.996	12.5	0.983	12.5	0.983	75	0.994
Carbohydrate and lipid metabolism	Terpenoid backbone biosynthesis	M00364	Pathway	C10-C20 isoprenoid biosynthesis, bacteria	2	100	0	100	0	100	0	100	0	100	0	100	0	100	0	50	0.998	50	0.998	100	0	50	0.998	50	0.998	50	0.998	50	0.998	50	0.998	100	0	50	0.998	50	0.998	50	0.998	100	0	100	0	50	0.998
Carbohydrate and lipid metabolism	Terpenoid backbone biosynthesis	M00365	Pathway	C10-C20 isoprenoid biosynthesis, archaea	2	100	0	100	0	100	0	100	0	50	0.751	50	0.751	100	0	0	1	0	1	50	0.751	50	0.994	0	1	0	1	0	1	0	1	50	0.751	0	1	0	1	0	1	100	0	50	0.751	0	1
Carbohydrate and lipid metabolism	Terpenoid backbone biosynthesis	M00366	Pathway	C10-C20 isoprenoid biosynthesis, plants	4	50	0.875	50	0.875	50	0.875	25	0.969	50	0.875	50	0.875	50	0.875	25	0.999	0	1	25	0.969	0	1	25	0.999	25	0.999	0	1	25	0.999	50	0.875	25	0.999	0	1	25	0.999	25	0.969	50	0.875	25	0.999
Carbohydrate and lipid metabolism	Terpenoid backbone biosynthesis	M00367	Pathway	C10-C20 isoprenoid biosynthesis, non-plant eukaryotes	3	66.7	0.751	33.3	0.876	33.3	0.876	33.3	0.876	33.3	0.876	33.3	0.876	33.3	0.876	0	1	0	1	33.3	0.876	0	1	0	1	0	1	0	1	0	1	33.3	0.876	0	1	0	1	0	1	33.3	0.876	33.3	0.876	0	1
Carbohydrate and lipid metabolism	Sterol biosynthesis	M00101	Pathway	Cholesterol biosynthesis, squalene 2,3-epoxide => cholesterol	10	10	0.999	0	1	0	1	0	1	0	1	0	1	0	1	0	1	0	1	0	1	0	1	0	1	0	1	0	1	0	1	0	1	0	1	0	1	0	1	0	1	0	1	0	1
Carbohydrate and lipid metabolism	Sterol biosynthesis	M00102	Pathway	Ergocalciferol biosynthesis	5	0	1	0	1	0	1	0	1	0	1	0	1	0	1	0	1	0	1	0	1	0	1	0	1	0	1	0	1	0	1	0	1	0	1	0	1	0	1	0	1	0	1	0	1
Carbohydrate and lipid metabolism	Sterol biosynthesis	M00103	Pathway	Cholecalciferol biosynthesis	2	0	1	0	1	0	1	0	1	0	1	0	1	0	1	0	1	0	1	0	1	0	1	0	1	0	1	0	1	0	1	0	1	0	1	0	1	0	1	0	1	0	1	0	1
Carbohydrate and lipid metabolism	Sterol biosynthesis	M00104	Pathway	Bile acid biosynthesis, cholesterol => cholate/chenodeoxycholate	12	25	0.999	41.7	0.992	25	0.999	16.7	1	0	1	0	1	0	1	0	1	0	1	0	1	0	1	8.3	1	0	1	0	1	8.3	1	0	1	0	1	0	1	8.3	1	0	1	0	1	0	1
Carbohydrate and lipid metabolism	Sterol biosynthesis	M00106	Pathway	Conjugated bile acid biosynthesis, cholate => taurocholate/glycocholate	2	0	1	50	0.571	0	1	0	1	0	1	0	1	0	1	0	1	0	1	0	1	0	1	0	1	0	1	0	1	0	1	0	1	0	1	0	1	0	1	0	1	0	1	0	1
Carbohydrate and lipid metabolism	Sterol biosynthesis	M00107	Pathway	Steroid hormone biosynthesis, cholesterol => prognenolone => progesterone	2	0	1	0	1	0	1	0	1	0	1	0	1	0	1	0	1	0	1	0	1	0	1	0	1	0	1	0	1	0	1	0	1	0	1	0	1	0	1	0	1	0	1	0	1
Carbohydrate and lipid metabolism	Sterol biosynthesis	M00108	Pathway	C21-Steroid hormone biosynthesis, progesterone => corticosterone/aldosterone	3	0	1	0	1	0	1	0	1	0	1	0	1	0	1	0	1	0	1	0	1	0	1	0	1	0	1	0	1	0	1	0	1	0	1	0	1	0	1	0	1	0	1	0	1
Carbohydrate and lipid metabolism	Sterol biosynthesis	M00109	Pathway	C21-Steroid hormone biosynthesis, progesterone => cortisol/cortisone	4	0	1	0	1	0	1	0	1	0	1	0	1	0	1	0	1	0	1	0	1	0	1	0	1	0	1	0	1	0	1	0	1	0	1	0	1	0	1	0	1	0	1	0	1
Carbohydrate and lipid metabolism	Sterol biosynthesis	M00110	Pathway	C19/C18-Steroid hormone biosynthesis, pregnenolone => androstenedione => estrone	3	0	1	0	1	0	1	0	1	0	1	0	1	0	1	0	1	0	1	0	1	0	1	0	1	0	1	0	1	0	1	0	1	0	1	0	1	0	1	0	1	0	1	0	1
Carbohydrate and lipid metabolism	Other terpenoid biosynthesis	M00097	Pathway	beta-Carotene biosynthesis, GGAP => beta-carotene	6	83.3	0.508	33.3	0.952	16.7	0.984	16.7	0.984	16.7	0.984	16.7	0.984	0	1	0	1	0	1	0	1	16.7	0.984	16.7	0.984	0	1	0	1	16.7	0.984	16.7	0.984	0	1	16.7	0.984	16.7	0.984	0	1	16.7	0.984	0	1
Carbohydrate and lipid metabolism	Other terpenoid biosynthesis	M00372	Pathway	Abscisic acid biosynthesis, beta-carotene => abscisic acid	5	20	0.984	0	1	0	1	0	1	0	1	0	1	0	1	0	1	0	1	0	1	0	1	0	1	0	1	0	1	0	1	0	1	0	1	0	1	0	1	0	1	0	1	0	1
Carbohydrate and lipid metabolism	Other terpenoid biosynthesis	M00371	Pathway	Castasterone biosynthesis, campesterol => castasterone	5	0	1	0	1	0	1	0	1	0	1	0	1	0	1	0	1	0	1	0	1	0	1	0	1	0	1	0	1	0	1	0	1	0	1	0	1	0	1	0	1	0	1	0	1
Nucleotide and amino acid metabolism	Purine metabolism	M00048	Pathway	Inosine monophosphate biosynthesis, PRPP + glutamine => IMP	9..11	100	0	100	0	100	0	90	0.129	11.1	0.911	20	0.902	90	0.129	80	0.157	100	0	88.9	0.193	100	0	88.9	0.193	90	0.129	77.8	0.219	90	0.032	90	0.032	80	0.157	100	0	80	0.157	20	0.902	20	0.902	80	0.157
Nucleotide and amino acid metabolism	Purine metabolism	M00049	Pathway	Adenine ribonucleotide biosynthesis, IMP => ADP,ATP	4	100	0	100	0	100	0	100	0	100	0	100	0	100	0	100	0	100	0	100	0	100	0	100	0	100	0	100	0	100	0	100	0	100	0	100	0	100	0	100	0	100	0	100	0
Nucleotide and amino acid metabolism	Purine metabolism	M00050	Pathway	Guanine ribonucleotide biosynthesis IMP => GDP,GTP	4	100	0	100	0	100	0	75	0.511	75	0.511	75	0.511	75	0.511	100	0	100	0	100	0	100	0	75	0.511	100	0	100	0	100	0	100	0	100	0	100	0	100	0	75	0.511	75	0.511	100	0
Nucleotide and amino acid metabolism	Purine metabolism	M00546	Pathway	Purine degradation, xanthine => urea	5..6	40	0.824	66.7	0.413	40	0.824	0	0.973	0	1	0	0.988	0	1	0	1	0	0.965	0	1	0	1	20	0.904	0	1	0	1	0	1	0	1	0	1	0	1	0	1	0	1	0	0.988	0	1
Nucleotide and amino acid metabolism	Pyrimidine metabolism	M00051	Pathway	Uridine monophosphate biosynthesis, glutamine (+ PRPP) => UMP	3..6	100	0	100	0	100	0	100	0	100	0	83.3	0.404	100	0	80	0.215	83.3	0.101	83.3	0.101	83.3	0.101	83.3	0.101	83.3	0.101	83.3	0.101	83.3	0.101	83.3	0.101	83.3	0.101	66.7	0.291	83.3	0.101	83.3	0.152	80	0.607	80	0.215
Nucleotide and amino acid metabolism	Pyrimidine metabolism	M00052	Pathway	Pyrimidine ribonucleotide biosynthesis, UMP => UDP/UTP,CDP/CTP	3	100	0	100	0	100	0	100	0	100	0	100	0	100	0	100	0	100	0	66.7	0.102	100	0	100	0	100	0	100	0	100	0	100	0	100	0	100	0	100	0	100	0	100	0	100	0
Nucleotide and amino acid metabolism	Pyrimidine metabolism	M00053	Pathway	Pyrimidine deoxyribonuleotide biosynthesis, CDP/CTP => dCDP/dCTP,dTDP/dTTP	8	100	0	100	0	100	0	62.5	0.789	50	0.829	50	0.829	62.5	0.658	50	0.829	62.5	0.772	50	0.829	75	0.578	37.5	0.915	62.5	0.658	62.5	0.696	62.5	0.658	62.5	0.658	62.5	0.696	62.5	0.658	62.5	0.658	62.5	0.772	50	0.829	50	0.829
Nucleotide and amino acid metabolism	Pyrimidine metabolism	M00046	Pathway	Pyrimidine degradation, uracil => beta-alanine, thymine => 3-aminoisobutanoate	1..3	100	0	100	0	100	0	33.3	0.933	100	0	0	1	0	1	0	1	100	0	0	1	0	1	33.3	0.933	0	1	33.3	0.933	0	1	100	0	0	1	0	1	0	1	0	1	0	1	0	1
Nucleotide and amino acid metabolism	Serine and threonine metabolism	M00020	Pathway	Serine biosynthesis, glycerate-3P => serine	3	100	0	100	0	66.7	0.8	66.7	0.8	66.7	0.8	33.3	0.933	66.7	0.8	33.3	0.933	66.7	0.533	33.3	0.933	33.3	0.933	33.3	0.933	33.3	0.933	33.3	0.933	33.3	0.933	33.3	0.933	33.3	0.933	0	1	33.3	0.933	66.7	0.8	33.3	0.933	33.3	0.933
Nucleotide and amino acid metabolism	Serine and threonine metabolism	M00018	Pathway	Threonine biosynthesis, aspartate => homoserine => threonine	5	100	0	100	0	100	0	100	0	100	0	100	0	40	0.871	40	0.871	100	0	100	0	100	0	100	0	40	0.999	100	0	100	0	80	0.125	80	0.125	60	0.563	100	0	100	0	100	0	40	0.871
Nucleotide and amino acid metabolism	Serine and threonine metabolism	M00555	Pathway	Betaine biosynthesis, choline => betaine	1..2	100	0	100	0	50	0.4	0	1	0	1	0	1	50	0.4	0	1	0	1	0	1	0	1	0	1	0	1	0	1	0	1	0	1	0	1	0	1	0	1	0	1	0	1	0	1
Nucleotide and amino acid metabolism	Cysteine and methionine metabolism	M00021	Pathway	Cysteine biosynthesis, serine => cysteine	2	100	0	100	0	100	0	50	0.941	0	1	50	0.941	50	0.941	50	0.941	50	0.941	50	0.941	50	0.941	50	0.941	50	0.941	50	0.941	100	0	50	0.941	50	0.941	50	0.941	100	0	50	0.941	50	0.941	50	0.941
Nucleotide and amino acid metabolism	Cysteine and methionine metabolism	M00338	Pathway	Cysteine biosynthesis, homocysteine + serine => cysteine	2	100	0	100	0	100	0	0	1	0	1	0	1	0	1	0	1	50	0.72	0	1	0	1	0	1	50	0.72	0	1	0	1	0	1	0	1	0	1	0	1	50	0.64	0	1	0	1
Nucleotide and amino acid metabolism	Cysteine and methionine metabolism	M00609	Pathway	Cysteine biosynthesis, methionine => cysteine	6	50	0.876	66.7	0.751	16.7	0.974	16.7	0.974	16.7	0.974	16.7	0.974	16.7	0.974	16.7	0.974	16.7	0.974	16.7	0.974	16.7	0.974	16.7	0.974	16.7	0.974	16.7	0.974	16.7	0.974	16.7	0.974	16.7	0.974	16.7	0.974	16.7	0.974	16.7	0.974	16.7	0.974	16.7	0.974
Nucleotide and amino acid metabolism	Cysteine and methionine metabolism	M00017	Pathway	Methionine biosynthesis, apartate => homoserine => methionine	7	100	0	85.7	0.5	71.4	0.75	71.4	0.75	71.4	0.75	57.1	0.875	42.9	0.963	42.9	0.944	71.4	0.75	71.4	0.75	71.4	0.75	71.4	0.75	42.9	1	57.1	0.875	57.1	0.875	71.4	0.75	57.1	0.875	71.4	0.75	57.1	0.875	71.4	0.75	57.1	0.875	42.9	0.944
Nucleotide and amino acid metabolism	Cysteine and methionine metabolism	M00034	Pathway	Methionine salvage pathway	8..11	100	0	77.8	0.656	62.5	0.78	62.5	0.78	62.5	0.78	62.5	0.78	62.5	0.78	62.5	0.78	50	0.945	50	0.945	62.5	0.78	62.5	0.78	50	0.851	62.5	0.78	62.5	0.78	50	0.851	62.5	0.78	50	0.851	62.5	0.78	62.5	0.78	50	0.851	62.5	0.78
Nucleotide and amino acid metabolism	Cysteine and methionine metabolism	M00035	Pathway	Methionine degradation	4	100	0	100	0	100	0	75	0.569	75	0.569	50	0.625	75	0.569	50	0.625	50	0.625	50	0.625	50	0.625	50	0.625	50	0.625	50	0.625	50	0.625	50	0.625	50	0.625	50	0.625	50	0.625	75	0.127	50	0.625	50	0.625
Nucleotide and amino acid metabolism	Cysteine and methionine metabolism	M00368	Pathway	Ethylene biosynthesis, methionine => ethylene	3	33.3	0.64	33.3	0.64	33.3	0.64	33.3	0.64	33.3	0.64	33.3	0.64	33.3	0.64	33.3	0.64	33.3	0.64	33.3	0.64	33.3	0.64	33.3	0.64	33.3	0.64	33.3	0.64	33.3	0.64	33.3	0.64	33.3	0.64	33.3	0.64	33.3	0.64	33.3	0.64	33.3	0.64	33.3	0.64
Nucleotide and amino acid metabolism	Branched-chain amino acid metabolism	M00019	Pathway	Valine/isoleucine biosynthesis, pyruvate => valine / 2-oxobutanoate => isoleucine	4	100	0	100	0	100	0	100	0	75	0.563	75	0.563	0	1	25	0.994	100	0	100	0	100	0	100	0	50	0.938	100	0	100	0	25	0.973	100	0	25	0.994	100	0	75	0.938	75	0.563	25	0.994
Nucleotide and amino acid metabolism	Branched-chain amino acid metabolism	M00535	Pathway	Isoleucine biosynthesis, pyruvate => 2-oxobutanoate	3	100	0	100	0	100	0	66.7	0.504	66.7	0.504	66.7	0.504	33.3	0.976	0	1	66.7	0.504	66.7	0.504	66.7	0.504	66.7	0.504	0	1	66.7	0.504	66.7	0.504	0	1	66.7	0.504	0	1	66.7	0.504	66.7	0.504	66.7	0.504	0	1
Nucleotide and amino acid metabolism	Branched-chain amino acid metabolism	M00570	Pathway	Isoleucine biosynthesis, threonine => 2-oxobutanoate => isoleucine	5	100	0	100	0	100	0	100	0	80	0.563	80	0.563	20	1	20	0.995	100	0	100	0	100	0	100	0	40	0.953	80	0.25	80	0.25	40	0.973	80	0.25	20	0.995	80	0.25	80	0.938	80	0.563	20	0.995
Nucleotide and amino acid metabolism	Branched-chain amino acid metabolism	M00432	Pathway	Leucine biosynthesis, 2-oxoisovalerate => 2-oxoisocaproate	3	100	0	100	0	100	0	100	0	100	0	100	0	66.7	0.502	0	1	100	0	100	0	100	0	100	0	0	1	100	0	100	0	0	1	100	0	0	1	100	0	100	0	100	0	0	1
Nucleotide and amino acid metabolism	Branched-chain amino acid metabolism	M00036	Pathway	Leucine degradation, leucine => acetoacetate + acetyl-CoA	6	100	0	100	0	66.7	0.75	33.3	0.982	33.3	0.985	33.3	1	16.7	0.999	66.7	0.813	66.7	0.625	33.3	0.982	66.7	0.922	50	0.859	50	0.941	16.7	0.992	66.7	0.906	66.7	0.875	33.3	0.985	50	0.938	66.7	0.844	16.7	1	33.3	1	66.7	0.844
Nucleotide and amino acid metabolism	Lysine metabolism	M00016	Pathway	Lysine biosynthesis, succinyl-DAP pathway, aspartate => lysine	9	100	0	100	0	88.9	0.5	44.4	1	55.6	1	44.4	1	88.9	0.5	44.4	0.998	88.9	0.438	44.4	1	77.8	0.938	88.9	0.5	44.4	1	77.8	0.75	77.8	0.75	88.9	0.5	77.8	0.75	77.8	0.954	77.8	0.75	66.7	0.996	44.4	1	44.4	0.998
Nucleotide and amino acid metabolism	Lysine metabolism	M00525	Pathway	Lysine biosynthesis, acetyl-DAP pathway, aspartate => lysine	9	100	0	100	0	66.7	0.875	22.2	1	33.3	1	33.3	1	66.7	0.875	44.4	0.999	55.6	0.999	33.3	1	44.4	1	66.7	0.875	33.3	1	66.7	0.875	66.7	0.875	55.6	0.999	66.7	0.875	55.6	0.992	66.7	0.875	44.4	0.999	33.3	1	44.4	0.999
Nucleotide and amino acid metabolism	Lysine metabolism	M00526	Pathway	Lysine biosynthesis, DAP dehydrogenase pathway, aspartate => lysine	6	100	0	100	0	83.3	0.5	50	0.997	50	0.998	50	0.997	83.3	0.5	66.7	0.954	83.3	0.5	33.3	1	83.3	0.5	83.3	0.5	33.3	1	83.3	0.5	83.3	0.5	83.3	0.5	83.3	0.5	66.7	0.954	83.3	0.5	66.7	0.969	50	0.997	66.7	0.954
Nucleotide and amino acid metabolism	Lysine metabolism	M00527	Pathway	Lysine biosynthesis, DAP aminotransferase pathway, aspartate => lysine	7	100	0	100	0	100	0	57.1	0.999	42.9	1	42.9	1	100	0	57.1	0.994	85.7	0.5	42.9	1	71.4	0.938	100	0	42.9	1	100	0	100	0	85.7	0.5	100	0	71.4	0.954	100	0	57.1	0.996	42.9	1	57.1	0.994
Nucleotide and amino acid metabolism	Lysine metabolism	M00030	Pathway	Lysine biosynthesis, AAA pathway, 2-oxoglutarate => 2-aminoadipate => lysine	8	50	0.998	50	0.998	25	1	12.5	1	0	1	0	1	12.5	1	0	1	0	1	12.5	1	0	1	0	1	0	1	0	1	0	1	0	1	0	1	0	1	0	1	0	1	0	1	0	1
Nucleotide and amino acid metabolism	Lysine metabolism	M00433	Pathway	Lysine biosynthesis, 2-oxoglutarate => 2-oxoadipate	3..4	100	0	100	0	33.3	0.977	33.3	0.977	0	1	0	1	0	1	0	1	0	1	33.3	0.977	0	1	0	1	0	1	0	1	0	1	0	1	0	1	0	1	0	1	0	1	0	1	0	1
Nucleotide and amino acid metabolism	Lysine metabolism	M00031	Pathway	Lysine biosynthesis, mediated by LysW, 2-aminoadipate => lysine	6	100	0	100	0	100	0	83.3	0.75	66.7	0.938	66.7	0.938	0	1	0	1	0	1	83.3	0.75	83.3	0.75	0	1	0	1	0	1	0	1	0	1	0	1	0	1	0	1	66.7	0.938	66.7	0.938	0	1
Nucleotide and amino acid metabolism	Lysine metabolism	M00032	Pathway	Lysine degradation, lysine => saccharopine => acetoacetyl-CoA	7..9	77.8	0.875	75	0.875	50	0.991	25	0.998	0	1	0	1	33.3	0.997	25	1	25	0.998	14.3	1	37.5	0.981	37.5	0.996	28.6	0.996	14.3	0.998	25	0.998	37.5	0.996	0	1	50	0.962	12.5	1	0	1	0	1	25	1
Nucleotide and amino acid metabolism	Arginine and proline metabolism	M00015	Pathway	Proline biosynthesis, glutamate => proline	2..3	100	0	100	0	100	0	50	0.545	0	1	0	1	0	1	0	1	50	0.545	50	0.545	50	0.545	100	0	0	1	100	0	100	0	0	1	100	0	0	1	100	0	50	0.545	0	1	0	1
Nucleotide and amino acid metabolism	Arginine and proline metabolism	M00028	Pathway	Ornithine biosynthesis, glutamate => ornithine	4..5	100	0	100	0	100	0	100	0	40	0.477	40	0.477	25	0.728	0	1	60	0.606	100	0	25	0.728	80	0.253	25	0.728	100	0	100	0	80	0.028	100	0	25	0.728	100	0	60	0.275	40	0.477	0	1
Nucleotide and amino acid metabolism	Arginine and proline metabolism	M00763	Pathway	Ornithine biosynthesis, mediated by LysW, glutamate => ornithine	6	100	0	100	0	83.3	0.5	66.7	0.875	50	0.969	50	0.969	0	1	0	1	0	1	66.7	0.875	66.7	0.875	0	1	0	1	0	1	0	1	0	1	0	1	0	1	0	1	50	0.969	50	0.969	0	1
Nucleotide and amino acid metabolism	Arginine and proline metabolism	M00844	Pathway	Arginine biosynthesis, ornithine => arginine	3	100	0	100	0	100	0	100	0	100	0	100	0	33.3	0.978	33.3	0.978	100	0	100	0	66.7	0.756	100	0	33.3	0.978	100	0	100	0	66.7	0.756	100	0	0	1	100	0	100	0	100	0	33.3	0.978
Nucleotide and amino acid metabolism	Arginine and proline metabolism	M00845	Pathway	Arginine biosynthesis, glutamate => acetylcitrulline => arginine	7	85.7	0.75	85.7	0.75	85.7	0.75	71.4	0.875	57.1	0.969	57.1	0.969	14.3	1	0	1	71.4	0.969	57.1	0.969	42.9	0.992	71.4	0.875	14.3	1	71.4	0.875	57.1	0.969	85.7	0.75	57.1	0.969	14.3	1	57.1	0.969	71.4	0.875	57.1	0.969	0	1
Nucleotide and amino acid metabolism	Arginine and proline metabolism	M00029	Pathway	Urea cycle	5	80	0.5	80	0.5	80	0.5	80	0.5	60	0.876	60	0.876	20	0.997	20	0.997	80	0.5	60	0.876	40	0.97	80	0.5	20	0.997	60	0.876	60	0.876	40	0.97	60	0.876	20	0.997	60	0.876	60	0.876	60	0.876	20	0.997
Nucleotide and amino acid metabolism	Histidine metabolism	M00026	Pathway	Histidine biosynthesis, PRPP => histidine	7..9	100	0	100	0	88.9	0.114	62.5	0.475	77.8	0.229	77.8	0.229	14.3	0.97	14.3	0.97	77.8	0.229	77.8	0.229	100	0	100	0	25	0.953	77.8	0.229	77.8	0.229	77.8	0.229	77.8	0.229	0	1	77.8	0.229	0	1	77.8	0.229	14.3	0.97
Nucleotide and amino acid metabolism	Histidine metabolism	M00045	Pathway	Histidine degradation, histidine => N-formiminoglutamate => glutamate	4	100	0	100	0	100	0	100	0	75	0.533	0	1	75	0.533	75	0.533	75	0.533	75	0.533	0	1	0	1	100	0	0	1	0	1	100	0	0	1	100	0	0	1	0	1	0	1	75	0.533
Nucleotide and amino acid metabolism	Aromatic amino acid metabolism	M00022	Pathway	Shikimate pathway, phosphoenolpyruvate + erythrose-4P => chorismate	4..7	100	0	100	0	100	0	100	0	100	0	71.4	0.397	0	1	0	1	71.4	0.226	85.7	0.078	100	0	85.7	0.157	100	0	85.7	0.157	85.7	0.157	100	0	100	0	0	1	85.7	0.157	71.4	0.397	71.4	0.397	0	1
Nucleotide and amino acid metabolism	Aromatic amino acid metabolism	M00023	Pathway	Tryptophan biosynthesis, chorismate => tryptophan	3..5	100	0	100	0	100	0	100	0	100	0	100	0	0	0.934	0	1	100	0	100	0	100	0	100	0	100	0	100	0	100	0	100	0	100	0	0	1	100	0	0	0.934	100	0	0	1
Nucleotide and amino acid metabolism	Aromatic amino acid metabolism	M00024	Pathway	Phenylalanine biosynthesis, chorismate => phenylalanine	2..3	100	0	100	0	66.7	0.977	33.3	0.989	66.7	0.977	33.3	0.989	0	1	0	1	33.3	0.99	50	0.977	66.7	0.977	50	0.977	50	0.977	50	0.977	66.7	0.977	33.3	0.99	50	0.977	0	1	66.7	0.977	50	0.977	33.3	0.989	0	1
Nucleotide and amino acid metabolism	Aromatic amino acid metabolism	M00025	Pathway	Tyrosine biosynthesis, chorismate => tyrosine	2..3	100	0	100	0	66.7	0.884	33.3	0.924	50	0.884	0	1	0	1	0	1	33.3	0.97	66.7	0.884	66.7	0.884	66.7	0.884	66.7	0.884	33.3	0.97	66.7	0.884	66.7	0.884	66.7	0.884	0	1	66.7	0.884	33.3	0.97	0	1	0	1
Nucleotide and amino acid metabolism	Aromatic amino acid metabolism	M00040	Pathway	Tyrosine biosynthesis, prephanate => pretyrosine => tyrosine	2	100	0	100	0	0	1	0	1	0	1	0	1	0	1	0	1	0	1	0	1	0	1	0	1	0	1	0	1	0	1	0	1	0	1	0	1	0	1	0	1	0	1	0	1
Nucleotide and amino acid metabolism	Aromatic amino acid metabolism	M00042	Pathway	Catecholamine biosynthesis, tyrosine => dopamine => noradrenaline => adrenaline	4	25	0.92	25	0.92	0	1	0	1	0	1	0	1	0	1	0	1	25	0.92	0	1	0	1	0	1	0	1	0	1	0	1	0	1	0	1	0	1	0	1	0	1	0	1	0	1
Nucleotide and amino acid metabolism	Aromatic amino acid metabolism	M00043	Pathway	Thyroid hormone biosynthesis, tyrosine => triiodothyronine/thyroxine	1	0	1	0	1	0	1	0	1	0	1	0	1	0	1	0	1	0	1	0	1	0	1	0	1	0	1	0	1	0	1	0	1	0	1	0	1	0	1	0	1	0	1	0	1
Nucleotide and amino acid metabolism	Aromatic amino acid metabolism	M00044	Pathway	Tyrosine degradation, tyrosine => homogentisate	5	100	0	80	0.525	60	0.787	0	1	0	1	0	1	0	1	0	1	20	0.951	0	1	0	1	0	1	0	1	0	1	0	1	60	0.787	0	1	60	0.787	40	0.918	0	1	0	1	0	1
Nucleotide and amino acid metabolism	Aromatic amino acid metabolism	M00533	Pathway	Homoprotocatechuate degradation, homoprotocatechuate => 2-oxohept-3-enedioate	4	50	0.828	100	0	50	0.828	50	0.828	0	1	0	1	50	0.828	0	1	0	1	0	1	0	1	0	1	0	1	0	1	0	1	0	1	0	1	25	0.966	0	1	0	1	0	1	0	1
Nucleotide and amino acid metabolism	Aromatic amino acid metabolism	M00545	Pathway	Trans-cinnamate degradation, trans-cinnamate => acetyl-CoA	6..7	83.3	0.501	83.3	0.501	66.7	0.752	0	1	0	1	0	1	0	1	0	1	66.7	0.736	0	1	71.4	0.689	0	1	50	0.869	0	1	0	1	16.7	0.998	0	1	0	1	0	1	0	1	0	1	0	1
Nucleotide and amino acid metabolism	Aromatic amino acid metabolism	M00350	Pathway	Capsaicin biosynthesis, L-Phenylalanine => Capsaicin	4	50	0.958	50	0.958	25	0.996	0	1	0	1	0	1	0	1	0	1	25	0.996	25	0.996	0	1	0	1	0	1	25	0.996	0	1	0	1	0	1	25	0.996	0	1	0	1	0	1	0	1
Nucleotide and amino acid metabolism	Aromatic amino acid metabolism	M00037	Pathway	Melatonin biosynthesis, tryptophan => serotonin => melatonin	4	75	0.525	25	0.852	0	1	0	1	0	1	0	1	0	1	0	1	25	0.852	0	1	0	1	0	1	0	1	0	1	0	1	0	1	0	1	0	1	0	1	0	1	0	1	0	1
Nucleotide and amino acid metabolism	Aromatic amino acid metabolism	M00038	Pathway	Tryptophan metabolism, tryptophan => kynurenine => 2-aminomuconate	7	100	0	71.4	0.758	42.9	0.916	14.3	0.99	0	1	0	1	0	1	0	1	0	1	0	1	14.3	0.99	14.3	0.99	14.3	0.969	0	1	0	1	14.3	0.999	0	1	71.4	0.789	0	1	0	1	0	1	0	1
Nucleotide and amino acid metabolism	Other amino acid metabolism	M00033	Pathway	Ectoine biosynthesis, aspartate => ectoine	5	40	0.875	60	0.75	60	0.75	20	0.999	40	0.875	40	0.875	40	0.875	40	0.875	20	0.999	40	0.875	20	0.999	40	0.875	0	1	40	0.875	40	0.875	20	0.999	40	0.875	40	0.875	40	0.875	40	0.875	40	0.875	40	0.875
Nucleotide and amino acid metabolism	Other amino acid metabolism	M00027	Pathway	GABA (gamma-Aminobutyrate) shunt	3	100	0	66.7	0.771	66.7	0.771	66.7	0.771	33.3	0.964	0	1	33.3	0.964	33.3	0.964	66.7	0.771	66.7	0.771	66.7	0.771	66.7	0.771	33.3	0.819	33.3	0.964	0	1	0	1	0	1	33.3	0.819	0	1	33.3	0.964	0	1	33.3	0.964
Nucleotide and amino acid metabolism	Other amino acid metabolism	M00047	Pathway	Creatine pathway	3	0	1	0	1	0	1	0	1	0	1	0	1	0	1	0	1	0	1	0	1	0	1	0	1	0	1	0	1	0	1	0	1	0	1	0	1	0	1	0	1	0	1	0	1
Nucleotide and amino acid metabolism	Cofactor and vitamin biosynthesis	M00127	Pathway	Thiamine biosynthesis, AIR => thiamine-P/thiamine-2P	5	100	0	100	0	100	0	40	0.949	40	0.721	20	0.832	40	0.784	80	0.292	80	0.292	60	0.73	60	0.73	80	0.584	40	0.784	80	0.292	60	0.73	80	0.584	80	0.292	0	1	80	0.292	20	0.832	20	0.832	80	0.292
Nucleotide and amino acid metabolism	Cofactor and vitamin biosynthesis	M00125	Pathway	Riboflavin biosynthesis, GTP => riboflavin/FMN/FAD	7..9	100	0	100	0	100	0	14.3	0.981	42.9	0.771	0	1	0	1	85.7	0.033	100	0	85.7	0.033	100	0	85.7	0.033	85.7	0.033	85.7	0.033	85.7	0.033	85.7	0.033	85.7	0.033	85.7	0.033	85.7	0.033	14.3	0.958	0	1	85.7	0.033
Nucleotide and amino acid metabolism	Cofactor and vitamin biosynthesis	M00124	Pathway	Pyridoxal biosynthesis, erythrose-4P => pyridoxal-5P	6	83.3	0.504	83.3	0.504	50	0.945	0	1	0	1	0	1	0	1	0	1	16.7	0.976	33.3	0.976	16.7	0.992	0	1	33.3	0.976	0	1	0	1	66.7	0.882	33.3	0.976	66.7	0.882	0	1	16.7	0.992	0	1	0	1
Nucleotide and amino acid metabolism	Cofactor and vitamin biosynthesis	M00115	Pathway	NAD biosynthesis, aspartate => NAD	5	100	0	100	0	100	0	40	0.941	20	0.975	20	0.975	20	0.975	100	0	100	0	100	0	80	0.538	40	0.941	100	0	100	0	100	0	100	0	100	0	80	0.538	80	0.538	60	0.672	20	0.975	80	0.538
Nucleotide and amino acid metabolism	Cofactor and vitamin biosynthesis	M00622	Pathway	Nicotinate degradation, nicotinate => fumarate	6	50	0.882	33.3	0.945	33.3	0.976	16.7	0.992	0	1	0	1	0	1	0	1	33.3	0.976	0	1	0	1	0	1	0	1	0	1	16.7	0.992	0	1	0	1	0	1	0	1	16.7	0.992	0	1	0	1
Nucleotide and amino acid metabolism	Cofactor and vitamin biosynthesis	M00119	Pathway	Pantothenate biosynthesis, valine/L-aspartate => pantothenate	5	100	0	100	0	100	0	80	0.502	60	0.691	60	0.691	0	1	80	0.502	40	0.879	80	0.502	60	0.754	40	0.848	80	0.502	100	0	100	0	80	0.502	80	0.502	80	0.502	80	0.502	0	1	60	0.691	60	0.754
Nucleotide and amino acid metabolism	Cofactor and vitamin biosynthesis	M00120	Pathway	Coenzyme A biosynthesis, pantothenate => CoA	3..5	100	0	100	0	100	0	100	0	33.3	0.638	50	0.533	50	0.533	75	0.112	100	0	100	0	75	0.224	100	0	100	0	100	0	100	0	100	0	100	0	100	0	100	0	50	0.87	50	0.533	75	0.112
Nucleotide and amino acid metabolism	Cofactor and vitamin biosynthesis	M00572	Pathway	Pimeloyl-ACP biosynthesis, BioC-BioH pathway, malonyl-ACP => pimeloyl-ACP	6	100	0	100	0	100	0	50	0.886	16.7	0.99	16.7	0.99	16.7	0.99	33.3	0.974	66.7	0.533	66.7	0.533	50	0.886	66.7	0.533	50	0.944	83.3	0.063	66.7	0.533	66.7	0.533	50	0.886	33.3	0.974	33.3	0.974	16.7	0.99	16.7	0.99	33.3	0.974
Nucleotide and amino acid metabolism	Cofactor and vitamin biosynthesis	M00123	Pathway	Biotin biosynthesis, pimeloyl-ACP/CoA => biotin	3..4	100	0	100	0	100	0	0	1	0	1	0	1	0	1	0	1	100	0	0	1	0	1	0	1	0	1	0	1	33.3	0.943	100	0	100	0	0	1	0	1	33.3	0.943	0	1	0	1
Nucleotide and amino acid metabolism	Cofactor and vitamin biosynthesis	M00573	Pathway	Biotin biosynthesis, BioI pathway, long-chain-acyl-ACP => pimeloyl-ACP => biotin	5	100	0	80	0.5	100	0	0	1	0	1	0	1	0	1	0	1	80	0.5	0	1	0	1	0	1	0	1	0	1	20	0.998	80	0.5	80	0.5	0	1	0	1	20	0.998	0	1	0	1
Nucleotide and amino acid metabolism	Cofactor and vitamin biosynthesis	M00577	Pathway	Biotin biosynthesis, BioW pathway, pimelate => pimeloyl-CoA => biotin	5	100	0	100	0	100	0	0	1	0	1	0	1	0	1	0	1	80	0.5	0	1	0	1	0	1	0	1	0	1	20	0.998	80	0.5	100	0	0	1	0	1	20	0.998	0	1	0	1
Nucleotide and amino acid metabolism	Cofactor and vitamin biosynthesis	M00126	Pathway	Tetrahydrofolate biosynthesis, GTP => THF	5..7	100	0	100	0	85.7	0.722	66.7	0.806	20	0.969	16.7	0.968	33.3	0.889	57.1	0.808	71.4	0.789	33.3	0.889	85.7	0.722	71.4	0.746	85.7	0.722	71.4	0.746	57.1	0.808	85.7	0.722	57.1	0.808	85.7	0.722	42.9	0.886	16.7	0.968	16.7	0.968	57.1	0.808
Nucleotide and amino acid metabolism	Cofactor and vitamin biosynthesis	M00840	Pathway	Tetrahydrofolate biosynthesis, mediated by ribA and trpF, GTP => THF	6	83.3	0.5	66.7	0.751	33.3	0.985	0	1	0	1	0	1	0	1	16.7	0.997	16.7	0.997	16.7	0.997	33.3	0.985	33.3	0.985	33.3	0.985	33.3	0.985	16.7	0.997	33.3	0.985	16.7	0.997	33.3	0.985	16.7	0.997	0	1	0	1	16.7	0.997
Nucleotide and amino acid metabolism	Cofactor and vitamin biosynthesis	M00841	Pathway	Tetrahydrofolate biosynthesis, mediated by PTPS, GTP => THF	6	83.3	0.875	66.7	0.938	66.7	0.938	50	0.984	16.7	0.999	16.7	1	33.3	0.999	66.7	0.938	66.7	0.938	33.3	0.999	66.7	0.938	66.7	0.938	66.7	0.938	50	0.996	66.7	0.938	66.7	0.938	66.7	0.938	66.7	0.938	50	0.984	16.7	1	16.7	1	66.7	0.938
Nucleotide and amino acid metabolism	Cofactor and vitamin biosynthesis	M00842	Pathway	Tetrahydrobiopterin biosynthesis, GTP => BH4	3	66.7	0.504	66.7	0.504	66.7	0.504	66.7	0.504	66.7	0.504	33.3	0.976	33.3	0.976	66.7	0.504	66.7	0.504	33.3	0.976	33.3	0.882	33.3	0.882	66.7	0.504	33.3	0.976	66.7	0.504	66.7	0.504	66.7	0.504	66.7	0.504	66.7	0.504	0	1	33.3	0.976	66.7	0.504
Nucleotide and amino acid metabolism	Cofactor and vitamin biosynthesis	M00843	Pathway	L-threo-Tetrahydrobiopterin biosynthesis, GTP => L-threo-BH4	3	100	0	66.7	0.504	66.7	0.504	66.7	0.504	66.7	0.504	33.3	0.976	33.3	0.976	66.7	0.504	66.7	0.504	33.3	0.976	33.3	0.882	33.3	0.882	66.7	0.504	33.3	0.976	66.7	0.504	66.7	0.504	66.7	0.504	66.7	0.504	66.7	0.504	0	1	33.3	0.976	66.7	0.504
Nucleotide and amino acid metabolism	Cofactor and vitamin biosynthesis	M00121	Pathway	Heme biosynthesis, glutamate => heme	10	100	0	100	0	100	0	90	0.25	50	0.919	10	1	20	0.999	10	1	100	0	100	0	80	0.566	90	0.25	100	0	60	0.837	50	0.959	100	0	80	0.566	20	0.999	60	0.837	20	0.999	10	1	10	1
Nucleotide and amino acid metabolism	Cofactor and vitamin biosynthesis	M00846	Pathway	Siroheme biosynthesis, glutamate => siroheme	7	100	0	100	0	100	0	85.7	0.25	85.7	0.422	14.3	0.999	28.6	0.994	14.3	0.999	100	0	100	0	71.4	0.577	100	0	85.7	0.25	85.7	0.422	71.4	0.856	85.7	0.268	85.7	0.422	28.6	0.994	85.7	0.422	28.6	0.994	14.3	0.999	14.3	0.999
Nucleotide and amino acid metabolism	Cofactor and vitamin biosynthesis	M00847	Pathway	Heme biosynthesis, archaea, siroheme => heme	3	100	0	100	0	66.7	0.571	33.3	0.857	33.3	0.857	0	1	0	1	0	1	0	1	33.3	0.857	0	1	33.3	0.857	0	1	66.7	0.571	33.3	0.857	0	1	66.7	0.571	0	1	66.7	0.571	0	1	0	1	33.3	0.857
Nucleotide and amino acid metabolism	Cofactor and vitamin biosynthesis	M00129	Pathway	Ascorbate biosynthesis, animals, glucose-1P => ascorbate	6	83.3	0.75	66.7	0.875	66.7	0.875	16.7	0.999	0	1	33.3	0.983	33.3	0.983	16.7	0.999	33.3	0.983	33.3	0.983	16.7	0.999	0	1	16.7	0.999	33.3	0.998	50	0.966	16.7	0.999	33.3	0.983	16.7	0.999	16.7	0.999	0	1	33.3	0.983	16.7	0.999
Nucleotide and amino acid metabolism	Cofactor and vitamin biosynthesis	M00114	Pathway	Ascorbate biosynthesis, plants, glucose-6P => ascorbate	7..9	66.7	0.918	66.7	0.918	66.7	0.918	25	0.975	25	0.996	12.5	1	37.5	0.961	37.5	0.972	37.5	0.972	44.4	0.972	44.4	0.972	37.5	0.972	37.5	0.972	33.3	0.986	22.2	0.985	37.5	0.972	22.2	0.992	37.5	0.972	25	0.975	44.4	0.972	12.5	1	37.5	0.972
Nucleotide and amino acid metabolism	Cofactor and vitamin biosynthesis	M00550	Pathway	Ascorbate degradation, ascorbate => D-xylulose-5P	5	80	0.5	80	0.5	80	0.5	20	0.938	0	1	20	0.999	0	1	0	1	0	1	0	1	0	1	0	1	0	1	20	0.999	0	1	0	1	0	1	0	1	0	1	0	1	20	0.999	0	1
Nucleotide and amino acid metabolism	Cofactor and vitamin biosynthesis	M00112	Pathway	Tocopherol/tocotorienol biosynthesis	4	100	0	75	0.552	25	0.897	0	1	0	1	0	1	0	1	0	1	0	1	0	1	0	1	0	1	0	1	0	1	0	1	0	1	0	1	0	1	0	1	0	1	0	1	0	1
Nucleotide and amino acid metabolism	Cofactor and vitamin biosynthesis	M00122	Pathway	Cobalamin biosynthesis, cobinamide => cobalamin	7	100	0	100	0	100	0	14.3	0.991	42.9	0.931	14.3	0.991	14.3	0.991	14.3	0.991	14.3	0.991	100	0	28.6	0.979	14.3	0.991	14.3	0.991	71.4	0.642	71.4	0.642	14.3	0.991	100	0	28.6	0.979	85.7	0.514	14.3	0.991	14.3	0.991	14.3	0.991
Nucleotide and amino acid metabolism	Cofactor and vitamin biosynthesis	M00117	Pathway	Ubiquinone biosynthesis, prokaryotes, chorismate => ubiquinone	9	77.8	0.751	77.8	0.751	55.6	0.907	33.3	0.977	22.2	0.989	0	1	11.1	0.995	11.1	0.998	22.2	0.989	33.3	0.977	11.1	0.998	22.2	0.989	33.3	0.977	11.1	0.998	11.1	0.998	33.3	0.977	33.3	0.977	11.1	0.998	11.1	0.998	22.2	0.989	0	1	11.1	0.998
Nucleotide and amino acid metabolism	Cofactor and vitamin biosynthesis	M00128	Pathway	Ubiquinone biosynthesis, eukaryotes, 4-hydroxybenzoate => ubiquinone	6	66.7	0.762	66.7	0.762	0	1	0	1	0	1	0	1	0	1	0	1	0	1	0	1	0	1	0	1	0	1	0	1	0	1	0	1	0	1	0	1	0	1	0	1	0	1	0	1
Nucleotide and amino acid metabolism	Cofactor and vitamin biosynthesis	M00116	Pathway	Menaquinone biosynthesis, chorismate => menaquinone	9	100	0	88.9	0.501	55.6	0.838	44.4	0.92	22.2	0.982	11.1	0.997	22.2	0.982	22.2	0.982	22.2	0.982	44.4	0.92	44.4	0.92	44.4	0.92	44.4	0.92	22.2	0.982	77.8	0.627	44.4	0.948	11.1	0.992	22.2	0.982	44.4	0.92	22.2	0.982	11.1	0.997	22.2	0.982
Nucleotide and amino acid metabolism	Cofactor and vitamin biosynthesis	M00118	Pathway	Glutathione biosynthesis, glutamate => glutathione	2	100	0	100	0	0	1	0	1	0	1	0	1	0	1	0	1	0	1	0	1	0	1	0	1	0	1	0	1	0	1	0	1	0	1	0	1	0	1	0	1	0	1	0	1
Nucleotide and amino acid metabolism	Cofactor and vitamin biosynthesis	M00140	Pathway	C1-unit interconversion, prokaryotes	3	100	0	100	0	66.7	0.753	66.7	0.753	33.3	0.941	33.3	0.941	66.7	0.753	66.7	0.753	66.7	0.753	66.7	0.753	100	0	66.7	0.753	100	0	100	0	66.7	0.753	66.7	0.753	100	0	66.7	0.753	66.7	0.753	33.3	0.941	33.3	0.941	66.7	0.753
Nucleotide and amino acid metabolism	Cofactor and vitamin biosynthesis	M00141	Pathway	C1-unit interconversion, eukaryotes	2..3	100	0	100	0	50	0.39	50	0.39	50	0.39	50	0.39	50	0.39	50	0.39	50	0.39	50	0.39	50	0.39	50	0.39	50	0.39	50	0.39	50	0.39	50	0.39	50	0.39	50	0.39	50	0.39	50	0.39	50	0.39	50	0.39
Nucleotide and amino acid metabolism	Cofactor and vitamin biosynthesis	M00836	Pathway	Coenzyme F430 biosynthesis, sirohydrochlorin => coenzyme F430	4	50	0.774	50	0.774	0	1	0	1	0	1	0	1	0	1	0	1	0	1	0	1	0	1	0	1	0	1	0	1	0	1	0	1	0	1	0	1	0	1	0	1	0	1	0	1
Nucleotide and amino acid metabolism	Polyamine biosynthesis	M00133	Pathway	Polyamine biosynthesis, arginine => agmatine => putrescine => spermidine	4	100	0	100	0	100	0	75	0.064	75	0.064	75	0.064	100	0	100	0	75	0.773	75	0.773	75	0.064	100	0	100	0	100	0	100	0	100	0	100	0	100	0	50	0.547	75	0.064	75	0.064	100	0
Nucleotide and amino acid metabolism	Polyamine biosynthesis	M00134	Pathway	Polyamine biosynthesis, arginine => ornithine => putrescine	2	100	0	100	0	100	0	50	0.571	0	1	0	1	0	1	0	1	50	0.571	0	1	0	1	50	0.571	0	1	0	1	0	1	0	1	0	1	50	0.571	0	1	50	0.857	0	1	0	1
Nucleotide and amino acid metabolism	Polyamine biosynthesis	M00135	Pathway	GABA biosynthesis, eukaryotes, putrescine => GABA	3	100	0	100	0	33.3	0.941	33.3	0.941	0	1	0	1	33.3	0.941	0	1	0	1	33.3	0.941	33.3	0.941	33.3	0.941	0	1	0	1	33.3	0.745	33.3	0.941	0	1	0	1	0	1	0	1	0	1	0	1
Nucleotide and amino acid metabolism	Polyamine biosynthesis	M00136	Pathway	GABA biosynthesis, prokaryotes, putrescine => GABA	4	25	0.933	50	0.8	25	0.933	25	0.933	0	1	0	1	0	1	0	1	0	1	0	1	0	1	0	1	0	1	0	1	0	1	0	1	0	1	0	1	0	1	0	1	0	1	0	1
Secondary metabolism	Aromatics degradation	M00538	Pathway	Toluene degradation, toluene => benzoate	3	66.7	0.753	100	0	33.3	0.878	0	1	0	1	33.3	0.988	0	1	0	1	0	1	0	1	33.3	0.941	0	1	0	1	0	1	0	1	0	1	0	1	0	1	0	1	0	1	33.3	0.988	0	1
Secondary metabolism	Aromatics degradation	M00537	Pathway	Xylene degradation, xylene => methylbenzoate	3	33.3	0.952	66.7	0.762	33.3	0.952	0	1	0	1	33.3	0.952	0	1	0	1	0	1	0	1	0	1	0	1	0	1	0	1	0	1	0	1	0	1	0	1	0	1	0	1	33.3	0.952	0	1
Secondary metabolism	Aromatics degradation	M00419	Pathway	Cymene degradation, p-cymene => p-cumate	3	0	1	0	1	0	1	0	1	0	1	0	1	0	1	0	1	0	1	0	1	0	1	0	1	0	1	0	1	0	1	0	1	0	1	0	1	0	1	0	1	0	1	0	1
Secondary metabolism	Aromatics degradation	M00547	Pathway	Benzene/toluene degradation, benzene => catechol / toluene => 3-methylcatechol	2	0	0.968	0	1	0	1	0	1	0	1	0	1	0	1	0	1	0	1	0	1	0	1	0	1	0	1	0	1	0	1	0	1	0	1	0	1	0	1	0	1	0	1	0	1
Secondary metabolism	Aromatics degradation	M00548	Pathway	Benzene degradation, benzene => catechol	1	0	0.508	0	1	0	0.952	0	1	0	1	0	1	0	1	0	1	0	1	0	1	0	1	0	1	0	0.508	0	1	0	1	0	1	0	1	0	1	0	1	0	1	0	1	0	1
Secondary metabolism	Aromatics degradation	M00551	Pathway	Benzoate degradation, benzoate => catechol / methylbenzoate => methylcatechol	2	50	0.533	50	0.533	0	1	0	1	0	1	0	1	0	1	0	1	0	1	0	1	0	1	0	1	0	1	0	1	0	1	0	1	0	1	0	1	0	1	0	1	0	1	0	1
Secondary metabolism	Aromatics degradation	M00637	Pathway	Anthranilate degradation, anthranilate => catechol	1	0	0.8	0	1	0	1	0	1	0	1	0	1	0	1	0	1	0	1	0	1	0	1	0	1	0	1	0	1	0	1	0	1	0	1	0	1	0	1	0	1	0	1	0	1
Secondary metabolism	Aromatics degradation	M00568	Pathway	Catechol ortho-cleavage, catechol => 3-oxoadipate	4	100	0	100	0	75	0.552	25	0.966	0	1	0	1	0	1	0	1	25	0.966	0	1	0	1	25	0.897	0	1	0	1	25	0.966	0	1	0	1	0	1	25	0.966	0	1	0	1	0	1
Secondary metabolism	Aromatics degradation	M00569	Pathway	Catechol meta-cleavage, catechol => acetyl-CoA / 4-methylcatechol => propanoyl-CoA	5..7	100	0	100	0	100	0	20	0.964	20	0.964	20	0.964	20	0.964	0	1	60	0.666	20	0.964	100	0	28.6	0.956	100	0	14.3	0.994	0	1	20	0.964	0	1	20	0.964	14.3	0.994	0	1	20	0.964	0	1
Secondary metabolism	Aromatics degradation	M00539	Pathway	Cumate degradation, p-cumate => 2-oxopent-4-enoate + 2-methylpropanoate	5	0	0.988	0	0.988	0	1	0	1	0	1	0	1	0	1	0	1	0	1	0	1	0	1	0	1	0	1	0	1	0	1	0	1	0	1	0	1	0	1	0	1	0	1	0	1
Secondary metabolism	Aromatics degradation	M00543	Pathway	Biphenyl degradation, biphenyl => 2-oxopent-4-enoate + benzoate	4	0	1	0	1	0	1	0	1	0	1	0	1	0	1	0	1	0	1	0	1	0	1	0	1	0	1	0	1	0	1	0	1	0	1	0	1	0	1	0	1	0	1	0	1
Secondary metabolism	Aromatics degradation	M00544	Pathway	Carbazole degradation, carbazole => 2-oxopent-4-enoate + anthranilate	3	0	1	33.3	0.933	0	1	0	1	0	1	0	1	0	1	0	1	33.3	0.933	0	1	0	1	0	1	0	1	0	1	0	1	0	1	0	1	0	1	0	1	0	1	0	1	0	1
Secondary metabolism	Aromatics degradation	M00418	Pathway	Toluene degradation, anaerobic, toluene => benzoyl-CoA	6	16.7	0.994	0	0.998	0	0.998	0	1	0	1	0	1	0	1	0	1	0	1	0	1	0	1	0	1	0	1	0	1	16.7	0.994	0	1	0	1	0	1	16.7	0.994	0	1	0	1	0	1
Secondary metabolism	Aromatics degradation	M00541	Pathway	Benzoyl-CoA degradation, benzoyl-CoA => 3-hydroxypimeloyl-CoA	4	75	0.519	75	0.519	25	0.876	0	1	0	1	0	1	0	1	0	1	0	0.982	0	0.982	0	1	0	0.957	0	1	0	1	0	1	0	1	0	1	0	1	0	1	0	1	0	1	0	1
Secondary metabolism	Aromatics degradation	M00540	Pathway	Benzoate degradation, cyclohexanecarboxylic acid =>pimeloyl-CoA	5	20	0.968	20	0.968	40	0.903	0	1	20	0.968	0	1	20	0.968	0	1	0	1	0	1	0	1	0	1	0	1	0	1	0	1	0	1	0	1	0	1	20	0.968	0	1	0	1	0	1
Secondary metabolism	Aromatics degradation	M00534	Pathway	Naphthalene degradation, naphthalene => salicylate	6	16.7	1	16.7	0.997	0	1	0	1	0	1	0	1	0	1	0	1	0	1	0	1	16.7	1	0	1	0	1	0	1	0	1	0	1	0	1	0	1	0	1	0	1	0	1	0	1
Secondary metabolism	Aromatics degradation	M00638	Pathway	Salicylate degradation, salicylate => gentisate	1	0	1	0	0.762	0	1	0	1	0	1	0	1	0	1	0	1	0	1	0	1	0	1	0	1	0	1	0	1	0	1	0	1	0	1	0	1	0	1	0	1	0	1	0	1
Secondary metabolism	Aromatics degradation	M00624	Pathway	Terephthalate degradation, terephthalate => 3,4-dihydroxybenzoate	2	0	1	0	1	0	1	0	1	0	1	0	1	0	1	0	1	0	1	0	1	0	1	0	1	0	1	0	1	0	1	0	1	0	1	0	1	0	1	0	1	0	1	0	1
Secondary metabolism	Aromatics degradation	M00623	Pathway	Phthalate degradation, phthalate => protocatechuate	3	66.7	0.533	66.7	0.8	0	1	0	1	0	1	0	1	0	1	0	1	0	1	0	1	0	1	0	1	0	1	0	1	0	1	0	1	0	1	0	1	0	1	0	1	0	1	0	1
Secondary metabolism	Aromatics degradation	M00636	Pathway	Phthalate degradation, phthalate => protocatechuate	3	33.3	0.8	0	1	0	1	0	1	0	1	0	1	0	1	0	1	0	1	0	1	0	1	0	1	0	1	0	1	0	1	0	1	0	1	0	1	0	1	0	1	0	1	0	1
Secondary metabolism	Aromatics degradation	M00810	Pathway	Nicotine degradation, pyridine pathway, nicotine => 2,6-dihydroxypyridine/succinate semialdehyde	4	0	1	0	1	0	1	0	1	0	1	0	1	0	1	0	1	0	1	0	1	0	1	0	1	0	1	0	1	0	1	0	1	0	1	0	1	0	1	0	1	0	1	0	1
Secondary metabolism	Aromatics degradation	M00811	Pathway	Nicotine degradation, pyrrolidine pathway, nicotine => succinate semialdehyde	1..5	0	1	0	1	0	1	0	1	0	1	0	1	0	1	0	1	0	1	0	1	0	1	0	1	0	1	0	1	0	1	0	1	0	1	0	1	0	1	0	1	0	1	0	1
Secondary metabolism	Biosynthesis of secondary metabolites	M00039	Pathway	Monolignol biosynthesis, phenylalanine/tyrosine => monolignol	10	20	0.999	20	0.999	10	1	0	1	0	1	0	1	0	1	0	1	10	1	10	1	0	1	0	1	0	1	10	1	0	1	0	1	0	1	10	1	0	1	0	1	0	1	0	1
Secondary metabolism	Biosynthesis of secondary metabolites	M00137	Pathway	Flavanone biosynthesis, phenylalanine => naringenin	5	20	0.997	20	0.997	0	1	0	1	0	1	0	1	0	1	0	1	0	1	0	1	0	1	0	1	0	1	0	1	0	1	0	1	0	1	0	1	0	1	0	1	0	1	0	1
Secondary metabolism	Biosynthesis of secondary metabolites	M00138	Pathway	Flavonoid biosynthesis, naringenin => pelargonidin	3	0	1	0	1	0	1	0	1	0	1	0	1	0	1	0	1	0	1	0	1	0	1	0	1	0	1	0	1	0	1	0	1	0	1	0	1	0	1	0	1	0	1	0	1
Secondary metabolism	Biosynthesis of secondary metabolites	M00369	Pathway	Cyanogenic glycoside biosynthesis, tyrosine => dhurrin	3	0	1	0	1	0	1	0	1	0	1	0	1	0	1	0	1	0	1	0	1	0	1	0	1	0	1	0	1	0	1	0	1	0	1	0	1	0	1	0	1	0	1	0	1
Secondary metabolism	Biosynthesis of secondary metabolites	M00370	Pathway	Glucosinolate biosynthesis, tryptophan => glucobrassicin	5	0	1	0	1	0	1	0	1	0	1	0	1	0	1	0	1	0	1	0	1	0	1	0	1	0	1	0	1	0	1	0	1	0	1	0	1	0	1	0	1	0	1	0	1
Secondary metabolism	Biosynthesis of secondary metabolites	M00661	Pathway	Paspaline biosynthesis, geranylgeranyl-PP + indoleglycerol phosphate => paspaline	3	0	1	0	1	0	1	0	1	0	1	0	1	0	1	0	1	0	1	0	1	0	1	0	1	0	1	0	1	0	1	0	1	0	1	0	1	0	1	0	1	0	1	0	1
Secondary metabolism	Biosynthesis of secondary metabolites	M00672	Pathway	Penicillin biosynthesis, aminoadipate + cycteine + valine => penicillin	3	0	1	0	1	0	1	0	1	0	1	0	1	0	1	0	1	0	1	0	1	0	1	0	1	0	1	0	1	0	1	0	1	0	1	0	1	0	1	0	1	0	1	0	1
Secondary metabolism	Biosynthesis of secondary metabolites	M00673	Pathway	Cephamycin C biosynthesis, aminoadipate + cycteine + valine => cephamycin C	8	12.5	0.999	0	1	0	1	0	1	0	1	0	1	0	1	0	1	12.5	0.999	0	1	0	1	0	1	0	1	0	1	0	1	0	1	0	1	0	1	0	1	0	1	0	1	0	1
Secondary metabolism	Biosynthesis of secondary metabolites	M00675	Pathway	Carbapenem-3-carboxylate biosynthesis, pyrroline-5-carboxylate + malonyl-CoA => carbapenem-3-carboxylate	3	0	1	0	1	0	1	0	1	0	1	0	1	0	1	0	1	0	1	0	1	0	1	0	1	0	1	0	1	0	1	0	1	0	1	0	1	0	1	0	1	0	1	0	1
Secondary metabolism	Biosynthesis of secondary metabolites	M00736	Pathway	Nocardicin A biosynthesis, L-pHPG + arginine + serine => nocardicin A	4	0	1	0	1	0	1	0	1	0	1	0	1	0	1	0	1	0	1	0	1	0	1	0	1	0	1	0	1	0	1	0	1	0	1	0	1	0	1	0	1	0	1	0	1
Secondary metabolism	Biosynthesis of secondary metabolites	M00674	Pathway	Clavaminate biosynthesis, arginine + glyceraldehyde-3P => clavaminate	4	0	1	0	1	0	1	0	1	0	1	0	1	0	1	0	1	0	1	0	1	0	1	0	1	0	1	0	1	0	1	0	1	0	1	0	1	0	1	0	1	0	1	0	1
Secondary metabolism	Biosynthesis of secondary metabolites	M00773	Pathway	Tylosin biosynthesis, methylmalonyl-CoA + malonyl-CoA => tylactone => tylosin	8	0	1	0	1	0	1	0	1	0	1	0	1	0	1	0	1	0	1	0	1	0	1	0	1	0	1	0	1	0	1	0	1	0	1	0	1	0	1	0	1	0	1	0	1
Secondary metabolism	Biosynthesis of secondary metabolites	M00774	Pathway	Erythromycin biosynthesis, propanoyl-CoA + methylmalonyl-CoA => deoxyerythronolide B => erythromycin A/B	6	0	1	0	1	0	1	0	1	0	1	0	1	0	1	0	1	0	1	0	1	0	1	0	1	0	1	0	1	0	1	0	1	0	1	0	1	0	1	0	1	0	1	0	1
Secondary metabolism	Biosynthesis of secondary metabolites	M00775	Pathway	Oleandomycin biosynthesis, malonyl-CoA + methylmalonyl-CoA => 8,8a-deoxyoleandolide => oleandomycin	5	0	1	0	1	0	1	0	1	0	1	0	1	0	1	0	1	0	1	0	1	0	1	0	1	0	1	0	1	0	1	0	1	0	1	0	1	0	1	0	1	0	1	0	1
Secondary metabolism	Biosynthesis of secondary metabolites	M00776	Pathway	Pikromycin/methymycin/neomethymycin biosynthesis, methylmalonyl-CoA + malonyl-CoA => narbonolide/10-deoxymethynolide => pikromycin/methymycin/neomethymycin	4	0	1	0	1	0	1	0	1	0	1	0	1	0	1	0	1	0	1	0	1	0	1	0	1	0	1	0	1	0	1	0	1	0	1	0	1	0	1	0	1	0	1	0	1
Secondary metabolism	Biosynthesis of secondary metabolites	M00777	Pathway	Avermectin biosynthesis, 2-methylbutanoyl-CoA/isobutyryl-CoA => 6,8a-Seco-6,8a-deoxy-5-oxoavermectin 1a/1b aglycone => avermectin A1a/B1a/A1b/B1b	5	0	1	0	1	0	1	0	1	0	1	0	1	0	1	0	1	0	1	0	1	0	1	0	1	0	1	0	1	0	1	0	1	0	1	0	1	0	1	0	1	0	1	0	1
Secondary metabolism	Biosynthesis of secondary metabolites	M00778	Pathway	Type II polyketide backbone biosynthesis, acyl-CoA + malonyl-CoA => polyketide	2..3	33.3	0.976	33.3	0.976	33.3	0.976	0	1	0	1	0	1	33.3	0.976	0	1	0	1	0	1	0	1	0	1	0	1	0	1	33.3	0.976	0	1	0	1	0	1	33.3	0.976	0	1	0	1	0	1
Secondary metabolism	Biosynthesis of secondary metabolites	M00779	Pathway	Dihydrokalafungin biosynthesis, octaketide => dihydrokalafungin	4	25	0.929	0	1	0	1	0	1	0	1	0	1	0	1	0	1	0	1	0	1	0	1	0	1	0	1	0	1	0	1	0	1	0	1	0	1	0	1	0	1	0	1	0	1
Secondary metabolism	Biosynthesis of secondary metabolites	M00780	Pathway	Tetracycline/oxytetracycline biosynthesis, pretetramide => tetracycline/oxytetracycline	7	14.3	1	0	1	0	1	0	1	0	1	0	1	0	1	0	1	0	1	0	1	0	1	0	1	0	1	0	1	0	1	0	1	0	1	0	1	0	1	0	1	0	1	0	1
Secondary metabolism	Biosynthesis of secondary metabolites	M00823	Pathway	Chlortetracycline biosynthesis, pretetramide => chlortetracycline	8	12.5	1	0	1	0	1	0	1	0	1	0	1	0	1	0	1	0	1	0	1	0	1	0	1	0	1	0	1	0	1	0	1	0	1	0	1	0	1	0	1	0	1	0	1
Secondary metabolism	Biosynthesis of secondary metabolites	M00781	Pathway	Nogalavinone/aklavinone biosynthesis, deoxynogalonate/deoxyaklanonate => nogalavinone/aklavinone	4	0	1	0	1	0	1	0	1	0	1	0	1	0	1	0	1	0	1	0	1	0	1	0	1	0	1	0	1	0	1	0	1	0	1	0	1	0	1	0	1	0	1	0	1
Secondary metabolism	Biosynthesis of secondary metabolites	M00782	Pathway	Mithramycin biosynthesis, 4-demethylpremithramycinone => mithramycin	8	0	1	0	1	0	1	0	1	0	1	0	1	0	1	0	1	0	1	0	1	0	1	0	1	0	1	0	1	0	1	0	1	0	1	0	1	0	1	0	1	0	1	0	1
Secondary metabolism	Biosynthesis of secondary metabolites	M00783	Pathway	Tetracenomycin C/8-demethyltetracenomycin C biosynthesis, tetracenomycin F2 => tetracenomycin C/8-demethyltetracenomycin C	5	0	1	0	1	0	1	0	1	0	1	0	1	0	1	0	1	0	1	0	1	0	1	0	1	0	1	0	1	0	1	0	1	0	1	0	1	0	1	0	1	0	1	0	1
Secondary metabolism	Biosynthesis of secondary metabolites	M00784	Pathway	Elloramycin biosynthesis, 8-demethyltetracenomycin C => elloramycin A	5	0	1	0	1	0	1	0	1	0	1	0	1	0	1	0	1	0	1	0	1	0	1	0	1	0	1	0	1	0	1	0	1	0	1	0	1	0	1	0	1	0	1	0	1
Secondary metabolism	Biosynthesis of secondary metabolites	M00786	Pathway	Fumitremorgin alkaloid biosynthesis, tryptophan + proline => fumitremorgin C/A	9	0	1	0	1	0	1	0	1	0	1	0	1	0	1	0	1	0	1	0	1	0	1	0	1	0	1	0	1	0	1	0	1	0	1	0	1	0	1	0	1	0	1	0	1
Secondary metabolism	Biosynthesis of secondary metabolites	M00789	Pathway	Rebeccamycin biosynthesis, tryptophan => rebeccamycin	6	0	1	0	1	0	1	0	1	0	1	0	1	0	1	0	1	0	1	0	1	0	1	0	1	0	1	0	1	0	1	0	1	0	1	0	1	0	1	0	1	0	1	0	1
Secondary metabolism	Biosynthesis of secondary metabolites	M00790	Pathway	Pyrrolnitrin biosynthesis, tryptophan => pyrrolnitrin	4	50	0.889	25	0.952	0	1	0	1	0	1	0	1	0	1	0	1	0	1	0	1	0	1	0	1	0	1	0	1	0	1	0	1	0	1	0	1	0	1	0	1	0	1	0	1
Secondary metabolism	Biosynthesis of secondary metabolites	M00805	Pathway	Staurosporine biosynthesis, tryptophan => staurosporine	7	0	1	0	1	0	1	0	1	0	1	0	1	0	1	0	1	0	1	0	1	0	1	0	1	0	1	0	1	0	1	0	1	0	1	0	1	0	1	0	1	0	1	0	1
Secondary metabolism	Biosynthesis of secondary metabolites	M00808	Pathway	Violacein biosynthesis, tryptophan => violacein	4	0	1	0	1	0	1	0	1	0	1	0	1	0	1	0	1	0	1	0	1	0	1	0	1	0	1	0	1	0	1	0	1	0	1	0	1	0	1	0	1	0	1	0	1
Secondary metabolism	Biosynthesis of secondary metabolites	M00814	Pathway	Acarbose biosynthesis, sedoheptulopyranose-7P => acarbose	8	0	1	12.5	0.994	0	1	0	1	0	1	0	1	0	1	0	1	0	1	0	1	0	1	0	1	0	1	0	1	0	1	0	1	0	1	0	1	0	1	0	1	0	1	0	1
Secondary metabolism	Biosynthesis of secondary metabolites	M00815	Pathway	Validamycin A biosynthesis, sedoheptulopyranose-7P => validamycin A	9	11.1	0.999	33.3	0.985	0	1	0	1	0	1	0	1	0	1	0	1	0	1	0	1	0	1	0	1	0	1	0	1	0	1	0	1	0	1	0	1	0	1	0	1	0	1	0	1
Secondary metabolism	Biosynthesis of secondary metabolites	M00785	Pathway	Cycloserine biosynthesis, arginine/serine => cycloserine	6	0	1	0	1	0	1	0	1	0	1	0	1	0	1	0	1	0	1	0	1	0	1	0	1	0	1	0	1	0	1	0	1	0	1	0	1	0	1	0	1	0	1	0	1
Secondary metabolism	Biosynthesis of secondary metabolites	M00787	Pathway	Bacilysin biosynthesis, prephenate => bacilysin	6	0	1	33.3	0.952	0	1	0	1	0	1	0	1	0	1	0	1	0	1	0	1	0	1	0	1	0	1	0	1	0	1	0	1	0	1	0	1	0	1	0	1	0	1	0	1
Secondary metabolism	Biosynthesis of secondary metabolites	M00788	Pathway	Terpentecin biosynthesis, GGAP => terpentecin	2	0	1	0	1	0	1	0	1	0	1	0	1	0	1	0	1	0	1	0	1	0	1	0	1	0	1	0	1	0	1	0	1	0	1	0	1	0	1	0	1	0	1	0	1
Secondary metabolism	Biosynthesis of secondary metabolites	M00819	Pathway	Pentalenolactone biosynthesis, farnesyl-PP => pentalenolactone	7	0	1	0	1	0	1	0	1	0	1	0	1	0	1	0	1	0	1	0	1	0	1	0	1	0	1	0	1	0	1	0	1	0	1	0	1	0	1	0	1	0	1	0	1
Secondary metabolism	Biosynthesis of secondary metabolites	M00848	Pathway	Aurachin biosynthesis, anthranilate => aurachin A	8	0	1	0	1	0	1	0	1	0	1	0	1	0	1	0	1	0	1	0	1	0	1	0	1	0	1	0	1	0	1	0	1	0	1	0	1	0	1	0	1	0	1	0	1
Secondary metabolism	Biosynthesis of secondary metabolites	M00824	Pathway	9-membered enediyne core biosynthesis, malonyl-CoA => 3-hydroxyhexadeca-4,6,8,10,12,14-hexaenoyl-ACP => 9-membered enediyne core	2	0	1	0	1	0	1	0	1	0	1	0	1	0	1	0	1	0	1	0	1	0	1	0	1	0	1	0	1	0	1	0	1	0	1	0	1	0	1	0	1	0	1	0	1
Secondary metabolism	Biosynthesis of secondary metabolites	M00825	Pathway	10-membered enediyne core biosynthesis, malonyl-CoA => 3-hydroxyhexadeca-4,6,8,10,12,14-hexaenoyl-ACP => 10-membered enediyne core	2	0	0.998	0	1	0	1	0	1	0	1	0	1	0	1	0	1	0	1	0	1	0	1	0	1	0	1	0	1	0	1	0	1	0	1	0	1	0	1	0	1	0	1	0	1
Secondary metabolism	Biosynthesis of secondary metabolites	M00826	Pathway	C-1027 benzoxazolinate moiety biosynthesis, chorismate => benzoxazolinyl-CoA	6	0	1	0	1	0	1	0	1	0	1	0	1	0	1	0	1	0	1	0	1	0	1	0	1	0	1	0	1	0	1	0	1	0	1	0	1	0	1	0	1	0	1	0	1
Secondary metabolism	Biosynthesis of secondary metabolites	M00827	Pathway	C-1027 beta-amino acid moiety biosynthesis, tyrosine => 3-chloro-4,5-dihydroxy-beta-phenylalanyl-PCP	6	33.3	0.998	16.7	1	0	1	0	1	0	1	0	1	0	1	0	1	0	1	0	1	0	1	0	1	0	1	0	1	0	1	0	1	0	1	0	1	0	1	0	1	0	1	0	1
Secondary metabolism	Biosynthesis of secondary metabolites	M00828	Pathway	Maduropeptin beta-hydroxy acid moiety biosynthesis, tyrosine => 3-(2-chloro-3-hydroxy-4-methoxyphenyl)-3-hydroxypropanoyl-PCP	5	0	1	0	1	0	1	0	1	0	1	0	1	0	1	0	1	0	1	0	1	0	1	0	1	0	1	0	1	0	1	0	1	0	1	0	1	0	1	0	1	0	1	0	1
Secondary metabolism	Biosynthesis of secondary metabolites	M00829	Pathway	3,6-Dimethylsalicylyl-CoA biosynthesis, malonyl-CoA => 6-methylsalicylate => 3,6-dimethylsalicylyl-CoA	3	0	1	0	1	0	1	0	1	0	1	0	1	0	1	0	1	0	1	0	1	0	1	0	1	0	1	0	1	0	1	0	1	0	1	0	1	0	1	0	1	0	1	0	1
Secondary metabolism	Biosynthesis of secondary metabolites	M00830	Pathway	Neocarzinostatin naphthoate moiety biosynthesis, malonyl-CoA => 2-hydroxy-5-methyl-1-naphthoate => 2-hydroxy-7-methoxy-5-methyl-1-naphthoyl-CoA	4	25	0.933	0	1	0	1	0	1	0	1	0	1	0	1	0	1	0	1	0	1	0	1	0	1	0	1	0	1	25	0.933	0	1	0	1	0	1	0	1	0	1	0	1	0	1
Secondary metabolism	Biosynthesis of secondary metabolites	M00831	Pathway	Kedarcidin 2-hydroxynaphthoate moiety biosynthesis, malonyl-CoA => 3,6,8-trihydroxy-2-naphthoate => 3-hydroxy-7,8-dimethoxy-6-isopropoxy-2-naphthoyl-CoA	5	20	0.968	0	1	0	1	0	1	0	1	0	1	0	1	0	1	0	1	0	1	0	1	0	1	0	1	0	1	0	1	0	1	0	1	0	1	0	1	0	1	0	1	0	1
Secondary metabolism	Biosynthesis of secondary metabolites	M00832	Pathway	Kedarcidin 2-aza-3-chloro-beta-tyrosine moiety biosynthesis, azatyrosine => 2-aza-3-chloro-beta-tyrosyl-PCP	5	40	0.969	20	0.997	0	1	0	1	0	1	0	1	0	1	0	1	0	1	0	1	0	1	0	1	0	1	0	1	0	1	0	1	0	1	0	1	0	1	0	1	0	1	0	1
Secondary metabolism	Biosynthesis of secondary metabolites	M00834	Pathway	Calicheamicin orsellinate moiety biosynthesis, malonyl-CoA => orsellinate-ACP => 5-iodo-2,3-dimethoxyorsellinate-ACP	5	0	1	0	1	0	1	0	1	0	1	0	1	0	1	0	1	0	1	0	1	0	1	0	1	0	1	0	1	0	1	0	1	0	1	0	1	0	1	0	1	0	1	0	1
Secondary metabolism	Biosynthesis of secondary metabolites	M00833	Pathway	Calicheamicin biosynthesis, calicheamicinone => calicheamicin	10	0	1	0	1	0	1	0	1	0	1	0	1	0	1	0	1	0	1	0	1	0	1	0	1	0	1	0	1	0	1	0	1	0	1	0	1	0	1	0	1	0	1	0	1
Secondary metabolism	Biosynthesis of secondary metabolites	M00835	Pathway	Pyocyanine biosynthesis, chorismate => pyocyanine	7	14.3	0.992	28.6	0.976	0	1	0	1	0	1	0	1	0	1	0	1	0	1	0	1	0	1	0	1	0	1	0	1	14.3	0.992	14.3	0.992	0	1	0	1	0	1	0	1	0	1	0	1
Secondary metabolism	Biosynthesis of secondary metabolites	M00837	Pathway	Prodigiosin biosynthesis, L-proline => prodigiosin	10	10	1	10	1	10	1	0	1	0	1	0	1	0	1	0	1	0	1	0	1	0	1	0	1	0	1	0	1	0	1	0	1	0	1	0	1	0	1	0	1	0	1	0	1
Secondary metabolism	Biosynthesis of secondary metabolites	M00838	Pathway	Undecylprodigiosin biosynthesis, L-proline => undecylprodigiosin	10	20	1	0	1	0	1	0	1	0	1	0	1	0	1	0	1	0	1	0	1	0	1	0	1	0	1	0	1	0	1	0	1	0	1	0	1	0	1	0	1	0	1	0	1
Energy metabolism	Photosynthesis	M00161	Complex	Photosystem II	6	100	0	0	1	0	1	0	1	0	1	0	1	0	1	0	1	0	1	0	1	0	1	0	1	0	1	0	1	0	1	0	1	0	1	0	1	0	1	0	1	0	1	0	1
Energy metabolism	Photosynthesis	M00163	Complex	Photosystem I	6	100	0	0	1	0	1	0	1	0	1	0	1	0	1	0	1	0	1	0	1	0	1	0	1	0	1	0	1	0	1	0	1	0	1	0	1	0	1	0	1	0	1	0	1
Energy metabolism	Photosynthesis	M00597	Complex	Anoxygenic photosystem II	2	100	0	0	1	0	1	0	1	0	1	0	1	0	1	0	1	0	1	0	1	0	1	0	1	0	1	0	1	0	1	0	1	0	1	0	1	0	1	0	1	0	1	0	1
Energy metabolism	Photosynthesis	M00598	Complex	Anoxygenic photosystem I	4	75	0.533	0	1	0	1	0	1	0	1	0	1	0	1	0	1	0	1	0	1	0	1	0	1	0	1	0	1	0	1	0	1	0	1	0	1	0	1	0	1	0	1	0	1
Energy metabolism	ATP synthesis	M00144	Complex	NADH:quinone oxidoreductase, prokaryotes	11..14	100	0	100	0	100	0	100	0	57.1	0.985	50	0.989	64.3	0.97	100	0	100	0	100	0	78.6	0.876	100	0	100	0	85.7	0.751	85.7	0.751	100	0	100	0	100	0	78.6	0.876	71.4	0.938	50	0.989	100	0
Energy metabolism	ATP synthesis	M00145	Complex	NAD(P)H:quinone oxidoreductase, chloroplasts and cyanobacteria	11	100	0	36.4	0.993	27.3	0.997	0	1	0	1	0	1	0	1	0	1	9.1	1	9.1	1	0	1	9.1	1	0	1	9.1	1	0	1	0	1	0	1	0	1	9.1	1	0	1	0	1	0	1
Energy metabolism	ATP synthesis	M00142	Complex	NADH:ubiquinone oxidoreductase, mitochondria	7	14.3	0.992	0	1	0	1	0	1	0	1	0	1	0	1	0	1	0	1	0	1	0	1	0	1	0	1	0	1	0	1	0	1	0	1	0	1	0	1	0	1	0	1	0	1
Energy metabolism	ATP synthesis	M00143	Complex	NADH dehydrogenase (ubiquinone) Fe-S protein/flavoprotein complex, mitochondria	10	20	0.997	10	0.999	0	1	0	1	0	1	0	1	0	1	0	1	0	1	0	1	0	1	0	1	0	1	0	1	0	1	0	1	0	1	0	1	0	1	0	1	0	1	0	1
Energy metabolism	ATP synthesis	M00146	Complex	NADH dehydrogenase (ubiquinone) 1 alpha subcomplex	14	0	1	0	1	0	1	0	1	0	1	0	1	0	1	0	1	0	1	0	1	0	1	0	1	0	1	0	1	0	1	0	1	0	1	0	1	0	1	0	1	0	1	0	1
Energy metabolism	ATP synthesis	M00147	Complex	NADH dehydrogenase (ubiquinone) 1 beta subcomplex	13	0	1	0	1	0	1	0	1	0	1	0	1	0	1	0	1	0	1	0	1	0	1	0	1	0	1	0	1	0	1	0	1	0	1	0	1	0	1	0	1	0	1	0	1
Energy metabolism	ATP synthesis	M00149	Complex	Succinate dehydrogenase, prokaryotes	4	100	0	100	0	100	0	100	0	50	0.999	100	0	50	0.999	75	0.938	100	0	100	0	100	0	100	0	100	0	0	1	75	0.938	100	0	0	1	75	0.938	50	0.999	100	0	100	0	75	0.938
Energy metabolism	ATP synthesis	M00150	Complex	Fumarate reductase, prokaryotes	4	50	0.996	50	0.996	25	1	0	1	0	1	0	1	0	1	0	1	0	1	0	1	0	1	25	1	0	1	0	1	0	1	0	1	0	1	0	1	0	1	0	1	0	1	0	1
Energy metabolism	ATP synthesis	M00148	Complex	Succinate dehydrogenase (ubiquinone)	4	25	0.998	25	0.998	0	1	0	1	0	1	0	1	0	1	0	1	0	1	0	1	0	1	0	1	0	1	0	1	0	1	0	1	0	1	0	1	0	1	0	1	0	1	0	1
Energy metabolism	ATP synthesis	M00162	Complex	Cytochrome b6f complex	8	62.5	0.878	25	0.988	25	0.988	12.5	0.996	0	1	0	1	0	1	12.5	0.996	25	0.988	25	0.988	0	1	25	0.988	25	0.988	0	1	12.5	0.996	0	1	12.5	0.996	12.5	0.996	25	0.988	0	1	0	1	0	1
Energy metabolism	ATP synthesis	M00151	Complex	Cytochrome bc1 complex respiratory unit	2..3	100	0	100	0	100	0	0	1	0	1	33.3	0.962	33.3	0.857	33.3	0.857	0	1	0	1	0	1	33.3	0.857	33.3	0.962	0	1	33.3	0.962	0	1	33.3	0.825	0	1	0	1	0	1	33.3	0.962	33.3	0.857
Energy metabolism	ATP synthesis	M00152	Complex	Cytochrome bc1 complex	9..10	40	0.985	30	0.993	30	0.993	0	1	0	1	10	1	0	1	0	1	0	1	0	1	0	1	0	1	10	1	0	1	10	1	0	1	10	1	0	1	0	1	0	1	10	1	0	1
Energy metabolism	ATP synthesis	M00154	Complex	Cytochrome c oxidase	15	20	1	20	1	13.3	1	6.7	1	6.7	1	13.3	1	6.7	1	6.7	1	13.3	1	6.7	1	13.3	1	13.3	1	6.7	1	0	1	13.3	1	20	1	6.7	1	13.3	1	6.7	1	6.7	1	13.3	1	6.7	1
Energy metabolism	ATP synthesis	M00155	Complex	Cytochrome c oxidase, prokaryotes	2..3	100	0	100	0	100	0	100	0	66.7	0.364	66.7	0.364	66.7	0.364	100	0	100	0	100	0	100	0	100	0	100	0	0	1	100	0	100	0	66.7	0.364	100	0	100	0	0	1	50	0.545	100	0
Energy metabolism	ATP synthesis	M00153	Complex	Cytochrome bd ubiquinol oxidase	3	66.7	0.308	66.7	0.308	33.3	0.769	0	1	33.3	0.769	0	1	0	1	0	1	0	1	0	1	0	1	0	1	0	1	0	1	66.7	0.308	0	1	0	1	0	1	0	1	33.3	0.769	0	1	0	1
Energy metabolism	ATP synthesis	M00417	Complex	Cytochrome o ubiquinol oxidase	4	25	0.933	25	0.933	25	0.933	0	1	0	1	0	1	0	1	0	1	0	1	0	1	0	1	0	1	0	1	0	1	0	1	0	1	0	1	0	1	0	1	0	1	0	1	0	1
Energy metabolism	ATP synthesis	M00416	Complex	Cytochrome aa3-600 menaquinol oxidase	4	75	0.533	75	0.533	75	0.533	0	1	75	0.533	0	1	75	0.533	0	1	0	1	0	1	0	1	0	1	0	1	0	1	0	1	0	1	0	1	0	1	0	1	0	1	0	1	0	1
Energy metabolism	ATP synthesis	M00156	Complex	Cytochrome c oxidase, cbb3-type	3..4	100	0	100	0	33.3	0.815	0	1	0	1	0	1	0	1	0	1	0	1	50	0.889	0	1	0	1	0	1	0	1	0	1	0	1	75	0.593	0	1	0	1	0	1	0	1	0	1
Energy metabolism	ATP synthesis	M00157	Complex	F-type ATPase, prokaryotes and chloroplasts	8	100	0	100	0	100	0	75	0.753	0	1	0	1	0	1	0	1	75	0.753	75	0.753	100	0	0	1	100	0	87.5	0.502	100	0	87.5	0.502	100	0	87.5	0.502	100	0	0	1	0	1	0	1
Energy metabolism	ATP synthesis	M00158	Complex	F-type ATPase, eukaryotes	15	6.7	1	6.7	1	6.7	1	0	1	0	1	0	1	0	1	0	1	0	1	0	1	0	1	0	1	0	1	0	1	0	1	0	1	0	1	0	1	0	1	0	1	0	1	0	1
Energy metabolism	ATP synthesis	M00159	Complex	V/A-type ATPase, prokaryotes	9	100	0	100	0	100	0	0	1	44.4	0.971	66.7	0.877	44.4	0.971	55.6	0.939	0	1	0	1	0	1	88.9	0.501	0	1	0	1	0	1	0	1	77.8	0.751	0	1	0	1	88.9	0.501	66.7	0.877	55.6	0.939
Energy metabolism	ATP synthesis	M00160	Complex	V-type ATPase, eukaryotes	13	15.4	0.999	15.4	0.999	0	1	0	1	7.7	1	0	1	0	1	0	1	0	1	0	1	0	1	0	1	0	1	0	1	0	1	0	1	0	1	0	1	0	1	0	1	0	1	0	1
Genetic information processing	DNA polymerase	M00260	Complex	DNA polymerase III complex, bacteria	6	100	0	100	0	100	0	83.3	0.129	0	1	0	1	0	1	66.7	0.771	83.3	0.514	66.7	0.771	100	0	66.7	0.578	83.3	0.514	50	0.803	83.3	0.514	100	0	50	0.803	66.7	0.771	83.3	0.129	0	1	0	1	66.7	0.771
Genetic information processing	DNA polymerase	M00264	Complex	DNA polymerase II complex, archaea	2	100	0	100	0	100	0	0	1	0	1	100	0	50	0.667	0	1	0	1	0	1	0	1	0	1	0	1	0	1	0	1	0	1	0	1	0	1	0	1	100	0	100	0	0	1
Genetic information processing	DNA polymerase	M00261	Complex	DNA polymerase alpha / primase complex	4	0	1	25	0.933	0	1	0	1	0	1	0	1	0	1	0	1	0	1	0	1	0	1	0	1	0	1	0	1	0	1	0	1	0	1	0	1	0	1	0	1	0	1	0	1
Genetic information processing	DNA polymerase	M00262	Complex	DNA polymerase delta complex	4	25	0.933	25	0.933	25	0.933	0	1	0	1	0	1	0	1	0	1	0	1	0	1	0	1	0	1	0	1	0	1	0	1	0	1	0	1	0	1	0	1	0	1	0	1	0	1
Genetic information processing	DNA polymerase	M00263	Complex	DNA polymerase epsilon complex	4	0	1	0	1	0	1	0	1	0	1	0	1	0	1	0	1	0	1	0	1	0	1	0	1	0	1	0	1	0	1	0	1	0	1	0	1	0	1	0	1	0	1	0	1
Genetic information processing	DNA polymerase	M00293	Complex	DNA polymerase zeta complex	2	0	1	0	1	0	1	0	1	0	1	0	1	0	1	0	1	0	1	0	1	0	1	0	1	0	1	0	1	0	1	0	1	0	1	0	1	0	1	0	1	0	1	0	1
Genetic information processing	DNA polymerase	M00294	Complex	DNA polymerase gamma complex	2	0	1	0	1	0	1	0	1	0	1	0	1	0	1	0	1	0	1	0	1	0	1	0	1	0	1	0	1	0	1	0	1	0	1	0	1	0	1	0	1	0	1	0	1
Genetic information processing	Replication system	M00284	Complex	Origin recognition complex	6	0	1	16.7	0.984	0	1	0	1	0	1	0	1	0	1	0	1	0	1	0	1	0	1	0	1	0	1	0	1	0	1	0	1	0	1	0	1	0	1	0	1	0	1	0	1
Genetic information processing	Replication system	M00285	Complex	MCM complex	6	0	1	33.3	0.952	16.7	0.984	0	1	0	1	0	1	0	1	0	1	0	1	0	1	0	1	0	1	0	1	0	1	0	1	0	1	0	1	0	1	0	1	0	1	0	1	0	1
Genetic information processing	Replication system	M00286	Complex	GINS complex	4	0	1	0	1	0	1	0	1	0	1	0	1	0	1	0	1	0	1	0	1	0	1	0	1	0	1	0	1	0	1	0	1	0	1	0	1	0	1	0	1	0	1	0	1
Genetic information processing	Replication system	M00288	Complex	RPA complex	3	33.3	0.769	33.3	0.769	33.3	0.769	0	1	33.3	0.769	33.3	0.769	33.3	0.769	0	1	0	1	0	1	0	1	0	1	0	1	0	1	0	1	0	1	0	1	0	1	0	1	33.3	0.769	33.3	0.769	0	1
Genetic information processing	Replication system	M00289	Complex	RF-C complex	3	33.3	0.952	66.7	0.762	33.3	0.952	0	1	0	1	0	1	0	1	0	1	0	1	0	1	0	1	0	1	0	1	0	1	0	1	0	1	0	1	0	1	0	1	0	1	0	1	0	1
Genetic information processing	Replication system	M00424	Complex	Shelterin complex	5	0	1	0	1	0	1	0	1	0	1	0	1	0	1	0	1	0	1	0	1	0	1	0	1	0	1	0	1	0	1	0	1	0	1	0	1	0	1	0	1	0	1	0	1
Genetic information processing	Repair system	M00296	Complex	BER complex	5	20	0.97	0	1	0	1	0	1	0	1	0	1	0	1	0	1	0	1	0	1	0	1	0	1	0	1	0	1	0	1	0	1	0	1	0	1	0	1	0	1	0	1	0	1
Genetic information processing	Repair system	M00290	Complex	Holo-TFIIH complex	10	20	0.997	20	0.997	20	0.997	10	0.999	10	0.999	0	1	10	0.999	0	1	0	1	0	1	0	1	0	1	0	1	0	1	0	1	0	1	0	1	0	1	0	1	10	0.999	0	1	0	1
Genetic information processing	Repair system	M00291	Complex	MRN complex	3	0	1	0	1	0	1	0	1	0	1	0	1	0	1	0	1	0	1	0	1	0	1	0	1	0	1	0	1	0	1	0	1	0	1	0	1	0	1	0	1	0	1	0	1
Genetic information processing	Repair system	M00292	Complex	MRX complex	3	0	1	0	1	0	1	0	1	0	1	0	1	0	1	0	1	0	1	0	1	0	1	0	1	0	1	0	1	0	1	0	1	0	1	0	1	0	1	0	1	0	1	0	1
Genetic information processing	Repair system	M00297	Complex	DNA-PK complex	3	0	1	0	1	0	1	0	1	0	1	0	1	0	1	0	1	0	1	0	1	0	1	0	1	0	1	0	1	0	1	0	1	0	1	0	1	0	1	0	1	0	1	0	1
Genetic information processing	Repair system	M00295	Complex	BRCA1-associated genome surveillance complex (BASC)	14	21.4	1	21.4	1	21.4	1	0	1	7.1	1	7.1	1	0	1	7.1	1	0	1	0	1	0	1	0	1	0	1	0	1	0	1	0	1	0	1	0	1	0	1	7.1	1	7.1	1	7.1	1
Genetic information processing	Repair system	M00413	Complex	FA core complex	10	10	0.999	10	0.999	10	0.999	0	1	0	1	10	0.999	0	1	0	1	0	1	0	1	0	1	0	1	0	1	0	1	0	1	0	1	0	1	0	1	0	1	0	1	0	1	0	1
Genetic information processing	Repair system	M00414	Complex	Bloom's syndrome complex	4	25	0.968	25	0.968	25	0.968	0	1	0	1	0	1	0	1	0	1	0	1	0	1	0	1	0	1	0	1	0	1	0	1	0	1	0	1	0	1	0	1	0	1	0	1	0	1
Genetic information processing	RNA polymerase	M00183	Complex	RNA polymerase, bacteria	3..4	100	0	100	0	100	0	75	0.593	0	1	0	1	0	1	75	0.593	75	0.593	75	0.593	75	0.593	100	0	75	0.593	75	0.593	75	0.593	75	0.593	100	0	75	0.593	75	0.593	0	1	0	1	75	0.593
Genetic information processing	RNA polymerase	M00184	Complex	RNA polymerase, archaea	12..13	100	0	100	0	100	0	0	1	83.3	0.75	58.3	0.969	75	0.875	0	1	0	1	0	1	0	1	0	1	0	1	0	1	0	1	0	1	0	1	0	1	0	1	83.3	0.75	58.3	0.969	0	1
Genetic information processing	RNA polymerase	M00180	Complex	RNA polymerase II, eukaryotes	12	33.3	1	41.7	1	25	1	0	1	0	1	16.7	1	8.3	1	0	1	0	1	0	1	0	1	0	1	0	1	0	1	0	1	0	1	0	1	0	1	0	1	0	1	16.7	1	0	1
Genetic information processing	RNA polymerase	M00181	Complex	RNA polymerase III, eukaryotes	16	18.8	1	25	1	18.8	1	0	1	0	1	12.5	1	6.2	1	0	1	0	1	0	1	0	1	0	1	0	1	0	1	0	1	0	1	0	1	0	1	0	1	0	1	12.5	1	0	1
Genetic information processing	RNA polymerase	M00182	Complex	RNA polymerase I, eukaryotes	12	16.7	1	25	1	25	1	0	1	0	1	16.7	1	8.3	1	0	1	0	1	0	1	0	1	0	1	0	1	0	1	0	1	0	1	0	1	0	1	0	1	0	1	16.7	1	0	1
Genetic information processing	Spliceosome	M00351	Complex	Spliceosome, U1-snRNP	10	0	1	0	1	0	1	0	1	0	1	0	1	0	1	0	1	0	1	0	1	0	1	0	1	0	1	0	1	0	1	0	1	0	1	0	1	0	1	0	1	0	1	0	1
Genetic information processing	Spliceosome	M00352	Complex	Spliceosome, U2-snRNP	20	5	1	0	1	0	1	0	1	0	1	0	1	0	1	0	1	0	1	0	1	0	1	0	1	0	1	0	1	0	1	0	1	0	1	0	1	0	1	0	1	0	1	0	1
Genetic information processing	Spliceosome	M00354	Complex	Spliceosome, U4/U6.U5 tri-snRNP	30	6.7	1	6.7	1	10	1	0	1	0	1	0	1	3.3	1	0	1	0	1	0	1	0	1	0	1	0	1	0	1	0	1	0	1	0	1	0	1	0	1	0	1	0	1	0	1
Genetic information processing	Spliceosome	M00355	Complex	Spliceosome, 35S U5-snRNP	31	3.2	1	3.2	1	0	1	0	1	0	1	0	1	0	1	0	1	0	1	0	1	0	1	0	1	0	1	0	1	0	1	0	1	0	1	0	1	0	1	0	1	0	1	0	1
Genetic information processing	Spliceosome	M00353	Complex	Spliceosome, Prp19/CDC5L complex	9	11.1	1	11.1	1	0	1	0	1	0	1	0	1	0	1	0	1	0	1	0	1	0	1	0	1	0	1	0	1	0	1	0	1	0	1	0	1	0	1	0	1	0	1	0	1
Genetic information processing	Spliceosome	M00396	Complex	Lsm 2-8 complex	7	14.3	1	0	1	14.3	1	0	1	0	1	0	1	0	1	0	1	0	1	0	1	0	1	0	1	0	1	0	1	0	1	0	1	0	1	0	1	0	1	0	1	0	1	0	1
Genetic information processing	Spliceosome	M00397	Complex	Lsm 1-7 complex	7	14.3	1	0	1	14.3	1	0	1	0	1	0	1	0	1	0	1	0	1	0	1	0	1	0	1	0	1	0	1	0	1	0	1	0	1	0	1	0	1	0	1	0	1	0	1
Genetic information processing	Spliceosome	M00398	Complex	Sm core complex	7	0	1	0	1	0	1	0	1	0	1	0	1	0	1	0	1	0	1	0	1	0	1	0	1	0	1	0	1	0	1	0	1	0	1	0	1	0	1	0	1	0	1	0	1
Genetic information processing	Spliceosome	M00399	Complex	Cap binding complex	2	0	1	0	1	0	1	0	1	0	1	0	1	0	1	0	1	0	1	0	1	0	1	0	1	0	1	0	1	0	1	0	1	0	1	0	1	0	1	0	1	0	1	0	1
Genetic information processing	RNA processing	M00425	Complex	H/ACA ribonucleoprotein complex	4	50	0.8	50	0.8	50	0.8	0	1	50	0.8	25	0.933	25	0.933	0	1	0	1	0	1	0	1	0	1	0	1	0	1	0	1	0	1	0	1	0	1	0	1	25	0.933	25	0.933	0	1
Genetic information processing	RNA processing	M00426	Complex	Survival motor neuron (SMN) complex	2	0	1	0	1	0	1	0	1	0	1	0	1	0	1	0	1	0	1	0	1	0	1	0	1	0	1	0	1	0	1	0	1	0	1	0	1	0	1	0	1	0	1	0	1
Genetic information processing	RNA processing	M00427	Complex	Nuclear pore complex	33	0	1	3	1	0	1	0	1	0	1	0	1	0	1	0	1	0	1	0	1	0	1	0	1	0	1	0	1	0	1	0	1	0	1	0	1	0	1	0	1	0	1	0	1
Genetic information processing	RNA processing	M00428	Complex	eIF4F complex	3	0	1	0	1	0	1	0	1	0	1	0	1	0	1	0	1	0	1	0	1	0	1	0	1	0	1	0	1	0	1	0	1	0	1	0	1	0	1	0	1	0	1	0	1
Genetic information processing	RNA processing	M00430	Complex	Exon junction complex (EJC)	15	6.7	1	6.7	1	0	1	0	1	0	1	0	1	0	1	0	1	0	1	0	1	0	1	0	1	0	1	0	1	0	1	0	1	0	1	0	1	0	1	0	1	0	1	0	1
Genetic information processing	RNA processing	M00405	Complex	THC complex	5	0	1	0	1	0	1	0	1	0	1	0	1	0	1	0	1	0	1	0	1	0	1	0	1	0	1	0	1	0	1	0	1	0	1	0	1	0	1	0	1	0	1	0	1
Genetic information processing	RNA processing	M00406	Complex	TREX complex	8	0	1	0	1	0	1	0	1	0	1	0	1	0	1	0	1	0	1	0	1	0	1	0	1	0	1	0	1	0	1	0	1	0	1	0	1	0	1	0	1	0	1	0	1
Genetic information processing	RNA processing	M00390	Complex	Exosome, archaea	3	100	0	100	0	100	0	0	1	100	0	100	0	100	0	0	1	0	1	0	1	0	1	0	1	0	1	0	1	0	1	0	1	0	1	0	1	0	1	100	0	100	0	0	1
Genetic information processing	RNA processing	M00391	Complex	Exosome, eukaryotes	10	50	0.969	50	0.969	40	0.984	0	1	40	0.984	40	0.984	40	0.984	0	1	0	1	0	1	0	1	0	1	0	1	0	1	0	1	0	1	0	1	0	1	0	1	40	0.984	40	0.984	0	1
Genetic information processing	RNA processing	M00392	Complex	Ski complex	3	100	0	100	0	100	0	0	1	0	1	0	1	0	1	0	1	33.3	0.769	33.3	0.769	0	1	0	1	0	1	33.3	0.769	0	1	0	1	0	1	0	1	0	1	0	1	0	1	0	1
Genetic information processing	RNA processing	M00393	Complex	TRAMP complex	3	33.3	0.769	33.3	0.769	0	1	0	1	0	1	0	1	0	1	0	1	0	1	0	1	0	1	0	1	0	1	0	1	0	1	0	1	0	1	0	1	0	1	0	1	0	1	0	1
Genetic information processing	RNA processing	M00394	Complex	RNA degradosome	4	100	0	75	0.502	50	0.753	50	0.753	25	0.878	25	0.878	25	0.878	50	0.753	50	0.753	50	0.753	50	0.753	50	0.753	50	0.753	75	0.502	50	0.753	50	0.753	50	0.753	50	0.753	50	0.753	25	0.878	25	0.878	50	0.753
Genetic information processing	RNA processing	M00395	Complex	Decapping complex	5	0	1	0	1	0	1	0	1	0	1	0	1	0	1	0	1	0	1	0	1	0	1	0	1	0	1	0	1	0	1	0	1	0	1	0	1	0	1	0	1	0	1	0	1
Genetic information processing	Ribosome	M90000	Complex	Ribosome, prokaryote	79	100	0	100	0	100	0	57	1	70.9	1	65.8	1	64.6	1	55.7	1	62	1	59.5	1	62	1	59.5	1	60.8	1	59.5	1	62	1	62	1	64.6	1	62	1	63.3	1	69.6	1	65.8	1	55.7	1
Genetic information processing	Ribosome	M91000	Complex	Ribosome, all	130	68.5	1	75.4	1	73.1	1	34.6	1	46.2	1	42.3	1	43.9	1	33.9	1	37.7	1	36.1	1	37.7	1	36.1	1	36.9	1	36.1	1	37.7	1	37.7	1	39.2	1	37.7	1	38.5	1	46.2	1	42.3	1	33.9	1
Genetic information processing	Ribosome	M00178	Complex	Ribosome, bacteria	52	100	0	100	0	100	0	86.5	1	59.6	1	57.7	1	57.7	1	84.6	1	94.2	1	90.4	1	94.2	1	90.4	1	92.3	1	90.4	1	94.2	1	94.2	1	98.1	0.969	94.2	1	96.2	1	57.7	1	57.7	1	84.6	1
Genetic information processing	Ribosome	M00179	Complex	Ribosome, archaea	58	100	0	100	0	100	0	48.3	1	96.5	1	89.7	1	87.9	1	50	1	51.7	1	50	1	53.4	1	50	1	51.7	1	48.3	1	53.4	1	50	1	53.4	1	51.7	1	51.7	1	94.8	1	89.7	1	50	1
Genetic information processing	Ribosome	M00177	Complex	Ribosome, eukaryotes	77	46.8	1	58.4	1	54.5	1	0	1	37.7	1	31.2	1	35.1	1	0	1	0	1	0	1	0	1	0	1	0	1	0	1	0	1	0	1	0	1	0	1	0	1	37.7	1	31.2	1	0	1
Genetic information processing	Proteasome	M00340	Complex	Proteasome, 20S core particle	14	14.3	1	14.3	1	7.1	1	0	1	0	1	0	1	0	1	0	1	0	1	0	1	0	1	0	1	0	1	0	1	0	1	0	1	0	1	0	1	0	1	0	1	0	1	0	1
Genetic information processing	Proteasome	M00341	Complex	Proteasome, 19S regulatory particle (PA700)	19	5.3	1	15.8	1	10.5	1	0	1	0	1	5.3	1	0	1	0	1	0	1	0	1	0	1	0	1	0	1	0	1	0	1	0	1	0	1	0	1	0	1	0	1	5.3	1	0	1
Genetic information processing	Proteasome	M00337	Complex	Immunoproteasome	16	12.5	1	12.5	1	6.2	1	0	1	0	1	0	1	0	1	0	1	0	1	0	1	0	1	0	1	0	1	0	1	0	1	0	1	0	1	0	1	0	1	0	1	0	1	0	1
Genetic information processing	Proteasome	M00342	Complex	Bacterial proteasome	4	100	0	100	0	50	0.762	0	1	50	0.762	50	0.762	50	0.762	0	1	0	1	0	1	0	1	0	1	0	1	100	0	0	1	0	1	0	1	0	1	0	1	50	0.762	50	0.762	0	1
Genetic information processing	Proteasome	M00343	Complex	Archaeal proteasome	3	100	0	100	0	100	0	0	1	100	0	66.7	0.516	66.7	0.516	0	1	0	1	0	1	0	1	0	1	0	1	66.7	0.516	0	1	0	1	0	1	0	1	0	1	66.7	0.516	66.7	0.516	0	1
Genetic information processing	Ubiquitin system	M00379	Complex	SCF-MET30 complex	4	0	1	0	1	0	1	0	1	0	1	0	1	0	1	0	1	0	1	0	1	0	1	0	1	0	1	0	1	0	1	0	1	0	1	0	1	0	1	0	1	0	1	0	1
Genetic information processing	Ubiquitin system	M00380	Complex	SCF-BTRC complex	4	0	1	0	1	0	1	0	1	0	1	0	1	0	1	0	1	0	1	0	1	0	1	0	1	0	1	0	1	0	1	0	1	0	1	0	1	0	1	0	1	0	1	0	1
Genetic information processing	Ubiquitin system	M00381	Complex	SCF-SKP2 complex	4	0	1	0	1	0	1	0	1	0	1	0	1	0	1	0	1	0	1	0	1	0	1	0	1	0	1	0	1	0	1	0	1	0	1	0	1	0	1	0	1	0	1	0	1
Genetic information processing	Ubiquitin system	M00382	Complex	SCF-FBS complex	4	0	1	0	1	0	1	0	1	0	1	0	1	0	1	0	1	0	1	0	1	0	1	0	1	0	1	0	1	0	1	0	1	0	1	0	1	0	1	0	1	0	1	0	1
Genetic information processing	Ubiquitin system	M00407	Complex	SCF-CDC4 complex	4	0	1	0	1	0	1	0	1	0	1	0	1	0	1	0	1	0	1	0	1	0	1	0	1	0	1	0	1	0	1	0	1	0	1	0	1	0	1	0	1	0	1	0	1
Genetic information processing	Ubiquitin system	M00411	Complex	SCF-GRR1 complex	4	0	1	0	1	0	1	0	1	0	1	0	1	0	1	0	1	0	1	0	1	0	1	0	1	0	1	0	1	0	1	0	1	0	1	0	1	0	1	0	1	0	1	0	1
Genetic information processing	Ubiquitin system	M00383	Complex	ECV complex	5	0	1	0	1	0	1	0	1	0	1	0	1	0	1	0	1	0	1	0	1	0	1	0	1	0	1	0	1	0	1	0	1	0	1	0	1	0	1	0	1	0	1	0	1
Genetic information processing	Ubiquitin system	M00384	Complex	Cul3-SPOP complex	3	0	1	0	1	0	1	0	1	0	1	0	1	0	1	0	1	0	1	0	1	0	1	0	1	0	1	0	1	0	1	0	1	0	1	0	1	0	1	0	1	0	1	0	1
Genetic information processing	Ubiquitin system	M00385	Complex	Cul4-DDB1-DDB2 complex	4	0	1	0	1	0	1	0	1	0	1	0	1	0	1	0	1	0	1	0	1	0	1	0	1	0	1	0	1	0	1	0	1	0	1	0	1	0	1	0	1	0	1	0	1
Genetic information processing	Ubiquitin system	M00386	Complex	Cul4-DDB1-CSA complex	4	0	1	0	1	0	1	0	1	0	1	0	1	0	1	0	1	0	1	0	1	0	1	0	1	0	1	0	1	0	1	0	1	0	1	0	1	0	1	0	1	0	1	0	1
Genetic information processing	Ubiquitin system	M00387	Complex	SCF-FBW7 complex	4	25	1	25	1	0	1	0	1	0	1	0	1	0	1	0	1	0	1	0	1	0	1	0	1	0	1	0	1	0	1	0	1	0	1	0	1	0	1	0	1	0	1	0	1
Genetic information processing	Ubiquitin system	M00388	Complex	ECS complex	5	0	1	0	1	0	1	0	1	0	1	0	1	0	1	0	1	0	1	0	1	0	1	0	1	0	1	0	1	0	1	0	1	0	1	0	1	0	1	0	1	0	1	0	1
Genetic information processing	Ubiquitin system	M00389	Complex	APC/C complex	12	16.7	0.999	8.3	0.999	0	1	0	1	0	1	0	1	0	1	0	1	0	1	0	1	0	1	0	1	0	1	0	1	0	1	0	1	0	1	0	1	0	1	0	1	0	1	0	1
Genetic information processing	Protein processing	M00400	Complex	p97-Ufd1-Npl4 complex	3	33.3	0.952	33.3	0.952	33.3	0.952	0	1	33.3	0.952	33.3	0.952	33.3	0.952	0	1	0	1	0	1	0	1	0	1	0	1	0	1	0	1	0	1	0	1	0	1	0	1	33.3	0.952	33.3	0.952	0	1
Genetic information processing	Protein processing	M00401	Complex	Sec61 complex	3	66.7	0.571	66.7	0.571	66.7	0.571	0	1	0	1	0	1	33.3	0.857	0	1	0	1	0	1	0	1	0	1	0	1	0	1	0	1	0	1	0	1	0	1	0	1	0	1	0	1	0	1
Genetic information processing	Protein processing	M00402	Complex	Translocon-associated protein (TRAP) complex	4	0	1	0	1	0	1	0	1	0	1	0	1	0	1	0	1	0	1	0	1	0	1	0	1	0	1	0	1	0	1	0	1	0	1	0	1	0	1	0	1	0	1	0	1
Genetic information processing	Protein processing	M00403	Complex	HRD1/SEL1 ERAD complex	10	10	0.999	10	0.999	10	0.999	0	1	10	0.999	10	0.999	10	0.999	0	1	0	1	0	1	0	1	0	1	0	1	0	1	0	1	0	1	0	1	0	1	0	1	10	0.999	10	0.999	0	1
Genetic information processing	Protein processing	M00404	Complex	COPII complex	5	0	1	0	1	0	1	0	1	0	1	0	1	0	1	0	1	0	1	0	1	0	1	0	1	0	1	0	1	0	1	0	1	0	1	0	1	0	1	0	1	0	1	0	1
Genetic information processing	Protein processing	M00408	Complex	ESCRT-0 complex	2	0	1	0	1	0	1	0	1	0	1	0	1	0	1	0	1	0	1	0	1	0	1	0	1	0	1	0	1	0	1	0	1	0	1	0	1	0	1	0	1	0	1	0	1
Genetic information processing	Protein processing	M00409	Complex	ESCRT-I complex	4	0	1	0	1	0	1	0	1	0	1	0	1	0	1	0	1	0	1	0	1	0	1	0	1	0	1	0	1	0	1	0	1	0	1	0	1	0	1	0	1	0	1	0	1
Genetic information processing	Protein processing	M00410	Complex	ESCRT-II complex	3	0	1	0	1	0	1	0	1	0	1	0	1	0	1	0	1	0	1	0	1	0	1	0	1	0	1	0	1	0	1	0	1	0	1	0	1	0	1	0	1	0	1	0	1
Genetic information processing	Protein processing	M00412	Complex	ESCRT-III complex	9	0	1	11.1	0.998	11.1	0.998	0	1	0	1	0	1	11.1	0.998	0	1	0	1	0	1	0	1	0	1	0	1	0	1	0	1	0	1	0	1	0	1	0	1	0	1	0	1	0	1
Environmental information processing	Mineral and organic ion transport system	M00185	Complex	Sulfate transport system	4	100	0	75	0.533	25	0.933	0	1	0	1	0	1	0	1	0	1	0	1	25	0.933	25	0.933	0	1	0	1	0	1	0	1	0	1	0	1	0	1	0	1	0	1	0	1	0	1
Environmental information processing	Mineral and organic ion transport system	M00189	Complex	Molybdate transport system	3	100	0	100	0	66.7	0.571	66.7	0.571	0	1	0	1	0	1	0	1	0	1	66.7	0.571	66.7	0.571	0	1	0	1	0	1	66.7	0.571	0	1	0	1	0	1	66.7	0.571	0	1	0	1	0	1
Environmental information processing	Mineral and organic ion transport system	M00423	Complex	Molybdate/tungstate transport system	3	100	0	100	0	100	0	0	1	33.3	0.857	100	0	0	1	0	1	0	1	0	1	0	1	0	1	0	1	0	1	0	1	0	1	0	1	0	1	0	1	100	0	100	0	0	1
Environmental information processing	Mineral and organic ion transport system	M00186	Complex	Tungstate transport system	3	100	0	100	0	100	0	0	1	66.7	0.571	0	1	0	1	0	1	0	1	0	1	0	1	66.7	0.571	0	1	0	1	66.7	0.571	0	1	0	1	0	1	0	1	0	1	0	1	0	1
Environmental information processing	Mineral and organic ion transport system	M00438	Complex	Nitrate/nitrite transport system	3	100	0	100	0	0	1	0	1	0	1	0	1	0	1	0	1	0	1	0	1	33.3	0.857	0	1	0	1	0	1	0	1	0	1	0	1	0	1	0	1	0	1	0	1	0	1
Environmental information processing	Mineral and organic ion transport system	M00321	Complex	Bicarbonate transport system	4	75	0.533	0	1	0	1	0	1	0	1	0	1	0	1	0	1	0	1	0	1	0	1	0	1	0	1	0	1	0	1	0	1	0	1	0	1	0	1	0	1	0	1	0	1
Environmental information processing	Mineral and organic ion transport system	M00188	Complex	NitT/TauT family transport system	3	100	0	100	0	100	0	100	0	100	0	66.7	0.571	0	1	0	1	33.3	0.857	0	1	100	0	100	0	0	1	0	1	33.3	0.857	0	1	100	0	0	1	0	1	100	0	33.3	0.857	0	1
Environmental information processing	Mineral and organic ion transport system	M00435	Complex	Taurine transport system	3	66.7	0.571	100	0	33.3	0.857	0	1	0	1	0	1	0	1	0	1	0	1	0	1	0	1	33.3	0.857	0	1	0	1	0	1	0	1	0	1	0	1	0	1	0	1	0	1	0	1
Environmental information processing	Mineral and organic ion transport system	M00436	Complex	Sulfonate transport system	3	100	0	66.7	0.571	33.3	0.857	0	1	0	1	0	1	0	1	0	1	0	1	0	1	0	1	33.3	0.857	0	1	0	1	0	1	0	1	0	1	0	1	0	1	0	1	33.3	0.857	0	1
Environmental information processing	Mineral and organic ion transport system	M00437	Complex	Phthalate transport system	3	0	1	0	1	0	1	0	1	0	1	0	1	0	1	0	1	0	1	0	1	0	1	0	1	0	1	0	1	0	1	0	1	0	1	0	1	0	1	0	1	0	1	0	1
Environmental information processing	Mineral and organic ion transport system	M00190	Complex	Iron(III) transport system	3	100	0	100	0	100	0	0	1	100	0	0	1	0	1	0	1	0	1	33.3	0.857	100	0	66.7	0.571	0	1	33.3	0.857	100	0	66.7	0.571	0	1	0	1	33.3	0.857	0	1	0	1	0	1
Environmental information processing	Mineral and organic ion transport system	M00191	Complex	Thiamine transport system	3	100	0	100	0	100	0	66.7	0.571	0	1	0	1	0	1	0	1	0	1	0	1	0	1	0	1	0	1	0	1	0	1	0	1	0	1	0	1	0	1	0	1	0	1	0	1
Environmental information processing	Mineral and organic ion transport system	M00299	Complex	Spermidine/putrescine transport system	4	100	0	100	0	100	0	100	0	25	0.933	0	1	0	1	0	1	75	0.533	0	1	100	0	25	0.933	100	0	25	0.933	0	1	25	0.933	0	1	0	1	0	1	0	1	0	1	0	1
Environmental information processing	Mineral and organic ion transport system	M00300	Complex	Putrescine transport system	4	100	0	100	0	25	0.933	0	1	0	1	0	1	0	1	0	1	0	1	0	1	0	1	0	1	0	1	0	1	0	1	0	1	0	1	0	1	0	1	0	1	0	1	0	1
Environmental information processing	Mineral and organic ion transport system	M00193	Complex	Putative spermidine/putrescine transport system	4	100	0	100	0	100	0	75	0.533	0	1	0	1	0	1	0	1	0	1	0	1	75	0.533	75	0.533	0	1	0	1	0	1	0	1	0	1	0	1	0	1	0	1	0	1	0	1
Environmental information processing	Mineral and organic ion transport system	M00301	Complex	Mannopine transport system	4	0	1	0	1	0	1	0	1	0	1	0	1	0	1	0	1	0	1	0	1	0	1	0	1	0	1	0	1	0	1	0	1	0	1	0	1	0	1	0	1	0	1	0	1
Environmental information processing	Mineral and organic ion transport system	M00302	Complex	2-Aminoethylphosphonate transport system	4	25	0.933	0	1	0	1	0	1	0	1	0	1	0	1	0	1	0	1	0	1	0	1	0	1	0	1	0	1	0	1	0	1	0	1	0	1	0	1	0	1	0	1	0	1
Environmental information processing	Mineral and organic ion transport system	M00208	Complex	Glycine betaine/proline transport system	3	100	0	33.3	0.857	33.3	0.857	0	1	0	1	0	1	0	1	0	1	0	1	0	1	0	1	0	1	0	1	0	1	0	1	0	1	0	1	0	1	0	1	0	1	0	1	0	1
Environmental information processing	Mineral and organic ion transport system	M00209	Complex	Osmoprotectant transport system	3	100	0	100	0	100	0	0	1	33.3	0.857	0	1	0	1	0	1	0	1	0	1	0	1	0	1	0	1	0	1	0	1	0	1	0	1	0	1	0	1	0	1	0	1	0	1
Environmental information processing	Mineral and organic ion transport system	M00442	Complex	Putative hydroxymethylpyrimidine transport system	3	66.7	0.571	66.7	0.571	33.3	0.857	33.3	0.857	0	1	0	1	0	1	0	1	0	1	0	1	0	1	66.7	0.571	0	1	0	1	33.3	0.857	0	1	0	1	0	1	0	1	0	1	0	1	0	1
Environmental information processing	Mineral and organic ion transport system	M00192	Complex	Putative thiamine transport system	3	0	1	33.3	0.857	0	1	0	1	0	1	0	1	0	1	0	1	0	1	0	1	0	1	0	1	0	1	0	1	0	1	0	1	0	1	0	1	0	1	0	1	0	1	0	1
Environmental information processing	Saccharide, polyol, and lipid transport system	M00194	Complex	Maltose/maltodextrin transport system	4	100	0	100	0	50	0.753	25	0.878	25	0.878	25	0.878	0	1	25	0.878	0	1	0	1	25	0.878	25	0.878	25	0.878	0	1	25	0.878	0	1	25	0.878	25	0.878	0	1	0	1	25	0.878	25	0.878
Environmental information processing	Saccharide, polyol, and lipid transport system	M00196	Complex	Raffinose/stachyose/melibiose transport system	4	100	0	100	0	75	0.5	25	0.875	25	0.875	75	0.5	0	1	25	0.875	0	1	0	1	25	0.875	25	0.875	25	0.875	0	1	25	0.875	0	1	25	0.875	25	0.875	0	1	0	1	75	0.5	25	0.875
Environmental information processing	Saccharide, polyol, and lipid transport system	M00201	Complex	alpha-Glucoside transport system	3	100	0	100	0	33.3	0.857	33.3	0.857	0	1	33.3	0.857	0	1	0	1	0	1	0	1	0	1	33.3	0.857	0	1	0	1	0	1	0	1	0	1	0	1	0	1	0	1	33.3	0.857	0	1
Environmental information processing	Saccharide, polyol, and lipid transport system	M00203	Complex	Glucose/arabinose transport system	3	0	1	100	0	100	0	0	1	0	1	0	1	0	1	0	1	0	1	0	1	0	1	0	1	0	1	0	1	0	1	0	1	0	1	0	1	0	1	0	1	0	1	0	1
Environmental information processing	Saccharide, polyol, and lipid transport system	M00605	Complex	Glucose/mannose transport system	4	100	0	100	0	100	0	100	0	25	0.875	25	0.875	0	1	25	0.875	0	1	0	1	100	0	100	0	25	0.875	0	1	25	0.875	0	1	25	0.875	25	0.875	0	1	0	1	25	0.875	25	0.875
Environmental information processing	Saccharide, polyol, and lipid transport system	M00204	Complex	Trehalose/maltose transport system	4	100	0	100	0	0	1	0	1	0	1	0	1	0	1	0	1	0	1	0	1	0	1	0	1	0	1	0	1	0	1	0	1	0	1	0	1	0	1	0	1	0	1	0	1
Environmental information processing	Saccharide, polyol, and lipid transport system	M00604	Complex	Trehalose transport system	3	0	1	0	1	0	1	0	1	0	1	0	1	0	1	0	1	0	1	0	1	0	1	0	1	0	1	0	1	0	1	0	1	0	1	0	1	0	1	0	1	0	1	0	1
Environmental information processing	Saccharide, polyol, and lipid transport system	M00205	Complex	N-Acetylglucosamine transport system	3	100	0	0	1	0	1	0	1	0	1	0	1	0	1	0	1	0	1	0	1	0	1	0	1	0	1	0	1	0	1	0	1	0	1	0	1	0	1	0	1	0	1	0	1
Environmental information processing	Saccharide, polyol, and lipid transport system	M00206	Complex	Cellobiose transport system	4	100	0	50	0.75	25	0.875	25	0.875	25	0.875	25	0.875	0	1	25	0.875	0	1	0	1	25	0.875	25	0.875	25	0.875	0	1	25	0.875	0	1	25	0.875	25	0.875	0	1	0	1	25	0.875	25	0.875
Environmental information processing	Saccharide, polyol, and lipid transport system	M00606	Complex	N,N'-Diacetylchitobiose transport system	4	50	0.75	25	0.875	25	0.875	25	0.875	25	0.875	25	0.875	0	1	25	0.875	0	1	0	1	25	0.875	25	0.875	25	0.875	0	1	25	0.875	0	1	25	0.875	25	0.875	0	1	0	1	25	0.875	25	0.875
Environmental information processing	Saccharide, polyol, and lipid transport system	M00601	Complex	Putative chitobiose transport system	3	100	0	66.7	0.571	0	1	0	1	0	1	0	1	0	1	0	1	0	1	0	1	0	1	0	1	0	1	0	1	0	1	0	1	0	1	0	1	0	1	0	1	0	1	0	1
Environmental information processing	Saccharide, polyol, and lipid transport system	M00213	Complex	L-Arabinose transport system	3	0	1	100	0	0	1	0	1	0	1	0	1	0	1	0	1	0	1	0	1	0	1	0	1	0	1	0	1	0	1	0	1	0	1	0	1	0	1	0	1	0	1	0	1
Environmental information processing	Saccharide, polyol, and lipid transport system	M00199	Complex	L-Arabinose/lactose transport system	3	100	0	100	0	0	1	0	1	0	1	0	1	0	1	0	1	0	1	0	1	0	1	0	1	0	1	0	1	0	1	0	1	0	1	0	1	0	1	0	1	0	1	0	1
Environmental information processing	Saccharide, polyol, and lipid transport system	M00202	Complex	Oligogalacturonide transport system	3	0	1	66.7	0.571	0	1	0	1	0	1	0	1	0	1	0	1	0	1	0	1	0	1	0	1	0	1	0	1	0	1	0	1	0	1	0	1	0	1	0	1	0	1	0	1
Environmental information processing	Saccharide, polyol, and lipid transport system	M00600	Complex	alpha-1,4-Digalacturonate transport system	3	100	0	100	0	0	1	0	1	0	1	0	1	0	1	0	1	0	1	0	1	0	1	0	1	0	1	0	1	0	1	0	1	0	1	0	1	0	1	0	1	0	1	0	1
Environmental information processing	Saccharide, polyol, and lipid transport system	M00603	Complex	Putative aldouronate transport system	3	100	0	100	0	0	1	0	1	0	1	0	1	0	1	0	1	0	1	0	1	0	1	0	1	0	1	0	1	0	1	0	1	0	1	0	1	0	1	0	1	0	1	0	1
Environmental information processing	Saccharide, polyol, and lipid transport system	M00214	Complex	Methyl-galactoside transport system	3	33.3	0.857	0	1	0	1	0	1	0	1	0	1	0	1	0	1	0	1	0	1	0	1	0	1	0	1	0	1	0	1	0	1	0	1	0	1	0	1	0	1	0	1	0	1
Environmental information processing	Saccharide, polyol, and lipid transport system	M00215	Complex	D-Xylose transport system	3	100	0	100	0	66.7	0.571	0	1	0	1	0	1	0	1	0	1	0	1	0	1	0	1	0	1	0	1	0	1	0	1	0	1	0	1	0	1	0	1	0	1	0	1	0	1
Environmental information processing	Saccharide, polyol, and lipid transport system	M00619	Complex	Xylobiose transport system	3	0	1	0	1	0	1	0	1	0	1	0	1	0	1	0	1	0	1	0	1	0	1	0	1	0	1	0	1	0	1	0	1	0	1	0	1	0	1	0	1	0	1	0	1
Environmental information processing	Saccharide, polyol, and lipid transport system	M00216	Complex	Multiple sugar transport system	3	100	0	0	1	0	1	0	1	0	1	0	1	0	1	0	1	0	1	0	1	0	1	0	1	0	1	0	1	0	1	0	1	0	1	0	1	0	1	0	1	0	1	0	1
Environmental information processing	Saccharide, polyol, and lipid transport system	M00217	Complex	D-Allose transport system	3	33.3	0.857	0	1	0	1	0	1	0	1	0	1	0	1	0	1	0	1	0	1	0	1	0	1	0	1	0	1	0	1	0	1	0	1	0	1	0	1	0	1	0	1	0	1
Environmental information processing	Saccharide, polyol, and lipid transport system	M00218	Complex	Fructose transport system	3	33.3	0.857	0	1	0	1	0	1	0	1	0	1	0	1	0	1	0	1	0	1	0	1	0	1	0	1	0	1	0	1	0	1	0	1	0	1	0	1	0	1	0	1	0	1
Environmental information processing	Saccharide, polyol, and lipid transport system	M00219	Complex	AI-2 transport system	4	25	0.933	25	0.933	0	1	0	1	0	1	0	1	0	1	0	1	0	1	0	1	0	1	0	1	0	1	0	1	0	1	0	1	0	1	0	1	0	1	0	1	0	1	0	1
Environmental information processing	Saccharide, polyol, and lipid transport system	M00220	Complex	Rhamnose transport system	4	100	0	75	0.533	25	0.933	25	0.933	0	1	0	1	0	1	0	1	0	1	0	1	0	1	0	1	0	1	25	0.933	0	1	0	1	0	1	0	1	0	1	0	1	0	1	0	1
Environmental information processing	Saccharide, polyol, and lipid transport system	M00212	Complex	Ribose transport system	3	100	0	100	0	100	0	100	0	100	0	100	0	0	1	0	1	100	0	0	1	100	0	33.3	0.857	0	1	100	0	0	1	0	1	0	1	0	1	0	1	0	1	100	0	0	1
Environmental information processing	Saccharide, polyol, and lipid transport system	M00590	Complex	Erythritol transport system	3	66.7	0.571	0	1	0	1	0	1	0	1	0	1	0	1	0	1	0	1	0	1	0	1	0	1	0	1	0	1	0	1	0	1	0	1	0	1	0	1	0	1	0	1	0	1
Environmental information processing	Saccharide, polyol, and lipid transport system	M00591	Complex	Putative xylitol transport system	3	0	1	0	1	0	1	0	1	0	1	0	1	0	1	0	1	0	1	0	1	0	1	0	1	0	1	0	1	0	1	0	1	0	1	0	1	0	1	0	1	0	1	0	1
Environmental information processing	Saccharide, polyol, and lipid transport system	M00592	Complex	Inositol transport system	3	33.3	0.857	0	1	0	1	0	1	0	1	0	1	0	1	0	1	0	1	0	1	0	1	0	1	0	1	0	1	0	1	0	1	0	1	0	1	0	1	0	1	0	1	0	1
Environmental information processing	Saccharide, polyol, and lipid transport system	M00593	Complex	Inositol transport system	3	33.3	0.857	0	1	0	1	0	1	0	1	0	1	0	1	0	1	0	1	0	1	0	1	0	1	0	1	0	1	0	1	0	1	0	1	0	1	0	1	0	1	0	1	0	1
Environmental information processing	Saccharide, polyol, and lipid transport system	M00599	Complex	Inositol-phosphate transport system	4	75	0.533	100	0	75	0.533	0	1	75	0.533	0	1	0	1	0	1	0	1	0	1	0	1	75	0.533	0	1	0	1	0	1	0	1	0	1	0	1	0	1	0	1	0	1	0	1
Environmental information processing	Saccharide, polyol, and lipid transport system	M00197	Complex	Putative fructooligosaccharide transport system	4	25	0.875	25	0.875	25	0.875	25	0.875	25	0.875	25	0.875	0	1	25	0.875	0	1	0	1	25	0.875	25	0.875	25	0.875	0	1	25	0.875	0	1	25	0.875	25	0.875	0	1	0	1	25	0.875	25	0.875
Environmental information processing	Saccharide, polyol, and lipid transport system	M00607	Complex	Glycerol transport system	5	60	0.774	100	0	60	0.774	0	1	20	0.968	0	1	0	1	0	1	0	1	0	1	0	1	0	1	0	1	0	1	0	1	0	1	0	1	0	1	0	1	0	1	0	1	0	1
Environmental information processing	Saccharide, polyol, and lipid transport system	M00198	Complex	Putative sn-glycerol-phosphate transport system	4	75	0.533	100	0	25	0.933	0	1	0	1	0	1	0	1	0	1	0	1	0	1	75	0.533	75	0.533	0	1	0	1	0	1	0	1	0	1	0	1	0	1	0	1	0	1	0	1
Environmental information processing	Saccharide, polyol, and lipid transport system	M00200	Complex	Putative sorbitol/mannitol transport system	4	100	0	50	0.753	50	0.753	25	0.878	25	0.878	25	0.878	0	1	25	0.878	0	1	0	1	25	0.878	25	0.878	25	0.878	0	1	25	0.878	0	1	25	0.878	25	0.878	0	1	0	1	25	0.878	25	0.878
Environmental information processing	Saccharide, polyol, and lipid transport system	M00602	Complex	Arabinosaccharide transport system	4	100	0	50	0.75	25	0.875	25	0.875	25	0.875	25	0.875	0	1	25	0.875	0	1	0	1	25	0.875	25	0.875	25	0.875	0	1	25	0.875	0	1	25	0.875	25	0.875	0	1	0	1	25	0.875	25	0.875
Environmental information processing	Saccharide, polyol, and lipid transport system	M00669	Complex	gamma-Hexachlorocyclohexane transport system	4	100	0	75	0.5	75	0.5	0	1	0	1	0	1	0	1	50	0.938	75	0.5	75	0.5	0	1	75	0.5	0	1	50	0.938	0	1	75	0.5	75	0.5	50	0.938	0	1	0	1	0	1	50	0.938
Environmental information processing	Saccharide, polyol, and lipid transport system	M00210	Complex	Phospholipid transport system	5	80	0.5	100	0	60	0.75	0	1	0	1	0	1	0	1	40	0.969	60	0.75	60	0.75	0	1	60	0.75	0	1	40	0.969	0	1	80	0.5	60	0.75	40	0.969	0	1	0	1	0	1	40	0.969
Environmental information processing	Saccharide, polyol, and lipid transport system	M00670	Complex	Mce transport system	4	75	0.5	75	0.5	75	0.5	0	1	0	1	0	1	0	1	50	0.938	75	0.5	75	0.5	0	1	75	0.5	0	1	50	0.938	0	1	75	0.5	75	0.5	50	0.938	0	1	0	1	0	1	50	0.938
Environmental information processing	Saccharide, polyol, and lipid transport system	M00491	Complex	arabinogalactan oligomer/maltooligosaccharide transport system	4	100	0	100	0	100	0	100	0	25	0.878	25	0.878	0	1	25	0.878	0	1	0	1	25	0.878	25	0.878	100	0	0	1	25	0.878	0	1	25	0.878	25	0.878	0	1	0	1	25	0.878	25	0.878
Environmental information processing	Saccharide, polyol, and lipid transport system	M00207	Complex	Putative multiple sugar transport system	4	100	0	100	0	100	0	100	0	100	0	100	0	0	1	100	0	0	1	0	1	100	0	100	0	100	0	0	1	25	0.878	0	1	100	0	100	0	0	1	0	1	100	0	100	0
Environmental information processing	Saccharide, polyol, and lipid transport system	M00221	Complex	Putative simple sugar transport system	3	100	0	100	0	100	0	100	0	100	0	100	0	0	1	0	1	0	1	0	1	100	0	100	0	0	1	0	1	0	1	0	1	0	1	0	1	0	1	100	0	100	0	0	1
Environmental information processing	Saccharide, polyol, and lipid transport system	M00211	Complex	Putative ABC transport system	2	50	0.667	100	0	50	0.667	0	1	0	1	0	1	0	1	0	1	0	1	0	1	0	1	0	1	0	1	0	1	0	1	0	1	0	1	0	1	0	1	0	1	0	1	0	1
Environmental information processing	Phosphate and amino acid transport system	M00222	Complex	Phosphate transport system	4	100	0	100	0	100	0	100	0	100	0	100	0	100	0	100	0	100	0	100	0	100	0	100	0	100	0	100	0	100	0	100	0	100	0	100	0	100	0	100	0	100	0	100	0
Environmental information processing	Phosphate and amino acid transport system	M00223	Complex	Phosphonate transport system	3	100	0	100	0	100	0	100	0	66.7	0.571	100	0	0	1	0	1	0	1	0	1	0	1	100	0	0	1	0	1	0	1	0	1	33.3	0.857	100	0	100	0	0	1	100	0	0	1
Environmental information processing	Phosphate and amino acid transport system	M00225	Complex	Lysine/arginine/ornithine transport system	4	25	0.976	0	1	0	1	0	1	0	1	0	1	0	1	0	1	0	1	0	1	0	1	0	1	0	1	0	1	0	1	0	1	0	1	0	1	0	1	0	1	0	1	0	1
Environmental information processing	Phosphate and amino acid transport system	M00226	Complex	Histidine transport system	4	25	0.976	0	1	0	1	0	1	0	1	0	1	0	1	0	1	0	1	0	1	0	1	0	1	0	1	0	1	0	1	0	1	0	1	0	1	0	1	0	1	0	1	0	1
Environmental information processing	Phosphate and amino acid transport system	M00227	Complex	Glutamine transport system	3	66.7	0.571	66.7	0.571	0	1	0	1	0	1	0	1	0	1	0	1	0	1	0	1	0	1	0	1	0	1	0	1	0	1	0	1	0	1	0	1	0	1	0	1	0	1	0	1
Environmental information processing	Phosphate and amino acid transport system	M00229	Complex	Arginine transport system	4	50	0.828	0	1	0	1	0	1	0	1	0	1	0	1	0	1	0	1	0	1	0	1	0	1	0	1	0	1	0	1	0	1	0	1	0	1	0	1	0	1	0	1	0	1
Environmental information processing	Phosphate and amino acid transport system	M00230	Complex	Glutamate/aspartate transport system	4	75	0.533	75	0.533	0	1	0	1	0	1	0	1	0	1	0	1	0	1	0	1	0	1	0	1	0	1	0	1	0	1	0	1	0	1	0	1	0	1	0	1	0	1	0	1
Environmental information processing	Phosphate and amino acid transport system	M00231	Complex	Octopine/nopaline transport system	4	0	1	0	1	0	1	0	1	0	1	0	1	0	1	0	1	0	1	0	1	0	1	0	1	0	1	0	1	0	1	0	1	0	1	0	1	0	1	0	1	0	1	0	1
Environmental information processing	Phosphate and amino acid transport system	M00232	Complex	General L-amino acid transport system	4	100	0	100	0	0	1	0	1	0	1	0	1	0	1	0	1	0	1	0	1	0	1	0	1	0	1	0	1	0	1	0	1	0	1	0	1	0	1	0	1	0	1	0	1
Environmental information processing	Phosphate and amino acid transport system	M00233	Complex	Glutamate transport system	4	0	1	0	1	0	1	0	1	0	1	0	1	0	1	0	1	0	1	0	1	0	1	0	1	0	1	0	1	0	1	0	1	0	1	0	1	0	1	0	1	0	1	0	1
Environmental information processing	Phosphate and amino acid transport system	M00234	Complex	Cystine transport system	3	100	0	66.7	0.571	0	1	0	1	0	1	0	1	0	1	0	1	0	1	0	1	0	1	0	1	0	1	0	1	0	1	0	1	0	1	0	1	0	1	33.3	0.857	0	1	0	1
Environmental information processing	Phosphate and amino acid transport system	M00585	Complex	L-Cystine transport system	5	0	1	0	1	0	1	0	1	0	1	0	1	0	1	0	1	0	1	0	1	0	1	0	1	0	1	0	1	0	1	0	1	0	1	0	1	0	1	0	1	0	1	0	1
Environmental information processing	Phosphate and amino acid transport system	M00235	Complex	Arginine/ornithine transport system	4	0	1	0	1	0	1	0	1	0	1	0	1	0	1	0	1	0	1	0	1	0	1	0	1	0	1	0	1	0	1	0	1	0	1	0	1	0	1	0	1	0	1	0	1
Environmental information processing	Phosphate and amino acid transport system	M00587	Complex	Arginine/lysine/histidine/glutamine transport system	2	50	0.667	0	1	0	1	0	1	0	1	0	1	0	1	0	1	0	1	0	1	0	1	0	1	0	1	0	1	0	1	0	1	0	1	0	1	0	1	0	1	0	1	0	1
Environmental information processing	Phosphate and amino acid transport system	M00589	Complex	Putative lysine transport system	3	0	1	0	1	0	1	0	1	0	1	0	1	0	1	0	1	0	1	0	1	0	1	0	1	0	1	0	1	0	1	0	1	0	1	0	1	0	1	0	1	0	1	0	1
Environmental information processing	Phosphate and amino acid transport system	M00237	Complex	Branched-chain amino acid transport system	5	100	0	100	0	100	0	100	0	100	0	100	0	100	0	20	0.968	0	1	100	0	100	0	100	0	0	1	20	0.968	100	0	0	1	100	0	0	1	100	0	100	0	100	0	0	1
Environmental information processing	Phosphate and amino acid transport system	M00322	Complex	Neutral amino acid transport system	5	80	0.516	60	0.774	20	0.968	0	1	20	0.968	0	1	0	1	0	1	0	1	0	1	0	1	0	1	0	1	0	1	0	1	0	1	0	1	0	1	20	0.968	0	1	0	1	0	1
Environmental information processing	Phosphate and amino acid transport system	M00323	Complex	Urea transport system	5	100	0	80	0.516	40	0.903	0	1	0	1	0	1	0	1	0	1	0	1	0	1	0	1	0	1	0	1	0	1	0	1	0	1	0	1	0	1	0	1	0	1	0	1	0	1
Environmental information processing	Phosphate and amino acid transport system	M00238	Complex	D-Methionine transport system	3	33.3	0.857	66.7	0.571	33.3	0.857	0	1	0	1	0	1	0	1	0	1	0	1	0	1	0	1	0	1	0	1	0	1	0	1	0	1	0	1	0	1	0	1	33.3	0.857	0	1	0	1
Environmental information processing	Phosphate and amino acid transport system	M00228	Complex	Putative glutamine transport system	3	33.3	0.857	33.3	0.857	33.3	0.857	33.3	0.857	0	1	0	1	0	1	0	1	0	1	0	1	0	1	0	1	0	1	0	1	0	1	0	1	0	1	0	1	0	1	0	1	0	1	0	1
Environmental information processing	Phosphate and amino acid transport system	M00586	Complex	Putative amino-acid transport system	3	33.3	0.857	0	1	0	1	0	1	0	1	0	1	0	1	0	1	0	1	0	1	0	1	0	1	0	1	0	1	0	1	0	1	0	1	0	1	0	1	0	1	0	1	0	1
Environmental information processing	Phosphate and amino acid transport system	M00236	Complex	Putative polar amino acid transport system	3	100	0	100	0	100	0	100	0	0	1	100	0	0	1	0	1	0	1	0	1	0	1	100	0	0	1	0	1	0	1	66.7	0.571	100	0	0	1	0	1	100	0	100	0	0	1
Environmental information processing	Peptide and nickel transport system	M00439	Complex	Oligopeptide transport system	5	100	0	100	0	100	0	100	0	20	0.968	20	0.968	20	0.968	0	1	80	0.516	0	1	60	0.774	20	0.968	0	1	0	1	100	0	0	1	20	0.968	20	0.968	40	0.903	40	0.903	20	0.968	0	1
Environmental information processing	Peptide and nickel transport system	M00324	Complex	Dipeptide transport system	5	80	0.516	80	0.516	40	0.903	0	1	0	1	0	1	0	1	0	1	0	1	0	1	0	1	0	1	0	1	0	1	0	1	0	1	0	1	0	1	0	1	0	1	0	1	0	1
Environmental information processing	Peptide and nickel transport system	M00566	Complex	Dipeptide transport system, Firmicutes	4	0	1	0	1	0	1	0	1	0	1	0	1	0	1	0	1	0	1	0	1	0	1	0	1	0	1	0	1	0	1	0	1	0	1	0	1	0	1	0	1	0	1	0	1
Environmental information processing	Peptide and nickel transport system	M00739	Complex	Cationic peptide transport system	5	0	1	0	1	0	1	0	1	0	1	0	1	0	1	0	1	0	1	0	1	0	1	0	1	0	1	0	1	0	1	0	1	0	1	0	1	0	1	0	1	0	1	0	1
Environmental information processing	Peptide and nickel transport system	M00440	Complex	Nickel transport system	5	20	0.968	0	1	0	1	0	1	0	1	0	1	0	1	0	1	0	1	0	1	0	1	0	1	0	1	0	1	0	1	0	1	0	1	0	1	0	1	0	1	0	1	0	1
Environmental information processing	Peptide and nickel transport system	M00348	Complex	Glutathione transport system	4	75	0.533	75	0.533	0	1	0	1	0	1	0	1	0	1	0	1	0	1	0	1	0	1	25	0.933	0	1	0	1	0	1	0	1	0	1	0	1	0	1	0	1	0	1	0	1
Environmental information processing	Peptide and nickel transport system	M00239	Complex	Peptides/nickel transport system	5	100	0	100	0	100	0	80	0.516	100	0	100	0	100	0	0	1	80	0.516	0	1	60	0.774	80	0.516	100	0	0	1	80	0.516	100	0	80	0.516	100	0	80	0.516	80	0.516	100	0	0	1
Environmental information processing	Peptide and nickel transport system	M00349	Complex	Microcin C transport system	4	100	0	100	0	0	1	0	1	0	1	0	1	0	1	0	1	0	1	0	1	0	1	0	1	0	1	0	1	0	1	0	1	0	1	75	0.533	0	1	0	1	0	1	0	1
Environmental information processing	Metallic cation, iron-siderophore and vitamin B12 transport system	M00240	Complex	Iron complex transport system	3	100	0	100	0	100	0	100	0	100	0	100	0	0	1	66.7	0.571	100	0	100	0	33.3	0.857	100	0	100	0	100	0	100	0	33.3	0.857	100	0	33.3	0.857	100	0	0	1	100	0	66.7	0.571
Environmental information processing	Metallic cation, iron-siderophore and vitamin B12 transport system	M00241	Complex	Vitamin B12 transport system	3	66.7	0.571	33.3	0.857	66.7	0.571	0	1	0	1	0	1	0	1	0	1	0	1	0	1	0	1	0	1	0	1	0	1	0	1	0	1	0	1	0	1	33.3	0.857	0	1	0	1	0	1
Environmental information processing	Metallic cation, iron-siderophore and vitamin B12 transport system	M00316	Complex	Manganese transport system	3	100	0	66.7	0.571	0	1	0	1	0	1	0	1	0	1	0	1	0	1	0	1	0	1	0	1	0	1	0	1	0	1	0	1	0	1	0	1	33.3	0.857	0	1	0	1	0	1
Environmental information processing	Metallic cation, iron-siderophore and vitamin B12 transport system	M00242	Complex	Zinc transport system	3	100	0	100	0	100	0	33.3	0.857	33.3	0.857	100	0	0	1	0	1	0	1	66.7	0.571	0	1	100	0	0	1	66.7	0.571	66.7	0.571	0	1	100	0	0	1	0	1	0	1	33.3	0.857	0	1
Environmental information processing	Metallic cation, iron-siderophore and vitamin B12 transport system	M00318	Complex	Iron/zinc/manganese/copper transport system	3	0	1	0	1	0	1	0	1	0	1	0	1	0	1	0	1	0	1	0	1	0	1	0	1	0	1	0	1	0	1	0	1	0	1	0	1	0	1	0	1	0	1	0	1
Environmental information processing	Metallic cation, iron-siderophore and vitamin B12 transport system	M00317	Complex	Manganese/iron transport system	4	100	0	75	0.533	50	0.8	0	1	0	1	50	0.8	0	1	0	1	0	1	0	1	0	1	0	1	0	1	0	1	0	1	0	1	0	1	0	1	0	1	0	1	50	0.8	0	1
Environmental information processing	Metallic cation, iron-siderophore and vitamin B12 transport system	M00791	Complex	Manganese/zinc transport system	3	0	1	33.3	0.857	0	1	0	1	0	1	0	1	0	1	0	1	0	1	0	1	0	1	0	1	0	1	0	1	0	1	0	1	0	1	0	1	0	1	0	1	0	1	0	1
Environmental information processing	Metallic cation, iron-siderophore and vitamin B12 transport system	M00792	Complex	Manganese/zinc transport system	3	66.7	0.571	66.7	0.571	66.7	0.571	0	1	33.3	0.857	0	1	0	1	0	1	0	1	0	1	0	1	0	1	0	1	0	1	0	1	0	1	0	1	0	1	0	1	0	1	0	1	0	1
Environmental information processing	Metallic cation, iron-siderophore and vitamin B12 transport system	M00319	Complex	Manganese/zinc/iron transport system	4	100	0	100	0	100	0	100	0	0	1	25	0.933	0	1	0	1	0	1	0	1	25	0.933	0	1	0	1	0	1	0	1	0	1	0	1	75	0.533	25	0.933	0	1	25	0.933	0	1
Environmental information processing	Metallic cation, iron-siderophore and vitamin B12 transport system	M00243	Complex	Manganese/iron transport system	3	100	0	100	0	100	0	33.3	0.857	0	1	0	1	0	1	0	1	0	1	0	1	66.7	0.571	0	1	0	1	0	1	0	1	0	1	0	1	0	1	66.7	0.571	0	1	0	1	0	1
Environmental information processing	Metallic cation, iron-siderophore and vitamin B12 transport system	M00245	Complex	Cobalt/nickel transport system	4	100	0	100	0	100	0	75	0.753	0	1	25	0.988	25	0.988	0	1	0	1	0	1	75	0.753	0	1	0	1	75	0.753	75	0.753	0	1	100	0	0	1	0	1	100	0	25	0.988	0	1
Environmental information processing	Metallic cation, iron-siderophore and vitamin B12 transport system	M00246	Complex	Nickel transport system	4	100	0	100	0	100	0	75	0.379	0	1	25	0.97	25	0.97	0	1	0	1	0	1	75	0.379	0	1	0	1	75	0.379	75	0.379	0	1	100	0	0	1	0	1	100	0	25	0.97	0	1
Environmental information processing	Metallic cation, iron-siderophore and vitamin B12 transport system	M00581	Complex	Biotin transport system	3	33.3	0.8	33.3	0.8	33.3	0.8	33.3	0.8	0	1	0	1	0	1	33.3	0.8	33.3	0.8	33.3	0.8	33.3	0.8	0	1	33.3	0.8	33.3	0.8	0	1	33.3	0.8	0	1	33.3	0.8	0	1	0	1	0	1	33.3	0.8
Environmental information processing	Metallic cation, iron-siderophore and vitamin B12 transport system	M00582	Complex	Energy-coupling factor transport system	4	100	0	100	0	100	0	75	0.571	100	0	75	0.007	100	0	25	0.999	25	0.999	25	0.999	100	0	50	0.574	25	0.999	25	0.999	75	0.571	25	0.999	0	1	25	0.999	0	1	100	0	75	0.007	25	0.999
Environmental information processing	Metallic cation, iron-siderophore and vitamin B12 transport system	M00244	Complex	Putative zinc/manganese transport system	3	100	0	100	0	100	0	0	1	0	1	0	1	0	1	0	1	0	1	33.3	0.857	0	1	0	1	0	1	33.3	0.857	0	1	0	1	0	1	0	1	33.3	0.857	100	0	0	1	0	1
Environmental information processing	Metallic cation, iron-siderophore and vitamin B12 transport system	M00247	Complex	Putative ABC transport system	3	100	0	100	0	0	1	0	1	0	1	0	1	0	1	0	1	0	1	0	1	0	1	0	1	0	1	0	1	0	1	33.3	0.857	0	1	0	1	0	1	0	1	0	1	0	1
Environmental information processing	ABC-2 type and other transport systems	M00298	Complex	Multidrug/hemolysin transport system	2	0	1	0	1	0	1	0	1	0	1	0	1	0	1	0	1	0	1	0	1	0	1	0	1	0	1	0	1	0	1	0	1	0	1	0	1	0	1	0	1	0	1	0	1
Environmental information processing	ABC-2 type and other transport systems	M00249	Complex	Capsular polysaccharide transport system	3	33.3	0.857	100	0	33.3	0.857	0	1	0	1	0	1	0	1	0	1	0	1	0	1	0	1	0	1	0	1	0	1	0	1	0	1	0	1	0	1	0	1	0	1	0	1	0	1
Environmental information processing	ABC-2 type and other transport systems	M00250	Complex	Lipopolysaccharide transport system	2	100	0	100	0	100	0	100	0	0	1	0	1	0	1	0	1	0	1	100	0	0	1	0	1	0	1	100	0	100	0	0	1	0	1	0	1	100	0	0	1	0	1	0	1
Environmental information processing	ABC-2 type and other transport systems	M00320	Complex	Lipopolysaccharide export system	3	100	0	100	0	100	0	0	1	0	1	0	1	0	1	66.7	0.571	66.7	0.571	66.7	0.571	0	1	66.7	0.571	100	0	66.7	0.571	0	1	100	0	66.7	0.571	100	0	0	1	0	1	0	1	66.7	0.571
Environmental information processing	ABC-2 type and other transport systems	M00251	Complex	Teichoic acid transport system	2	0	1	50	0.667	50	0.667	0	1	0	1	0	1	0	1	0	1	0	1	0	1	0	1	0	1	0	1	0	1	0	1	0	1	0	1	0	1	0	1	0	1	0	1	0	1
Environmental information processing	ABC-2 type and other transport systems	M00252	Complex	Lipooligosaccharide transport system	2	100	0	100	0	0	1	0	1	0	1	0	1	0	1	0	1	0	1	0	1	0	1	0	1	0	1	0	1	0	1	50	0.667	50	0.667	0	1	50	0.667	0	1	0	1	0	1
Environmental information processing	ABC-2 type and other transport systems	M00253	Complex	Sodium transport system	2	100	0	100	0	100	0	0	1	0	1	0	1	0	1	0	1	0	1	0	1	0	1	50	0.667	0	1	0	1	0	1	0	1	0	1	0	1	0	1	0	1	0	1	0	1
Environmental information processing	ABC-2 type and other transport systems	M00813	Complex	Lantibiotic transport system	3	0	1	0	1	0	1	0	1	0	1	0	1	0	1	0	1	0	1	0	1	0	1	0	1	0	1	0	1	0	1	0	1	0	1	0	1	0	1	0	1	0	1	0	1
Environmental information processing	ABC-2 type and other transport systems	M00817	Complex	Lantibiotic transport system	3	0	1	0	1	0	1	0	1	0	1	0	1	0	1	0	1	0	1	0	1	0	1	0	1	0	1	0	1	0	1	0	1	0	1	0	1	0	1	0	1	0	1	0	1
Environmental information processing	ABC-2 type and other transport systems	M00762	Complex	Copper-processing system	2	100	0	100	0	100	0	50	0.667	0	1	0	1	0	1	50	0.667	0	1	50	0.667	50	0.667	0	1	50	0.667	0	1	0	1	50	0.667	50	0.667	50	0.667	50	0.667	0	1	0	1	100	0
Environmental information processing	ABC-2 type and other transport systems	M00583	Complex	Putative peptide transport system	2	0	1	0	1	0	1	0	1	0	1	0	1	0	1	0	1	0	1	0	1	0	1	0	1	0	1	0	1	0	1	0	1	0	1	0	1	0	1	0	1	0	1	0	1
Environmental information processing	ABC-2 type and other transport systems	M00257	Complex	Hemin transport system	2	50	0.667	0	1	0	1	0	1	0	1	0	1	0	1	0	1	0	1	0	1	0	1	0	1	0	1	0	1	0	1	0	1	0	1	0	1	0	1	0	1	0	1	0	1
Environmental information processing	ABC-2 type and other transport systems	M00634	Complex	Oleandomycin transport system	2	0	1	0	1	0	1	0	1	0	1	0	1	0	1	0	1	0	1	0	1	0	1	0	1	0	1	0	1	0	1	0	1	0	1	0	1	0	1	0	1	0	1	0	1
Environmental information processing	ABC-2 type and other transport systems	M00747	Complex	Bacitracin transport system	2	0	1	50	0.667	0	1	0	1	0	1	0	1	0	1	0	1	0	1	0	1	0	1	0	1	0	1	0	1	0	1	0	1	0	1	0	1	0	1	0	1	0	1	0	1
Environmental information processing	ABC-2 type and other transport systems	M00314	Complex	Bacitracin transport system	2	0	1	0	1	0	1	0	1	0	1	0	1	0	1	0	1	0	1	0	1	0	1	0	1	0	1	0	1	0	1	0	1	0	1	0	1	0	1	0	1	0	1	0	1
Environmental information processing	ABC-2 type and other transport systems	M00731	Complex	Bacitracin transport system	2	0	1	0	1	0	1	0	1	0	1	0	1	0	1	0	1	0	1	0	1	0	1	0	1	0	1	0	1	0	1	0	1	0	1	0	1	0	1	0	1	0	1	0	1
Environmental information processing	ABC-2 type and other transport systems	M00732	Complex	Cationic antimicrobial peptide transport system	2	0	1	0	1	0	1	0	1	0	1	0	1	0	1	0	1	0	1	0	1	0	1	0	1	0	1	0	1	0	1	0	1	0	1	0	1	0	1	0	1	0	1	0	1
Environmental information processing	ABC-2 type and other transport systems	M00224	Complex	Fluoroquinolone transport system	3	100	0	33.3	0.857	33.3	0.857	0	1	0	1	0	1	0	1	0	1	0	1	0	1	0	1	0	1	0	1	0	1	0	1	0	1	0	1	0	1	0	1	0	1	0	1	0	1
Environmental information processing	ABC-2 type and other transport systems	M00255	Complex	Lipoprotein-releasing system	2	100	0	100	0	100	0	0	1	0	1	0	1	0	1	0	1	100	0	100	0	0	1	0	1	100	0	0	1	0	1	100	0	100	0	100	0	0	1	0	1	0	1	0	1
Environmental information processing	ABC-2 type and other transport systems	M00584	Complex	Acetoin utilization transport system	4	25	0.933	25	0.933	0	1	0	1	0	1	0	1	0	1	0	1	0	1	0	1	0	1	0	1	0	1	0	1	0	1	0	1	0	1	0	1	0	1	0	1	0	1	0	1
Environmental information processing	ABC-2 type and other transport systems	M00259	Complex	Heme transport system	3	100	0	100	0	100	0	33.3	0.857	0	1	0	1	0	1	33.3	0.857	66.7	0.571	33.3	0.857	0	1	66.7	0.571	66.7	0.571	33.3	0.857	0	1	66.7	0.571	0	1	66.7	0.571	0	1	0	1	0	1	33.3	0.857
Environmental information processing	ABC-2 type and other transport systems	M00256	Complex	Cell division transport system	2	100	0	100	0	100	0	0	1	0	1	0	1	0	1	50	0.667	0	1	100	0	0	1	100	0	100	0	100	0	0	1	100	0	50	0.667	50	0.667	0	1	0	1	0	1	50	0.667
Environmental information processing	ABC-2 type and other transport systems	M00315	Complex	Uncharacterized ABC transport system	2	0	1	0	1	0	1	0	1	0	1	0	1	0	1	0	1	0	1	0	1	0	1	0	1	0	1	0	1	0	1	0	1	0	1	0	1	0	1	0	1	0	1	0	1
Environmental information processing	ABC-2 type and other transport systems	M00258	Complex	Putative ABC transport system	2	100	0	100	0	100	0	100	0	100	0	100	0	100	0	50	0.667	100	0	100	0	100	0	100	0	100	0	50	0.667	100	0	100	0	100	0	100	0	100	0	100	0	100	0	50	0.667
Environmental information processing	ABC-2 type and other transport systems	M00254	Complex	ABC-2 type transport system	2	100	0	100	0	100	0	100	0	100	0	100	0	100	0	100	0	100	0	100	0	100	0	100	0	100	0	100	0	100	0	100	0	50	0.667	100	0	100	0	100	0	100	0	100	0
Environmental information processing	Drug efflux transporter/pump	M00635	Complex	Tetracycline resistance, TetAB(46) transporter	2	0	1	50	0.667	0	1	0	1	0	1	0	1	0	1	0	1	0	1	0	1	0	1	0	1	0	1	0	1	0	1	0	1	0	1	0	1	0	1	0	1	0	1	0	1
Environmental information processing	Drug efflux transporter/pump	M00720	Complex	Multidrug resistance, efflux pump VexEF-TolC	3	66.7	0.5	33.3	0.75	33.3	0.75	0	1	0	1	0	1	0	1	0	1	0	1	0	1	0	1	0	1	33.3	0.75	33.3	0.75	0	1	33.3	0.75	0	1	0	1	0	1	0	1	0	1	0	1
Environmental information processing	Drug efflux transporter/pump	M00821	Complex	Multidrug resistance, efflux pump TriABC-TolC	4	75	0.5	25	0.875	25	0.875	0	1	0	1	0	1	0	1	0	1	0	1	0	1	0	1	0	1	25	0.875	25	0.875	0	1	25	0.875	0	1	0	1	0	1	0	1	0	1	0	1
Environmental information processing	Drug efflux transporter/pump	M00822	Complex	Multidrug resistance, efflux pump MexMN-OprM	3	33.3	0.753	33.3	0.753	0	1	0	1	0	1	0	1	0	1	0	1	0	1	0	1	0	1	0	1	0	1	0	1	0	1	0	1	0	1	0	1	0	1	0	1	0	1	0	1
Environmental information processing	Drug efflux transporter/pump	M00706	Complex	Multidrug resistance, EfrAB transporter	2	0	1	0	1	0	1	0	1	0	1	0	1	0	1	0	1	0	1	0	1	0	1	0	1	0	1	0	1	0	1	0	1	0	1	0	1	0	1	0	1	0	1	0	1
Environmental information processing	Drug efflux transporter/pump	M00707	Complex	Multidrug resistance, MdlAB/SmdAB transporter	2	100	0	100	0	100	0	0	1	0	1	0	1	0	1	100	0	50	0.667	50	0.667	0	1	0	1	100	0	0	1	0	1	50	0.667	0	1	0	1	0	1	0	1	0	1	100	0
Environmental information processing	Drug efflux transporter/pump	M00708	Complex	Multidrug resistance, PatAB transporter	2	0	1	50	0.667	0	1	0	1	0	1	0	1	0	1	0	1	0	1	0	1	0	1	0	1	0	1	0	1	0	1	0	1	0	1	0	1	0	1	0	1	0	1	0	1
Environmental information processing	Drug efflux transporter/pump	M00710	Complex	Multidrug resistance, efflux pump EbrAB	2	0	1	0	1	0	1	0	1	0	1	0	1	0	1	0	1	0	1	0	1	0	1	0	1	0	1	0	1	0	1	0	1	0	1	0	1	0	1	0	1	0	1	0	1
Environmental information processing	Drug efflux transporter/pump	M00711	Complex	Multidrug resistance, efflux pump MdtIJ	2	0	1	0	1	0	1	0	1	0	1	0	1	0	1	0	1	0	1	0	1	0	1	0	1	0	1	0	1	0	1	0	1	0	1	0	1	0	1	0	1	0	1	0	1
Environmental information processing	Drug efflux transporter/pump	M00712	Complex	Multidrug resistance, efflux pump YkkCD	2	0	1	0	1	0	1	0	1	0	1	0	1	0	1	0	1	0	1	0	1	0	1	0	1	0	1	0	1	0	1	0	1	0	1	0	1	0	1	0	1	0	1	0	1
Environmental information processing	Phosphotransferase system (PTS)	M00265	Complex	PTS system, glucose-specific II component	3	33.3	0.751	100	0	33.3	0.751	0	1	0	1	0	1	0	1	0	1	0	1	0	1	0	1	0	1	0	1	0	1	0	1	0	1	0	1	0	1	0	1	0	1	0	1	0	1
Environmental information processing	Phosphotransferase system (PTS)	M00809	Complex	PTS system, glucose-specific II component	3	0	1	0	1	0	1	0	1	0	1	0	1	0	1	0	1	0	1	0	1	0	1	0	1	0	1	0	1	0	1	0	1	0	1	0	1	0	1	0	1	0	1	0	1
Environmental information processing	Phosphotransferase system (PTS)	M00267	Complex	PTS system, N-acetylglucosamine-specific II component	3	66.7	0.571	66.7	0.571	100	0	0	1	0	1	0	1	0	1	0	1	0	1	0	1	0	1	0	1	0	1	0	1	0	1	0	1	0	1	0	1	0	1	0	1	0	1	0	1
Environmental information processing	Phosphotransferase system (PTS)	M00266	Complex	PTS system, maltose/glucose-specific II component	3	33.3	0.751	33.3	0.751	33.3	0.751	0	1	0	1	0	1	0	1	0	1	0	1	0	1	0	1	0	1	0	1	0	1	0	1	0	1	0	1	0	1	0	1	0	1	0	1	0	1
Environmental information processing	Phosphotransferase system (PTS)	M00806	Complex	PTS system, maltose-specific II component	3	33.3	0.751	33.3	0.751	33.3	0.751	0	1	0	1	0	1	0	1	0	1	0	1	0	1	0	1	0	1	0	1	0	1	0	1	0	1	0	1	0	1	0	1	0	1	0	1	0	1
Environmental information processing	Phosphotransferase system (PTS)	M00282	Complex	PTS system, D-glucosamine-specific II component	3	0	1	0	1	0	1	0	1	0	1	0	1	0	1	0	1	0	1	0	1	0	1	0	1	0	1	0	1	0	1	0	1	0	1	0	1	0	1	0	1	0	1	0	1
Environmental information processing	Phosphotransferase system (PTS)	M00269	Complex	PTS system, sucrose-specific II component	3	0	1	0	1	0	1	0	1	0	1	0	1	0	1	0	1	0	1	0	1	0	1	0	1	0	1	0	1	0	1	0	1	0	1	0	1	0	1	0	1	0	1	0	1
Environmental information processing	Phosphotransferase system (PTS)	M00271	Complex	PTS system, beta-glucoside-specific II component	3	0	1	0	1	0	1	0	1	0	1	0	1	0	1	0	1	0	1	0	1	0	1	0	1	0	1	0	1	0	1	0	1	0	1	0	1	0	1	0	1	0	1	0	1
Environmental information processing	Phosphotransferase system (PTS)	M00272	Complex	PTS system, beta-glucoside (arbutin/salicin/cellobiose)-specific II component	3	33.3	0.751	33.3	0.751	33.3	0.751	0	1	0	1	0	1	0	1	0	1	0	1	0	1	0	1	0	1	0	1	0	1	0	1	0	1	0	1	0	1	0	1	0	1	0	1	0	1
Environmental information processing	Phosphotransferase system (PTS)	M00270	Complex	PTS system, trehalose-specific II component	3	33.3	0.858	33.3	0.858	33.3	0.858	0	1	0	1	0	1	0	1	0	1	0	1	0	1	0	1	0	1	0	1	0	1	0	1	0	1	0	1	0	1	0	1	0	1	0	1	0	1
Environmental information processing	Phosphotransferase system (PTS)	M00303	Complex	PTS system, N-acetylmuramic acid-specific II component	3	33.3	0.751	33.3	0.751	33.3	0.751	0	1	0	1	0	1	0	1	0	1	0	1	0	1	0	1	0	1	0	1	0	1	0	1	0	1	0	1	0	1	0	1	0	1	0	1	0	1
Environmental information processing	Phosphotransferase system (PTS)	M00268	Complex	PTS system, alpha-glucoside-specific II component	3	33.3	0.751	33.3	0.751	33.3	0.751	0	1	0	1	0	1	0	1	0	1	0	1	0	1	0	1	0	1	0	1	0	1	0	1	0	1	0	1	0	1	0	1	0	1	0	1	0	1
Environmental information processing	Phosphotransferase system (PTS)	M00273	Complex	PTS system, fructose-specific II component	3	100	0	0	1	100	0	0	1	0	1	0	1	0	1	0	1	0	1	0	1	0	1	0	1	100	0	0	1	0	1	33.3	0.857	0	1	100	0	0	1	0	1	0	1	0	1
Environmental information processing	Phosphotransferase system (PTS)	M00306	Complex	PTS system, fructose-specific II-like component	3	66.7	0.571	0	1	0	1	0	1	0	1	0	1	0	1	0	1	0	1	0	1	0	1	0	1	0	1	0	1	0	1	0	1	0	1	0	1	0	1	0	1	0	1	0	1
Environmental information processing	Phosphotransferase system (PTS)	M00274	Complex	PTS system, mannitol-specific II component	3	100	0	0	1	66.7	0.571	0	1	0	1	0	1	0	1	0	1	0	1	0	1	0	1	0	1	0	1	0	1	0	1	0	1	0	1	0	1	0	1	0	1	0	1	0	1
Environmental information processing	Phosphotransferase system (PTS)	M00305	Complex	PTS system, 2-O-A-mannosyl-D-glycerate-specific II component	3	0	1	0	1	0	1	0	1	0	1	0	1	0	1	0	1	0	1	0	1	0	1	0	1	0	1	0	1	0	1	0	1	0	1	0	1	0	1	0	1	0	1	0	1
Environmental information processing	Phosphotransferase system (PTS)	M00281	Complex	PTS system, lactose-specific II component	3	0	1	0	1	0	1	0	1	0	1	0	1	0	1	0	1	0	1	0	1	0	1	0	1	0	1	0	1	0	1	0	1	0	1	0	1	0	1	0	1	0	1	0	1
Environmental information processing	Phosphotransferase system (PTS)	M00275	Complex	PTS system, cellobiose-specific II component	3	66.7	0.571	33.3	0.857	0	1	0	1	0	1	0	1	0	1	0	1	0	1	0	1	0	1	0	1	0	1	0	1	0	1	0	1	0	1	0	1	0	1	0	1	0	1	0	1
Environmental information processing	Phosphotransferase system (PTS)	M00280	Complex	PTS system, glucitol/sorbitol-specific II component	3	100	0	0	1	0	1	0	1	0	1	0	1	0	1	0	1	0	1	0	1	0	1	0	1	0	1	0	1	0	1	0	1	0	1	0	1	0	1	0	1	0	1	0	1
Environmental information processing	Phosphotransferase system (PTS)	M00279	Complex	PTS system, galactitol-specific II component	3	100	0	100	0	100	0	100	0	0	1	0	1	0	1	0	1	0	1	0	1	0	1	0	1	0	1	0	1	0	1	0	1	0	1	0	1	0	1	0	1	0	1	0	1
Environmental information processing	Phosphotransferase system (PTS)	M00807	Complex	PTS system, galactose-specific II component	3	0	1	0	1	0	1	0	1	0	1	0	1	0	1	0	1	0	1	0	1	0	1	0	1	0	1	0	1	0	1	0	1	0	1	0	1	0	1	0	1	0	1	0	1
Environmental information processing	Phosphotransferase system (PTS)	M00276	Complex	PTS system, mannose-specific II component	4	75	0.533	75	0.533	25	0.933	0	1	0	1	0	1	0	1	0	1	25	0.933	25	0.933	0	1	0	1	0	1	0	1	0	1	0	1	0	1	0	1	0	1	0	1	0	1	0	1
Environmental information processing	Phosphotransferase system (PTS)	M00764	Complex	PTS system, fructoselysine/glucoselysine-specific II component	4	25	0.933	25	0.933	0	1	0	1	0	1	0	1	0	1	0	1	0	1	0	1	0	1	0	1	0	1	0	1	0	1	0	1	0	1	0	1	0	1	0	1	0	1	0	1
Environmental information processing	Phosphotransferase system (PTS)	M00304	Complex	PTS system, fructose-specific II component	4	0	1	25	0.933	0	1	0	1	0	1	0	1	0	1	0	1	0	1	0	1	0	1	0	1	0	1	0	1	0	1	0	1	0	1	0	1	0	1	0	1	0	1	0	1
Environmental information processing	Phosphotransferase system (PTS)	M00278	Complex	PTS system, sorbose-specific II component	4	25	0.933	0	1	0	1	0	1	0	1	0	1	0	1	0	1	0	1	0	1	0	1	0	1	0	1	0	1	0	1	0	1	0	1	0	1	0	1	0	1	0	1	0	1
Environmental information processing	Phosphotransferase system (PTS)	M00277	Complex	PTS system, N-acetylgalactosamine-specific II component	4	50	0.774	0	1	0	1	0	1	0	1	0	1	0	1	0	1	0	1	0	1	0	1	0	1	0	1	0	1	0	1	0	1	0	1	0	1	0	1	0	1	0	1	0	1
Environmental information processing	Phosphotransferase system (PTS)	M00287	Complex	PTS system, galactosamine-specific II component	4	25	0.903	0	1	0	1	0	1	0	1	0	1	0	1	0	1	0	1	0	1	0	1	0	1	0	1	0	1	0	1	0	1	0	1	0	1	0	1	0	1	0	1	0	1
Environmental information processing	Phosphotransferase system (PTS)	M00610	Complex	PTS system, D-glucosaminate-specific II component	4	0	1	0	1	0	1	0	1	0	1	0	1	0	1	0	1	0	1	0	1	0	1	0	1	0	1	0	1	0	1	0	1	0	1	0	1	0	1	0	1	0	1	0	1
Environmental information processing	Phosphotransferase system (PTS)	M00283	Complex	PTS system, ascorbate-specific II component	3	100	0	100	0	100	0	100	0	0	1	0	1	0	1	0	1	0	1	0	1	0	1	0	1	0	1	0	1	0	1	0	1	0	1	0	1	0	1	0	1	0	1	0	1
Environmental information processing	Bacterial secretion system	M00325	Complex	alpha-Hemolysin/cyclolysin transport system	3	100	0	33.3	0.938	33.3	0.938	0	1	0	1	0	1	0	1	0	1	0	1	0	1	0	1	0	1	33.3	0.938	33.3	0.938	0	1	33.3	0.938	0	1	0	1	0	1	0	1	0	1	0	1
Environmental information processing	Bacterial secretion system	M00326	Complex	RTX toxin transport system	4	50	0.75	25	0.875	25	0.875	0	1	0	1	0	1	0	1	0	1	0	1	0	1	0	1	0	1	25	0.875	25	0.875	0	1	25	0.875	0	1	0	1	0	1	0	1	0	1	0	1
Environmental information processing	Bacterial secretion system	M00327	Complex	S-Layer protein transport system	3	0	1	0	1	0	1	0	1	0	1	0	1	0	1	0	1	0	1	0	1	0	1	0	1	0	1	0	1	0	1	0	1	0	1	0	1	0	1	0	1	0	1	0	1
Environmental information processing	Bacterial secretion system	M00328	Complex	Hemophore/metalloprotease transport system	3	100	0	66.7	0.571	0	1	0	1	0	1	0	1	0	1	0	1	0	1	0	1	0	1	0	1	0	1	0	1	0	1	0	1	0	1	0	1	0	1	0	1	0	1	0	1
Environmental information processing	Bacterial secretion system	M00329	Complex	Multiple protein transport system	2	0	1	0	1	0	1	0	1	0	1	0	1	0	1	0	1	0	1	0	1	0	1	0	1	0	1	0	1	0	1	0	1	0	1	0	1	0	1	0	1	0	1	0	1
Environmental information processing	Bacterial secretion system	M00330	Complex	Adhesin protein transport system	3	100	0	0	1	0	1	0	1	0	1	0	1	0	1	0	1	0	1	0	1	0	1	0	1	0	1	0	1	0	1	0	1	0	1	0	1	0	1	0	1	0	1	0	1
Environmental information processing	Bacterial secretion system	M00571	Complex	AlgE-type Mannuronan C-5-Epimerase transport system	3	33.3	0.75	33.3	0.75	33.3	0.75	0	1	0	1	0	1	0	1	0	1	0	1	0	1	0	1	0	1	33.3	0.75	33.3	0.75	0	1	33.3	0.75	0	1	0	1	0	1	0	1	0	1	0	1
Environmental information processing	Bacterial secretion system	M00339	Complex	RaxAB-RaxC type I secretion system	3	66.7	0.5	100	0	33.3	0.75	0	1	0	1	0	1	0	1	0	1	0	1	0	1	0	1	0	1	33.3	0.75	33.3	0.75	0	1	33.3	0.75	0	1	0	1	0	1	0	1	0	1	0	1
Environmental information processing	Bacterial secretion system	M00331	Complex	Type II general secretion pathway	12	100	0	91.7	0.5	66.7	0.938	0	1	0	1	0	1	0	1	0	1	16.7	0.999	33.3	0.996	8.3	1	0	1	0	1	33.3	0.996	0	1	0	1	58.3	0.969	0	1	0	1	0	1	0	1	0	1
Environmental information processing	Bacterial secretion system	M00332	Complex	Type III secretion system	9	22.2	0.996	55.6	0.978	0	1	0	1	0	1	0	1	0	1	0	1	0	1	22.2	0.999	0	1	0	1	0	1	0	1	0	1	0	1	0	1	0	1	0	1	0	1	0	1	0	1
Environmental information processing	Bacterial secretion system	M00333	Complex	Type IV secretion system	6	33.3	0.945	16.7	0.992	16.7	0.976	16.7	0.976	0	1	0	1	0	1	0	1	0	1	0	1	0	1	0	1	0	1	0	1	0	1	0	1	0	1	0	1	0	1	0	1	0	1	0	1
Environmental information processing	Bacterial secretion system	M00334	Complex	Type VI secretion system	13	92.3	0.5	76.9	0.782	0	1	0	1	0	1	0	1	0	1	0	1	0	1	0	1	0	1	0	1	0	1	0	1	0	1	0	1	0	1	0	1	0	1	0	1	0	1	0	1
Environmental information processing	Bacterial secretion system	M00335	Complex	Sec (secretion) system	8..9	100	0	100	0	100	0	66.7	0.818	25	0.978	25	0.978	12.5	0.993	55.6	0.913	77.8	0.756	88.9	0.504	77.8	0.756	77.8	0.63	77.8	0.63	77.8	0.63	77.8	0.63	77.8	0.63	88.9	0.504	88.9	0.252	55.6	0.866	25	0.978	25	0.978	55.6	0.913
Environmental information processing	Bacterial secretion system	M00336	Complex	Twin-arginine translocation (Tat) system	2	100	0	100	0	100	0	50	0.667	50	0.667	100	0	50	0.667	50	0.667	50	0.667	50	0.667	100	0	50	0.667	50	0.667	100	0	50	0.667	50	0.667	100	0	50	0.667	50	0.667	100	0	100	0	50	0.667
Environmental information processing	Bacterial secretion system	M00429	Complex	Competence-related DNA transformation transporter	8	50	0.944	37.5	0.948	37.5	0.948	25	0.978	0	1	0	1	0	1	25	0.978	25	0.978	25	0.978	25	0.978	25	0.978	25	0.978	25	0.978	12.5	0.993	25	0.978	12.5	0.993	25	0.978	25	0.978	0	1	0	1	25	0.978
Metabolism	Aminoacyl tRNA	M00360	FuncSet	Aminoacyl-tRNA biosynthesis, prokaryotes	18	100	0	100	0	100	0	100	0	100	0	100	0	100	0	100	0	100	0	100	0	100	0	100	0	100	0	100	0	100	0	100	0	100	0	100	0	100	0	100	0	100	0	100	0
Metabolism	Aminoacyl tRNA	M00359	FuncSet	Aminoacyl-tRNA biosynthesis, eukaryotes	20	100	0	100	0	100	0	90	0.938	85	0.961	85	0.961	85	0.961	90	0.938	95	0.75	90	0.938	90	0.938	80	0.996	95	0.75	85	0.984	90	0.938	95	0.75	85	0.984	95	0.75	90	0.938	85	0.961	85	0.961	90	0.938
Metabolism	Nucleotide sugar	M00362	FuncSet	Nucleotide sugar biosynthesis, prokaryotes	7	100	0	100	0	100	0	71.4	0.992	42.9	1	57.1	0.769	71.4	0.938	71.4	0.965	85.7	0.5	71.4	0.938	57.1	0.996	71.4	0.996	71.4	0.969	57.1	0.98	71.4	0.938	57.1	0.994	57.1	0.84	71.4	0.992	57.1	0.996	57.1	1	57.1	0.769	71.4	0.965
Metabolism	Nucleotide sugar	M00361	FuncSet	Nucleotide sugar biosynthesis, eukaryotes	6	100	0	100	0	83.3	0.75	66.7	0.984	33.3	1	50	0.971	50	0.971	50	0.998	83.3	0.75	83.3	0.75	66.7	0.984	33.3	1	50	0.992	16.7	1	66.7	0.875	50	0.992	50	0.993	50	0.992	50	0.992	16.7	1	50	0.971	50	0.998
Environmental information processing	Two-component regulatory system	M00434	FuncSet	PhoR-PhoB (phosphate starvation response) two-component regulatory system	2	100	0	100	0	100	0	100	0	0	1	0	1	0	1	0	1	100	0	50	0.8	50	0.8	100	0	100	0	100	0	100	0	100	0	100	0	100	0	100	0	0	1	0	1	0	1
Environmental information processing	Two-component regulatory system	M00443	FuncSet	SenX3-RegX3 (phosphate starvation response) two-component regulatory system	2	100	0	100	0	100	0	50	0.667	0	1	0	1	0	1	0	1	0	1	0	1	0	1	0	1	0	1	0	1	0	1	0	1	0	1	0	1	0	1	0	1	0	1	0	1
Environmental information processing	Two-component regulatory system	M00444	FuncSet	PhoQ-PhoP (magnesium transport) two-component regulatory system	2	50	0.985	50	0.985	0	1	0	1	0	1	0	1	0	1	0	1	0	1	0	1	0	1	0	1	0	1	0	1	0	1	0	1	0	1	0	1	0	1	0	1	0	1	0	1
Environmental information processing	Two-component regulatory system	M00445	FuncSet	EnvZ-OmpR (osmotic stress response) two-component regulatory system	2	100	0	100	0	0	1	0	1	0	1	0	1	0	1	0	1	0	1	0	1	0	1	0	1	0	1	0	1	0	1	50	0.889	50	0.889	0	1	0	1	0	1	0	1	0	1
Environmental information processing	Two-component regulatory system	M00446	FuncSet	RstB-RstA two-component regulatory system	2	50	0.667	100	0	50	0.667	50	0.667	0	1	0	1	0	1	0	1	0	1	0	1	0	1	0	1	0	1	0	1	50	0.667	0	1	0	1	0	1	0	1	0	1	0	1	0	1
Environmental information processing	Two-component regulatory system	M00447	FuncSet	CpxA-CpxR (envelope stress response) two-component regulatory system	2	100	0	100	0	50	0.889	0	1	0	1	0	1	0	1	0	1	0	1	0	1	0	1	0	1	0	1	0	1	0	1	0	1	0	1	0	1	0	1	0	1	0	1	0	1
Environmental information processing	Two-component regulatory system	M00448	FuncSet	CssS-CssR (secretion stress response) two-component regulatory system	2	50	0.667	0	1	0	1	0	1	0	1	0	1	0	1	0	1	0	1	0	1	0	1	0	1	0	1	0	1	0	1	0	1	0	1	0	1	0	1	0	1	0	1	0	1
Environmental information processing	Two-component regulatory system	M00449	FuncSet	CreC-CreB (phosphate regulation) two-component regulatory system	2	50	0.667	0	1	0	1	0	1	0	1	0	1	0	1	0	1	0	1	0	1	0	1	0	1	0	1	0	1	0	1	0	1	0	1	0	1	0	1	0	1	0	1	0	1
Environmental information processing	Two-component regulatory system	M00450	FuncSet	BaeS-BaeR (envelope stress response) two-component regulatory system	2	100	0	100	0	100	0	50	0.941	0	1	0	1	0	1	0	1	0	1	0	1	0	1	0	1	0	1	0	1	0	1	0	1	0	1	0	1	0	1	0	1	0	1	0	1
Environmental information processing	Two-component regulatory system	M00451	FuncSet	BasS-BasR (antimicrobial peptide resistance) two-component regulatory system	2	0	1	50	0.889	50	0.889	0	1	0	1	0	1	0	1	0	1	0	1	0	1	0	1	0	1	0	1	0	1	0	1	0	1	0	1	0	1	0	1	0	1	0	1	0	1
Environmental information processing	Two-component regulatory system	M00452	FuncSet	CusS-CusR (copper tolerance) two-component regulatory system	2	100	0	100	0	50	0.8	0	1	0	1	0	1	0	1	0	1	0	1	0	1	0	1	0	1	0	1	0	1	0	1	0	1	0	1	0	1	0	1	0	1	0	1	0	1
Environmental information processing	Two-component regulatory system	M00453	FuncSet	QseC-QseB (quorum sensing) two-component regulatory system	2	100	0	100	0	50	0.667	50	0.667	0	1	0	1	0	1	0	1	0	1	0	1	0	1	0	1	0	1	50	0.667	0	1	0	1	0	1	0	1	0	1	0	1	0	1	0	1
Environmental information processing	Two-component regulatory system	M00454	FuncSet	KdpD-KdpE (potassium transport) two-component regulatory system	2	100	0	100	0	100	0	100	0	0	1	0	1	0	1	0	1	0	1	0	1	50	0.667	0	1	0	1	0	1	50	0.667	50	0.667	0	1	0	1	0	1	0	1	0	1	0	1
Environmental information processing	Two-component regulatory system	M00455	FuncSet	TorS-TorR (TMAO respiration) two-component regulatory system	2	50	0.667	0	1	0	1	0	1	0	1	0	1	0	1	0	1	0	1	0	1	0	1	0	1	0	1	0	1	0	1	0	1	0	1	0	1	0	1	0	1	0	1	0	1
Environmental information processing	Two-component regulatory system	M00456	FuncSet	ArcB-ArcA (anoxic redox control) two-component regulatory system	2	100	0	100	0	0	1	0	1	0	1	0	1	0	1	0	1	0	1	0	1	0	1	0	1	0	1	0	1	0	1	0	1	0	1	0	1	0	1	0	1	0	1	0	1
Environmental information processing	Two-component regulatory system	M00457	FuncSet	TctE-TctD (tricarboxylic acid transport) two-component regulatory system	2	100	0	100	0	50	0.667	0	1	0	1	0	1	0	1	0	1	0	1	0	1	0	1	0	1	0	1	0	1	0	1	0	1	0	1	50	0.667	0	1	0	1	0	1	0	1
Environmental information processing	Two-component regulatory system	M00458	FuncSet	ResE-ResD (aerobic and anaerobic respiration) two-component regulatory system	2	100	0	100	0	0	1	0	1	0	1	0	1	0	1	0	1	0	1	0	1	0	1	0	1	0	1	0	1	0	1	0	1	0	1	0	1	0	1	0	1	0	1	0	1
Environmental information processing	Two-component regulatory system	M00459	FuncSet	VicK-VicR (cell wall metabolism) two-component regulatory system	2	100	0	100	0	100	0	100	0	0	1	0	1	50	0.667	0	1	0	1	0	1	0	1	0	1	0	1	100	0	0	1	0	1	50	0.667	50	0.667	50	0.667	0	1	0	1	0	1
Environmental information processing	Two-component regulatory system	M00460	FuncSet	MprB-MprA (maintenance of persistent infection) two-component regulatory system	2	100	0	100	0	100	0	50	0.667	0	1	0	1	0	1	0	1	0	1	50	0.667	50	0.667	0	1	0	1	0	1	0	1	0	1	0	1	0	1	0	1	0	1	0	1	0	1
Environmental information processing	Two-component regulatory system	M00461	FuncSet	MtrB-MtrA (osmotic stress response) two-component regulatory system	2	100	0	50	0.667	50	0.667	50	0.667	0	1	0	1	0	1	0	1	0	1	0	1	50	0.667	0	1	0	1	0	1	0	1	0	1	0	1	0	1	0	1	0	1	0	1	0	1
Environmental information processing	Two-component regulatory system	M00462	FuncSet	PrrB-PrrA (intracellular multiplication) two-component regulatory system	2	100	0	0	1	0	1	0	1	0	1	0	1	0	1	0	1	0	1	0	1	0	1	0	1	0	1	0	1	0	1	0	1	0	1	0	1	0	1	0	1	0	1	0	1
Environmental information processing	Two-component regulatory system	M00463	FuncSet	TrcS-TrcR two-component regulatory system	2	50	0.667	0	1	0	1	0	1	0	1	0	1	0	1	0	1	0	1	0	1	0	1	0	1	0	1	0	1	0	1	0	1	0	1	0	1	0	1	0	1	0	1	0	1
Environmental information processing	Two-component regulatory system	M00464	FuncSet	NrsS-NrsR (nickel tolerance) two-component regulatory system	2	0	1	0	1	0	1	0	1	0	1	0	1	0	1	0	1	0	1	0	1	0	1	0	1	0	1	0	1	0	1	0	1	0	1	0	1	0	1	0	1	0	1	0	1
Environmental information processing	Two-component regulatory system	M00465	FuncSet	ManS-ManR (manganese homeostasis) two-component regulatory system	2	100	0	0	1	0	1	0	1	0	1	0	1	0	1	0	1	0	1	0	1	0	1	0	1	0	1	0	1	0	1	0	1	0	1	0	1	0	1	0	1	0	1	0	1
Environmental information processing	Two-component regulatory system	M00466	FuncSet	NblS-NblR (photosynthesis) two-component regulatory system	2	50	0.667	50	0.667	0	1	0	1	0	1	0	1	0	1	0	1	0	1	0	1	0	1	0	1	0	1	0	1	0	1	0	1	0	1	0	1	0	1	0	1	0	1	0	1
Environmental information processing	Two-component regulatory system	M00467	FuncSet	SasA-RpaAB (circadian timing mediating) two-component regulatory system	3	100	0	66.7	0.571	66.7	0.571	0	1	0	1	0	1	0	1	0	1	0	1	0	1	0	1	0	1	0	1	0	1	0	1	0	1	0	1	33.3	0.857	0	1	0	1	0	1	0	1
Environmental information processing	Two-component regulatory system	M00468	FuncSet	SaeS-SaeR (staphylococcal virulence regulation) two-component regulatory system	2	50	0.667	50	0.667	0	1	0	1	0	1	0	1	0	1	0	1	0	1	0	1	0	1	0	1	0	1	0	1	0	1	0	1	0	1	0	1	0	1	0	1	0	1	0	1
Environmental information processing	Two-component regulatory system	M00469	FuncSet	BceS-BceR (bacitracin transport) two-component regulatory system	2	50	0.8	0	1	0	1	0	1	0	1	0	1	0	1	0	1	0	1	0	1	50	0.8	0	1	0	1	0	1	0	1	0	1	0	1	0	1	0	1	0	1	0	1	0	1
Environmental information processing	Two-component regulatory system	M00470	FuncSet	YxdK-YxdJ (antimicrobial peptide response) two-component regulatory system	2	0	1	0	1	0	1	0	1	0	1	0	1	0	1	0	1	0	1	0	1	0	1	0	1	0	1	0	1	0	1	0	1	0	1	0	1	0	1	0	1	0	1	0	1
Environmental information processing	Two-component regulatory system	M00471	FuncSet	NarX-NarL (nitrate respiration) two-component regulatory system	2	100	0	100	0	100	0	50	0.667	0	1	0	1	0	1	0	1	0	1	0	1	0	1	0	1	0	1	0	1	50	0.667	0	1	0	1	0	1	0	1	0	1	0	1	0	1
Environmental information processing	Two-component regulatory system	M00472	FuncSet	NarQ-NarP (nitrate respiration) two-component regulatory system	2	0	1	100	0	0	1	0	1	0	1	0	1	0	1	0	1	0	1	0	1	0	1	0	1	0	1	0	1	0	1	0	1	0	1	0	1	0	1	0	1	0	1	0	1
Environmental information processing	Two-component regulatory system	M00473	FuncSet	UhpB-UhpA (hexose phosphates uptake) two-component regulatory system	2	100	0	50	0.667	50	0.667	50	0.667	0	1	0	1	0	1	0	1	0	1	0	1	50	0.667	0	1	0	1	0	1	0	1	0	1	0	1	0	1	50	0.667	0	1	0	1	0	1
Environmental information processing	Two-component regulatory system	M00474	FuncSet	RcsC-RcsD-RcsB (capsule synthesis) two-component regulatory system	3	33.3	0.857	66.7	0.571	33.3	0.857	0	1	0	1	0	1	0	1	33.3	0.857	0	1	0	1	0	1	0	1	0	1	0	1	0	1	33.3	0.857	0	1	0	1	0	1	0	1	0	1	33.3	0.857
Environmental information processing	Two-component regulatory system	M00475	FuncSet	BarA-UvrY (central carbon metabolism) two-component regulatory system	2	100	0	100	0	100	0	100	0	0	1	0	1	0	1	0	1	0	1	0	1	0	1	0	1	0	1	0	1	0	1	50	0.667	50	0.667	0	1	0	1	0	1	0	1	0	1
Environmental information processing	Two-component regulatory system	M00476	FuncSet	ComP-ComA (competence) two-component regulatory system	2	0	1	0	1	0	1	0	1	0	1	0	1	0	1	0	1	0	1	0	1	0	1	0	1	0	1	0	1	0	1	0	1	0	1	0	1	0	1	0	1	0	1	0	1
Environmental information processing	Two-component regulatory system	M00477	FuncSet	EvgS-EvgA (acid and drug tolerance) two-component regulatory system	2	50	0.857	50	0.857	0	1	0	1	0	1	0	1	0	1	0	1	0	1	50	0.857	0	1	0	1	0	1	0	1	0	1	0	1	0	1	0	1	0	1	0	1	0	1	0	1
Environmental information processing	Two-component regulatory system	M00478	FuncSet	DegS-DegU (multicellular behavior control) two-component regulatory system	2	100	0	100	0	100	0	100	0	0	1	0	1	0	1	0	1	0	1	0	1	100	0	100	0	0	1	0	1	0	1	0	1	0	1	0	1	50	0.667	0	1	0	1	0	1
Environmental information processing	Two-component regulatory system	M00479	FuncSet	DesK-DesR (membrane lipid fluidity regulation) two-component regulatory system	2	100	0	50	0.667	0	1	0	1	0	1	0	1	0	1	0	1	0	1	0	1	0	1	50	0.667	0	1	0	1	0	1	0	1	0	1	0	1	0	1	0	1	0	1	0	1
Environmental information processing	Two-component regulatory system	M00480	FuncSet	VraS-VraR (cell-wall peptidoglycan synthesis) two-component regulatory system	2	0	1	0	1	0	1	0	1	0	1	0	1	0	1	0	1	0	1	0	1	0	1	0	1	0	1	0	1	0	1	0	1	0	1	0	1	0	1	0	1	0	1	0	1
Environmental information processing	Two-component regulatory system	M00481	FuncSet	LiaS-LiaR (cell wall stress response) two-component regulatory system	2	100	0	100	0	50	0.8	0	1	0	1	0	1	0	1	0	1	0	1	0	1	0	1	100	0	50	0.8	0	1	0	1	50	0.8	0	1	0	1	0	1	0	1	0	1	0	1
Environmental information processing	Two-component regulatory system	M00482	FuncSet	DevS-DevR (redox response) two-component regulatory system	2	100	0	100	0	100	0	0	1	0	1	0	1	0	1	0	1	0	1	0	1	0	1	50	0.667	0	1	0	1	0	1	0	1	0	1	0	1	0	1	0	1	0	1	0	1
Environmental information processing	Two-component regulatory system	M00483	FuncSet	NreB-NreC (dissimilatory nitrate/nitrite reduction) two-component regulatory system	2	100	0	100	0	50	0.667	50	0.667	0	1	0	1	0	1	0	1	0	1	0	1	0	1	50	0.667	0	1	0	1	0	1	0	1	0	1	0	1	50	0.667	0	1	0	1	0	1
Environmental information processing	Two-component regulatory system	M00484	FuncSet	YdfH-YdfI two-component regulatory system	2	0	1	50	0.667	0	1	0	1	0	1	0	1	0	1	0	1	0	1	0	1	0	1	0	1	0	1	0	1	0	1	0	1	0	1	0	1	50	0.667	0	1	0	1	0	1
Environmental information processing	Two-component regulatory system	M00485	FuncSet	KinABCDE-Spo0FA (sporulation control) two-component regulatory system	7	85.7	0.504	42.9	0.945	14.3	0.992	0	1	0	1	0	1	0	1	0	1	0	1	0	1	0	1	0	1	0	1	14.3	0.992	0	1	0	1	28.6	0.976	0	1	0	1	0	1	0	1	0	1
Environmental information processing	Two-component regulatory system	M00486	FuncSet	CitA-CitB (citrate fermentation) two-component regulatory system	2	50	0.667	0	1	0	1	0	1	0	1	0	1	0	1	0	1	0	1	50	0.667	0	1	0	1	0	1	0	1	0	1	0	1	0	1	50	0.667	0	1	0	1	0	1	0	1
Environmental information processing	Two-component regulatory system	M00487	FuncSet	CitS-CitT (magnesium-citrate transport) two-component regulatory system	2	0	1	0	1	0	1	0	1	0	1	0	1	0	1	0	1	0	1	0	1	0	1	0	1	0	1	0	1	0	1	0	1	0	1	0	1	0	1	0	1	0	1	0	1
Environmental information processing	Two-component regulatory system	M00488	FuncSet	DcuS-DcuR (C4-dicarboxylate metabolism) two-component regulatory system	2	50	0.667	0	1	0	1	0	1	0	1	0	1	0	1	0	1	0	1	0	1	0	1	0	1	0	1	0	1	0	1	0	1	0	1	0	1	0	1	0	1	0	1	0	1
Environmental information processing	Two-component regulatory system	M00489	FuncSet	DctS-DctR (C4-dicarboxylate transport) two-component regulatory system	2	50	0.667	50	0.667	0	1	0	1	0	1	0	1	0	1	0	1	0	1	0	1	0	1	0	1	50	0.667	0	1	0	1	0	1	0	1	0	1	0	1	0	1	0	1	0	1
Environmental information processing	Two-component regulatory system	M00490	FuncSet	MalK-MalR (malate transport) two-component regulatory system	2	0	1	0	1	0	1	0	1	0	1	0	1	0	1	0	1	0	1	0	1	0	1	0	1	0	1	0	1	0	1	0	1	0	1	0	1	0	1	0	1	0	1	0	1
Environmental information processing	Two-component regulatory system	M00492	FuncSet	LytS-LytR two-component regulatory system	2	100	0	50	0.667	0	1	0	1	0	1	0	1	0	1	0	1	0	1	0	1	0	1	0	1	0	1	0	1	0	1	0	1	0	1	0	1	0	1	0	1	0	1	0	1
Environmental information processing	Two-component regulatory system	M00493	FuncSet	AlgZ-AlgR (alginate production) two-component regulatory system	2	100	0	50	0.667	0	1	0	1	0	1	0	1	0	1	0	1	0	1	0	1	0	1	0	1	0	1	0	1	0	1	100	0	0	1	0	1	0	1	0	1	0	1	0	1
Environmental information processing	Two-component regulatory system	M00494	FuncSet	NatK-NatR (sodium extrusion) two-component regulatory system	2	0	1	0	1	0	1	0	1	0	1	0	1	0	1	0	1	0	1	0	1	0	1	0	1	0	1	0	1	0	1	0	1	0	1	0	1	0	1	0	1	0	1	0	1
Environmental information processing	Two-component regulatory system	M00495	FuncSet	AgrC-AgrA (exoprotein synthesis) two-component regulatory system	2	0	1	0	1	0	1	0	1	0	1	0	1	0	1	0	1	0	1	0	1	0	1	0	1	0	1	0	1	0	1	0	1	0	1	0	1	0	1	0	1	0	1	0	1
Environmental information processing	Two-component regulatory system	M00812	FuncSet	AgrC2-AgrA2 (virulence regulation) two-component regulatory system	2	0	1	0	1	0	1	0	1	0	1	0	1	0	1	0	1	0	1	0	1	0	1	0	1	0	1	0	1	0	1	0	1	0	1	0	1	0	1	0	1	0	1	0	1
Environmental information processing	Two-component regulatory system	M00496	FuncSet	ComD-ComE (competence) two-component regulatory system	2	0	1	0	1	0	1	0	1	0	1	0	1	0	1	0	1	0	1	0	1	0	1	0	1	0	1	0	1	0	1	0	1	0	1	0	1	0	1	0	1	0	1	0	1
Environmental information processing	Two-component regulatory system	M00497	FuncSet	GlnL-GlnG (nitrogen regulation) two-component regulatory system	2	100	0	100	0	50	0.667	50	0.667	0	1	0	1	0	1	0	1	50	0.667	100	0	0	1	100	0	50	0.667	0	1	0	1	50	0.667	50	0.667	100	0	0	1	0	1	0	1	0	1
Environmental information processing	Two-component regulatory system	M00498	FuncSet	NtrY-NtrX (nitrogen regulation) two-component regulatory system	2	100	0	100	0	100	0	0	1	0	1	0	1	0	1	0	1	100	0	50	0.667	0	1	0	1	0	1	0	1	0	1	50	0.667	100	0	0	1	0	1	0	1	0	1	0	1
Environmental information processing	Two-component regulatory system	M00499	FuncSet	HydH-HydG (metal tolerance) two-component regulatory system	2	100	0	100	0	100	0	50	0.667	0	1	0	1	50	0.667	0	1	50	0.667	50	0.667	0	1	0	1	0	1	0	1	0	1	50	0.667	50	0.667	0	1	50	0.667	0	1	0	1	0	1
Environmental information processing	Two-component regulatory system	M00500	FuncSet	AtoS-AtoC (cPHB biosynthesis) two-component regulatory system	2	100	0	100	0	50	0.667	0	1	0	1	0	1	0	1	0	1	0	1	0	1	0	1	0	1	0	1	50	0.667	0	1	0	1	50	0.667	0	1	0	1	0	1	0	1	0	1
Environmental information processing	Two-component regulatory system	M00501	FuncSet	PilS-PilR (type 4 fimbriae synthesis) two-component regulatory system	2	100	0	100	0	50	0.667	50	0.667	0	1	0	1	0	1	50	0.667	0	1	0	1	0	1	0	1	0	1	50	0.667	0	1	50	0.667	0	1	0	1	0	1	0	1	0	1	50	0.667
Environmental information processing	Two-component regulatory system	M00502	FuncSet	GlrK-GlrR (amino sugar metabolism) two-component regulatory system	2	100	0	100	0	50	0.667	50	0.667	0	1	0	1	0	1	0	1	50	0.667	50	0.667	0	1	0	1	0	1	0	1	0	1	50	0.667	50	0.667	0	1	0	1	0	1	0	1	0	1
Environmental information processing	Two-component regulatory system	M00503	FuncSet	PgtB-PgtA (phosphoglycerate transport) two-component regulatory system	2	0	1	0	1	0	1	0	1	0	1	0	1	0	1	0	1	0	1	0	1	0	1	0	1	0	1	0	1	0	1	0	1	0	1	0	1	0	1	0	1	0	1	0	1
Environmental information processing	Two-component regulatory system	M00504	FuncSet	DctB-DctD (C4-dicarboxylate transport) two-component regulatory system	2	100	0	100	0	50	0.667	0	1	0	1	0	1	0	1	0	1	50	0.667	0	1	0	1	0	1	50	0.667	0	1	0	1	0	1	0	1	0	1	0	1	0	1	0	1	0	1
Environmental information processing	Two-component regulatory system	M00505	FuncSet	KinB-AlgB (alginate production) two-component regulatory system	2	50	0.667	0	1	50	0.667	0	1	0	1	0	1	0	1	0	1	0	1	50	0.667	0	1	0	1	0	1	0	1	0	1	0	1	0	1	0	1	0	1	0	1	0	1	0	1
Environmental information processing	Two-component regulatory system	M00772	FuncSet	HupT-HupR (hydrogenase synthesis regulation) two-component regulatory system	2	100	0	50	0.667	0	1	0	1	0	1	0	1	0	1	0	1	0	1	0	1	0	1	0	1	0	1	0	1	0	1	0	1	0	1	0	1	0	1	0	1	0	1	0	1
Environmental information processing	Two-component regulatory system	M00506	FuncSet	CheA-CheYBV (chemotaxis) two-component regulatory system	5	100	0	100	0	80	0.516	20	0.968	0	1	0	1	0	1	60	0.774	0	1	60	0.774	0	1	60	0.774	60	0.774	40	0.903	60	0.774	60	0.774	60	0.774	20	0.968	0	1	0	1	0	1	60	0.774
Environmental information processing	Two-component regulatory system	M00507	FuncSet	ChpA-ChpB/PilGH (chemosensory) two-component regulatory system	5	80	0.516	80	0.516	40	0.903	0	1	0	1	0	1	0	1	0	1	0	1	0	1	0	1	0	1	0	1	0	1	0	1	20	0.968	40	0.903	0	1	0	1	0	1	0	1	0	1
Environmental information processing	Two-component regulatory system	M00508	FuncSet	PixL-PixGH (positive phototaxis) two-component regulatory system	3	66.7	0.571	0	1	0	1	0	1	0	1	0	1	0	1	0	1	0	1	0	1	0	1	0	1	0	1	0	1	0	1	0	1	0	1	0	1	0	1	0	1	0	1	0	1
Environmental information processing	Two-component regulatory system	M00509	FuncSet	WspE-WspRF (chemosensory) two-component regulatory system	3	66.7	0.571	66.7	0.571	0	1	0	1	0	1	0	1	0	1	0	1	0	1	0	1	0	1	0	1	0	1	0	1	0	1	0	1	0	1	0	1	0	1	0	1	0	1	0	1
Environmental information processing	Two-component regulatory system	M00510	FuncSet	Cph1-Rcp1 (light response) two-component regulatory system	2	100	0	50	0.667	100	0	0	1	0	1	0	1	0	1	0	1	0	1	0	1	0	1	0	1	0	1	0	1	0	1	0	1	0	1	0	1	0	1	0	1	0	1	0	1
Environmental information processing	Two-component regulatory system	M00511	FuncSet	PleC-PleD (cell fate control) two-component regulatory system	4	100	0	100	0	75	0.533	25	0.933	0	1	0	1	0	1	0	1	0	1	25	0.933	0	1	25	0.933	25	0.933	25	0.933	25	0.933	25	0.933	50	0.8	25	0.933	25	0.933	0	1	0	1	0	1
Environmental information processing	Two-component regulatory system	M00662	FuncSet	Hk1-Rrp1 (glycerol uptake and utilization) two-component regulatory system	2	0	1	0	1	0	1	0	1	0	1	0	1	0	1	0	1	0	1	0	1	0	1	0	1	0	1	0	1	0	1	0	1	0	1	0	1	0	1	0	1	0	1	0	1
Environmental information processing	Two-component regulatory system	M00512	FuncSet	CckA-CtrA/CpdR (cell cycle control) two-component regulatory system	3	66.7	0.571	33.3	0.857	33.3	0.857	0	1	0	1	0	1	0	1	0	1	33.3	0.857	33.3	0.857	0	1	0	1	33.3	0.857	0	1	33.3	0.857	0	1	33.3	0.857	0	1	0	1	0	1	0	1	0	1
Environmental information processing	Two-component regulatory system	M00513	FuncSet	LuxQN/CqsS-LuxU-LuxO (quorum sensing) two-component regulatory system	4	25	0.933	25	0.933	25	0.933	0	1	0	1	0	1	0	1	0	1	0	1	0	1	0	1	0	1	0	1	0	1	0	1	0	1	0	1	0	1	0	1	0	1	0	1	0	1
Environmental information processing	Two-component regulatory system	M00514	FuncSet	TtrS-TtrR (tetrathionate respiration) two-component regulatory system	2	100	0	50	0.667	0	1	0	1	0	1	0	1	0	1	0	1	0	1	0	1	0	1	0	1	0	1	0	1	0	1	0	1	0	1	0	1	0	1	0	1	0	1	0	1
Environmental information processing	Two-component regulatory system	M00515	FuncSet	FlrB-FlrC (polar flagellar synthesis) two-component regulatory system	2	100	0	100	0	100	0	0	1	0	1	0	1	0	1	50	0.667	0	1	0	1	0	1	0	1	0	1	0	1	0	1	0	1	0	1	0	1	0	1	0	1	0	1	50	0.667
Environmental information processing	Two-component regulatory system	M00516	FuncSet	SLN1-YPD1-SSK1/SKN7 (osmosensing) two-component regulatory system	1..3	100	0	0	1	0	1	0	1	0	1	0	1	0	1	0	1	0	1	0	1	0	1	0	1	0	1	0	1	0	1	0	1	0	1	0	1	0	1	0	1	0	1	0	1
Environmental information processing	Two-component regulatory system	M00517	FuncSet	RpfC-RpfG (cell-to-cell signaling) two-component regulatory system	2	50	0.667	50	0.667	50	0.667	0	1	0	1	0	1	0	1	0	1	0	1	0	1	0	1	0	1	0	1	0	1	0	1	0	1	0	1	0	1	0	1	0	1	0	1	0	1
Environmental information processing	Two-component regulatory system	M00518	FuncSet	GlnK-GlnL (glutamine utilization) two-component regulatory system	2	50	0.667	0	1	0	1	0	1	0	1	0	1	0	1	0	1	0	1	0	1	0	1	0	1	0	1	0	1	0	1	0	1	0	1	0	1	0	1	0	1	0	1	0	1
Environmental information processing	Two-component regulatory system	M00519	FuncSet	YesM-YesN two-component regulatory system	2	100	0	100	0	50	0.667	0	1	0	1	0	1	0	1	0	1	0	1	0	1	0	1	0	1	0	1	0	1	50	0.667	0	1	0	1	0	1	0	1	0	1	0	1	0	1
Environmental information processing	Two-component regulatory system	M00520	FuncSet	ChvG-ChvI (acidity sensing) two-component regulatory system	2	100	0	0	1	0	1	0	1	0	1	0	1	0	1	0	1	0	1	0	1	0	1	0	1	0	1	0	1	0	1	0	1	0	1	0	1	0	1	0	1	0	1	0	1
Environmental information processing	Two-component regulatory system	M00521	FuncSet	CiaH-CiaR two-component regulatory system	2	50	0.667	0	1	0	1	0	1	0	1	0	1	0	1	0	1	0	1	0	1	0	1	0	1	0	1	0	1	0	1	0	1	0	1	0	1	0	1	0	1	0	1	0	1
Environmental information processing	Two-component regulatory system	M00522	FuncSet	SalK-SalR two-component regulatory system	2	0	1	0	1	0	1	0	1	0	1	0	1	0	1	0	1	0	1	0	1	0	1	0	1	0	1	0	1	0	1	0	1	0	1	0	1	0	1	0	1	0	1	0	1
Environmental information processing	Two-component regulatory system	M00523	FuncSet	RegB-RegA (redox response) two-component regulatory system	2	100	0	100	0	50	0.667	0	1	0	1	0	1	0	1	0	1	0	1	0	1	0	1	0	1	0	1	0	1	0	1	0	1	0	1	0	1	0	1	0	1	0	1	0	1
Environmental information processing	Two-component regulatory system	M00524	FuncSet	FixL-FixJ (nitrogen fixation) two-component regulatory system	2	100	0	100	0	50	0.667	50	0.667	0	1	0	1	0	1	0	1	50	0.667	0	1	0	1	0	1	0	1	0	1	0	1	0	1	0	1	0	1	0	1	0	1	0	1	0	1
Environmental information processing	Two-component regulatory system	M00663	FuncSet	SsrA-SsrB two-component regulatory system	2	50	0.667	0	1	0	1	0	1	0	1	0	1	0	1	0	1	0	1	0	1	0	1	0	1	0	1	0	1	0	1	0	1	0	1	0	1	0	1	0	1	0	1	0	1
Environmental information processing	Two-component regulatory system	M00653	FuncSet	AauS-AauR (acidic amino acids utilization) two-component regulatory system	2	0	1	0	1	0	1	0	1	0	1	0	1	0	1	0	1	0	1	0	1	0	1	0	1	0	1	0	1	0	1	0	1	0	1	0	1	0	1	0	1	0	1	0	1
Environmental information processing	Two-component regulatory system	M00654	FuncSet	ParS-ParR (polymyxin-adaptive resistance) two-component regulatory system	2	0	1	0	1	0	1	0	1	0	1	0	1	0	1	0	1	0	1	0	1	0	1	0	1	0	1	0	1	0	1	0	1	0	1	0	1	0	1	0	1	0	1	0	1
Environmental information processing	Two-component regulatory system	M00655	FuncSet	AdeS-AdeR two-component regulatory system	2	50	0.8	0	1	0	1	0	1	0	1	0	1	0	1	0	1	0	1	0	1	0	1	0	1	0	1	0	1	0	1	0	1	0	1	0	1	0	1	0	1	0	1	0	1
Environmental information processing	Two-component regulatory system	M00656	FuncSet	VanS-VanR (VanB type vancomycin resistance) two-component regulatory system	2	50	0.8	0	1	0	1	0	1	0	1	0	1	0	1	0	1	0	1	0	1	0	1	0	1	0	1	0	1	0	1	0	1	0	1	0	1	0	1	0	1	0	1	0	1
Environmental information processing	Two-component regulatory system	M00657	FuncSet	VanS-VanR (VanE type vancomycin resistance) two-component regulatory system	2	50	0.8	50	0.8	50	0.8	0	1	0	1	0	1	0	1	0	1	0	1	0	1	0	1	0	1	0	1	0	1	0	1	0	1	0	1	0	1	0	1	0	1	0	1	0	1
Environmental information processing	Two-component regulatory system	M00658	FuncSet	VanS-VanR (actinomycete type vancomycin resistance) two-component regulatory system	2	50	0.8	0	1	0	1	0	1	0	1	0	1	0	1	0	1	0	1	0	1	0	1	0	1	0	1	0	1	0	1	0	1	0	1	0	1	0	1	0	1	0	1	0	1
Environmental information processing	Two-component regulatory system	M00716	FuncSet	ArlS-ArlR (virulence regulation) two-component regulatory system	2	0	1	0	1	0	1	0	1	0	1	0	1	0	1	0	1	0	1	0	1	0	1	0	1	0	1	0	1	0	1	0	1	0	1	0	1	0	1	0	1	0	1	0	1
Environmental information processing	Two-component regulatory system	M00719	FuncSet	Ihk-Irr (virulence regulation) two-component regulatory system	2	0	1	50	0.667	0	1	0	1	0	1	0	1	0	1	0	1	0	1	0	1	0	1	0	1	0	1	0	1	0	1	0	1	0	1	0	1	0	1	0	1	0	1	0	1
Environmental information processing	Two-component regulatory system	M00733	FuncSet	GraS-GraR (cationic antimicrobial peptide transport) two-component regulatory system	2	0	1	0	1	0	1	0	1	0	1	0	1	0	1	0	1	0	1	0	1	0	1	0	1	0	1	0	1	0	1	0	1	0	1	0	1	0	1	0	1	0	1	0	1
Environmental information processing	Two-component regulatory system	M00734	FuncSet	BraS-BraR (bacitracin transport) two-component regulatory system	2	0	1	0	1	0	1	0	1	0	1	0	1	0	1	0	1	0	1	0	1	0	1	0	1	0	1	0	1	0	1	0	1	0	1	0	1	0	1	0	1	0	1	0	1
Environmental information processing	Two-component regulatory system	M00770	FuncSet	PfeS-PfeR (enterobactin-dependent iron acquisition) two-component regulatory system	2	0	1	0	1	0	1	0	1	0	1	0	1	0	1	0	1	0	1	0	1	0	1	0	1	0	1	0	1	0	1	0	1	0	1	0	1	0	1	0	1	0	1	0	1
Environmental information processing	Two-component regulatory system	M00771	FuncSet	FitF-FitH (insecticidal toxin regulation) two-component regulatory system	2	0	1	0	1	0	1	0	1	0	1	0	1	0	1	0	1	0	1	0	1	0	1	0	1	0	1	0	1	0	1	0	1	0	1	0	1	0	1	0	1	0	1	0	1
Environmental information processing	Two-component regulatory system	M00816	FuncSet	NisK-NisR (lantibiotic biosynthesis) two-component regulatory system	2	50	0.667	0	1	0	1	0	1	0	1	0	1	0	1	0	1	0	1	0	1	0	1	0	1	0	1	0	1	0	1	0	1	0	1	0	1	0	1	0	1	0	1	0	1
Environmental information processing	Two-component regulatory system	M00818	FuncSet	FusK-FusR (virulence regulation) two-component regulatory system	2	50	0.667	0	1	0	1	0	1	0	1	0	1	0	1	0	1	0	1	0	1	0	1	0	1	0	1	0	1	0	1	0	1	0	1	0	1	0	1	0	1	0	1	0	1
Environmental information processing	Two-component regulatory system	M00820	FuncSet	SagS-HptB-HsbR (swarming activity and biofilm formation) two-component regulatory system	1..3	100	0	100	0	100	0	0	1	0	1	0	1	0	1	0	1	0	1	0	1	0	1	0	1	0	1	0	1	0	1	0	1	0	1	0	1	0	1	0	1	0	1	0	1
Environmental information processing	Two-component regulatory system	M00839	FuncSet	PdtaS-PdtaR two-component regulatory system	2	100	0	100	0	100	0	0	1	0	1	0	1	0	1	0	1	50	0.667	0	1	50	0.667	50	0.667	50	0.667	0	1	0	1	0	1	0	1	0	1	0	1	0	1	0	1	0	1
Environmental information processing	Drug efflux transporter/pump	M00668	FuncSet	Tetracycline resistance, TetA transporter	2	50	0.667	50	0.667	50	0.667	50	0.667	0	1	0	1	0	1	50	0.667	0	1	50	0.667	0	1	0	1	0	1	0	1	0	1	50	0.667	0	1	50	0.667	0	1	0	1	0	1	50	0.667
Environmental information processing	Drug efflux transporter/pump	M00667	FuncSet	Tetracycline resistance, efflux pump	2	50	0.667	50	0.667	50	0.667	0	1	0	1	0	1	0	1	0	1	0	1	0	1	0	1	0	1	50	0.667	0	1	0	1	50	0.667	0	1	0	1	0	1	0	1	0	1	0	1
Environmental information processing	Drug efflux transporter/pump	M00709	FuncSet	Macrolide resistance, MacAB-TolC transporter	3	66.7	0.984	66.7	0.984	0	1	0	1	0	1	0	1	0	1	0	1	0	1	0	1	0	1	0	1	0	1	0	1	0	1	0	1	0	1	0	1	0	1	0	1	0	1	0	1
Environmental information processing	Drug efflux transporter/pump	M00715	FuncSet	Lincosamide resistance, efflux pump LmrB	2	50	0.667	50	0.667	0	1	0	1	0	1	0	1	0	1	0	1	0	1	0	1	0	1	0	1	0	1	0	1	0	1	0	1	0	1	0	1	0	1	0	1	0	1	0	1
Environmental information processing	Drug efflux transporter/pump	M00713	FuncSet	Fluoroquinolone resistance, efflux pump LfrA	2	0	1	50	0.571	0	1	0	1	0	1	0	1	0	1	0	1	0	1	0	1	0	1	0	1	0	1	0	1	0	1	0	1	0	1	0	1	0	1	0	1	0	1	0	1
Environmental information processing	Drug efflux transporter/pump	M00737	FuncSet	Bacitracin resistance, VraDE transporter	4	0	1	0	1	0	1	0	1	0	1	0	1	0	1	0	1	0	1	0	1	0	1	0	1	0	1	0	1	0	1	0	1	0	1	0	1	0	1	0	1	0	1	0	1
Environmental information processing	Drug efflux transporter/pump	M00738	FuncSet	Bacitracin resistance, BceAB transporter	3	33.3	0.997	0	1	0	1	0	1	0	1	0	1	0	1	0	1	0	1	0	1	33.3	0.997	0	1	0	1	0	1	0	1	0	1	0	1	0	1	0	1	0	1	0	1	0	1
Environmental information processing	Drug efflux transporter/pump	M00645	FuncSet	Multidrug resistance, efflux pump SmeABC	3	66.7	0.875	66.7	0.875	66.7	0.875	33.3	0.993	0	1	0	1	0	1	0	1	0	1	0	1	0	1	0	1	0	1	0	1	0	1	0	1	0	1	0	1	0	1	0	1	0	1	0	1
Environmental information processing	Drug efflux transporter/pump	M00646	FuncSet	Multidrug resistance, efflux pump AcrAD-TolC	3	100	0	66.7	0.5	66.7	0.5	33.3	1	0	1	0	1	0	1	0	1	0	1	0	1	0	1	0	1	0	0.998	0	1	0	1	0	1	0	1	0	1	0	1	0	1	0	1	0	1
Environmental information processing	Drug efflux transporter/pump	M00647	FuncSet	Multidrug resistance, efflux pump AcrAB-TolC/SmeDEF	2	100	0	100	0	100	0	0	1	0	1	0	1	0	1	0	1	50	0.999	0	1	0	1	50	1	50	0.018	0	0.992	0	1	0	0.992	0	0.985	0	1	50	1	0	1	0	1	0	0.998
Environmental information processing	Drug efflux transporter/pump	M00648	FuncSet	Multidrug resistance, efflux pump MdtABC	3	100	0	100	0	66.7	0.75	33.3	0.993	0	1	0	1	0	1	0	1	0	1	0	1	0	1	0	1	0	1	0	1	0	1	0	1	0	1	0	1	0	1	0	1	0	1	0	1
Environmental information processing	Drug efflux transporter/pump	M00699	FuncSet	Multidrug resistance, efflux pump AmeABC	2	0	0.751	0	0.751	0	0.751	0	1	0	1	0	1	0	1	0	1	0	0.986	0	1	0	1	0	1	0	0.751	0	1	0	1	0	1	0	0.751	0	1	0	1	0	1	0	1	0	0.971
Environmental information processing	Drug efflux transporter/pump	M00701	FuncSet	Multidrug resistance, efflux pump EmrAB	2	50	0.571	50	0.571	50	0.571	0	0.857	0	1	0	1	0	1	0	1	0	0.857	0	0.857	0	1	0	0.857	0	1	0	1	0	1	0	1	50	0.571	0	1	0	1	0	1	0	1	0	1
Environmental information processing	Drug efflux transporter/pump	M00765	FuncSet	Multidrug resistance, efflux pump Bmr	2	0	1	0	1	0	1	0	1	0	1	0	1	0	1	0	1	0	1	0	1	0	1	0	1	0	1	0	1	0	1	0	1	0	1	0	1	0	1	0	1	0	1	0	1
Environmental information processing	Drug efflux transporter/pump	M00767	FuncSet	Multidrug resistance, efflux pump OqxAB	3	0	1	0	1	0	1	0	1	0	1	0	1	0	1	0	1	0	1	0	1	0	1	0	1	0	1	0	1	0	1	0	1	0	1	0	1	0	1	0	1	0	1	0	1
Environmental information processing	Drug efflux transporter/pump	M00644	FuncSet	Vanadium resistance, efflux pump MexGHI-OpmD	3	0	0.984	0	1	0	1	0	1	0	1	0	1	0	1	0	1	0	1	0	1	0	1	0	1	0	1	0	1	0	1	0	1	0	1	0	1	0	1	0	1	0	1	0	1
Environmental information processing	Drug efflux transporter/pump	M00717	FuncSet	Multidrug resistance, efflux pump NorA	2..3	50	0.936	50	0.936	50	0.936	0	1	0	1	0	1	0	1	0	1	0	1	0	1	0	1	50	0.936	0	1	0	1	0	1	0	1	0	1	0	1	0	1	0	1	0	1	0	1
Environmental information processing	Drug efflux transporter/pump	M00768	FuncSet	Multidrug resistance, efflux pump GesABC	2	0	0.969	0	0.969	0	1	0	1	0	1	0	1	0	1	0	1	0	1	0	1	0	1	0	1	0	1	0	1	0	1	0	1	0	1	0	1	0	1	0	1	0	1	0	1
Environmental information processing	Drug resistance	M00628	FuncSet	beta-Lactam resistance, AmpC system	4	75	0.542	75	0.542	50	0.814	0	1	0	1	0	1	0	1	0	1	50	0.814	50	0.746	25	0.949	0	1	50	0.814	0	1	0	1	50	0.814	25	0.915	25	0.915	0	1	0	1	0	1	0	1
Environmental information processing	Drug resistance	M00742	FuncSet	Aminoglycoside resistance, protease FtsH	3	100	0	100	0	100	0	33.3	0.857	0	1	0	1	0	1	33.3	0.857	33.3	0.857	100	0	33.3	0.857	33.3	0.857	33.3	0.857	100	0	33.3	0.857	33.3	0.81	33.3	0.81	33.3	0.857	33.3	0.857	0	1	0	1	33.3	0.857
Environmental information processing	Drug resistance	M00743	FuncSet	Aminoglycoside resistance, protease HtpX	3	100	0	100	0	33.3	0.992	0	1	33.3	0.992	33.3	0.992	33.3	0.992	33.3	0.992	33.3	0.992	33.3	0.992	33.3	0.992	0	1	33.3	0.992	33.3	0.992	33.3	0.992	66.7	0.882	66.7	0.882	33.3	0.992	33.3	0.992	33.3	0.992	33.3	0.992	33.3	0.992
Environmental information processing	Drug resistance	M00760	FuncSet	Erythromycin resistance, macrolide 2'-phosphotransferase I MphA	2	0	1	0	1	0	1	0	1	0	1	0	1	0	1	0	1	0	1	0	1	0	1	0	1	0	1	0	1	0	1	0	1	0	1	0	1	0	1	0	1	0	1	0	1
Environmental information processing	Drug resistance	M00766	FuncSet	Streptomycin resistance, deactivating enzyme StrAB	2	50	0.667	0	1	0	1	0	1	0	1	0	1	0	1	0	1	0	1	0	1	0	1	0	1	0	1	0	1	0	1	0	1	0	1	0	1	0	1	0	1	0	1	0	1
Environmental information processing	Drug resistance	M00729	FuncSet	Fluoroquinolone resistance, gyrase-protecting protein Qnr	3	66.7	0.571	66.7	0.571	66.7	0.571	66.7	0.571	0	1	0	1	0	1	33.3	0.857	33.3	0.857	66.7	0.571	66.7	0.571	66.7	0.571	66.7	0.571	33.3	0.857	66.7	0.571	33.3	0.857	33.3	0.857	66.7	0.571	66.7	0.571	0	1	0	1	33.3	0.857
Environmental information processing	Drug resistance	M00721	FuncSet	Cationic antimicrobial peptide (CAMP) resistance, arnBCADTEF operon	3	33.3	0.994	33.3	0.998	33.3	0.998	0	1	0	1	0	1	0	1	0	1	0	1	0	1	0	1	0	1	0	1	0	1	0	1	0	1	0	1	0	1	0	1	0	1	0	1	0	1
Environmental information processing	Drug resistance	M00722	FuncSet	Cationic antimicrobial peptide (CAMP) resistance, ethanolaminephosphotransferase EptA	3	33.3	0.992	33.3	0.945	33.3	0.945	0	1	0	1	0	1	0	1	0	1	0	1	0	1	0	1	0	1	0	1	0	1	0	1	0	1	0	1	0	1	0	1	0	1	0	1	0	1
Environmental information processing	Drug resistance	M00723	FuncSet	Cationic antimicrobial peptide (CAMP) resistance, ethanolaminephosphotransferase EptB	4	25	0.996	25	0.996	0	1	0	1	0	1	0	1	0	1	0	1	0	1	0	1	0	1	0	1	0	1	0	1	0	1	0	1	0	1	0	1	0	1	0	1	0	1	0	1
Environmental information processing	Drug resistance	M00724	FuncSet	Cationic antimicrobial peptide (CAMP) resistance, palmitoyl transferase PagP	3	33.3	0.992	33.3	0.992	0	1	0	1	0	1	0	1	0	1	0	1	0	1	0	1	0	1	0	1	0	1	0	1	0	1	0	1	0	1	0	1	0	1	0	1	0	1	0	1
Environmental information processing	Drug resistance	M00727	FuncSet	Cationic antimicrobial peptide (CAMP) resistance, N-acetylmuramoyl-L-alanine amidase AmiA and AmiC	3	100	0	100	0	66.7	0.882	33.3	0.992	0	1	0	1	0	1	33.3	0.992	0	1	33.3	0.992	0	1	33.3	0.992	33.3	0.992	33.3	0.992	33.3	0.992	33.3	0.992	33.3	0.992	33.3	0.992	0	1	0	1	0	1	33.3	0.992
Environmental information processing	Drug resistance	M00728	FuncSet	Cationic antimicrobial peptide (CAMP) resistance, envelope protein folding and degrading factors DegP and DsbA	3	100	0	100	0	66.7	0.885	33.3	0.996	33.3	0.996	33.3	0.996	33.3	0.996	33.3	0.996	33.3	0.996	33.3	0.996	33.3	0.996	33.3	0.996	33.3	0.996	33.3	0.996	33.3	0.996	33.3	0.996	33.3	0.996	33.3	0.996	33.3	0.996	33.3	0.996	33.3	0.996	33.3	0.996
Environmental information processing	Drug resistance	M00754	FuncSet	Nisin resistance, phage shock protein homolog LiaH	3	66.7	0.762	66.7	0.762	33.3	0.952	0	1	0	1	0	1	0	1	0	1	0	1	0	1	0	1	66.7	0.762	33.3	0.952	0	1	0	1	33.3	0.952	0	1	0	1	0	1	0	1	0	1	0	1
Cellular processes	Cell signaling	M00687	FuncSet	MAPK (ERK1/2) signaling	3	0	1	0	1	0	1	0	1	0	1	0	1	0	1	0	1	0	1	0	1	0	1	0	1	0	1	0	1	0	1	0	1	0	1	0	1	0	1	0	1	0	1	0	1
Cellular processes	Cell signaling	M00688	FuncSet	MAPK (JNK) signaling	3	0	1	0	1	0	1	0	1	0	1	0	1	0	1	0	1	0	1	0	1	0	1	0	1	0	1	0	1	0	1	0	1	0	1	0	1	0	1	0	1	0	1	0	1
Cellular processes	Cell signaling	M00689	FuncSet	MAPK (p38) signaling	3	0	1	0	1	0	1	0	1	0	1	0	1	0	1	0	1	0	1	0	1	0	1	0	1	0	1	0	1	0	1	0	1	0	1	0	1	0	1	0	1	0	1	0	1
Cellular processes	Cell signaling	M00690	FuncSet	MAPK (ERK5) signaling	3	0	1	0	1	0	1	0	1	0	1	0	1	0	1	0	1	0	1	0	1	0	1	0	1	0	1	0	1	0	1	0	1	0	1	0	1	0	1	0	1	0	1	0	1
Cellular processes	Cell signaling	M00677	FuncSet	Wnt signaling	6	0	1	0	1	0	1	0	1	0	1	0	1	0	1	0	1	0	1	0	1	0	1	0	1	0	1	0	1	0	1	0	1	0	1	0	1	0	1	0	1	0	1	0	1
Cellular processes	Cell signaling	M00682	FuncSet	Notch signaling	3	33.3	0.962	0	1	0	1	0	1	0	1	0	1	0	1	0	1	0	1	0	1	0	1	0	1	0	1	0	1	0	1	0	1	0	1	0	1	0	1	0	1	0	1	0	1
Cellular processes	Cell signaling	M00678	FuncSet	Hedgehog signaling	5	0	1	0	1	0	1	0	1	0	1	0	1	0	1	0	1	0	1	0	1	0	1	0	1	0	1	0	1	0	1	0	1	0	1	0	1	0	1	0	1	0	1	0	1
Cellular processes	Cell signaling	M00679	FuncSet	BMP signaling	3	0	1	0	1	0	1	0	1	0	1	0	1	0	1	0	1	0	1	0	1	0	1	0	1	0	1	0	1	0	1	0	1	0	1	0	1	0	1	0	1	0	1	0	1
Cellular processes	Cell signaling	M00680	FuncSet	TGF-beta signaling	3	0	1	0	1	0	1	0	1	0	1	0	1	0	1	0	1	0	1	0	1	0	1	0	1	0	1	0	1	0	1	0	1	0	1	0	1	0	1	0	1	0	1	0	1
Cellular processes	Cell signaling	M00681	FuncSet	Activin signaling	3	0	1	0	1	0	1	0	1	0	1	0	1	0	1	0	1	0	1	0	1	0	1	0	1	0	1	0	1	0	1	0	1	0	1	0	1	0	1	0	1	0	1	0	1
Cellular processes	Cell signaling	M00683	FuncSet	Hippo signaling	4	0	1	0	1	0	1	0	1	0	1	0	1	0	1	0	1	0	1	0	1	0	1	0	1	0	1	0	1	0	1	0	1	0	1	0	1	0	1	0	1	0	1	0	1
Cellular processes	Cell signaling	M00684	FuncSet	JAK-STAT signaling	3	0	1	0	1	0	1	0	1	0	1	0	1	0	1	0	1	0	1	0	1	0	1	0	1	0	1	0	1	0	1	0	1	0	1	0	1	0	1	0	1	0	1	0	1
Cellular processes	Cell signaling	M00695	FuncSet	cAMP signaling	3	33.3	0.999	33.3	0.999	33.3	0.999	33.3	0.999	0	1	0	1	0	1	0	1	0	1	33.3	0.999	0	1	0	1	33.3	0.999	33.3	0.999	33.3	0.999	0	1	33.3	0.999	0	1	0	1	0	1	0	1	0	1
Cellular processes	Cell signaling	M00694	FuncSet	cGMP signaling	2	50	0.552	100	0	0	1	0	1	0	1	0	1	0	1	0	1	0	1	0	1	0	1	0	1	0	1	0	1	0	1	0	1	0	1	0	1	0	1	0	1	0	1	0	1
Cellular processes	Cell signaling	M00676	FuncSet	PI3K-Akt signaling	5	0	1	0	1	0	1	0	1	0	1	0	1	0	1	0	1	0	1	0	1	0	1	0	1	0	1	0	1	0	1	0	1	0	1	0	1	0	1	0	1	0	1	0	1
Cellular processes	Cell signaling	M00691	FuncSet	DNA damage-induced cell cycle checkpoints	3	0	1	0	1	33.3	0.873	0	1	0	1	0	1	0	1	0	1	0	1	0	1	0	1	0	1	0	1	0	1	0	1	0	1	0	1	0	1	0	1	0	1	0	1	0	1
Cellular processes	Cell signaling	M00692	FuncSet	Cell cycle - G1/S transition	2	0	1	0	1	0	1	0	1	0	1	0	1	0	1	0	1	0	1	0	1	0	1	0	1	0	1	0	1	0	1	0	1	0	1	0	1	0	1	0	1	0	1	0	1
Cellular processes	Cell signaling	M00693	FuncSet	Cell cycle - G2/M transition	2	0	1	0	1	0	1	0	1	0	1	0	1	0	1	0	1	0	1	50	0.669	0	1	0	1	0	1	0	1	0	1	0	1	0	1	0	1	0	1	0	1	0	1	0	1
Cellular processes	Cell signaling	M00685	FuncSet	Apoptotic machinery	3	33.3	0.609	0	1	0	1	0	1	0	1	0	1	0	1	0	1	0	1	0	1	0	1	0	1	0	1	0	1	0	1	0	1	0	1	0	1	0	1	0	1	0	1	0	1
Cellular processes	Cell signaling	M00686	FuncSet	Toll-like receptor signaling	8	0	1	0	1	0	1	0	1	0	1	0	1	0	1	0	1	0	1	0	1	0	1	0	1	0	1	0	1	0	1	0	1	0	1	0	1	0	1	0	1	0	1	0	1
Gene set	Metabolic capacity	M00611	Signature	Oxygenic photosynthesis in plants and cyanobacteria	12	100	0	83.3	0.987	83.3	0.987	50	1	41.7	1	25	1	25	1	58.3	1	41.7	1	83.3	0.987	50	1	58.3	1	50	1	58.3	1	41.7	1	58.3	1	41.7	1	50	1	41.7	1	25	1	25	1	58.3	1
Gene set	Metabolic capacity	M00612	Signature	Anoxygenic photosynthesis in purple bacteria	12	100	0	83.3	0.894	83.3	0.894	50	1	41.7	1	25	1	25	1	58.3	0.999	41.7	1	83.3	0.894	50	1	58.3	1	50	1	58.3	0.999	41.7	1	58.3	1	41.7	1	50	1	41.7	1	25	1	25	1	58.3	0.999
Gene set	Metabolic capacity	M00613	Signature	Anoxygenic photosynthesis in green nonsulfur bacteria	14	100	0	42.9	1	42.9	1	28.6	1	14.3	1	14.3	1	14.3	1	35.7	1	35.7	1	28.6	1	28.6	1	35.7	1	28.6	1	7.1	1	35.7	1	35.7	1	7.1	1	21.4	1	21.4	1	7.1	1	14.3	1	35.7	1
Gene set	Metabolic capacity	M00614	Signature	Anoxygenic photosynthesis in green sulfur bacteria	11..13	92.3	0.5	92.3	0.938	92.3	0.938	83.3	0.979	75	0.989	75	0.999	58.3	1	72.7	0.995	75	0.989	75	0.995	66.7	1	83.3	0.979	75	0.989	41.7	1	72.7	0.995	58.3	1	58.3	1	54.5	1	54.5	1	50	1	75	0.999	72.7	0.995
Gene set	Metabolic capacity	M00617	Signature	Methanogen	3..8	100	0	87.5	0.141	66.7	1	40	1	20	1	20	1	20	1	20	1	20	1	25	1	40	1	40	1	33.3	1	33.3	1	20	1	33.3	1	20	1	16.7	1	20	1	33.3	1	20	1	20	1
Gene set	Metabolic capacity	M00618	Signature	Acetogen	9	100	0	100	0	66.7	0.938	11.1	1	11.1	1	0	1	22.2	1	11.1	1	22.2	1	11.1	1	33.3	1	22.2	1	66.7	0.998	66.7	0.91	22.2	1	44.4	1	77.8	0.82	33.3	1	22.2	1	11.1	1	0	1	11.1	1
Gene set	Metabolic capacity	M00615	Signature	Nitrate assimilation	3	100	0	100	0	66.7	0.693	0	1	0	1	0	1	0	1	0	1	0	1	33.3	0.805	0	0.935	33.3	0.805	0	1	0	1	33.3	0.805	0	1	0	1	0	1	33.3	0.805	0	1	0	1	0	1
Gene set	Metabolic capacity	M00616	Signature	Sulfate-sulfur assimilation	4	100	0	75	0.506	75	0.886	0	1	0	1	0	1	0	0.999	0	1	75	0.949	25	0.963	0	0.988	25	0.981	0	1	0	1	75	0.949	0	1	0	0.997	0	1	50	0.973	50	0.973	0	1	0	1
Gene set	Pathogenicity	M00363	Signature	EHEC pathogenicity signature, Shiga toxin	2	0	1	0	1	0	1	0	1	0	1	0	1	0	1	0	1	0	1	0	1	0	1	0	1	0	1	0	1	0	1	0	1	0	1	0	1	0	1	0	1	0	1	0	1
Gene set	Pathogenicity	M00542	Signature	EHEC/EPEC pathogenicity signature, T3SS and effectors	8	0	1	0	1	0	1	0	1	0	1	0	1	0	1	0	1	0	1	0	1	0	1	0	1	0	1	0	1	0	1	0	1	0	1	0	1	0	1	0	1	0	1	0	1
Gene set	Pathogenicity	M00574	Signature	Pertussis pathogenicity signature 1, pertussis toxin	4	0	1	0	1	0	1	0	1	0	1	0	1	0	1	0	1	0	1	0	1	0	1	0	1	0	1	0	1	0	1	0	1	0	1	0	1	0	1	0	1	0	1	0	1
Gene set	Pathogenicity	M00575	Signature	Pertussis pathogenicity signature 2, T1SS	5	80	0.5	20	0.984	20	0.984	0	1	0	1	0	1	0	1	0	1	0	1	0	1	0	1	0	1	20	0.984	20	0.984	0	1	20	0.984	0	1	0	1	0	1	0	1	0	1	0	1
Gene set	Pathogenicity	M00564	Signature	Helicobacter pylori pathogenicity signature, cagA pathogenicity island	23	4.3	1	0	1	4.3	1	4.3	1	0	1	0	1	0	1	0	1	0	1	0	1	0	1	0	1	0	1	0	1	0	1	0	1	0	1	0	1	0	1	0	1	0	1	0	1
Gene set	Plant pathogenicity	M00660	Signature	Xanthomonas spp. pathogenicity signature, T3SS and effectors	8	0	1	12.5	1	12.5	1	0	1	0	1	0	1	0	1	0	1	0	1	0	1	0	1	0	1	0	1	0	1	0	1	0	1	0	1	0	1	0	1	0	1	0	1	0	1
Gene set	Symbiosis	M00664	Signature	Nodulation	4	0	1	0	1	0	1	0	1	0	1	0	1	0	1	0	1	0	1	0	1	0	1	0	1	0	1	0	1	0	1	25	0.933	0	1	0	1	0	1	0	1	0	1	0	1
Gene set	Drug resistance	M00625	Signature	Methicillin resistance	3	0	1	0	1	0	1	0	1	0	1	0	1	0	1	0	1	0	1	0	1	0	1	0	1	0	1	0	1	0	1	0	1	0	1	0	1	0	1	0	1	0	1	0	1
Gene set	Drug resistance	M00627	Signature	beta-Lactam resistance, Bla system	3	66.7	0.593	66.7	0.593	33.3	0.889	0	1	0	1	0	1	0	1	0	1	33.3	0.889	0	1	33.3	0.889	0	1	33.3	0.889	0	1	0	1	33.3	0.889	0	1	0	1	0	1	0	1	0	1	0	1
Gene set	Drug resistance	M00745	Signature	Imipenem resistance, repression of porin OprD	2	100	0	100	0	50	0.8	0	1	0	1	0	1	0	1	0	1	0	1	0	1	0	1	0	1	0	1	0	1	0	1	0	1	0	1	0	1	0	1	0	1	0	1	0	1
Gene set	Drug resistance	M00651	Signature	Vancomycin resistance, D-Ala-D-Lac type	4..7	75	0.751	50	0.951	25	0.984	0	1	0	1	0	1	0	1	0	1	0	1	0	1	0	1	0	1	14.3	0.998	25	0.984	25	0.984	0	1	0	1	0	1	0	1	0	1	0	1	0	1
Gene set	Drug resistance	M00652	Signature	Vancomycin resistance, D-Ala-D-Ser type	5	20	0.976	20	0.976	20	0.976	0	1	0	1	0	1	0	1	0	1	0	1	0	1	0	1	0	1	0	1	0	1	0	1	0	1	0	1	0	1	0	1	0	1	0	1	0	1
Gene set	Drug resistance	M00704	Signature	Tetracycline resistance, efflux pump Tet38	2	50	0.968	0	1	0	1	0	1	0	1	0	1	0	1	0	1	0	1	0	1	0	1	0	1	0	1	0	1	50	0.968	0	1	0	1	0	1	0	1	0	1	0	1	0	1
Gene set	Drug resistance	M00725	Signature	Cationic antimicrobial peptide (CAMP) resistance, dltABCD operon	3	0	1	0	1	0	1	0	1	0	1	0	1	0	1	0	1	0	1	0	1	0	1	0	1	0	1	0	1	0	1	0	1	0	1	0	1	0	1	0	1	0	1	0	1
Gene set	Drug resistance	M00726	Signature	Cationic antimicrobial peptide (CAMP) resistance, lysyl-phosphatidylglycerol (L-PG) synthase MprF	3	33.3	0.998	33.3	0.998	0	1	0	1	0	1	0	1	0	1	0	1	0	1	0	1	33.3	0.998	0	1	0	1	0	1	0	1	0	1	0	1	0	1	0	1	0	1	0	1	0	1
Gene set	Drug resistance	M00730	Signature	Cationic antimicrobial peptide (CAMP) resistance, VraFG transporter	3	0	1	0	1	0	1	0	1	0	1	0	1	0	1	0	1	0	1	0	1	0	1	0	1	0	1	0	1	0	1	0	1	0	1	0	1	0	1	0	1	0	1	0	1
Gene set	Drug resistance	M00744	Signature	Cationic antimicrobial peptide (CAMP) resistance, protease PgtE	3	33.3	0.992	33.3	0.992	0	1	0	1	0	1	0	1	0	1	0	1	0	1	0	1	0	1	0	1	0	1	0	1	0	1	0	1	0	1	0	1	0	1	0	1	0	1	0	1
Gene set	Drug resistance	M00718	Signature	Multidrug resistance, efflux pump MexAB-OprM	2	50	0.5	50	0.5	0	0.992	0	1	0	1	0	1	0	1	0	1	0	1	0	1	0	1	0	1	0	0.992	0	1	0	1	0	1	0	0.992	0	1	0	1	0	1	0	1	0	0.999
Gene set	Drug resistance	M00639	Signature	Multidrug resistance, efflux pump MexCD-OprJ	2	0	1	0	1	0	1	0	1	0	1	0	1	0	1	0	1	0	1	0	1	0	1	0	1	0	1	0	1	0	1	0	1	0	1	0	1	0	1	0	1	0	1	0	1
Gene set	Drug resistance	M00641	Signature	Multidrug resistance, efflux pump MexEF-OprN	2	0	0.933	0	1	0	1	0	1	0	1	0	1	0	1	0	1	0	1	0	1	0	1	0	1	0	1	0	1	0	1	0	1	0	1	0	1	0	1	0	1	0	1	0	1
Gene set	Drug resistance	M00642	Signature	Multidrug resistance, efflux pump MexJK-OprM	2	100	0	0	0.857	0	0.857	0	1	0	1	0	1	0	1	0	0.857	0	1	0	1	0	1	0	1	0	1	0	1	0	1	0	1	0	1	0	1	0	1	0	1	0	1	0	1
Gene set	Drug resistance	M00643	Signature	Multidrug resistance, efflux pump MexXY-OprM	2	0	0.751	0	0.877	0	1	0	1	0	1	0	1	0	1	0	1	0	1	0	1	0	1	0	1	0	1	0	1	0	1	0	1	0	1	0	1	0	1	0	1	0	1	0	1
Gene set	Drug resistance	M00769	Signature	Multidrug resistance, efflux pump MexPQ-OpmE	3	33.3	0.996	33.3	0.996	33.3	0.996	0	1	0	1	0	1	0	1	0	1	0	1	33.3	0.996	0	1	0	1	0	1	0	1	33.3	0.996	0	1	0	1	0	1	33.3	0.996	0	1	0	1	0	1
Gene set	Drug resistance	M00649	Signature	Multidrug resistance, efflux pump AdeABC	3	33.3	0.952	0	1	0	1	0	1	0	1	0	1	0	1	0	1	0	1	0	1	0	1	0	1	0	1	0	1	0	1	0	1	0	1	0	1	0	1	0	1	0	1	0	1
Gene set	Drug resistance	M00696	Signature	Multidrug resistance, efflux pump AcrEF-TolC	2	0	0.875	0	0.875	0	0.875	0	1	0	1	0	1	0	1	0	1	0	1	0	1	0	1	0	1	50	0.75	0	0.875	0	1	0	0.875	0	1	0	1	0	1	0	1	0	1	0	1
Gene set	Drug resistance	M00697	Signature	Multidrug resistance, efflux pump MdtEF-TolC	2	0	0.938	0	0.938	0	0.938	0	1	0	1	0	1	0	1	0	1	0	1	0	1	0	1	0	1	0	0.938	0	0.938	0	1	0	0.938	0	1	0	1	0	1	0	1	0	1	0	1
Gene set	Drug resistance	M00698	Signature	Multidrug resistance, efflux pump BpeEF-OprC	2	0	0.933	50	0.533	0	0.933	0	1	0	1	0	1	0	1	0	1	0	1	0	1	0	1	0	1	0	1	0	1	0	1	0	1	0	1	0	1	0	1	0	1	0	1	0	1
Gene set	Drug resistance	M00700	Signature	Multidrug resistance, efflux pump AbcA	2	50	0.826	0	1	0	1	0	1	0	1	0	1	0	1	0	1	0	1	0	1	0	1	0	1	0	1	0	1	0	1	0	1	0	1	0	1	0	1	0	1	0	1	0	1
Gene set	Drug resistance	M00702	Signature	Multidrug resistance, efflux pump NorB	2	0	1	0	1	0	1	0	1	0	1	0	1	0	1	0	1	0	1	0	1	0	1	0	1	0	1	0	1	0	1	0	1	0	1	0	1	0	1	0	1	0	1	0	1
Gene set	Drug resistance	M00714	Signature	Multidrug resistance, efflux pump QacA	2	0	1	50	0.571	0	1	0	1	0	1	0	1	0	1	0	1	0	1	0	1	0	1	0	1	0	1	0	1	0	1	0	1	0	1	0	1	0	1	0	1	0	1	0	1
Gene set	Drug resistance	M00705	Signature	Multidrug resistance, efflux pump MepA	2	0	1	0	1	0	1	0	1	0	1	0	1	0	1	0	1	0	1	0	1	0	1	0	1	0	1	0	1	0	1	0	1	0	1	0	1	0	1	0	1	0	1	0	1
Gene set	Drug resistance	M00746	Signature	Multidrug resistance, repression of porin OmpF	3	0	1	0	1	0	1	0	1	0	1	0	1	0	1	0	1	0	1	0	1	0	1	0	1	0	1	0	1	0	1	0	1	0	1	0	1	0	1	0	1	0	1	0	1
[truncated: 28 more columns]
