# Supplementary material for: Position-Specific Metabolic Probing and Metagenomics of Microbial Communities Reveal Conserved Central Carbon Metabolic Network Activities at High Temperatures
Source: Front Microbiol. 2019 Jul 5;10:1427. doi: 10.3389/fmicb.2019.01427 (PMC6624737; doi:10.3389/fmicb.2019.01427)
Supplement: Supplementary file 7 [file Table_7.XLSX]

## Sheet: Sheet1
Table S7: Normalized NOISeq-sim data for all pair-wise comparisons of CAZyme abundance (A) and CAZymes that showed a significant difference (prob ≥ 0.9) in abundance in any pairwise comparison (B).
A. Normalized NOISeq-sim data for all pair-wise comparisons of CAZyme abundance (e.g., gbs60_mean) and non-normalized CAZyme abundance data for each metagenome (e.g., raw.60), obtained as described in the methods. M, log2-ratio between two sites ; D, difference value between two sites ; prob, probability.																								B. CAZymes that showed a significant difference (prob ≥ 0.9) in abundance in any pairwise comparison. Normalized NOISeq-sim data for all pairwise comparisons of CAZyme abundance (e.g., gbs60_mean) was used. Non-normalized CAZyme abundance data for each metagenome obtained as described in the methods. M, log2-ratio between two sites; D, difference value between two sites; prob, probability.
	gbs60_mean	gbs70_mean	M	D	prob		gbs60_mean	gbs85_mean	M	D	prob		gbs70_mean	gbs85_mean	M	D	prob		raw.60	raw.70	raw.85				gbs60_mean	gbs70_mean	M	D	prob		gbs60_mean	gbs85_mean	M	D	prob		gbs70_mean	gbs85_mean	M	D	prob
AA10.hmm	0.404136	0.432869	-0.099088	0.0287326	0.317928		0.404136	0.0376078	3.42574	0.366529	0.353929		0.432869	0.0523418	3.04789	0.380527	0.33251		9.5264	8.1034	0			CBM12.hmm	33.6463	14.4582	1.21856	19.1881	0.763322		33.6463	0.555877	5.91954	33.0905	0.977679		14.4582	0.555877	4.70098	13.9023	0.915209
AA12.hmm	84.9427	49.7395	0.772096	35.2031	0.683224		84.9427	12.3184	2.78568	72.6243	0.883036		49.7395	12.3184	2.01358	37.4212	0.872053		2002.29	931.135	207.575			CBM20.hmm	113.075	59.2032	0.933533	53.8717	0.711842		113.075	0.0376078	11.554	113.037	0.997857		59.2032	0.0523418	10.1435	59.1508	0.996388
AA2.hmm	60.162	42.1594	0.512999	18.0026	0.586842		60.162	0.0376078	10.6436	60.1244	0.99375		42.1594	0.0523418	9.65367	42.107	0.993536		1418.15	789.233	0			CBM21.hmm	29.9054	20.5765	0.53941	9.32894	0.560033		29.9054	0.0376078	9.63516	29.8678	0.986964		20.5765	0.0523418	8.61882	20.5242	0.976426
AA3.hmm	43.2393	74.7335	-0.789413	31.4942	0.684868		43.2393	110.613	-1.3551	67.3735	0.833929		74.7335	110.613	-0.56569	35.8792	0.674144		1019.25	1399.03	1863.92			CBM22.hmm	37.3938	51.0587	-0.449357	13.6649	0.553125		37.3938	0.786958	5.57037	36.6068	0.960714		51.0587	0.786958	6.01973	50.2717	0.989354
AA4.hmm	254.552	243.682	0.0629565	10.8693	0.343421		254.552	414.448	-0.703232	159.896	0.728929		243.682	414.448	-0.766189	170.766	0.745247		6000.35	4561.79	6983.8			CBM29.hmm	0.0376078	4.24489	-6.81855	4.20728	0.787007		0.0376078	34.1981	-9.82867	34.1605	0.989643		4.24489	34.1981	-3.01012	29.9532	0.877186
AA6.hmm	232.058	227.09	0.0312186	4.96757	0.327961		232.058	86.0255	1.43165	146.032	0.842143		227.09	86.0255	1.40043	141.065	0.842586		5470.12	4251.17	1449.6			CBM54.hmm	0.603405	10.9341	-4.17956	10.3307	0.769243		0.603405	0.0376078	4.00402	0.565797	0.353929		10.9341	0.0523418	7.70665	10.8817	0.922053
AA7.hmm	189.205	195.924	-0.0503482	6.71958	0.33602		189.205	126.599	0.579688	62.6062	0.698214		195.924	126.599	0.630036	69.3258	0.711597		4459.98	3667.75	2133.29			CBM63.hmm	27.39	0.843489	5.02113	26.5465	0.943257		27.39	0.0376078	9.5084	27.3524	0.985893		0.843489	0.0523418	4.01033	0.791148	0.33251
CBM1.hmm	0.0376078	0.668929	-4.15275	0.631322	0.317928		NA	NA	NA	NA	NA		0.668929	0.0523418	3.67582	0.616588	0.33251		0	12.5225	0			CBM69.hmm	3.32376	19.6343	-2.56248	16.3105	0.807072		3.32376	0.0376078	6.46564	3.28615	0.709107		19.6343	0.0523418	8.55119	19.5819	0.973764
CBM10.hmm	0.0376078	0.915706	-4.60578	0.878098	0.317928		NA	NA	NA	NA	NA		0.915706	0.0523418	4.12885	0.863364	0.33251		0	17.1422	0			CBM8.hmm	245.511	37.2644	2.71992	208.246	0.849342		245.511	0.0376078	12.6725	245.473	1		37.2644	0.0523418	9.47562	37.2121	0.991825
CBM11.hmm	18.0293	20.7529	-0.202969	2.7236	0.382895		18.0293	1.8356	3.29602	16.1937	0.852679		20.7529	1.8356	3.49899	18.9173	0.860837		424.992	388.499	30.9314			dockerin.hmm	491.213	262.367	0.904761	228.846	0.71398		491.213	0.0376078	13.673	491.175	1		262.367	0.0523418	12.2913	262.315	1
CBM12.hmm	33.6463	14.4582	1.21856	19.1881	0.763322		33.6463	0.555877	5.91954	33.0905	0.977679		14.4582	0.555877	4.70098	13.9023	0.915209		793.119	270.66	9.367			GH100.hmm	25.8821	0.379905	6.09017	25.5022	0.96727		25.8821	0.0376078	9.42671	25.8445	0.98375		0.379905	0.0523418	2.8596	0.327563	0.33251
CBM13.hmm	1.81935	0.71895	1.33946	1.1004	0.433717		1.81935	0.0376078	5.59625	1.78174	0.539821		0.71895	0.0523418	3.77986	0.666608	0.33251		42.8861	13.4589	0			GH102.hmm	17.6248	1.60655	3.45557	16.0182	0.811513		17.6248	0.0376078	8.87236	17.5872	0.965536		1.60655	0.0523418	4.93986	1.55421	0.523574
CBM14.hmm	0.111326	0.147926	-0.410083	0.0365998	0.317928		0.111326	0.0376078	1.56569	0.0737181	0.353929		0.147926	0.0523418	1.49884	0.0955839	0.33251		2.6242	2.7692	0			GH104.hmm	15.5495	0.55119	4.81817	14.9983	0.916612		15.5495	0.0376078	8.69162	15.5119	0.956607		0.55119	0.0523418	3.39651	0.498849	0.33251
CBM16.hmm	128.269	264.298	-1.04299	136.029	0.779276		128.269	309.052	-1.26868	180.783	0.831071		264.298	309.052	-0.225683	44.7537	0.508745		3023.58	4947.71	5207.78			GH114.hmm	28.2696	21.9881	0.362525	6.28144	0.482895		28.2696	0.466214	5.92211	27.8033	0.974464		21.9881	0.466214	5.55959	21.5219	0.967871
CBM17.hmm	0.0376078	0.583369	-3.95531	0.545762	0.317928		NA	NA	NA	NA	NA		0.583369	0.0523418	3.47837	0.531028	0.33251		0	10.9208	0			GH12.hmm	9.37417	31.4573	-1.74663	22.0832	0.805428		9.37417	0.200601	5.54629	9.17357	0.871071		31.4573	0.200601	7.29292	31.2567	0.989734
CBM19.hmm	0.429832	0.739009	-0.781819	0.309177	0.317928		0.429832	0.0376078	3.51467	0.392224	0.353929		0.739009	0.0523418	3.81956	0.686667	0.33251		10.1321	13.8344	0			GH120.hmm	5.1429	23.8708	-2.21459	18.7279	0.809211		5.1429	0.809307	2.66782	4.33359	0.661071		23.8708	0.809307	4.88242	23.0615	0.94924
CBM2.hmm	12.3534	32.7288	-1.40565	20.3754	0.775329		12.3534	24.3511	-0.979079	11.9977	0.71875		32.7288	24.3511	0.426575	8.37773	0.579658		291.197	612.691	410.336			GH122.hmm	0.0376078	1.36441	-5.1811	1.32681	0.543092		0.0376078	75.1072	-10.9637	75.0696	0.994643		1.36441	75.1072	-5.7826	73.7428	0.985551
CBM20.hmm	113.075	59.2032	0.933533	53.8717	0.711842		113.075	0.0376078	11.554	113.037	0.997857		59.2032	0.0523418	10.1435	59.1508	0.996388		2665.43	1108.3	0			GH128.hmm	12.3474	8.36279	0.562151	3.98461	0.474836		12.3474	0.0376078	8.35896	12.3098	0.938214		8.36279	0.0523418	7.31988	8.31044	0.890494
CBM21.hmm	29.9054	20.5765	0.53941	9.32894	0.560033		29.9054	0.0376078	9.63516	29.8678	0.986964		20.5765	0.0523418	8.61882	20.5242	0.976426		704.938	385.197	0			GH13_10.hmm	28.3326	2.38413	3.57093	25.9485	0.831743		28.3326	0.0376078	9.55722	28.295	0.986071		2.38413	0.0523418	5.50935	2.33179	0.627947
CBM22.hmm	37.3938	51.0587	-0.449357	13.6649	0.553125		37.3938	0.786958	5.57037	36.6068	0.960714		51.0587	0.786958	6.01973	50.2717	0.989354		881.455	955.829	13.2609			GH13_13.hmm	19.9586	0.246707	6.33807	19.7119	0.963487		19.9586	0.0376078	9.05176	19.921	0.9725		0.246707	0.0523418	2.23676	0.194365	0.33251
CBM23.hmm	23.535	87.8643	-1.90047	64.3293	0.827303		23.535	71.5191	-1.60352	47.984	0.858393		87.8643	71.5191	0.296949	16.3452	0.544106		554.773	1644.84	1205.16			GH13_16.hmm	44.5898	11.5839	1.9446	33.006	0.818586		44.5898	0.0376078	10.2115	44.5522	0.991964		11.5839	0.0523418	7.78994	11.5315	0.930989
CBM24.hmm	NA	NA	NA	NA	NA		0.0376078	0.180466	-2.26262	0.142858	0.353929		0.0523418	0.180466	-1.78569	0.128124	0.33251		0	0	3.041			GH13_18.hmm	23.94	2.12223	3.49577	21.8178	0.825987		23.94	0.0376078	9.31418	23.9024	0.980536		2.12223	0.0523418	5.34147	2.06989	0.627947
CBM25.hmm	1.37915	0.0376078	5.19661	1.34154	0.543092		1.37915	0.0376078	5.19661	1.34154	0.539821		NA	NA	NA	NA	NA		32.5097	0	0			GH13_2.hmm	11.4757	0.138679	6.37069	11.337	0.921875		11.4757	0.0376078	8.25334	11.4381	0.928929		0.138679	0.0523418	1.40571	0.0863372	0.33251
CBM26.hmm	1.2661	0.0376078	5.07322	1.22849	0.543092		1.2661	0.0376078	5.07322	1.22849	0.539821		NA	NA	NA	NA	NA		29.8448	0	0			GH13_21.hmm	20.6128	4.55668	2.17749	16.0562	0.802303		20.6128	0.0376078	9.0983	20.5752	0.975		4.55668	0.0523418	6.44388	4.50434	0.760266
CBM27.hmm	0.0376078	2.79573	-6.21605	2.75812	0.657401		NA	NA	NA	NA	NA		2.79573	0.0523418	5.73912	2.74339	0.627947		0	52.3367	0			GH13_26.hmm	54.4518	1.69834	5.00279	52.7535	0.955099		54.4518	0.0376078	10.4997	54.4142	0.993571		1.69834	0.0523418	5.02001	1.64599	0.523574
CBM29.hmm	0.0376078	4.24489	-6.81855	4.20728	0.787007		0.0376078	34.1981	-9.82867	34.1605	0.989643		4.24489	34.1981	-3.01012	29.9532	0.877186		0	79.4652	576.266			GH13_3.hmm	25.1827	8.90614	1.49956	16.2766	0.768257		25.1827	0.0376078	9.38719	25.1451	0.98375		8.90614	0.0523418	7.41069	8.8538	0.890494
CBM3.hmm	0.809732	6.3067	-2.96137	5.49697	0.675658		0.809732	0.249661	1.69747	0.560071	0.353929		6.3067	0.249661	4.65884	6.05704	0.804563		19.0872	118.063	4.207			GH13_36.hmm	45.8499	1.55925	4.87799	44.2907	0.953618		45.8499	0.0376078	10.2517	45.8123	0.992143		1.55925	0.0523418	4.89674	1.50691	0.523574
CBM30.hmm	6.44633	8.96795	-0.476301	2.52162	0.429934		6.44633	1.8356	1.81223	4.61073	0.648929		8.96795	1.8356	2.28853	7.13235	0.748669		151.954	167.882	30.9314			GH13_4.hmm	9.93789	0.0376078	8.04576	9.90028	0.907566		9.93789	0.0376078	8.04576	9.90028	0.900536		NA	NA	NA	NA	NA
CBM31.hmm	1.34952	0.104684	3.68834	1.24484	0.433717		1.34952	0.0376078	5.16527	1.31192	0.539821		0.104684	0.0523418	1	0.0523418	0.33251		31.8113	1.9597	0			GH13_7.hmm	15.1798	11.3419	0.420496	3.83794	0.464638		15.1798	0.0376078	8.6569	15.1422	0.956607		11.3419	0.0523418	7.75948	11.2895	0.930989
CBM32.hmm	49.5019	232.475	-2.23152	182.973	0.842105		49.5019	365.399	-2.88392	315.897	0.889821		232.475	365.399	-0.652395	132.923	0.719962		1166.87	4351.98	6157.27			GH135.hmm	2.1861	14.2269	-2.70218	12.0408	0.786678		2.1861	0.242789	3.17059	1.94331	0.459643		14.2269	0.242789	5.87277	13.9841	0.942395
CBM34.hmm	74.8551	52.6608	0.507371	22.1943	0.592434		74.8551	117.662	-0.652477	42.807	0.710536		52.6608	117.662	-1.15985	65.0013	0.822624		1764.5	985.822	1982.71			GH144.hmm	72.3014	44.0401	0.715206	28.2613	0.66398		72.3014	1.6991	5.41118	70.6023	0.964464		44.0401	1.6991	4.69598	42.341	0.960837
CBM35.hmm	31.121	86.2817	-1.47117	55.1608	0.801151		31.121	265.378	-3.09209	234.257	0.89		86.2817	265.378	-1.62092	179.096	0.864449		733.591	1615.21	4471.85			GH145.hmm	15.742	2.8281	2.47671	12.9139	0.784211		15.742	0.0376078	8.70937	15.7044	0.956607		2.8281	0.0523418	5.75573	2.77576	0.627947
CBM36.hmm	1.78182	8.55127	-2.26279	6.76944	0.696875		1.78182	0.0376078	5.56618	1.74421	0.539821		8.55127	0.0523418	7.35203	8.49892	0.890494		42.0015	160.082	0			GH18.hmm	97.0172	88.0809	0.139412	8.93632	0.394572		97.0172	0.176513	9.10232	96.8407	0.996607		88.0809	0.176513	8.96291	87.9044	0.998479
CBM37.hmm	77.4778	142.035	-0.874389	64.5569	0.708553		77.4778	45.0724	0.781537	32.4053	0.735893		142.035	45.0724	1.65593	96.9623	0.863498		1826.32	2658.92	759.509			GH30.hmm	19.9869	0.646205	4.95092	19.3407	0.930428		19.9869	0.0376078	9.05381	19.9493	0.9725		0.646205	0.0523418	3.62596	0.593864	0.33251
CBM38.hmm	11.5872	28.3507	-1.29085	16.7635	0.75477		11.5872	47.7166	-2.04196	36.1294	0.869821		28.3507	47.7166	-0.751104	19.3658	0.717871		273.136	530.732	804.064			GH37.hmm	5.36613	10.8267	-1.01265	5.46062	0.627796		5.36613	0.0376078	7.15671	5.32852	0.811964		10.8267	0.0523418	7.69242	10.7744	0.922053
CBM39.hmm	0.747897	0.120191	2.63751	0.627706	0.317928		0.747897	0.0376078	4.31374	0.710289	0.353929		0.120191	0.0523418	1.19929	0.0678491	0.33251		17.6296	2.25	0			GH5_10.hmm	10.4298	0.0376078	8.11546	10.3922	0.917928		10.4298	0.0376078	8.11546	10.3922	0.915179		NA	NA	NA	NA	NA
CBM4.hmm	78.5244	124.684	-0.667068	46.16	0.663158		78.5244	152.879	-0.961174	74.3542	0.767857		124.684	152.879	-0.294106	28.1943	0.543156		1850.99	2334.12	2576.13			GH5_25.hmm	14.7353	3.04509	2.27473	11.6903	0.77023		14.7353	0.184489	6.3196	14.5509	0.945893		3.04509	0.184489	4.04488	2.8606	0.528327
CBM40.hmm	35.9057	69.3612	-0.949918	33.4556	0.705099		35.9057	78.1031	-1.12117	42.1974	0.81125		69.3612	78.1031	-0.17125	8.74185	0.446958		846.377	1298.46	1316.1			GH5_39.hmm	22.8015	0.0376078	9.24388	22.7639	0.976151		22.8015	3.92424	2.53864	18.8772	0.85375		0.0523418	3.92424	-6.22831	3.8719	0.70038
CBM41.hmm	7.37369	0.452869	4.02522	6.92082	0.704605		7.37369	0.0376078	7.61521	7.33608	0.863571		0.452869	0.0523418	3.11306	0.400527	0.33251		173.814	8.4778	0			GH5_46.hmm	13.7494	0.0376078	8.51412	13.7118	0.945559		13.7494	0.0376078	8.51412	13.7118	0.945893		NA	NA	NA	NA	NA
CBM43.hmm	0.146376	0.0376078	1.96057	0.108768	0.317928		0.146376	0.0376078	1.96057	0.108768	0.353929		NA	NA	NA	NA	NA		3.4504	0	0			GH5_48.hmm	9.15578	0.0376078	7.92751	9.11818	0.907566		9.15578	0.0376078	7.92751	9.11818	0.900536		NA	NA	NA	NA	NA
CBM44.hmm	575.621	1024.08	-0.831132	448.456	0.706414		575.621	77.3138	2.89632	498.308	0.889821		1024.08	77.3138	3.72746	946.763	0.888973		13568.7	19170.9	1302.8			GH52.hmm	0.753391	17.9077	-4.57104	17.1543	0.815625		0.753391	56.6332	-6.23211	55.8798	0.982143		17.9077	56.6332	-1.66107	38.7255	0.856844
CBM45.hmm	4.17841	0.15643	4.73937	4.02198	0.750493		4.17841	0.0376078	6.79578	4.1408	0.768214		0.15643	0.0523418	1.57948	0.104088	0.33251		98.4944	2.9284	0			GH65.hmm	20.9167	10.7391	0.961783	10.1776	0.646217		20.9167	0.322381	6.01975	20.5944	0.963571		10.7391	0.322381	5.05796	10.4167	0.889354
CBM47.hmm	1.30114	1.80904	-0.475456	0.507908	0.317928		1.30114	0.0376078	5.1126	1.26353	0.539821		1.80904	0.0523418	5.11112	1.7567	0.523574		30.6707	33.8657	0			GH73.hmm	99.9267	8.35315	3.58048	91.5735	0.849178		99.9267	0.0376078	11.3756	99.8891	0.996964		8.35315	0.0523418	7.31821	8.30081	0.890494
CBM48.hmm	277.413	287.718	-0.0526197	10.3049	0.336842		277.413	198.368	0.483855	79.0449	0.647679		287.718	198.368	0.536474	89.3498	0.674144		6539.25	5386.15	3342.68			GH8.hmm	3.69153	20.0479	-2.44116	16.3564	0.806743		3.69153	0.0376078	6.61704	3.65392	0.709107		20.0479	0.0523418	8.58127	19.9955	0.976426
CBM49.hmm	0.0376078	0.109844	-1.54635	0.072236	0.317928		NA	NA	NA	NA	NA		0.109844	0.0523418	1.06942	0.057502	0.33251		0	2.0563	0			GH88.hmm	14.454	3.85187	1.90783	10.6021	0.75		14.454	0.0376078	8.58622	14.4163	0.95125		3.85187	0.0523418	6.20145	3.79953	0.70038
CBM5.hmm	5.13217	0.655286	2.96937	4.47688	0.641118		5.13217	0.0376078	7.09239	5.09456	0.811964		0.655286	0.0523418	3.64609	0.602945	0.33251		120.977	12.2671	0			GH91.hmm	10.8053	1.19476	3.17695	9.61058	0.758882		10.8053	0.0376078	8.1665	10.7677	0.915179		1.19476	0.0523418	4.51262	1.14242	0.523574
CBM50.hmm	1176.55	1291.08	-0.134017	114.532	0.396382		1176.55	539.743	1.12422	636.808	0.819643		1291.08	539.743	1.25824	751.339	0.831749		27733.9	24169.3	9095.12			GH94.hmm	41.9817	10.8593	1.95083	31.1224	0.817599		41.9817	0.0376078	10.1245	41.9441	0.99125		10.8593	0.0523418	7.69675	10.807	0.922053
CBM51.hmm	17.906	12.9219	0.470618	4.98403	0.490789		17.906	28.6177	-0.676469	10.7118	0.663929		12.9219	28.6177	-1.14709	15.6958	0.787643		422.084	241.901	482.233			GH96.hmm	1.78124	19.299	-3.43757	17.5177	0.815625		1.78124	57.464	-5.0117	55.6827	0.964107		19.299	57.464	-1.57413	38.165	0.838593
CBM53.hmm	0.0376078	0.112461	-1.58033	0.0748535	0.317928		NA	NA	NA	NA	NA		0.112461	0.0523418	1.10339	0.0601195	0.33251		0	2.1053	0			GT3.hmm	10.566	5.7215	0.88496	4.84447	0.546875		10.566	0.0376078	8.13418	10.5284	0.915179		5.7215	0.0523418	6.77228	5.66915	0.803802
CBM54.hmm	0.603405	10.9341	-4.17956	10.3307	0.769243		0.603405	0.0376078	4.00402	0.565797	0.353929		10.9341	0.0523418	7.70665	10.8817	0.922053		14.2236	204.688	0			GT33.hmm	2.28913	11.2818	-2.30112	8.99264	0.733717		2.28913	0.0376078	5.92762	2.25152	0.638036		11.2818	0.0523418	7.75181	11.2294	0.930989
CBM56.hmm	5.48246	2.98498	0.877101	2.49748	0.464474		5.48246	0.0376078	7.18765	5.44485	0.811964		2.98498	0.0523418	5.83361	2.93264	0.627947		129.234	55.8795	0			GT40.hmm	1.72814	11.9833	-2.79374	10.2552	0.76727		1.72814	0.0376078	5.52204	1.69053	0.539821		11.9833	0.0523418	7.83885	11.931	0.930989
CBM57.hmm	9.21218	1.2399	2.89332	7.97228	0.725164		9.21218	1.72831	2.41418	7.48387	0.749107		1.2399	1.72831	-0.479139	0.488411	0.33251		217.152	23.2112	29.1235			GT41.hmm	130.697	18.486	2.82172	112.211	0.848849		130.697	0.0376078	11.7629	130.659	0.999107		18.486	0.0523418	8.46425	18.4337	0.971863
CBM59.hmm	0.416274	2.21676	-2.41285	1.80049	0.433717		0.416274	0.0376078	3.46843	0.378666	0.353929		2.21676	0.0523418	5.40435	2.16442	0.627947		9.8125	41.4983	0			GT8.hmm	24.2112	2.9592	3.03239	21.252	0.825		24.2112	0.0376078	9.33043	24.1736	0.9825		2.9592	0.0523418	5.8211	2.90686	0.627947
CBM6.hmm	11.5729	27.3159	-1.23899	15.743	0.749836		11.5729	9.15858	0.337555	2.41432	0.451786		27.3159	9.15858	1.57655	18.1574	0.836312		272.799	511.36	154.33			GT84.hmm	21.0748	0.0376078	9.13027	21.0372	0.974671		21.0748	0.0376078	9.13027	21.0372	0.976607		NA	NA	NA	NA	NA
CBM61.hmm	32.5097	9.45849	1.78119	23.0513	0.807895		32.5097	23.2056	0.486397	9.3041	0.601429		9.45849	23.2056	-1.29479	13.7472	0.781939		766.327	177.065	391.035			PL1_2.hmm	12.8242	2.35864	2.44284	10.4656	0.764474		12.8242	0.0376078	8.41362	12.7866	0.938214		2.35864	0.0523418	5.49385	2.3063	0.627947
CBM63.hmm	27.39	0.843489	5.02113	26.5465	0.943257		27.39	0.0376078	9.5084	27.3524	0.985893		0.843489	0.0523418	4.01033	0.791148	0.33251		645.643	15.7903	0			PL12_3.hmm	63.4784	48.3929	0.391471	15.0855	0.528783		63.4784	0.0376078	10.721	63.4408	0.99375		48.3929	0.0523418	9.85261	48.3405	0.994867
CBM64.hmm	0.664417	2.18532	-1.71768	1.5209	0.433717		0.664417	0.0376078	4.14299	0.626809	0.353929		2.18532	0.0523418	5.38373	2.13298	0.627947		15.6618	40.9096	0			PL14.hmm	13.8863	4.62564	1.58594	9.26068	0.736842		13.8863	0.0376078	8.52842	13.8487	0.945893		4.62564	0.0523418	6.46554	4.5733	0.760266
CBM65.hmm	0.435495	0.183032	1.25056	0.252463	0.317928		0.435495	0.0376078	3.53355	0.397888	0.353929		0.183032	0.0523418	1.80606	0.13069	0.33251		10.2656	3.4264	0			PL14_3.hmm	1.13025	20.473	-4.17902	19.3428	0.821053		1.13025	55.7524	-5.62433	54.6221	0.964107		20.473	55.7524	-1.44531	35.2793	0.835932
CBM66.hmm	454.8	262.199	0.794572	192.602	0.698684		454.8	273.384	0.734307	181.417	0.732143		262.199	273.384	-0.0602648	11.1846	0.364449		10720.7	4908.42	4606.74			PL22_2.hmm	0.105764	1.14142	-3.4319	1.03565	0.433717		0.105764	33.7927	-8.31972	33.687	0.989107		1.14142	33.7927	-4.88781	32.6513	0.957795
CBM67.hmm	125.937	242.632	-0.946063	116.695	0.716776		125.937	347.219	-1.46314	221.282	0.844643		242.632	347.219	-0.517076	104.587	0.668821		2968.63	4542.12	5850.93			PL6.hmm	22.668	19.051	0.250792	3.61703	0.412007		22.668	0.0376078	9.23541	22.6304	0.97875		19.051	0.0523418	8.50769	18.9987	0.973764
CBM69.hmm	3.32376	19.6343	-2.56248	16.3105	0.807072		3.32376	0.0376078	6.46564	3.28615	0.709107		19.6343	0.0523418	8.55119	19.5819	0.973764		78.3485	367.557	0			PL6_1.hmm	12.1392	10.1017	0.265074	2.03748	0.398849		12.1392	0.0376078	8.33442	12.1015	0.938214		10.1017	0.0523418	7.59241	10.0493	0.922053
CBM70.hmm	14.0575	53.1486	-1.91869	39.0911	0.821546		14.0575	90.648	-2.68893	76.5905	0.88375		53.1486	90.648	-0.770243	37.4994	0.737072		331.367	994.953	1527.49			PL9_4.hmm	5.46737	17.4587	-1.67503	11.9914	0.757237		5.46737	0.0376078	7.18367	5.42976	0.811964		17.4587	0.0523418	8.38177	17.4064	0.968061
CBM72.hmm	0.344656	0.0376078	3.19605	0.307048	0.317928		0.344656	0.0376078	3.19605	0.307048	0.353929		NA	NA	NA	NA	NA		8.1243	0	0
CBM77.hmm	4.90192	2.983	0.716583	1.91892	0.402632		4.90192	0.0376078	7.02617	4.86431	0.768214		2.983	0.0523418	5.83266	2.93066	0.627947		115.549	55.8424	0
CBM78.hmm	3.21524	0.0376078	6.41775	3.17764	0.731743		3.21524	0.0376078	6.41775	3.17764	0.709107		NA	NA	NA	NA	NA		75.7905	0	0
CBM79.hmm	0.543003	0.0376078	3.85186	0.505395	0.317928		0.543003	0.0376078	3.85186	0.505395	0.353929		NA	NA	NA	NA	NA		12.7998	0	0
CBM8.hmm	245.511	37.2644	2.71992	208.246	0.849342		245.511	0.0376078	12.6725	245.473	1		37.2644	0.0523418	9.47562	37.2121	0.991825		5787.24	697.598	0
CBM80.hmm	0.0376078	0.694827	-4.20755	0.657219	0.317928		NA	NA	NA	NA	NA		0.694827	0.0523418	3.73062	0.642485	0.33251		0	13.0073	0
CBM9.hmm	189.844	338.757	-0.835438	148.913	0.706579		189.844	524.045	-1.46488	334.201	0.844643		338.757	524.045	-0.629439	185.288	0.714639		4475.05	6341.61	8830.61
CE1.hmm	903.442	712.462	0.342619	190.98	0.528289		903.442	352.962	1.35592	550.48	0.840179		712.462	352.962	1.0133	359.5	0.821863		21296.1	13337.4	5947.71
CE10.hmm	627.862	641.457	-0.0309038	13.5944	0.328783		627.862	600.754	0.0636729	27.1079	0.384643		641.457	600.754	0.0945767	40.7023	0.395817		14800.1	12008.2	10123.2
CE11.hmm	128.915	163.134	-0.339638	34.219	0.518586		128.915	124.218	0.0535454	4.69695	0.373929		163.134	124.218	0.393183	38.9159	0.598859		3038.81	3053.9	2093.17
CE12.hmm	48.696	4.25352	3.51708	44.4425	0.844243		48.696	26.5487	0.875161	22.1473	0.745536		4.25352	26.5487	-2.64192	22.2952	0.869011		1147.87	79.6267	447.369
CE13.hmm	7.986	4.93334	0.694909	3.05266	0.499342		7.986	0.0376078	7.7303	7.94839	0.863571		4.93334	0.0523418	6.55846	4.88099	0.760266		188.248	92.3531	0
CE14.hmm	507.569	407.166	0.317989	100.404	0.521875		507.569	220.747	1.20121	286.822	0.824821		407.166	220.747	0.883222	186.419	0.761977		11964.5	7622.23	3719.78
CE15.hmm	42.1702	116.273	-1.46322	74.1025	0.803289		42.1702	152.292	-1.85255	110.122	0.8675		116.273	152.292	-0.389328	36.0193	0.598669		994.045	2176.65	2566.25
CE16.hmm	0.186639	0.0376078	2.31115	0.149031	0.317928		0.186639	0.0376078	2.31115	0.149031	0.353929		NA	NA	NA	NA	NA		4.3995	0	0
CE2.hmm	0.646176	4.06639	-2.65375	3.42022	0.589309		0.646176	0.0376078	4.10282	0.608568	0.353929		4.06639	0.0523418	6.27964	4.01405	0.760266		15.2318	76.1237	0
CE3.hmm	97.1442	69.6266	0.48049	27.5177	0.581908		97.1442	82.1233	0.242337	15.0209	0.501786		69.6266	82.1233	-0.238154	12.4967	0.50057		2289.91	1303.42	1383.85
CE4.hmm	400.99	423.346	-0.0782701	22.3557	0.358553		400.99	460.076	-0.198307	59.0862	0.48125		423.346	460.076	-0.120036	36.7305	0.418061		9452.23	7925.12	7752.67
CE5.hmm	1.28939	1.25564	0.0382623	0.033747	0.317928		1.28939	0.0376078	5.09951	1.25178	0.539821		1.25564	0.0523418	4.58432	1.2033	0.523574		30.3938	23.5059	0
CE6.hmm	28.5779	39.6974	-0.474145	11.1195	0.551974		28.5779	13.0515	1.13068	15.5264	0.779643		39.6974	13.0515	1.60483	26.6459	0.85019		673.644	743.143	219.929
CE7.hmm	237.772	245.641	-0.0469744	7.86931	0.336349		237.772	187.964	0.339124	49.8082	0.58		245.641	187.964	0.386098	57.6775	0.602091		5604.81	4598.45	3167.35
CE8.hmm	41.8873	55.6698	-0.410384	13.7826	0.524507		41.8873	93.9842	-1.16591	52.0969	0.817679		55.6698	93.9842	-0.755522	38.3143	0.735551		987.377	1042.15	1583.71
CE9.hmm	81.2903	105.993	-0.382817	24.7029	0.53602		81.2903	30.4655	1.4159	50.8247	0.835893		105.993	30.4655	1.79872	75.5277	0.862928		1916.19	1984.21	513.37
cohesin.hmm	76.5806	94.8254	-0.308296	18.2449	0.489309		76.5806	121.347	-0.664091	44.7667	0.711429		94.8254	121.347	-0.355796	26.5218	0.58327		1805.17	1775.15	2044.8
dockerin.hmm	491.213	262.367	0.904761	228.846	0.71398		491.213	0.0376078	13.673	491.175	1		262.367	0.0523418	12.2913	262.315	1		11579	4911.57	0
GH1.hmm	167.745	161.989	0.0503696	5.75551	0.335855		167.745	168.869	-0.00964035	1.12465	0.354643		161.989	168.869	-0.06001	6.88016	0.363308		3954.12	3032.47	2845.59
GH10.hmm	68.08	75.6872	-0.152818	7.60717	0.399836		68.08	98.1081	-0.527141	30.0281	0.660536		75.6872	98.1081	-0.374323	22.4209	0.58308		1604.8	1416.88	1653.2
GH100.hmm	25.8821	0.379905	6.09017	25.5022	0.96727		25.8821	0.0376078	9.42671	25.8445	0.98375		0.379905	0.0523418	2.8596	0.327563	0.33251		610.099	7.1119	0
GH102.hmm	17.6248	1.60655	3.45557	16.0182	0.811513		17.6248	0.0376078	8.87236	17.5872	0.965536		1.60655	0.0523418	4.93986	1.55421	0.523574		415.456	30.0749	0
GH103.hmm	7.72533	7.72309	0.000419024	0.00224346	0.317928		7.72533	0.0376078	7.68242	7.68773	0.863571		7.72309	0.0523418	7.20507	7.67075	0.86654		182.103	144.578	0
GH104.hmm	15.5495	0.55119	4.81817	14.9983	0.916612		15.5495	0.0376078	8.69162	15.5119	0.956607		0.55119	0.0523418	3.39651	0.498849	0.33251		366.536	10.3184	0
GH105.hmm	3.95394	4.6804	-0.243341	0.726461	0.317928		3.95394	0.0376078	6.71612	3.91633	0.709107		4.6804	0.0523418	6.48252	4.62806	0.760266		93.2032	87.6181	0
GH106.hmm	18.6823	87.5755	-2.22885	68.8931	0.838816		18.6823	249.053	-3.7367	230.37	0.890357		87.5755	249.053	-1.50785	161.477	0.846198		440.385	1639.43	4196.75
GH108.hmm	31.2094	17.4518	0.83861	13.7577	0.658553		31.2094	14.825	1.07395	16.3844	0.781964		17.4518	14.825	0.23534	2.62676	0.415399		735.676	326.7	249.814
GH109.hmm	2020.05	2583.25	-0.354795	563.198	0.533553		2020.05	3861.94	-0.934936	1841.89	0.771964		2583.25	3861.94	-0.580141	1278.69	0.708745		47617.1	48358.9	65077
GH110.hmm	2.28954	0.0376078	5.92788	2.25193	0.657401		2.28954	0.0376078	5.92788	2.25193	0.638036		NA	NA	NA	NA	NA		53.9696	0	0
GH112.hmm	0.0376078	0.764639	-4.34567	0.727031	0.317928		NA	NA	NA	NA	NA		0.764639	0.0523418	3.86874	0.712297	0.33251		0	14.3142	0
GH113.hmm	17.3857	48.4819	-1.47954	31.0961	0.792434		17.3857	15.7268	0.144684	1.65899	0.389464		48.4819	15.7268	1.62422	32.7551	0.854943		409.821	907.591	265.009
GH114.hmm	28.2696	21.9881	0.362525	6.28144	0.482895		28.2696	0.466214	5.92211	27.8033	0.974464		21.9881	0.466214	5.55959	21.5219	0.967871		666.377	411.622	7.8561
GH115.hmm	0.675905	0.173337	1.96324	0.502569	0.317928		0.675905	0.0376078	4.16772	0.638298	0.353929		0.173337	0.0523418	1.72754	0.120995	0.33251		15.9326	3.2449	0
GH116.hmm	57.8773	104.987	-0.859136	47.1093	0.704441		57.8773	116.649	-1.0111	58.7713	0.80875		104.987	116.649	-0.151964	11.662	0.442395		1364.3	1965.37	1965.63
GH117.hmm	5.44656	5.44509	0.000389766	0.00147127	0.317928		5.44656	0.0376078	7.17817	5.40896	0.811964		5.44509	0.0523418	6.70085	5.39275	0.803802		128.388	101.933	0
GH119.hmm	4.17841	0.0376078	6.79578	4.1408	0.787007		4.17841	0.0376078	6.79578	4.1408	0.768214		NA	NA	NA	NA	NA		98.4944	0	0
GH12.hmm	9.37417	31.4573	-1.74663	22.0832	0.805428		9.37417	0.200601	5.54629	9.17357	0.871071		31.4573	0.200601	7.29292	31.2567	0.989734		220.97	588.888	3.3803
GH120.hmm	5.1429	23.8708	-2.21459	18.7279	0.809211		5.1429	0.809307	2.66782	4.33359	0.661071		23.8708	0.809307	4.88242	23.0615	0.94924		121.23	446.866	13.6375
GH121.hmm	1.20516	0.0376078	5.00204	1.16755	0.543092		1.20516	0.0376078	5.00204	1.16755	0.539821		NA	NA	NA	NA	NA		28.4082	0	0
GH122.hmm	0.0376078	1.36441	-5.1811	1.32681	0.543092		0.0376078	75.1072	-10.9637	75.0696	0.994643		1.36441	75.1072	-5.7826	73.7428	0.985551		0	25.5421	1265.62
GH123.hmm	34.9155	72.4561	-1.05324	37.5406	0.769737		34.9155	140.212	-2.00567	105.297	0.876786		72.4561	140.212	-0.952431	67.756	0.765019		823.037	1356.39	2362.69
GH125.hmm	4.19982	14.8552	-1.82257	10.6554	0.75		4.19982	9.87415	-1.23333	5.67433	0.659821		14.8552	9.87415	0.589239	4.98104	0.55076		98.9992	278.092	166.388
GH126.hmm	0.0376078	1.07829	-4.84158	1.04069	0.543092		NA	NA	NA	NA	NA		1.07829	0.0523418	4.36464	1.02595	0.523574		0	20.1859	0
GH127.hmm	80.1031	119.348	-0.575242	39.2447	0.645888		80.1031	121.743	-0.603909	41.6399	0.69625		119.348	121.743	-0.0286671	2.39522	0.342205		1888.21	2234.22	2051.47
GH128.hmm	12.3474	8.36279	0.562151	3.98461	0.474836		12.3474	0.0376078	8.35896	12.3098	0.938214		8.36279	0.0523418	7.31988	8.31044	0.890494		291.056	156.553	0
GH129.hmm	14.0667	23.0943	-0.715251	9.02757	0.608224		14.0667	35.7588	-1.34601	21.6921	0.816786		23.0943	35.7588	-0.630764	12.6645	0.668631		331.584	432.33	602.566
GH13.hmm	181.719	89.0193	1.02952	92.6997	0.777138		181.719	56.3287	1.68977	125.39	0.864643		89.0193	56.3287	0.660247	32.6906	0.713118		4283.52	1666.46	949.187
GH13_10.hmm	28.3326	2.38413	3.57093	25.9485	0.831743		28.3326	0.0376078	9.55722	28.295	0.986071		2.38413	0.0523418	5.50935	2.33179	0.627947		667.864	44.6314	0
GH13_11.hmm	69.7094	14.3521	2.28009	55.3573	0.836842		69.7094	38.2271	0.86676	31.4824	0.754464		14.3521	38.2271	-1.41333	23.8749	0.824525		1643.21	268.675	644.158
GH13_13.hmm	19.9586	0.246707	6.33807	19.7119	0.963487		19.9586	0.0376078	9.05176	19.921	0.9725		0.246707	0.0523418	2.23676	0.194365	0.33251		470.468	4.6184	0
GH13_14.hmm	2.30235	2.87844	-0.322178	0.576087	0.317928		2.30235	0.0376078	5.93593	2.26475	0.638036		2.87844	0.0523418	5.78118	2.8261	0.627947		54.2716	53.885	0
GH13_15.hmm	8.51686	0.0376078	7.82315	8.47926	0.891118		8.51686	0.0376078	7.82315	8.47926	0.884643		NA	NA	NA	NA	NA		200.762	0	0
GH13_16.hmm	44.5898	11.5839	1.9446	33.006	0.818586		44.5898	0.0376078	10.2115	44.5522	0.991964		11.5839	0.0523418	7.78994	11.5315	0.930989		1051.08	216.852	0
GH13_18.hmm	23.94	2.12223	3.49577	21.8178	0.825987		23.94	0.0376078	9.31418	23.9024	0.980536		2.12223	0.0523418	5.34147	2.06989	0.627947		564.32	39.7286	0
GH13_19.hmm	8.88787	0.0376078	7.88466	8.85026	0.891118		8.88787	0.0376078	7.88466	8.85026	0.884643		NA	NA	NA	NA	NA		209.507	0	0
GH13_2.hmm	11.4757	0.138679	6.37069	11.337	0.921875		11.4757	0.0376078	8.25334	11.4381	0.928929		0.138679	0.0523418	1.40571	0.0863372	0.33251		270.508	2.5961	0
GH13_20.hmm	155.944	105.495	0.563856	50.4491	0.616118		155.944	72.4415	1.10614	83.5023	0.814286		105.495	72.4415	0.542282	33.0532	0.66692		3675.94	1974.88	1220.7
GH13_21.hmm	20.6128	4.55668	2.17749	16.0562	0.802303		20.6128	0.0376078	9.0983	20.5752	0.975		4.55668	0.0523418	6.44388	4.50434	0.760266		485.891	85.3021	0
GH13_23.hmm	70.785	31.715	1.15828	39.07	0.775658		70.785	11.4133	2.63273	59.3717	0.882321		31.715	11.4133	1.47445	20.3017	0.822053		1668.56	593.712	192.324
GH13_26.hmm	54.4518	1.69834	5.00279	52.7535	0.955099		54.4518	0.0376078	10.4997	54.4142	0.993571		1.69834	0.0523418	5.02001	1.64599	0.523574		1283.55	31.7932	0
GH13_3.hmm	25.1827	8.90614	1.49956	16.2766	0.768257		25.1827	0.0376078	9.38719	25.1451	0.98375		8.90614	0.0523418	7.41069	8.8538	0.890494		593.614	166.725	0
GH13_31.hmm	0.0752156	0.0376078	1	0.0376078	0.317928		0.0752156	0.0376078	1	0.0376078	0.353929		NA	NA	NA	NA	NA		1.773	0	0
GH13_32.hmm	0.854514	0.0376078	4.506	0.816906	0.317928		0.854514	0.0376078	4.506	0.816906	0.353929		NA	NA	NA	NA	NA		20.1428	0	0
GH13_33.hmm	0.992413	0.0376078	4.72184	0.954806	0.317928		0.992413	0.0376078	4.72184	0.954806	0.353929		NA	NA	NA	NA	NA		23.3934	0	0
GH13_34.hmm	0.0376078	0.193812	-2.36555	0.156204	0.317928		NA	NA	NA	NA	NA		0.193812	0.0523418	1.88862	0.14147	0.33251		0	3.6282	0
GH13_36.hmm	45.8499	1.55925	4.87799	44.2907	0.953618		45.8499	0.0376078	10.2517	45.8123	0.992143		1.55925	0.0523418	4.89674	1.50691	0.523574		1080.79	29.1895	0
GH13_4.hmm	9.93789	0.0376078	8.04576	9.90028	0.907566		9.93789	0.0376078	8.04576	9.90028	0.900536		NA	NA	NA	NA	NA		234.258	0	0
GH13_6.hmm	0.228324	0.0376078	2.60198	0.190716	0.317928		0.228324	0.0376078	2.60198	0.190716	0.353929		NA	NA	NA	NA	NA		5.3821	0	0
GH13_7.hmm	15.1798	11.3419	0.420496	3.83794	0.464638		15.1798	0.0376078	8.6569	15.1422	0.956607		11.3419	0.0523418	7.75948	11.2895	0.930989		357.822	212.322	0
GH13_9.hmm	70.525	122.613	-0.7979	52.0876	0.693092		70.525	86.3645	-0.292304	15.8395	0.534821		122.613	86.3645	0.505596	36.2481	0.660646		1662.43	2295.33	1455.32
GH130.hmm	148.695	300.471	-1.01486	151.775	0.778783		148.695	170.598	-0.198241	21.9026	0.477143		300.471	170.598	0.816623	129.873	0.754563		3505.08	5624.87	2874.72
GH133.hmm	52.8202	42.4081	0.31675	10.4121	0.49375		52.8202	71.4028	-0.43489	18.5825	0.613929		42.4081	71.4028	-0.75164	28.9947	0.730608		1245.09	793.889	1203.2
GH135.hmm	2.1861	14.2269	-2.70218	12.0408	0.786678		2.1861	0.242789	3.17059	1.94331	0.459643		14.2269	0.242789	5.87277	13.9841	0.942395		51.5313	266.33	4.0912
GH136.hmm	27.3102	10.6239	1.36212	16.6863	0.7625		27.3102	10.5572	1.37121	16.753	0.804107		10.6239	10.5572	0.00909	0.0667276	0.33251		643.762	198.882	177.897
GH137.hmm	27.9355	35.9049	-0.362079	7.96935	0.489309		27.9355	59.5379	-1.09171	31.6024	0.805893		35.9049	59.5379	-0.729629	23.6331	0.714449		658.503	672.147	1003.26
GH138.hmm	0.579546	0.984278	-0.764143	0.404732	0.317928		0.579546	0.0376078	3.94582	0.541938	0.353929		0.984278	0.0523418	4.23303	0.931937	0.33251		13.6612	18.4259	0
GH139.hmm	2.47831	20.8574	-3.07313	18.3791	0.817434		2.47831	59.9479	-4.59628	57.4696	0.883929		20.8574	59.9479	-1.52315	39.0906	0.838783		58.4193	390.454	1010.17
GH140.hmm	53.5573	60.5182	-0.176285	6.96085	0.412993		53.5573	154.006	-1.52383	100.449	0.842679		60.5182	154.006	-1.34755	93.4877	0.840494		1262.47	1132.91	2595.13
GH141.hmm	29.4337	126.285	-2.10115	96.8516	0.83898		29.4337	299.61	-3.34755	270.177	0.890357		126.285	299.61	-1.2464	173.325	0.831369		693.817	2364.09	5048.68
GH142.hmm	4.83975	2.51337	0.945308	2.32638	0.464474		4.83975	0.0376078	7.00776	4.80215	0.768214		2.51337	0.0523418	5.58552	2.46103	0.627947		114.084	47.0509	0
GH143.hmm	0.312809	0.827678	-1.40379	0.514869	0.317928		0.312809	0.0376078	3.05618	0.275201	0.353929		0.827678	0.0523418	3.98303	0.775336	0.33251		7.3736	15.4943	0
GH144.hmm	72.3014	44.0401	0.715206	28.2613	0.66398		72.3014	1.6991	5.41118	70.6023	0.964464		44.0401	1.6991	4.69598	42.341	0.960837		1704.3	824.44	28.6312
GH145.hmm	15.742	2.8281	2.47671	12.9139	0.784211		15.742	0.0376078	8.70937	15.7044	0.956607		2.8281	0.0523418	5.75573	2.77576	0.627947		371.073	52.9427	0
GH15.hmm	36.8643	91.7189	-1.31499	54.8546	0.788487		36.8643	111.84	-1.60114	74.9754	0.860357		91.7189	111.84	-0.286141	20.1208	0.538973		868.974	1717	1884.59
GH16.hmm	60.3717	36.7815	0.714892	23.5902	0.658717		60.3717	111.956	-0.890985	51.5842	0.761786		36.7815	111.956	-1.60588	75.1744	0.861597		1423.1	688.558	1886.55
GH17.hmm	0.246701	0.267951	-0.119204	0.0212498	0.317928		0.246701	0.0376078	2.71366	0.209093	0.353929		0.267951	0.0523418	2.35593	0.215609	0.33251		5.8153	5.0161	0
GH18.hmm	97.0172	88.0809	0.139412	8.93632	0.394572		97.0172	0.176513	9.10232	96.8407	0.996607		88.0809	0.176513	8.96291	87.9044	0.998479		2286.91	1648.89	2.9744
GH19.hmm	2.15907	6.38357	-1.56395	4.2245	0.611349		2.15907	0.0376078	5.84323	2.12146	0.638036		6.38357	0.0523418	6.93026	6.33123	0.836692		50.8941	119.502	0
GH2.hmm	193.664	192.092	0.011759	1.57208	0.31875		193.664	134.606	0.524814	59.058	0.662679		192.092	134.606	0.513055	57.4859	0.664449		4565.09	3596	2268.22
GH20.hmm	100.205	114.308	-0.189968	14.1027	0.43125		100.205	186.239	-0.894203	86.0343	0.764464		114.308	186.239	-0.704236	71.9317	0.726996		2362.06	2139.86	3138.29
GH22.hmm	NA	NA	NA	NA	NA		0.0376078	0.167107	-2.15167	0.1295	0.353929		0.0523418	0.167107	-1.67474	0.114766	0.33251		0	0	2.8159
GH23.hmm	380.25	566.213	-0.574396	185.963	0.623355		380.25	212.959	0.836375	167.291	0.75875		566.213	212.959	1.41077	353.254	0.842586		8963.34	10599.6	3588.53
GH24.hmm	5.01124	1.3343	1.90909	3.67694	0.580921		5.01124	0.0376078	7.05799	4.97363	0.769643		1.3343	0.0523418	4.67197	1.28195	0.523574		118.126	24.9783	0
GH25.hmm	1.0407	13.9852	-3.74827	12.9445	0.788651		1.0407	6.11721	-2.55531	5.0765	0.699821		13.9852	6.11721	1.19296	7.86801	0.705323		24.5317	261.806	103.08
GH26.hmm	19.2409	52.2249	-1.44056	32.984	0.79227		19.2409	63.5357	-1.72339	44.2948	0.857857		52.2249	63.5357	-0.28283	11.3108	0.523004		453.551	977.661	1070.63
GH27.hmm	3.11676	0.0376078	6.37287	3.07915	0.731743		3.11676	0.0376078	6.37287	3.07915	0.709107		NA	NA	NA	NA	NA		73.469	0	0
GH28.hmm	16.8601	58.453	-1.79367	41.5929	0.820724		16.8601	70.3903	-2.06177	53.5302	0.873214		58.453	70.3903	-0.2681	11.9373	0.518251		397.43	1094.25	1186.14
GH29.hmm	91.8369	204.683	-1.15625	112.846	0.784375		91.8369	405.391	-2.14217	313.554	0.880179		204.683	405.391	-0.985922	200.708	0.768251		2164.8	3831.71	6831.19
GH3.hmm	164.414	178.266	-0.116693	13.8514	0.385855		164.414	151.017	0.12262	13.3968	0.422143		178.266	151.017	0.239313	27.2482	0.510646		3875.61	3337.17	2544.77
GH30.hmm	19.9869	0.646205	4.95092	19.3407	0.930428		19.9869	0.0376078	9.05381	19.9493	0.9725		0.646205	0.0523418	3.62596	0.593864	0.33251		471.135	12.0971	0
GH30_2.hmm	0.108081	0.0376078	1.523	0.0704727	0.317928		0.108081	0.0376078	1.523	0.0704727	0.353929		NA	NA	NA	NA	NA		2.5477	0	0
GH30_4.hmm	0.337346	3.61252	-3.4207	3.27517	0.589309		0.337346	1.62451	-2.26771	1.28717	0.459643		3.61252	1.62451	1.153	1.98801	0.445247		7.952	67.6271	27.3744
GH31.hmm	102.712	103.252	-0.00756407	0.539937	0.317928		102.712	140.847	-0.455518	38.1345	0.639643		103.252	140.847	-0.447954	37.5946	0.63308		2421.16	1932.9	2373.39
GH32.hmm	39.842	42.7971	-0.103222	2.95506	0.353125		39.842	66.7332	-0.744113	26.8911	0.728393		42.7971	66.7332	-0.640891	23.9361	0.70057		939.166	801.171	1124.51
GH33.hmm	230.267	358.775	-0.639772	128.508	0.664474		230.267	409.656	-0.831109	179.39	0.757857		358.775	409.656	-0.191337	50.8818	0.476806		5427.9	6716.34	6903.06
GH35.hmm	22.3612	21.3117	0.0693565	1.04957	0.333882		22.3612	57.8502	-1.37132	35.489	0.83		21.3117	57.8502	-1.44068	36.5385	0.836122		527.104	398.959	974.825
GH36.hmm	65.1023	111.403	-0.775006	46.3005	0.691283		65.1023	113.99	-0.808133	48.8881	0.748929		111.403	113.99	-0.033127	2.58761	0.342205		1534.61	2085.48	1920.83
GH37.hmm	5.36613	10.8267	-1.01265	5.46062	0.627796		5.36613	0.0376078	7.15671	5.32852	0.811964		10.8267	0.0523418	7.69242	10.7744	0.922053		126.492	202.679	0
GH38.hmm	75.9787	190.232	-1.32409	114.253	0.799836		75.9787	228.023	-1.58551	152.044	0.865		190.232	228.023	-0.261417	37.7906	0.53251		1790.99	3561.18	3842.37
GH39.hmm	560.11	376.793	0.571939	183.317	0.623355		560.11	318.084	0.816304	242.026	0.756786		376.793	318.084	0.244364	58.7089	0.51597		13203.1	7053.64	5359.98
GH4.hmm	120.092	59.4897	1.01342	60.602	0.774507		120.092	245.335	-1.03062	125.244	0.814286		59.4897	245.335	-2.04404	185.845	0.880228		2830.83	1113.66	4134.1
GH42.hmm	84.8979	171.905	-1.01781	87.0073	0.777138		84.8979	404.745	-2.25321	319.847	0.881071		171.905	404.745	-1.2354	232.84	0.831369		2001.23	3218.1	6820.3
GH43.hmm	45.7447	39.4718	0.212782	6.27288	0.424342		45.7447	5.94465	2.94394	39.8	0.880893		39.4718	5.94465	2.73116	33.5271	0.878707		1078.3	738.92	100.172
GH43_1.hmm	0.176818	0.0376078	2.23316	0.13921	0.317928		0.176818	0.0376078	2.23316	0.13921	0.353929		NA	NA	NA	NA	NA		4.168	0	0
GH43_10.hmm	0.130552	0.0376078	1.79552	0.0929441	0.317928		0.130552	0.0376078	1.79552	0.0929441	0.353929		NA	NA	NA	NA	NA		3.0774	0	0
GH43_11.hmm	0.0376078	3.51374	-6.54583	3.47613	0.731743		NA	NA	NA	NA	NA		3.51374	0.0523418	6.0689	3.4614	0.70038		0	65.7779	0
GH43_12.hmm	0.0949761	0.0376078	1.33653	0.0573683	0.317928		0.0949761	0.0376078	1.33653	0.0573683	0.353929		NA	NA	NA	NA	NA		2.2388	0	0
GH43_16.hmm	0.210498	0.0376078	2.4847	0.17289	0.317928		0.210498	0.0376078	2.4847	0.17289	0.353929		NA	NA	NA	NA	NA		4.9619	0	0
GH43_18.hmm	1.15505	1.13542	0.0247289	0.0196297	0.317928		1.15505	0.0376078	4.94078	1.11744	0.539821		1.13542	0.0523418	4.43912	1.08308	0.523574		27.2271	21.2553	0
GH43_2.hmm	2.16523	0.0376078	5.84734	2.12762	0.657401		2.16523	0.0376078	5.84734	2.12762	0.638036		NA	NA	NA	NA	NA		51.0393	0	0
GH43_21.hmm	0.0376078	1.19197	-4.98618	1.15437	0.543092		0.0376078	0.288282	-2.93838	0.250675	0.353929		1.19197	0.288282	2.0478	0.903691	0.33251		0	22.314	4.8578
GH43_30.hmm	1.90172	0.0376078	5.66013	1.86412	0.543092		1.90172	0.0376078	5.66013	1.86412	0.539821		NA	NA	NA	NA	NA		44.8279	0	0
GH43_31.hmm	2.42135	0.0376078	6.00864	2.38375	0.657401		2.42135	0.0376078	6.00864	2.38375	0.638036		NA	NA	NA	NA	NA		57.0767	0	0
GH43_4.hmm	0.155798	3.71523	-4.5757	3.55943	0.589309		0.155798	2.2834	-3.87344	2.1276	0.539821		3.71523	2.2834	0.702267	1.43183	0.419582		3.6725	69.5498	38.4772
GH43_5.hmm	1.86389	0.178956	3.38064	1.68494	0.433717		1.86389	0.0376078	5.63114	1.82628	0.539821		0.178956	0.0523418	1.77357	0.126614	0.33251		43.9361	3.3501	0
GH44.hmm	1.12008	2.13932	-0.933553	1.01924	0.402632		1.12008	0.0376078	4.89643	1.08247	0.539821		2.13932	0.0523418	5.35305	2.08698	0.627947		26.4028	40.0486	0
GH46.hmm	0.500928	0.825461	-0.720595	0.324532	0.317928		0.500928	0.0376078	3.7355	0.463321	0.353929		0.825461	0.0523418	3.97916	0.773119	0.33251		11.808	15.4528	0
GH48.hmm	0.0376078	3.94492	-6.71282	3.90731	0.731743		NA	NA	NA	NA	NA		3.94492	0.0523418	6.23589	3.89258	0.70038		0	73.8497	0
GH5.hmm	173.319	426.433	-1.29889	253.113	0.793914		173.319	861.704	-2.31376	688.384	0.88125		426.433	861.704	-1.01487	435.271	0.821863		4085.52	7982.91	14520.4
GH5_1.hmm	6.0607	1.53937	1.97714	4.52133	0.628289		6.0607	0.0376078	7.33231	6.02309	0.839643		1.53937	0.0523418	4.87824	1.48703	0.523574		142.864	28.8174	0
GH5_10.hmm	10.4298	0.0376078	8.11546	10.3922	0.917928		10.4298	0.0376078	8.11546	10.3922	0.915179		NA	NA	NA	NA	NA		245.854	0	0
GH5_13.hmm	3.37175	21.2252	-2.65421	17.8535	0.813651		3.37175	57.4242	-4.09009	54.0525	0.883929		21.2252	57.4242	-1.43588	36.199	0.836122		79.4796	397.341	967.647
GH5_19.hmm	51.5577	51.1278	0.0120785	0.429847	0.317928		51.5577	86.3439	-0.743908	34.7863	0.732857		51.1278	86.3439	-0.755987	35.2161	0.734601		1215.33	957.124	1454.97
GH5_2.hmm	0.162127	1.98514	-3.61404	1.82301	0.433717		0.162127	0.0376078	2.10802	0.124519	0.353929		1.98514	0.0523418	5.24513	1.9328	0.523574		3.8217	37.1622	0
GH5_22.hmm	3.80905	9.9548	-1.38596	6.14575	0.664474		3.80905	7.72465	-1.02004	3.91559	0.57625		9.9548	7.72465	0.365924	2.23016	0.438783		89.7879	186.356	130.167
GH5_25.hmm	14.7353	3.04509	2.27473	11.6903	0.77023		14.7353	0.184489	6.3196	14.5509	0.945893		3.04509	0.184489	4.04488	2.8606	0.528327		347.345	57.0047	3.1088
GH5_26.hmm	2.52052	2.43358	0.0506369	0.0869326	0.317928		2.52052	0.0376078	6.06654	2.48291	0.638036		2.43358	0.0523418	5.53897	2.38124	0.627947		59.4142	45.5572	0
GH5_28.hmm	1.54542	7.93191	-2.35967	6.3865	0.701316		1.54542	16.0274	-3.37447	14.482	0.841607		7.93191	16.0274	-1.0148	8.09546	0.722624		36.4289	148.487	270.075
GH5_29.hmm	0.426141	0.0376078	3.50223	0.388533	0.317928		0.426141	0.0376078	3.50223	0.388533	0.353929		NA	NA	NA	NA	NA		10.0451	0	0
GH5_34.hmm	0.0987687	0.0376078	1.39302	0.0611609	0.317928		0.0987687	0.0376078	1.39302	0.0611609	0.353929		NA	NA	NA	NA	NA		2.3282	0	0
GH5_36.hmm	49.537	47.4991	0.0606036	2.03781	0.335691		49.537	41.7195	0.247783	7.81744	0.486071		47.4991	41.7195	0.187179	5.77964	0.446008		1167.7	889.194	703.009
GH5_37.hmm	0.146673	0.0376078	1.96349	0.109065	0.317928		0.146673	0.0376078	1.96349	0.109065	0.353929		NA	NA	NA	NA	NA		3.4574	0	0
GH5_39.hmm	22.8015	0.0376078	9.24388	22.7639	0.976151		22.8015	3.92424	2.53864	18.8772	0.85375		0.0523418	3.92424	-6.22831	3.8719	0.70038		537.481	0	66.1268
GH5_4.hmm	0.134523	0.0376078	1.83875	0.0969149	0.317928		0.134523	0.0376078	1.83875	0.0969149	0.353929		NA	NA	NA	NA	NA		3.171	0	0
GH5_41.hmm	1.08554	2.27336	-1.06642	1.18782	0.433717		1.08554	0.0376078	4.85123	1.04793	0.539821		2.27336	0.0523418	5.44072	2.22101	0.627947		25.5885	42.5577	0
GH5_42.hmm	0.91503	3.32459	-1.86129	2.40956	0.521875		0.91503	0.0376078	4.60471	0.877422	0.353929		3.32459	0.0523418	5.98907	3.27225	0.70038		21.5693	62.2371	0
GH5_46.hmm	13.7494	0.0376078	8.51412	13.7118	0.945559		13.7494	0.0376078	8.51412	13.7118	0.945893		NA	NA	NA	NA	NA		324.104	0	0
GH5_48.hmm	9.15578	0.0376078	7.92751	9.11818	0.907566		9.15578	0.0376078	7.92751	9.11818	0.900536		NA	NA	NA	NA	NA		215.822	0	0
GH5_7.hmm	19.549	16.4446	0.249477	3.10435	0.412007		19.549	23.2355	-0.249238	3.68653	0.446964		16.4446	23.2355	-0.498714	6.79088	0.569011		460.813	307.847	391.538
GH5_8.hmm	0.237945	1.15276	-2.27639	0.914814	0.317928		0.237945	0.0376078	2.66153	0.200337	0.353929		1.15276	0.0523418	4.46098	1.10042	0.523574		5.6089	21.5799	0
GH50.hmm	54.7805	78.4886	-0.518821	23.7081	0.594408		54.7805	113.992	-1.0572	59.2118	0.810179		78.4886	113.992	-0.538381	35.5037	0.667681		1291.3	1469.32	1920.87
GH51.hmm	105.189	112.631	-0.098616	7.44171	0.368092		105.189	147.746	-0.490129	42.5565	0.653929		112.631	147.746	-0.391513	35.1148	0.598479		2479.55	2108.48	2489.64
GH52.hmm	0.753391	17.9077	-4.57104	17.1543	0.815625		0.753391	56.6332	-6.23211	55.8798	0.982143		17.9077	56.6332	-1.66107	38.7255	0.856844		17.7591	335.236	954.317
GH53.hmm	3.58226	4.94112	-0.463967	1.35886	0.387829		3.58226	0.208987	4.09939	3.37327	0.604821		4.94112	0.208987	4.56336	4.73213	0.730608		84.4419	92.4988	3.5216
GH55.hmm	1.84002	18.4648	-3.32698	16.6248	0.811513		1.84002	14.0428	-2.93203	12.2028	0.828036		18.4648	14.0428	0.394947	4.422	0.497529		43.3734	345.665	236.633
GH57.hmm	329.988	355.754	-0.108466	25.7659	0.379605		329.988	343.879	-0.059488	13.8911	0.383571		355.754	343.879	0.048978	11.8748	0.357795		7778.55	6659.79	5794.65
GH59.hmm	1.85338	0.0376078	5.62298	1.81577	0.543092		1.85338	0.0376078	5.62298	1.81577	0.539821		NA	NA	NA	NA	NA		43.6883	0	0
GH6.hmm	0.0376078	1.61107	-5.42084	1.57346	0.543092		NA	NA	NA	NA	NA		1.61107	0.0523418	4.94391	1.55872	0.523574		0	30.1595	0
GH62.hmm	0.790952	1.91251	-1.27381	1.12156	0.433717		0.790952	0.0376078	4.39449	0.753344	0.353929		1.91251	0.0523418	5.19136	1.86017	0.523574		18.6445	35.8026	0
GH63.hmm	14.2921	46.1631	-1.69152	31.871	0.814309		14.2921	21.8154	-0.61013	7.52332	0.614643		46.1631	21.8154	1.08139	24.3477	0.806274		336.897	864.184	367.609
GH65.hmm	20.9167	10.7391	0.961783	10.1776	0.646217		20.9167	0.322381	6.01975	20.5944	0.963571		10.7391	0.322381	5.05796	10.4167	0.889354		493.054	201.038	5.4324
GH67.hmm	1.29711	2.50536	-0.949719	1.20825	0.402632		1.29711	0.0376078	5.10812	1.2595	0.539821		2.50536	0.0523418	5.58091	2.45301	0.627947		30.5757	46.9008	0
GH73.hmm	99.9267	8.35315	3.58048	91.5735	0.849178		99.9267	0.0376078	11.3756	99.8891	0.996964		8.35315	0.0523418	7.31821	8.30081	0.890494		2355.49	156.373	0
GH74.hmm	922.749	901.466	0.033665	21.2829	0.329112		922.749	220.609	2.06445	702.14	0.879821		901.466	220.609	2.03078	680.857	0.880228		21751.3	16875.6	3717.45
GH76.hmm	63.8389	89.1505	-0.481806	25.3115	0.579934		63.8389	56.8419	0.167481	6.997	0.449464		89.1505	56.8419	0.649287	32.3085	0.710837		1504.83	1668.92	957.834
GH77.hmm	156.575	123.007	0.348115	33.5681	0.523684		156.575	24.8386	2.6562	131.736	0.887857		123.007	24.8386	2.30808	98.1682	0.880038		3690.82	2302.71	418.551
GH78.hmm	218.42	132.928	0.716467	85.4928	0.676974		218.42	156.709	0.479018	61.7112	0.64625		132.928	156.709	-0.237449	23.7816	0.509125		5148.65	2488.43	2640.68
GH79.hmm	1.33104	0.0376078	5.14538	1.29344	0.543092		1.33104	0.0376078	5.14538	1.29344	0.539821		NA	NA	NA	NA	NA		31.3757	0	0
GH8.hmm	3.69153	20.0479	-2.44116	16.3564	0.806743		3.69153	0.0376078	6.61704	3.65392	0.709107		20.0479	0.0523418	8.58127	19.9955	0.976426		87.0175	375.301	0
GH81.hmm	0.0376078	1.71141	-5.50801	1.6738	0.543092		NA	NA	NA	NA	NA		1.71141	0.0523418	5.03108	1.65907	0.523574		0	32.038	0
GH82.hmm	0.0376078	0.265419	-2.81917	0.227811	0.317928		NA	NA	NA	NA	NA		0.265419	0.0523418	2.34224	0.213077	0.33251		0	4.9687	0
GH84.hmm	40.5765	21.5119	0.915509	19.0646	0.687664		40.5765	24.8197	0.709158	15.7568	0.694464		21.5119	24.8197	-0.206351	3.3078	0.423194		956.479	402.707	418.233
GH85.hmm	0.736214	0.0376078	4.29102	0.698606	0.317928		0.736214	0.0376078	4.29102	0.698606	0.353929		NA	NA	NA	NA	NA		17.3542	0	0
GH87.hmm	0.74337	0.0376078	4.30498	0.705763	0.317928		0.74337	0.0376078	4.30498	0.705763	0.353929		NA	NA	NA	NA	NA		17.5229	0	0
GH88.hmm	14.454	3.85187	1.90783	10.6021	0.75		14.454	0.0376078	8.58622	14.4163	0.95125		3.85187	0.0523418	6.20145	3.79953	0.70038		340.712	72.1079	0
GH9.hmm	7.03831	12.3129	-0.806863	5.27454	0.569243		7.03831	1.8356	1.93898	5.20272	0.687679		12.3129	1.8356	2.74584	10.4773	0.810076		165.909	230.499	30.9314
GH91.hmm	10.8053	1.19476	3.17695	9.61058	0.758882		10.8053	0.0376078	8.1665	10.7677	0.915179		1.19476	0.0523418	4.51262	1.14242	0.523574		254.706	22.3662	0
GH92.hmm	1.04408	1.85532	-0.829432	0.811236	0.317928		1.04408	0.0376078	4.79506	1.00647	0.539821		1.85532	0.0523418	5.14756	1.80297	0.523574		24.6113	34.7319	0
GH93.hmm	14.949	25.2888	-0.758451	10.3398	0.629112		14.949	30.5086	-1.02917	15.5596	0.775893		25.2888	30.5086	-0.270717	5.2198	0.4827		352.382	473.412	514.096
GH94.hmm	41.9817	10.8593	1.95083	31.1224	0.817599		41.9817	0.0376078	10.1245	41.9441	0.99125		10.8593	0.0523418	7.69675	10.807	0.922053		989.603	203.289	0
GH95.hmm	10.3885	45.5779	-2.13334	35.1893	0.828618		10.3885	75.5065	-2.86161	65.118	0.883571		45.5779	75.5065	-0.728268	29.9286	0.720532		244.881	853.227	1272.35
GH96.hmm	1.78124	19.299	-3.43757	17.5177	0.815625		1.78124	57.464	-5.0117	55.6827	0.964107		19.299	57.464	-1.57413	38.165	0.838593		41.9879	361.281	968.317
GH97.hmm	6.56741	0.616264	3.4137	5.95115	0.675658		6.56741	0.0376078	7.44815	6.52981	0.839643		0.616264	0.0523418	3.55751	0.563923	0.33251		154.809	11.5366	0
GH98.hmm	0.0376078	0.409675	-3.44538	0.372067	0.317928		NA	NA	NA	NA	NA		0.409675	0.0523418	2.96844	0.357333	0.33251		0	7.6692	0
GH99.hmm	69.8648	179.852	-1.36417	109.987	0.800329		69.8648	161.966	-1.21305	92.1009	0.82125		179.852	161.966	0.151122	17.8863	0.444677		1646.87	3366.87	2729.26
GT1.hmm	43.0302	53.8864	-0.324571	10.8562	0.49375		43.0302	14.435	1.57578	28.5952	0.851786		53.8864	14.435	1.90035	39.4514	0.861597		1014.32	1008.76	243.242
GT101.hmm	0.175987	0.380188	-1.11125	0.204201	0.317928		0.175987	0.0376078	2.22636	0.138379	0.353929		0.380188	0.0523418	2.86068	0.327846	0.33251		4.1484	7.1172	0
GT102.hmm	5.37007	7.8696	-0.551349	2.49953	0.434375		5.37007	30.9129	-2.52519	25.5428	0.868929		7.8696	30.9129	-1.97384	23.0432	0.851141		126.585	147.321	520.908
GT103.hmm	0.124015	0.0376078	1.72141	0.0864067	0.317928		0.124015	0.0376078	1.72141	0.0864067	0.353929		NA	NA	NA	NA	NA		2.9233	0	0
GT104.hmm	0.190818	0.375172	-0.975357	0.184354	0.317928		0.190818	0.0376078	2.34309	0.15321	0.353929		0.375172	0.0523418	2.84152	0.32283	0.33251		4.498	7.0233	0
GT11.hmm	17.5216	10.6147	0.723074	6.90692	0.573191		17.5216	32.7529	-0.902488	15.2313	0.729821		10.6147	32.7529	-1.62556	22.1382	0.845437		413.023	198.709	551.914
GT12.hmm	0.469514	0.285424	0.718062	0.18409	0.317928		0.469514	0.0376078	3.64206	0.431906	0.353929		0.285424	0.0523418	2.44707	0.233082	0.33251		11.0675	5.3432	0
GT13.hmm	30.9277	3.85276	3.00493	27.0749	0.833553		30.9277	10.8632	1.50945	20.0645	0.821071		3.85276	10.8632	-1.49548	7.01042	0.718821		729.035	72.1245	183.054
GT14.hmm	0.0795427	0.0376078	1.0807	0.0419349	0.317928		0.0795427	0.0376078	1.0807	0.0419349	0.353929		NA	NA	NA	NA	NA		1.875	0	0
GT17.hmm	0.148565	1.01557	-2.77312	0.867001	0.317928		0.148565	0.0376078	1.98199	0.110957	0.353929		1.01557	0.0523418	4.27818	0.963224	0.410837		3.502	19.0116	0
GT19.hmm	205.49	164.669	0.319494	40.8204	0.516612		205.49	101.392	1.01913	104.098	0.812321		164.669	101.392	0.699631	63.2776	0.726616		4843.85	3082.65	1708.54
GT2.hmm	3743.33	3335.37	0.166475	407.959	0.426974		3743.33	3649.19	0.0367445	94.1363	0.37		3335.37	3649.19	-0.12973	313.822	0.434221		88238.6	62438.8	61492
GT2_Cellulose_synt.hmm	8.13555	0.0376078	7.75706	8.09794	0.891118		8.13555	0.0376078	7.75706	8.09794	0.884643		NA	NA	NA	NA	NA		191.773	0	0
GT20.hmm	46.7502	81.4343	-0.800664	34.6841	0.686184		46.7502	35.6495	0.39109	11.1007	0.571786		81.4343	35.6495	1.19175	45.7848	0.822624		1102.01	1524.47	600.724
GT21.hmm	95.3994	82.221	0.214473	13.1784	0.438651		95.3994	19.924	2.25947	75.4754	0.875714		82.221	19.924	2.045	62.297	0.876616		2248.78	1539.2	335.736
GT22.hmm	1.24706	1.92054	-0.622985	0.673483	0.317928		1.24706	0.0376078	5.05135	1.20945	0.539821		1.92054	0.0523418	5.1974	1.8682	0.523574		29.3959	35.9529	0
GT25.hmm	3.64145	1.99446	0.868513	1.64699	0.402632		3.64145	0.0376078	6.59734	3.60384	0.709107		1.99446	0.0523418	5.25189	1.94212	0.523574		85.837	37.3367	0
GT26.hmm	267.647	222.443	0.266896	45.204	0.485362		267.647	117.681	1.18546	149.966	0.823929		222.443	117.681	0.918559	104.762	0.765399		6309.04	4164.18	1983.02
GT27.hmm	80.9474	102.02	-0.33379	21.0723	0.510855		80.9474	25.1706	1.68525	55.7768	0.859464		102.02	25.1706	2.01904	76.8491	0.877376		1908.11	1909.83	424.146
GT28.hmm	412.11	357.268	0.206022	54.8418	0.449836		412.11	329.224	0.323959	82.8857	0.576786		357.268	329.224	0.117937	28.0439	0.4173		9714.35	6688.14	5547.71
GT3.hmm	10.566	5.7215	0.88496	4.84447	0.546875		10.566	0.0376078	8.13418	10.5284	0.915179		5.7215	0.0523418	6.77228	5.66915	0.803802		249.063	107.108	0
GT30.hmm	110.498	127.431	-0.205694	16.9328	0.440789		110.498	109.974	0.00685773	0.523995	0.353929		127.431	109.974	0.212552	17.4568	0.481179		2604.68	2385.53	1853.15
GT31.hmm	0.851464	0.44586	0.933353	0.405603	0.317928		0.851464	0.351306	1.27722	0.500158	0.353929		0.44586	0.351306	0.343864	0.0945545	0.33251		20.0709	8.3466	5.9198
GT32.hmm	1.91846	1.93385	-0.0115268	0.0153895	0.317928		1.91846	0.0376078	5.67277	1.88085	0.539821		1.93385	0.0523418	5.20736	1.8815	0.523574		45.2223	36.202	0
GT33.hmm	2.28913	11.2818	-2.30112	8.99264	0.733717		2.28913	0.0376078	5.92762	2.25152	0.638036		11.2818	0.0523418	7.75181	11.2294	0.930989		53.9598	211.197	0
GT35.hmm	193.869	116.877	0.730095	76.9925	0.676316		193.869	149.999	0.370132	43.8704	0.593036		116.877	149.999	-0.359963	33.1221	0.586312		4569.94	2187.96	2527.61
GT39.hmm	301.478	254.161	0.24631	47.317	0.47352		301.478	377.193	-0.323248	75.7145	0.575714		254.161	377.193	-0.569558	123.032	0.681749		7106.51	4757.95	6356.01
GT4.hmm	4978.57	4303.37	0.210265	675.201	0.452961		4978.57	4877.6	0.0295598	100.969	0.364107		4303.37	4877.6	-0.180705	574.232	0.471673		117356	80560	82191.7
GT40.hmm	1.72814	11.9833	-2.79374	10.2552	0.76727		1.72814	0.0376078	5.52204	1.69053	0.539821		11.9833	0.0523418	7.83885	11.931	0.930989		40.7361	224.331	0
GT41.hmm	130.697	18.486	2.82172	112.211	0.848849		130.697	0.0376078	11.7629	130.659	0.999107		18.486	0.0523418	8.46425	18.4337	0.971863		3080.82	346.062	0
GT44.hmm	1.00536	1.8588	-0.886667	0.853447	0.317928		1.00536	0.0376078	4.74053	0.967749	0.434107		1.8588	0.0523418	5.15027	1.80646	0.523574		23.6985	34.7972	0
GT45.hmm	1.07109	5.8087	-2.43913	4.73761	0.641118		1.07109	16.0973	-3.90966	15.0262	0.846964		5.8087	16.0973	-1.47053	10.2886	0.769202		25.2481	108.74	271.253
GT46.hmm	14.9948	2.35435	2.67106	12.6404	0.786678		14.9948	6.98841	1.10142	8.00635	0.713929		2.35435	6.98841	-1.56964	4.63406	0.623194		353.46	44.0739	117.761
GT47.hmm	0.792178	0.0376078	4.39672	0.75457	0.317928		0.792178	0.0376078	4.39672	0.75457	0.353929		NA	NA	NA	NA	NA		18.6734	0	0
GT5.hmm	283.819	282.217	0.00816938	1.60261	0.31875		283.819	250.683	0.179109	33.1364	0.468214		282.217	250.683	0.17094	31.5338	0.457605		6690.25	5283.15	4224.22
GT50.hmm	1.47043	10.4226	-2.8254	8.95217	0.741447		1.47043	14.6696	-3.31852	13.1992	0.83625		10.4226	14.6696	-0.493117	4.24703	0.523574		34.6614	195.113	247.196
GT51.hmm	410.837	381.409	0.107228	29.4283	0.37977		410.837	198.94	1.04623	211.897	0.816071		381.409	198.94	0.939004	182.469	0.7673		9684.35	7140.05	3352.31
GT52.hmm	NA	NA	NA	NA	NA		0.0376078	0.272337	-2.85629	0.234729	0.353929		0.0523418	0.272337	-2.37935	0.219995	0.33251		0	0	4.5891
GT55.hmm	5.25182	51.7392	-3.30037	46.4874	0.844572		5.25182	64.5346	-3.61918	59.2828	0.883929		51.7392	64.5346	-0.318816	12.7954	0.552281		123.797	968.568	1087.46
GT56.hmm	3.32652	1.22205	1.44471	2.10447	0.509868		3.32652	6.41891	-0.948316	3.09239	0.543036		1.22205	6.41891	-2.39303	5.19686	0.692205		78.4134	22.877	108.164
GT58.hmm	0.0376078	0.150153	-1.99733	0.112545	0.317928		NA	NA	NA	NA	NA		0.150153	0.0523418	1.5204	0.0978114	0.33251		0	2.8109	0
GT66.hmm	66.5255	78.4932	-0.23866	11.9677	0.454605		66.5255	281.059	-2.07889	214.533	0.88		78.4932	281.059	-1.84023	202.565	0.868441		1568.15	1469.41	4736.07
GT7.hmm	0.408667	0.129587	1.657	0.27908	0.317928		0.408667	3.54105	-3.11518	3.13238	0.604821		0.129587	3.54105	-4.77218	3.41146	0.673194		9.6332	2.4259	59.6697
GT70.hmm	15.614	14.2769	0.129155	1.33707	0.347533		15.614	25.7474	-0.721587	10.1334	0.667679		14.2769	25.7474	-0.850742	11.4705	0.69943		368.057	267.267	433.866
GT71.hmm	4.97505	0.0376078	7.04754	4.93744	0.787007		4.97505	0.0376078	7.04754	4.93744	0.768214		NA	NA	NA	NA	NA		117.273	0	0
GT73.hmm	0.319957	0.0376078	3.08877	0.282349	0.317928		0.319957	0.0376078	3.08877	0.282349	0.353929		NA	NA	NA	NA	NA		7.5421	0	0
GT74.hmm	1.48198	0.0376078	5.30035	1.44437	0.543092		1.48198	0.0376078	5.30035	1.44437	0.539821		NA	NA	NA	NA	NA		34.9336	0	0
GT75.hmm	2.27694	2.99434	-0.395141	0.717399	0.317928		2.27694	16.0125	-2.81403	13.7355	0.835714		2.99434	16.0125	-2.41889	13.0181	0.83403		53.6725	56.0546	269.824
GT76.hmm	116.316	60.0886	0.952893	56.2279	0.712993		116.316	21.7784	2.41709	94.5381	0.881786		60.0886	21.7784	1.46419	38.3102	0.838023		2741.84	1124.87	366.984
GT78.hmm	0.119556	4.59905	-5.26558	4.47949	0.750493		0.119556	0.0376078	1.66858	0.0819481	0.353929		4.59905	0.0523418	6.45723	4.54671	0.760266		2.8182	86.0952	0
GT8.hmm	24.2112	2.9592	3.03239	21.252	0.825		24.2112	0.0376078	9.33043	24.1736	0.9825		2.9592	0.0523418	5.8211	2.90686	0.627947		570.712	55.3969	0
GT81.hmm	97.2464	153.994	-0.663154	56.7473	0.664145		97.2464	49.3584	0.978349	47.888	0.765893		153.994	49.3584	1.6415	104.635	0.863878		2292.32	2882.8	831.731
GT83.hmm	1644.17	1421.94	0.2095	222.232	0.452961		1644.17	685.608	1.26191	958.567	0.831429		1421.94	685.608	1.05241	736.335	0.822243		38756.9	26619.1	11553.1
GT84.hmm	21.0748	0.0376078	9.13027	21.0372	0.974671		21.0748	0.0376078	9.13027	21.0372	0.976607		NA	NA	NA	NA	NA		496.781	0	0
GT87.hmm	60.3231	79.7526	-0.402821	19.4295	0.534539		60.3231	103.364	-0.776948	43.0406	0.73875		79.7526	103.364	-0.374126	23.6111	0.58384		1421.95	1492.99	1741.77
GT89.hmm	103.875	115.866	-0.15761	11.9911	0.407072		103.875	13.7414	2.91825	90.1339	0.88625		115.866	13.7414	3.07586	102.125	0.888213		2448.57	2169.04	231.555
GT9.hmm	521.435	621.737	-0.253816	100.302	0.47648		521.435	286.745	0.862721	234.691	0.763571		621.737	286.745	1.11654	334.992	0.825285		12291.4	11639	4831.89
GT94.hmm	57.9122	23.5606	1.29749	34.3516	0.781414		57.9122	4.48343	3.69119	53.4288	0.88375		23.5606	4.48343	2.3937	19.0772	0.859886		1365.12	441.06	75.5496
GT97.hmm	3.19859	0.53571	2.57791	2.66288	0.521875		3.19859	0.0376078	6.41026	3.16098	0.709107		0.53571	0.0523418	3.35542	0.483368	0.33251		75.3978	10.0286	0
GT99.hmm	0.968873	2.19465	-1.17961	1.22578	0.433717		0.968873	1.03935	-0.1013	0.0704756	0.353929		2.19465	1.03935	1.07831	1.15531	0.445247		22.8385	41.0844	17.5139
PL1.hmm	10.7618	31.7432	-1.56053	20.9814	0.780428		10.7618	3.0575	1.8155	7.70432	0.735536		31.7432	3.0575	3.37603	28.6857	0.876806		253.68	594.24	51.5214
PL1_12.hmm	0.0376078	0.248363	-2.72334	0.210755	0.317928		NA	NA	NA	NA	NA		0.248363	0.0523418	2.24641	0.196021	0.33251		0	4.6494	0
PL1_2.hmm	12.8242	2.35864	2.44284	10.4656	0.764474		12.8242	0.0376078	8.41362	12.7866	0.938214		2.35864	0.0523418	5.49385	2.3063	0.627947		302.296	44.1543	0
PL1_3.hmm	0.550317	0.0376078	3.87116	0.512709	0.317928		0.550317	0.0376078	3.87116	0.512709	0.353929		NA	NA	NA	NA	NA		12.9722	0	0
PL1_5.hmm	0.190665	0.0376078	2.34194	0.153057	0.317928		0.190665	0.0376078	2.34194	0.153057	0.353929		NA	NA	NA	NA	NA		4.4944	0	0
PL10.hmm	0.130531	1.22337	-3.2284	1.09284	0.433717		0.130531	0.0376078	1.79529	0.0929229	0.353929		1.22337	0.0523418	4.54676	1.17103	0.523574		3.0769	22.9018	0
PL10_3.hmm	3.59657	24.7533	-2.78293	21.1568	0.824013		3.59657	87.7816	-4.60922	84.185	0.886071		24.7533	87.7816	-1.8263	63.0282	0.865019		84.7792	463.388	1479.19
PL11.hmm	12.5892	91.2572	-2.85776	78.668	0.847204		12.5892	154.871	-3.62081	142.282	0.889643		91.2572	154.871	-0.763057	63.6138	0.739734		296.754	1708.35	2609.71
PL12.hmm	19.8428	50.9876	-1.36153	31.1448	0.787829		19.8428	110.454	-2.47676	90.6114	0.881607		50.9876	110.454	-1.11523	59.4666	0.821673		467.74	954.499	1861.25
PL12_2.hmm	0.752848	3.3956	-2.17324	2.64276	0.521875		0.752848	0.0376078	4.32325	0.71524	0.353929		3.3956	0.0523418	6.01956	3.34326	0.70038		17.7463	63.5664	0
PL12_3.hmm	63.4784	48.3929	0.391471	15.0855	0.528783		63.4784	0.0376078	10.721	63.4408	0.99375		48.3929	0.0523418	9.85261	48.3405	0.994867		1496.33	905.925	0
PL14.hmm	13.8863	4.62564	1.58594	9.26068	0.736842		13.8863	0.0376078	8.52842	13.8487	0.945893		4.62564	0.0523418	6.46554	4.5733	0.760266		327.332	86.5929	0
PL14_1.hmm	0.0376078	0.221119	-2.55572	0.183511	0.317928		NA	NA	NA	NA	NA		0.221119	0.0523418	2.07879	0.168777	0.33251		0	4.1394	0
PL14_3.hmm	1.13025	20.473	-4.17902	19.3428	0.821053		1.13025	55.7524	-5.62433	54.6221	0.964107		20.473	55.7524	-1.44531	35.2793	0.835932		26.6424	383.26	939.474
PL15.hmm	11.9299	71.4183	-2.58171	59.4884	0.844408		11.9299	176.171	-3.88433	164.241	0.889821		71.4183	176.171	-1.30261	104.753	0.831179		281.214	1336.97	2968.64
PL15_1.hmm	0.0376078	0.90577	-4.59004	0.868162	0.317928		NA	NA	NA	NA	NA		0.90577	0.0523418	4.11311	0.853428	0.33251		0	16.9562	0
PL15_2.hmm	0.0376078	0.161873	-2.10576	0.124265	0.317928		NA	NA	NA	NA	NA		0.161873	0.0523418	1.62883	0.109531	0.33251		0	3.0303	0
PL17.hmm	10.6065	52.5116	-2.30768	41.9051	0.833388		10.6065	96.3265	-3.18298	85.7199	0.886071		52.5116	96.3265	-0.875296	43.8148	0.755703		250.02	983.029	1623.18
PL17_1.hmm	0.581952	0.0376078	3.9518	0.544344	0.317928		0.581952	0.0376078	3.9518	0.544344	0.353929		NA	NA	NA	NA	NA		13.7179	0	0
PL18.hmm	0.286685	0.143417	0.999247	0.143268	0.317928		0.286685	0.0376078	2.93036	0.249077	0.353929		0.143417	0.0523418	1.45418	0.0910754	0.33251		6.7578	2.6848	0
PL2.hmm	0.228044	0.0376078	2.60021	0.190436	0.317928		0.228044	0.0376078	2.60021	0.190436	0.353929		NA	NA	NA	NA	NA		5.3755	0	0
PL20.hmm	1.58725	0.0376078	5.39935	1.54964	0.543092		1.58725	0.0376078	5.39935	1.54964	0.539821		NA	NA	NA	NA	NA		37.415	0	0
PL21_1.hmm	1.51311	0.193112	2.97001	1.32	0.433717		1.51311	0.0376078	5.33034	1.4755	0.539821		0.193112	0.0523418	1.8834	0.14077	0.33251		35.6674	3.6151	0
PL22.hmm	237.324	262.943	-0.14789	25.6186	0.409211		237.324	156.6	0.599778	80.7245	0.700179		262.943	156.6	0.747667	106.343	0.741825		5594.26	4922.34	2638.84
PL22_1.hmm	135.847	203.562	-0.583481	67.7144	0.652138		135.847	129.459	0.0694932	6.38852	0.39		203.562	129.459	0.652974	74.103	0.71692		3202.22	3810.71	2181.49
PL22_2.hmm	0.105764	1.14142	-3.4319	1.03565	0.433717		0.105764	33.7927	-8.31972	33.687	0.989107		1.14142	33.7927	-4.88781	32.6513	0.957795		2.4931	21.3676	569.436
PL25.hmm	1.016	1.1057	-0.12205	0.0896933	0.317928		1.016	0.0376078	4.75573	0.978397	0.434107		1.1057	0.0523418	4.40085	1.05336	0.523574		23.9495	20.6989	0
PL26.hmm	0.64139	1.64884	-1.36218	1.00745	0.433717		0.64139	0.0376078	4.0921	0.603782	0.353929		1.64884	0.0523418	4.97735	1.5965	0.523574		15.119	30.8667	0
PL27.hmm	0.196155	0.0376078	2.38289	0.158547	0.317928		0.196155	0.0376078	2.38289	0.158547	0.353929		NA	NA	NA	NA	NA		4.6238	0	0
PL4.hmm	0.434274	0.0376078	3.5295	0.396666	0.317928		0.434274	0.0376078	3.5295	0.396666	0.353929		NA	NA	NA	NA	NA		10.2368	0	0
PL5.hmm	0.388589	0.179304	1.11584	0.209285	0.317928		0.388589	0.0376078	3.36914	0.350981	0.353929		0.179304	0.0523418	1.77637	0.126962	0.33251		9.1599	3.3566	0
PL6.hmm	22.668	19.051	0.250792	3.61703	0.412007		22.668	0.0376078	9.23541	22.6304	0.97875		19.051	0.0523418	8.50769	18.9987	0.973764		534.336	356.639	0
PL6_1.hmm	12.1392	10.1017	0.265074	2.03748	0.398849		12.1392	0.0376078	8.33442	12.1015	0.938214		10.1017	0.0523418	7.59241	10.0493	0.922053		286.147	189.105	0
PL6_2.hmm	0.221617	0.856449	-1.9503	0.634832	0.317928		0.221617	0.0376078	2.55896	0.184009	0.353929		0.856449	0.0523418	4.03233	0.804107	0.33251		5.224	16.0329	0
PL6_3.hmm	2.85565	0.0376078	6.24664	2.81804	0.657401		2.85565	0.0376078	6.24664	2.81804	0.638036		NA	NA	NA	NA	NA		67.314	0	0
PL7_1.hmm	0.0376078	0.480315	-3.67488	0.442707	0.317928		NA	NA	NA	NA	NA		0.480315	0.0523418	3.19795	0.427973	0.33251		0	8.9916	0
PL7_3.hmm	0.0376078	0.110629	-1.55663	0.0730213	0.317928		NA	NA	NA	NA	NA		0.110629	0.0523418	1.07969	0.0582873	0.33251		0	2.071	0
PL8_2.hmm	0.0789785	0.0376078	1.07043	0.0413707	0.317928		0.0789785	0.0376078	1.07043	0.0413707	0.353929		NA	NA	NA	NA	NA		1.8617	0	0
PL9.hmm	161.971	99.9651	0.696239	62.0059	0.672533		161.971	90.4667	0.840277	71.5043	0.753571		99.9651	90.4667	0.144038	9.49845	0.430228		3818.02	1871.37	1524.44
PL9_1.hmm	52.1154	41.7248	0.320804	10.3906	0.49375		52.1154	70.6253	-0.438474	18.5099	0.616786		41.7248	70.6253	-0.759278	28.9005	0.731179		1228.48	781.098	1190.1
PL9_2.hmm	14.3164	48.7882	-1.76887	34.4718	0.816941		14.3164	10.8804	0.395937	3.43599	0.481964		48.7882	10.8804	2.1648	37.9078	0.872433		337.469	913.326	183.344
PL9_3.hmm	0.50156	0.0376078	3.73732	0.463953	0.317928		0.50156	0.0376078	3.73732	0.463953	0.353929		NA	NA	NA	NA	NA		11.8229	0	0
PL9_4.hmm	5.46737	17.4587	-1.67503	11.9914	0.757237		5.46737	0.0376078	7.18367	5.42976	0.811964		17.4587	0.0523418	8.38177	17.4064	0.968061		128.878	326.831	0
SLH.hmm	286.777	339.767	-0.244615	52.9896	0.469901		286.777	57.4349	2.31993	229.342	0.885179		339.767	57.4349	2.56455	282.332	0.886122		6759.98	6360.5	967.826
