# Supplementary material for: Position-Specific Metabolic Probing and Metagenomics of Microbial Communities Reveal Conserved Central Carbon Metabolic Network Activities at High Temperatures
Source: Front Microbiol. 2019 Jul 5;10:1427. doi: 10.3389/fmicb.2019.01427 (PMC6624737; doi:10.3389/fmicb.2019.01427)
Supplement: Supplementary file 8 [file Table_8.XLSX]

## Sheet: Sheet1
Table S8: Normalized NOISeq-sim data for all pair-wise comparisons of KO richness (A) and KOs that showed a significant difference (prob ≥ 0.9) in richness in any pairwise comparison (B).
A. Normalized NOISeq-sim data for all pair-wise comparisons of KO richness (e.g., gbs60_mean). Non-normalized KO richness data for each metagenome was obtained from JGI IMG (https://img.jgi.doe.gov/cgi-bin/m/main.cgi) as described in the methods and is provided here (e.g., raw.60). M, log2-ratio between two sites ; D, difference value between two sites ; prob, probability.																									B. KOs that showed a significant difference (prob ≥ 0.9) in richness in any pairwise comparison. Normalized NOISeq-sim data for all pairwise comparisons of KO richness (e.g., gbs60_mean) was used. Non-normalized KO richness data (e.g., raw KO GBS60) for each metagenome was obtained from JGI IMG (https://img.jgi.doe.gov/cgi-bin/m/main.cgi) as described in the methods. M, log2-ratio between two sit…
	Simplified Names	gbs60_mean	gbs70_mean	M	D	prob		gbs60_mean	gbs85_mean	M	D	prob		gbs70_mean	gbs85_mean	M	D	prob		raw.60	raw.70	raw.85				simplifiedNames	gbs60 KO/gbp	gbs70 KO/gbp	M	D	prob		gbs60 KO/gbp	gbs85 KO/gbp	M	D	prob		gbs70 KO/gbp	gbs85 KO/gbp	M	D	prob		raw KO GBS60	raw KO GBS70	raw KO GBS85
KO:K00001	E1.1.1.1, adh; alcohol dehydrogenase [EC:1.1.1.1]	340.129	295.438	0.203226	44.6908	0.482275		340.129	410.987	-0.273012	70.8582	0.593356		295.438	410.987	-0.476237	115.549	0.60944		157	88	33			KO:K00004	BDH, butB; (R,R)-butanediol dehydrogenase / meso-butanediol dehydrogenase / diacetyl reductase [EC:1.1.1.4 1.1.1.- 1.1.1.303]	38.9957	20.1435	0.952999	18.8522	0.792141		38.9957	12.4542	1.64669	26.5415	0.946938		20.1435	12.4542	0.693688	7.68935	0.534486		18	6	1
KO:K00002	AKR1A1, adh; alcohol dehydrogenase (NADP+) [EC:1.1.1.2]	6.49928	1.08321	2.58496	5.41607	0.765906		6.49928	12.4542	-0.938276	5.95488	0.660053		1.67863	12.4542	-2.89127	10.7755	0.861822		3	0	1			KO:K00005	gldA; glycerol dehydrogenase [EC:1.1.1.6]	58.4935	23.5008	1.31557	34.9927	0.913907		58.4935	12.4542	2.23165	46.0393	0.984253		23.5008	12.4542	0.91608	11.0466	0.744621		27	7	1
KO:K00003	E1.1.1.3; homoserine dehydrogenase [EC:1.1.1.3]	500.444	550.589	-0.137766	50.1448	0.430062		500.444	697.433	-0.478844	196.988	0.712904		550.589	697.433	-0.341078	146.844	0.531162		231	164	56			KO:K00009	mtlD; mannitol-1-phosphate 5-dehydrogenase [EC:1.1.1.17]	125.653	73.8595	0.766586	51.7932	0.775669		125.653	1.08321	6.85798	124.569	0.999845		73.8595	1.67863	5.45943	72.1809	0.998599		58	22	0
KO:K00004	BDH, butB; (R,R)-butanediol dehydrogenase / meso-butanediol dehydrogenase / diacetyl reductase [EC:1.1.1.4 1.1.1.- 1.1.1.303]	38.9957	20.1435	0.952999	18.8522	0.792141		38.9957	12.4542	1.64669	26.5415	0.946938		20.1435	12.4542	0.693688	7.68935	0.534486		18	6	1			KO:K00016	LDH, ldh; L-lactate dehydrogenase [EC:1.1.1.27]	162.482	57.0733	1.50939	105.409	0.939396		162.482	37.3625	2.12062	125.119	0.98694		57.0733	37.3625	0.611226	19.7108	0.634547		75	17	3
KO:K00005	gldA; glycerol dehydrogenase [EC:1.1.1.6]	58.4935	23.5008	1.31557	34.9927	0.913907		58.4935	12.4542	2.23165	46.0393	0.984253		23.5008	12.4542	0.91608	11.0466	0.744621		27	7	1			KO:K00018	hprA; glycerate dehydrogenase [EC:1.1.1.29]	30.33	10.0718	1.59043	20.2582	0.928157		30.33	24.9083	0.284117	5.42165	0.513572		10.0718	24.9083	-1.30631	14.8366	0.846277		14	3	2
KO:K00008	SORD, gutB; L-iditol 2-dehydrogenase [EC:1.1.1.14]	788.579	758.739	0.0556522	29.8403	0.255285		788.579	684.979	0.203197	103.601	0.537086		758.739	684.979	0.147544	73.7602	0.337871		364	226	55			KO:K00019	E1.1.1.30, bdh; 3-hydroxybutyrate dehydrogenase [EC:1.1.1.30]	34.6628	30.2153	0.198112	4.44756	0.424425		34.6628	12.4542	1.47676	22.2087	0.914888		30.2153	12.4542	1.27865	17.7611	0.869697		16	9	1
KO:K00009	mtlD; mannitol-1-phosphate 5-dehydrogenase [EC:1.1.1.17]	125.653	73.8595	0.766586	51.7932	0.775669		125.653	1.08321	6.85798	124.569	0.999845		73.8595	1.67863	5.45943	72.1809	0.998599		58	22	0			KO:K00020	mmsB, HIBADH; 3-hydroxyisobutyrate dehydrogenase [EC:1.1.1.31]	314.132	282.009	0.155628	32.1227	0.446663		314.132	672.524	-1.09822	358.393	0.913965		282.009	672.524	-1.25384	390.515	0.931663		145	84	54
KO:K00010	iolG; myo-inositol 2-dehydrogenase / D-chiro-inositol 1-dehydrogenase [EC:1.1.1.18 1.1.1.369]	207.977	204.792	0.0222617	3.18459	0.224717		207.977	161.904	0.361285	46.0729	0.653217		204.792	161.904	0.339023	42.8883	0.527623		96	61	13			KO:K00021	HMGCR; hydroxymethylglutaryl-CoA reductase (NADPH) [EC:1.1.1.34]	36.8292	36.9298	-0.00393222	0.100519	0.216798		36.8292	112.087	-1.6057	75.2582	0.96921		36.9298	112.087	-1.60177	75.1576	0.969564		17	11	9
KO:K00012	UGDH, ugd; UDPglucose 6-dehydrogenase [EC:1.1.1.22]	626.097	580.804	0.108334	45.2927	0.297804		626.097	772.158	-0.302509	146.06	0.613133		580.804	772.158	-0.410843	191.353	0.565596		289	173	62			KO:K00027	ME2, sfcA, maeA; malate dehydrogenase (oxaloacetate-decarboxylating) [EC:1.1.1.38]	242.64	342.44	-0.497034	99.7999	0.679092		242.64	647.616	-1.41632	404.976	0.938275		342.44	647.616	-0.919289	305.176	0.85856		112	102	52
KO:K00013	hisD; histidinol dehydrogenase [EC:1.1.1.23]	461.449	470.015	-0.0265368	8.5664	0.231709		461.449	647.616	-0.488968	186.167	0.721669		470.015	647.616	-0.462432	177.601	0.604398		213	140	52			KO:K00029	E1.1.1.40, maeB; malate dehydrogenase (oxaloacetate-decarboxylating)(NADP+) [EC:1.1.1.40]	138.651	60.4305	1.19811	78.2207	0.906726		138.651	74.7249	0.891799	63.9263	0.855447		60.4305	74.7249	-0.306312	14.2944	0.470546		64	18	6
KO:K00014	aroE; shikimate dehydrogenase [EC:1.1.1.25]	420.287	349.154	0.26751	71.1325	0.540846		420.287	435.895	-0.0526084	15.6088	0.29161		349.154	435.895	-0.320118	86.7413	0.521661		194	104	35			KO:K00030	IDH3; isocitrate dehydrogenase (NAD+) [EC:1.1.1.41]	249.139	184.649	0.432167	64.4902	0.647915		249.139	49.8166	2.32225	199.322	0.993566		184.649	49.8166	1.89008	134.832	0.976907		115	55	4
KO:K00015	gyaR, GOR1; glyoxylate reductase [EC:1.1.1.26]	220.975	345.797	-0.646039	124.821	0.747298		220.975	323.808	-0.551253	102.833	0.739216		345.797	323.808	0.094786	21.9888	0.278175		102	103	26			KO:K00034	gdh; glucose 1-dehydrogenase [EC:1.1.1.47]	75.8249	40.287	0.912357	35.5379	0.825112		75.8249	87.1791	-0.20131	11.3542	0.517666		40.287	87.1791	-1.11367	46.8921	0.91128		35	12	7
KO:K00016	LDH, ldh; L-lactate dehydrogenase [EC:1.1.1.27]	162.482	57.0733	1.50939	105.409	0.939396		162.482	37.3625	2.12062	125.119	0.98694		57.0733	37.3625	0.611226	19.7108	0.634547		75	17	3			KO:K00036	G6PD, zwf; glucose-6-phosphate 1-dehydrogenase [EC:1.1.1.49 1.1.1.363]	275.136	141.005	0.964404	134.132	0.835252		275.136	87.1791	1.65809	187.957	0.970133		141.005	87.1791	0.693688	53.8255	0.693721		127	42	7
KO:K00018	hprA; glycerate dehydrogenase [EC:1.1.1.29]	30.33	10.0718	1.59043	20.2582	0.928157		30.33	24.9083	0.284117	5.42165	0.513572		10.0718	24.9083	-1.30631	14.8366	0.846277		14	3	2			KO:K00046	idnO; gluconate 5-dehydrogenase [EC:1.1.1.69]	145.151	164.505	-0.180584	19.3548	0.462037		145.151	12.4542	3.54285	132.696	0.999762		164.505	12.4542	3.72344	152.051	0.999939		67	49	1
KO:K00019	E1.1.1.30, bdh; 3-hydroxybutyrate dehydrogenase [EC:1.1.1.30]	34.6628	30.2153	0.198112	4.44756	0.424425		34.6628	12.4542	1.47676	22.2087	0.914888		30.2153	12.4542	1.27865	17.7611	0.869697		16	9	1			KO:K00050	ttuD; hydroxypyruvate reductase [EC:1.1.1.81]	257.805	285.366	-0.146537	27.5616	0.439353		257.805	49.8166	2.37158	207.988	0.993566		285.366	49.8166	2.51812	235.55	0.994539		119	85	4
KO:K00020	mmsB, HIBADH; 3-hydroxyisobutyrate dehydrogenase [EC:1.1.1.31]	314.132	282.009	0.155628	32.1227	0.446663		314.132	672.524	-1.09822	358.393	0.913965		282.009	672.524	-1.25384	390.515	0.931663		145	84	54			KO:K00057	gpsA; glycerol-3-phosphate dehydrogenase (NAD(P)+) [EC:1.1.1.94]	329.297	231.65	0.50744	97.6464	0.685312		329.297	87.1791	1.91733	242.118	0.977792		231.65	87.1791	1.40989	144.471	0.942299		152	69	7
KO:K00021	HMGCR; hydroxymethylglutaryl-CoA reductase (NADPH) [EC:1.1.1.34]	36.8292	36.9298	-0.00393222	0.100519	0.216798		36.8292	112.087	-1.6057	75.2582	0.96921		36.9298	112.087	-1.60177	75.1576	0.969564		17	11	9			KO:K00064	E1.1.1.122; D-threo-aldose 1-dehydrogenase [EC:1.1.1.122]	30.33	10.0718	1.59043	20.2582	0.928157		30.33	1.08321	4.80735	29.2468	0.982279		10.0718	1.67863	2.58496	8.39313	0.821722		14	3	0
KO:K00022	HADH; 3-hydroxyacyl-CoA dehydrogenase [EC:1.1.1.35]	2.16643	1.08321	1	1.08321	0.485879		2.16643	1.08321	1	1.08321	0.511588		NA	NA	NA	NA	NA		1	0	0			KO:K00065	kduD; 2-dehydro-3-deoxy-D-gluconate 5-dehydrogenase [EC:1.1.1.127]	129.986	127.576	0.0269996	2.41002	0.230053		129.986	24.9083	2.38365	105.077	0.993383		127.576	24.9083	2.35665	102.667	0.993813		60	38	2
KO:K00023	phbB; acetoacetyl-CoA reductase [EC:1.1.1.36]	28.1635	23.5008	0.261121	4.66278	0.450189		28.1635	12.4542	1.1772	15.7094	0.854149		23.5008	12.4542	0.91608	11.0466	0.744621		13	7	1			KO:K00066	algD; GDP-mannose 6-dehydrogenase [EC:1.1.1.132]	108.321	33.5725	1.68996	74.7488	0.964044		108.321	12.4542	3.12062	95.8671	0.998903		33.5725	12.4542	1.43065	21.1184	0.901626		50	10	1
KO:K00024	mdh; malate dehydrogenase [EC:1.1.1.37]	311.965	325.653	-0.0619513	13.688	0.255139		311.965	610.254	-0.968023	298.288	0.860839		325.653	610.254	-0.906072	284.6	0.857906		144	97	49			KO:K00068	srlD; sorbitol-6-phosphate 2-dehydrogenase [EC:1.1.1.140]	127.819	40.287	1.66572	87.5321	0.963976		127.819	12.4542	3.3594	115.365	0.999598		40.287	12.4542	1.69369	27.8329	0.94639		59	12	1
KO:K00027	ME2, sfcA, maeA; malate dehydrogenase (oxaloacetate-decarboxylating) [EC:1.1.1.38]	242.64	342.44	-0.497034	99.7999	0.679092		242.64	647.616	-1.41632	404.976	0.938275		342.44	647.616	-0.919289	305.176	0.85856		112	102	52			KO:K00074	paaH, hbd, fadB, mmgB; 3-hydroxybutyryl-CoA dehydrogenase [EC:1.1.1.157]	324.964	312.224	0.0576964	12.7396	0.255113		324.964	161.904	1.00514	163.06	0.911534		312.224	161.904	0.947444	150.32	0.860421		150	93	13
KO:K00029	E1.1.1.40, maeB; malate dehydrogenase (oxaloacetate-decarboxylating)(NADP+) [EC:1.1.1.40]	138.651	60.4305	1.19811	78.2207	0.906726		138.651	74.7249	0.891799	63.9263	0.855447		60.4305	74.7249	-0.306312	14.2944	0.470546		64	18	6			KO:K00075	murB; UDP-N-acetylmuramate dehydrogenase [EC:1.3.1.98]	489.612	449.872	0.122126	39.7406	0.410244		489.612	136.996	1.83751	352.617	0.973826		449.872	136.996	1.71538	312.876	0.971661		226	134	11
KO:K00030	IDH3; isocitrate dehydrogenase (NAD+) [EC:1.1.1.41]	249.139	184.649	0.432167	64.4902	0.647915		249.139	49.8166	2.32225	199.322	0.993566		184.649	49.8166	1.89008	134.832	0.976907		115	55	4			KO:K00076	hdhA; 7-alpha-hydroxysteroid dehydrogenase [EC:1.1.1.159]	15.165	6.7145	1.17539	8.45048	0.762286		15.165	1.08321	3.80735	14.0818	0.925928		6.7145	1.67863	2	5.03588	0.7284		7	2	0
KO:K00031	IDH1, IDH2, icd; isocitrate dehydrogenase [EC:1.1.1.42]	554.605	362.583	0.613149	192.022	0.737114		554.605	361.171	0.618781	193.435	0.777947		362.583	361.171	0.00563169	1.41262	0.208458		256	108	29			KO:K00077	panE, apbA; 2-dehydropantoate 2-reductase [EC:1.1.1.169]	253.472	184.649	0.457042	68.823	0.660304		253.472	124.542	1.0252	128.93	0.911543		184.649	124.542	0.568157	60.1073	0.641072		117	55	10
KO:K00032	E1.1.1.43; phosphogluconate 2-dehydrogenase [EC:1.1.1.43]	2.16643	1.08321	1	1.08321	0.485879		2.16643	1.08321	1	1.08321	0.511588		NA	NA	NA	NA	NA		1	0	0			KO:K00082	ribD2; 5-amino-6-(5-phosphoribosylamino)uracil reductase [EC:1.1.1.193]	41.1621	33.5725	0.294036	7.58958	0.493514		41.1621	12.4542	1.72469	28.7079	0.951371		33.5725	12.4542	1.43065	21.1184	0.901626		19	10	1
KO:K00033	PGD, gnd, gntZ; 6-phosphogluconate dehydrogenase [EC:1.1.1.44 1.1.1.343]	366.126	265.223	0.465135	100.903	0.664345		366.126	211.721	0.790178	154.405	0.814942		265.223	211.721	0.325043	53.5022	0.524402		169	79	17			KO:K00086	dhaT; 1,3-propanediol dehydrogenase [EC:1.1.1.202]	36.8292	26.858	0.455499	9.97123	0.578998		36.8292	12.4542	1.56422	24.3751	0.921523		26.858	12.4542	1.10873	14.4039	0.831591		17	8	1
KO:K00034	gdh; glucose 1-dehydrogenase [EC:1.1.1.47]	75.8249	40.287	0.912357	35.5379	0.825112		75.8249	87.1791	-0.20131	11.3542	0.517666		40.287	87.1791	-1.11367	46.8921	0.91128		35	12	7			KO:K00091	E1.1.1.219; dihydroflavonol-4-reductase [EC:1.1.1.219]	181.98	134.29	0.438426	47.6897	0.649974		181.98	87.1791	1.06172	94.8007	0.912128		134.29	87.1791	0.623298	47.111	0.674402		84	40	7
KO:K00035	gal; D-galactose 1-dehydrogenase [EC:1.1.1.48]	2.16643	1.08321	1	1.08321	0.485879		2.16643	1.08321	1	1.08321	0.511588		NA	NA	NA	NA	NA		1	0	0			KO:K00096	araM, egsA; glycerol-1-phosphate dehydrogenase [NAD(P)+] [EC:1.1.1.261]	127.819	298.795	-1.22505	170.976	0.911702		127.819	896.699	-2.81052	768.88	0.998675		298.795	896.699	-1.58547	597.904	0.970822		59	89	72
KO:K00036	G6PD, zwf; glucose-6-phosphate 1-dehydrogenase [EC:1.1.1.49 1.1.1.363]	275.136	141.005	0.964404	134.132	0.835252		275.136	87.1791	1.65809	187.957	0.970133		141.005	87.1791	0.693688	53.8255	0.693721		127	42	7			KO:K00097	pdxA; 4-hydroxythreonine-4-phosphate dehydrogenase [EC:1.1.1.262]	244.806	204.792	0.257478	40.0138	0.535458		244.806	112.087	1.12702	132.719	0.914878		204.792	112.087	0.869538	92.7049	0.853866		113	61	9
KO:K00038	E1.1.1.53; 3alpha(or 20beta)-hydroxysteroid dehydrogenase [EC:1.1.1.53]	2.16643	3.35725	-0.631963	1.19083	0.415923		2.16643	1.08321	1	1.08321	0.511588		3.35725	1.67863	1	1.67863	0.471978		1	1	0			KO:K00099	dxr; 1-deoxy-D-xylulose-5-phosphate reductoisomerase [EC:1.1.1.267]	383.457	332.368	0.206285	51.0896	0.490202		383.457	124.542	1.62244	258.916	0.970051		332.368	124.542	1.41615	207.826	0.944631		177	99	10
KO:K00039	rbtD; ribitol 2-dehydrogenase [EC:1.1.1.56]	2.16643	1.08321	1	1.08321	0.485879		2.16643	1.08321	1	1.08321	0.511588		NA	NA	NA	NA	NA		1	0	0			KO:K00101	lldD; L-lactate dehydrogenase (cytochrome) [EC:1.1.2.3]	21.6643	13.429	0.689965	8.23526	0.632575		21.6643	1.08321	4.32193	20.581	0.959706		13.429	1.67863	3	11.7504	0.877572		10	4	0
KO:K00040	uxuB; fructuronate reductase [EC:1.1.1.57]	4.33285	3.35725	0.368037	0.975601	0.320427		4.33285	1.08321	2	3.24964	0.67548		3.35725	1.67863	1	1.67863	0.471978		2	1	0			KO:K00102	LDHD, dld; D-lactate dehydrogenase (cytochrome) [EC:1.1.2.4]	119.153	157.791	-0.405193	38.6374	0.619037		119.153	983.878	-3.04566	864.725	0.999232		157.791	983.878	-2.64047	826.087	0.99728		55	47	79
KO:K00041	uxaB; tagaturonate reductase [EC:1.1.1.58]	8.6657	3.35725	1.36804	5.30845	0.703543		8.6657	1.08321	3	7.58249	0.828094		3.35725	1.67863	1	1.67863	0.471978		4	1	0			KO:K00104	glcD; glycolate oxidase [EC:1.1.3.15]	561.104	684.879	-0.28758	123.775	0.553946		561.104	1407.32	-1.32661	846.215	0.935076		684.879	1407.32	-1.03903	722.44	0.915136		259	204	113
KO:K00042	garR, glxR; 2-hydroxy-3-oxopropionate reductase [EC:1.1.1.60]	142.984	137.647	0.0548787	5.33683	0.245873		142.984	236.629	-0.726772	93.6448	0.796902		137.647	236.629	-0.78165	98.9817	0.826304		66	41	19			KO:K00108	betA, CHDH; choline dehydrogenase [EC:1.1.99.1]	17.3314	16.7863	0.0461085	0.545153	0.216798		17.3314	1.08321	4	16.2482	0.939883		16.7863	1.67863	3.32193	15.1076	0.920822		8	5	0
KO:K00045	E1.1.1.67, mtlK; mannitol 2-dehydrogenase [EC:1.1.1.67]	4.33285	1.08321	2	3.24964	0.66769		4.33285	1.08321	2	3.24964	0.67548		NA	NA	NA	NA	NA		2	0	0			KO:K00111	glpA, glpD; glycerol-3-phosphate dehydrogenase [EC:1.1.5.3]	385.624	376.012	0.0364151	9.61172	0.23895		385.624	161.904	1.25206	223.72	0.924676		376.012	161.904	1.21564	214.108	0.927368		178	112	13
KO:K00046	idnO; gluconate 5-dehydrogenase [EC:1.1.1.69]	145.151	164.505	-0.180584	19.3548	0.462037		145.151	12.4542	3.54285	132.696	0.999762		164.505	12.4542	3.72344	152.051	0.999939		67	49	1			KO:K00113	glpC; glycerol-3-phosphate dehydrogenase subunit C [EC:1.1.5.3]	38.9957	36.9298	0.0785299	2.06591	0.252539		38.9957	236.629	-2.60124	197.633	0.997286		36.9298	236.629	-2.67977	199.699	0.99728		18	11	19
KO:K00048	fucO; lactaldehyde reductase [EC:1.1.1.77]	4.33285	6.7145	-0.631963	2.38165	0.471337		4.33285	1.08321	2	3.24964	0.67548		6.7145	1.67863	2	5.03588	0.7284		2	2	0			KO:K00114	exaA; alcohol dehydrogenase (cytochrome c) [EC:1.1.2.8]	32.4964	23.5008	0.467572	8.99563	0.580851		32.4964	1.08321	4.90689	31.4132	0.985122		23.5008	1.67863	3.80735	21.8221	0.956811		15	7	0
KO:K00049	GRHPR; glyoxylate/hydroxypyruvate reductase [EC:1.1.1.79 1.1.1.81]	6.49928	3.35725	0.952999	3.14203	0.563281		6.49928	1.08321	2.58496	5.41607	0.770097		3.35725	1.67863	1	1.67863	0.471978		3	1	0			KO:K00117	gcd; quinoprotein glucose dehydrogenase [EC:1.1.5.2]	60.6599	26.858	1.17539	33.8019	0.896989		60.6599	74.7249	-0.300846	14.065	0.584025		26.858	74.7249	-1.47624	47.8669	0.9401		28	8	6
KO:K00050	ttuD; hydroxypyruvate reductase [EC:1.1.1.81]	257.805	285.366	-0.146537	27.5616	0.439353		257.805	49.8166	2.37158	207.988	0.993566		285.366	49.8166	2.51812	235.55	0.994539		119	85	4			KO:K00118	gfo; glucose-fructose oxidoreductase [EC:1.1.99.28]	17.3314	3.35725	2.36804	13.9742	0.91268		17.3314	1.08321	4	16.2482	0.939883		3.35725	1.67863	1	1.67863	0.471978		8	1	0
KO:K00052	leuB, IMDH; 3-isopropylmalate dehydrogenase [EC:1.1.1.85]	357.46	419.656	-0.231426	62.1961	0.508536		357.46	373.625	-0.0638066	16.1644	0.299781		419.656	373.625	0.167619	46.0317	0.356361		165	125	30			KO:K00122	FDH; formate dehydrogenase [EC:1.17.1.9]	47.6614	16.7863	1.50554	30.8751	0.926862		47.6614	1.08321	5.45943	46.5782	0.995111		16.7863	1.67863	3.32193	15.1076	0.920822		22	5	0
KO:K00053	ilvC; ketol-acid reductoisomerase [EC:1.1.1.86]	470.114	446.514	0.0743054	23.6001	0.26425		470.114	597.799	-0.34665	127.685	0.648373		446.514	597.799	-0.420955	151.285	0.587564		217	133	48			KO:K00123	fdoG, fdhF; formate dehydrogenase major subunit [EC:1.17.1.9]	571.936	641.235	-0.164998	69.2985	0.446972		571.936	199.266	1.52116	372.67	0.948976		641.235	199.266	1.68615	441.968	0.97115		264	191	16
KO:K00054	mvaA; hydroxymethylglutaryl-CoA reductase [EC:1.1.1.88]	132.152	188.006	-0.508581	55.8541	0.684257		132.152	136.996	-0.0519325	4.84372	0.288677		188.006	136.996	0.456648	51.0104	0.600972		61	56	11			KO:K00125	fdhB; formate dehydrogenase, beta subunit [EC:1.17.1.9]	45.4949	20.1435	1.17539	25.3514	0.885389		45.4949	1.08321	5.39232	44.4117	0.994315		20.1435	1.67863	3.58496	18.4649	0.941941		21	6	0
KO:K00055	E1.1.1.90; aryl-alcohol dehydrogenase [EC:1.1.1.90]	4.33285	3.35725	0.368037	0.975601	0.320427		4.33285	1.08321	2	3.24964	0.67548		3.35725	1.67863	1	1.67863	0.471978		2	1	0			KO:K00127	fdoI; formate dehydrogenase subunit gamma	21.6643	53.716	-1.31004	32.0518	0.903397		21.6643	112.087	-2.37124	90.4231	0.993155		53.716	112.087	-1.0612	58.3714	0.912702		10	16	9
KO:K00057	gpsA; glycerol-3-phosphate dehydrogenase (NAD(P)+) [EC:1.1.1.94]	329.297	231.65	0.50744	97.6464	0.685312		329.297	87.1791	1.91733	242.118	0.977792		231.65	87.1791	1.40989	144.471	0.942299		152	69	7			KO:K00128	ALDH; aldehyde dehydrogenase (NAD+) [EC:1.2.1.3]	667.259	443.157	0.590429	224.102	0.734411		667.259	298.9	1.15859	368.36	0.916926		443.157	298.9	0.568157	144.257	0.643465		308	132	24
KO:K00058	serA, PHGDH; D-3-phosphoglycerate dehydrogenase / 2-oxoglutarate reductase [EC:1.1.1.95 1.1.1.399]	957.56	802.383	0.255072	155.177	0.536436		957.56	597.799	0.679702	359.761	0.791939		802.383	597.799	0.424629	204.584	0.587595		442	239	48			KO:K00130	betB, gbsA; betaine-aldehyde dehydrogenase [EC:1.2.1.8]	138.651	97.3603	0.510056	41.291	0.682018		138.651	37.3625	1.8918	101.289	0.977454		97.3603	37.3625	1.38174	59.9978	0.939568		64	29	3
KO:K00059	fabG; 3-oxoacyl-[acyl-carrier protein] reductase [EC:1.1.1.100]	1507.83	1373.12	0.135023	134.717	0.430062		1507.83	1556.77	-0.0460791	48.9369	0.291683		1373.12	1556.77	-0.181102	183.654	0.365402		696	409	125			KO:K00131	gapN; glyceraldehyde-3-phosphate dehydrogenase (NADP+) [EC:1.2.1.9]	127.819	77.2168	0.727118	50.6024	0.759506		127.819	37.3625	1.77444	90.4567	0.971276		77.2168	37.3625	1.04732	39.8543	0.905666		59	23	3
KO:K00060	tdh; threonine 3-dehydrogenase [EC:1.1.1.103]	188.479	174.577	0.11054	13.902	0.296277		188.479	161.904	0.219266	26.575	0.552349		174.577	161.904	0.108725	12.673	0.292626		87	52	13			KO:K00132	E1.2.1.10; acetaldehyde dehydrogenase (acetylating) [EC:1.2.1.10]	34.6628	6.7145	2.36804	27.9483	0.976424		34.6628	1.08321	5	33.5796	0.987041		6.7145	1.67863	2	5.03588	0.7284		16	2	0
KO:K00064	E1.1.1.122; D-threo-aldose 1-dehydrogenase [EC:1.1.1.122]	30.33	10.0718	1.59043	20.2582	0.928157		30.33	1.08321	4.80735	29.2468	0.982279		10.0718	1.67863	2.58496	8.39313	0.821722		14	3	0			KO:K00134	GAPDH, gapA; glyceraldehyde 3-phosphate dehydrogenase [EC:1.2.1.12]	630.43	540.517	0.221995	89.9126	0.502694		630.43	236.629	1.41371	393.801	0.936045		540.517	236.629	1.19171	303.888	0.92299		291	161	19
KO:K00065	kduD; 2-dehydro-3-deoxy-D-gluconate 5-dehydrogenase [EC:1.1.1.127]	129.986	127.576	0.0269996	2.41002	0.230053		129.986	24.9083	2.38365	105.077	0.993383		127.576	24.9083	2.35665	102.667	0.993813		60	38	2			KO:K00135	gabD; succinate-semialdehyde dehydrogenase / glutarate-semialdehyde dehydrogenase [EC:1.2.1.16 1.2.1.79 1.2.1.20]	446.284	214.864	1.05454	231.42	0.898825		446.284	149.45	1.5783	296.834	0.97006		214.864	149.45	0.523763	65.4142	0.628339		206	64	12
KO:K00066	algD; GDP-mannose 6-dehydrogenase [EC:1.1.1.132]	108.321	33.5725	1.68996	74.7488	0.964044		108.321	12.4542	3.12062	95.8671	0.998903		33.5725	12.4542	1.43065	21.1184	0.901626		50	10	1			KO:K00141	xylC; benzaldehyde dehydrogenase (NAD) [EC:1.2.1.28]	1.08321	13.429	-3.63196	12.3458	0.909163		NA	NA	NA	NA	NA		13.429	1.67863	3	11.7504	0.877572		0	4	0
KO:K00067	rfbD, rmlD; dTDP-4-dehydrorhamnose reductase [EC:1.1.1.133]	467.948	359.226	0.381457	108.722	0.612817		467.948	323.808	0.53121	144.14	0.734546		359.226	323.808	0.149752	35.4178	0.33738		216	107	26			KO:K00146	feaB; phenylacetaldehyde dehydrogenase [EC:1.2.1.39]	62.8264	40.287	0.641055	22.5393	0.718626		62.8264	1.08321	5.85798	61.7431	0.998063		40.287	1.67863	4.58496	38.6084	0.989425		29	12	0
KO:K00068	srlD; sorbitol-6-phosphate 2-dehydrogenase [EC:1.1.1.140]	127.819	40.287	1.66572	87.5321	0.963976		127.819	12.4542	3.3594	115.365	0.999598		40.287	12.4542	1.69369	27.8329	0.94639		59	12	1			KO:K00147	proA; glutamate-5-semialdehyde dehydrogenase [EC:1.2.1.41]	249.139	271.937	-0.126323	22.7983	0.419458		249.139	99.6332	1.32225	149.506	0.934975		271.937	99.6332	1.44858	172.304	0.944856		115	81	8
KO:K00069	HPGD; 15-hydroxyprostaglandin dehydrogenase (NAD) [EC:1.1.1.141]	8.6657	6.7145	0.368037	1.9512	0.385921		8.6657	12.4542	-0.523238	3.78845	0.527436		6.7145	12.4542	-0.891275	5.73965	0.627991		4	2	1			KO:K00150	gap2; glyceraldehyde-3-phosphate dehydrogenase (NAD(P)) [EC:1.2.1.59]	86.657	177.934	-1.03796	91.2773	0.89855		86.657	510.62	-2.55886	423.963	0.99459		177.934	510.62	-1.52091	332.686	0.946717		40	53	41
KO:K00073	allD; ureidoglycolate dehydrogenase (NAD+) [EC:1.1.1.350]	8.6657	10.0718	-0.216926	1.40605	0.370848		8.6657	1.08321	3	7.58249	0.828094		10.0718	1.67863	2.58496	8.39313	0.821722		4	3	0			KO:K00151	hpaE, hpcC; 5-carboxymethyl-2-hydroxymuconic-semialdehyde dehydrogenase [EC:1.2.1.60]	25.9971	33.5725	-0.368929	7.5754	0.523456		25.9971	74.7249	-1.52324	48.7278	0.944617		33.5725	74.7249	-1.15431	41.1524	0.911638		12	10	6
KO:K00074	paaH, hbd, fadB, mmgB; 3-hydroxybutyryl-CoA dehydrogenase [EC:1.1.1.157]	324.964	312.224	0.0576964	12.7396	0.255113		324.964	161.904	1.00514	163.06	0.911534		312.224	161.904	0.947444	150.32	0.860421		150	93	13			KO:K00161	PDHA, pdhA; pyruvate dehydrogenase E1 component alpha subunit [EC:1.2.4.1]	610.932	412.942	0.565073	197.99	0.698765		610.932	896.699	-0.553612	285.767	0.739435		412.942	896.699	-1.11869	483.757	0.918337		282	123	72
KO:K00075	murB; UDP-N-acetylmuramate dehydrogenase [EC:1.3.1.98]	489.612	449.872	0.122126	39.7406	0.410244		489.612	136.996	1.83751	352.617	0.973826		449.872	136.996	1.71538	312.876	0.971661		226	134	11			KO:K00162	PDHB, pdhB; pyruvate dehydrogenase E1 component beta subunit [EC:1.2.4.1]	530.774	352.511	0.590429	178.263	0.734411		530.774	261.537	1.02108	269.237	0.911598		352.511	261.537	0.430653	90.9741	0.590816		245	105	21
KO:K00076	hdhA; 7-alpha-hydroxysteroid dehydrogenase [EC:1.1.1.159]	15.165	6.7145	1.17539	8.45048	0.762286		15.165	1.08321	3.80735	14.0818	0.925928		6.7145	1.67863	2	5.03588	0.7284		7	2	0			KO:K00163	aceE; pyruvate dehydrogenase E1 component [EC:1.2.4.1]	136.485	47.0015	1.53796	89.4833	0.93943		136.485	1.08321	6.97728	135.402	0.999881		47.0015	1.67863	4.80735	45.3229	0.993424		63	14	0
KO:K00077	panE, apbA; 2-dehydropantoate 2-reductase [EC:1.1.1.169]	253.472	184.649	0.457042	68.823	0.660304		253.472	124.542	1.0252	128.93	0.911543		184.649	124.542	0.568157	60.1073	0.641072		117	55	10			KO:K00164	OGDH, sucA; 2-oxoglutarate dehydrogenase E1 component [EC:1.2.4.2]	188.479	77.2168	1.28742	111.262	0.913641		188.479	1.08321	7.44294	187.396	0.999963		77.2168	1.67863	5.52356	75.5382	0.998742		87	23	0
KO:K00082	ribD2; 5-amino-6-(5-phosphoribosylamino)uracil reductase [EC:1.1.1.193]	41.1621	33.5725	0.294036	7.58958	0.493514		41.1621	12.4542	1.72469	28.7079	0.951371		33.5725	12.4542	1.43065	21.1184	0.901626		19	10	1			KO:K00167	BCKDHB, bkdA2; 2-oxoisovalerate dehydrogenase E1 component beta subunit [EC:1.2.4.4]	171.148	151.076	0.179964	20.0714	0.462449		171.148	361.171	-1.07744	190.023	0.912932		151.076	361.171	-1.2574	210.094	0.932645		79	45	29
KO:K00086	dhaT; 1,3-propanediol dehydrogenase [EC:1.1.1.202]	36.8292	26.858	0.455499	9.97123	0.578998		36.8292	12.4542	1.56422	24.3751	0.921523		26.858	12.4542	1.10873	14.4039	0.831591		17	8	1			KO:K00170	porB; pyruvate ferredoxin oxidoreductase beta subunit [EC:1.2.7.1]	231.808	594.233	-1.3581	362.426	0.922778		231.808	348.716	-0.589126	116.909	0.773643		594.233	348.716	0.768976	245.517	0.824484		107	177	28
KO:K00087	ygeS, xdhA; xanthine dehydrogenase molybdenum-binding subunit [EC:1.17.1.4]	164.648	184.649	-0.165396	20.0004	0.454933		164.648	224.175	-0.445236	59.5264	0.702212		184.649	224.175	-0.27984	39.526	0.48062		76	55	18			KO:K00171	porD; pyruvate ferredoxin oxidoreductase delta subunit [EC:1.2.7.1]	101.822	275.295	-1.43493	173.473	0.926021		101.822	149.45	-0.553612	47.6278	0.735359		275.295	149.45	0.881315	125.845	0.854694		47	82	12
KO:K00088	IMPDH, guaB; IMP dehydrogenase [EC:1.1.1.205]	643.429	510.302	0.334428	133.126	0.585853		643.429	448.35	0.521156	195.079	0.731375		510.302	448.35	0.186728	61.9526	0.376662		297	152	36			KO:K00172	porG; pyruvate ferredoxin oxidoreductase gamma subunit [EC:1.2.7.1]	179.813	443.157	-1.30132	263.344	0.913718		179.813	323.808	-0.848639	143.995	0.82654		443.157	323.808	0.45268	119.349	0.59911		83	132	26
KO:K00090	ghrB; glyoxylate/hydroxypyruvate/2-ketogluconate reductase [EC:1.1.1.79 1.1.1.81 1.1.1.215]	12.9986	1.08321	3.58496	11.9153	0.897126		12.9986	1.08321	3.58496	11.9153	0.895778		NA	NA	NA	NA	NA		6	0	0			KO:K00177	korC, oorC; 2-oxoglutarate ferredoxin oxidoreductase subunit gamma [EC:1.2.7.3]	186.313	224.936	-0.271788	38.6232	0.539671		186.313	99.6332	0.903026	86.6794	0.856818		224.936	99.6332	1.17481	125.303	0.922336		86	67	8
KO:K00091	E1.1.1.219; dihydroflavonol-4-reductase [EC:1.1.1.219]	181.98	134.29	0.438426	47.6897	0.649974		181.98	87.1791	1.06172	94.8007	0.912128		134.29	87.1791	0.623298	47.111	0.674402		84	40	7			KO:K00179	iorA; indolepyruvate ferredoxin oxidoreductase, alpha subunit [EC:1.2.7.8]	266.47	486.801	-0.869358	220.331	0.795547		266.47	572.891	-1.10429	306.421	0.913965		486.801	572.891	-0.234928	86.0897	0.412763		123	145	46
KO:K00096	araM, egsA; glycerol-1-phosphate dehydrogenase [NAD(P)+] [EC:1.1.1.261]	127.819	298.795	-1.22505	170.976	0.911702		127.819	896.699	-2.81052	768.88	0.998675		298.795	896.699	-1.58547	597.904	0.970822		59	89	72			KO:K00183	K00183; prokaryotic molybdopterin-containing oxidoreductase family, molybdopterin binding subunit	8.6657	26.858	-1.63196	18.1923	0.919458		8.6657	1.08321	3	7.58249	0.828094		26.858	1.67863	4	25.1794	0.970352		4	8	0
KO:K00097	pdxA; 4-hydroxythreonine-4-phosphate dehydrogenase [EC:1.1.1.262]	244.806	204.792	0.257478	40.0138	0.535458		244.806	112.087	1.12702	132.719	0.914878		204.792	112.087	0.869538	92.7049	0.853866		113	61	9			KO:K00184	K00184; prokaryotic molybdopterin-containing oxidoreductase family, iron-sulfur binding subunit	632.596	362.583	0.802974	270.013	0.780988		632.596	174.358	1.85923	458.238	0.973844		362.583	174.358	1.05626	188.225	0.915647		292	108	14
KO:K00098	idnD; L-idonate 5-dehydrogenase [EC:1.1.1.264]	8.6657	1.08321	3	7.58249	0.825858		8.6657	12.4542	-0.523238	3.78845	0.527436		1.67863	12.4542	-2.89127	10.7755	0.861822		4	0	1			KO:K00185	K00185; prokaryotic molybdopterin-containing oxidoreductase family, membrane subunit	402.955	265.223	0.603415	137.732	0.735432		402.955	186.812	1.10903	216.143	0.914029		265.223	186.812	0.505615	78.4105	0.627245		186	79	15
KO:K00099	dxr; 1-deoxy-D-xylulose-5-phosphate reductoisomerase [EC:1.1.1.267]	383.457	332.368	0.206285	51.0896	0.490202		383.457	124.542	1.62244	258.916	0.970051		332.368	124.542	1.41615	207.826	0.944631		177	99	10			KO:K00186	vorA; 2-oxoisovalerate ferredoxin oxidoreductase, alpha subunit [EC:1.2.7.7]	41.1621	57.0733	-0.471499	15.9112	0.624236		41.1621	1.08321	5.24793	40.0789	0.992469		57.0733	1.67863	5.08746	55.3946	0.996492		19	17	0
KO:K00100	bdhAB; butanol dehydrogenase [EC:1.1.1.-]	199.311	282.009	-0.500719	82.6979	0.678955		199.311	249.083	-0.321604	49.7719	0.63302		282.009	249.083	0.179115	32.926	0.364021		92	84	20			KO:K00187	vorB; 2-oxoisovalerate ferredoxin oxidoreductase, beta subunit [EC:1.2.7.7]	49.8278	77.2168	-0.631963	27.389	0.72639		49.8278	12.4542	2.00032	37.3736	0.977436		77.2168	12.4542	2.63229	64.7626	0.995244		23	23	1
KO:K00101	lldD; L-lactate dehydrogenase (cytochrome) [EC:1.1.2.3]	21.6643	13.429	0.689965	8.23526	0.632575		21.6643	1.08321	4.32193	20.581	0.959706		13.429	1.67863	3	11.7504	0.877572		10	4	0			KO:K00189	vorG; 2-oxoisovalerate ferredoxin oxidoreductase, gamma subunit [EC:1.2.7.7]	15.165	50.3588	-1.7315	35.1938	0.956795		15.165	1.08321	3.80735	14.0818	0.925928		50.3588	1.67863	4.90689	48.6801	0.994416		7	15	0
KO:K00102	LDHD, dld; D-lactate dehydrogenase (cytochrome) [EC:1.1.2.4]	119.153	157.791	-0.405193	38.6374	0.619037		119.153	983.878	-3.04566	864.725	0.999232		157.791	983.878	-2.64047	826.087	0.99728		55	47	79			KO:K00192	cdhA; acetyl-CoA decarbonylase/synthase complex subunit alpha [EC:1.2.7.4]	21.6643	218.221	-3.3324	196.557	0.999811		21.6643	12.4542	0.79869	9.21011	0.698912		218.221	12.4542	4.13109	205.767	0.99999		10	65	1
KO:K00103	GULO; L-gulonolactone oxidase [EC:1.1.3.8]	12.9986	1.08321	3.58496	11.9153	0.897126		12.9986	1.08321	3.58496	11.9153	0.895778		NA	NA	NA	NA	NA		6	0	0			KO:K00193	cdhC; acetyl-CoA decarbonylase/synthase complex subunit beta [EC:2.3.1.-]	8.6657	114.147	-3.71943	105.481	0.999966		8.6657	24.9083	-1.52324	16.2426	0.889106		114.147	24.9083	2.19619	89.2382	0.988791		4	34	2
KO:K00104	glcD; glycolate oxidase [EC:1.1.3.15]	561.104	684.879	-0.28758	123.775	0.553946		561.104	1407.32	-1.32661	846.215	0.935076		684.879	1407.32	-1.03903	722.44	0.915136		259	204	113			KO:K00194	cdhD, acsD; acetyl-CoA decarbonylase/synthase complex subunit delta [EC:2.1.1.245]	88.8235	164.505	-0.889121	75.6818	0.831306		88.8235	12.4542	2.83431	76.3693	0.997825		164.505	12.4542	3.72344	152.051	0.999939		41	49	1
KO:K00108	betA, CHDH; choline dehydrogenase [EC:1.1.99.1]	17.3314	16.7863	0.0461085	0.545153	0.216798		17.3314	1.08321	4	16.2482	0.939883		16.7863	1.67863	3.32193	15.1076	0.920822		8	5	0			KO:K00195	cdhB; acetyl-CoA decarbonylase/synthase complex subunit epsilon	6.49928	73.8595	-3.50643	67.3602	0.999391		6.49928	1.08321	2.58496	5.41607	0.770097		73.8595	1.67863	5.45943	72.1809	0.998599		3	22	0
KO:K00109	L2HGDH; 2-hydroxyglutarate dehydrogenase [EC:1.1.99.2]	17.3314	16.7863	0.0461085	0.545153	0.216798		17.3314	12.4542	0.476762	4.87725	0.545229		16.7863	12.4542	0.430653	4.3321	0.416077		8	5	1			KO:K00196	cooF; anaerobic carbon-monoxide dehydrogenase iron sulfur subunit	71.4921	67.145	0.0905026	4.34704	0.270522		71.4921	1.08321	6.04439	70.4088	0.998794		67.145	1.67863	5.32193	65.4664	0.998077		33	20	0
KO:K00111	glpA, glpD; glycerol-3-phosphate dehydrogenase [EC:1.1.5.3]	385.624	376.012	0.0364151	9.61172	0.23895		385.624	161.904	1.25206	223.72	0.924676		376.012	161.904	1.21564	214.108	0.927368		178	112	13			KO:K00197	cdhE, acsC; acetyl-CoA decarbonylase/synthase complex subunit gamma [EC:2.1.1.245]	123.486	245.079	-0.988898	121.593	0.835424		123.486	12.4542	3.30965	111.032	0.999342		245.079	12.4542	4.29855	232.625	1		57	73	1
KO:K00112	glpB; glycerol-3-phosphate dehydrogenase subunit B [EC:1.1.5.3]	12.9986	1.08321	3.58496	11.9153	0.897126		12.9986	1.08321	3.58496	11.9153	0.895778		NA	NA	NA	NA	NA		6	0	0			KO:K00198	cooS, acsA; anaerobic carbon-monoxide dehydrogenase catalytic subunit [EC:1.2.7.4]	153.816	224.936	-0.548306	71.1196	0.694981		153.816	12.4542	3.62651	141.362	0.999845		224.936	12.4542	4.17481	212.482	0.99999		71	67	1
KO:K00113	glpC; glycerol-3-phosphate dehydrogenase subunit C [EC:1.1.5.3]	38.9957	36.9298	0.0785299	2.06591	0.252539		38.9957	236.629	-2.60124	197.633	0.997286		36.9298	236.629	-2.67977	199.699	0.99728		18	11	19			KO:K00200	fwdA, fmdA; formylmethanofuran dehydrogenase subunit A [EC:1.2.7.12]	30.33	110.789	-1.869	80.4593	0.9689		30.33	1.08321	4.80735	29.2468	0.982279		110.789	1.67863	6.04439	109.111	0.999755		14	33	0
KO:K00114	exaA; alcohol dehydrogenase (cytochrome c) [EC:1.1.2.8]	32.4964	23.5008	0.467572	8.99563	0.580851		32.4964	1.08321	4.90689	31.4132	0.985122		23.5008	1.67863	3.80735	21.8221	0.956811		15	7	0			KO:K00201	fwdB, fmdB; formylmethanofuran dehydrogenase subunit B [EC:1.2.7.12]	32.4964	141.005	-2.11739	108.508	0.984995		32.4964	12.4542	1.38365	20.0422	0.89575		141.005	12.4542	3.50104	128.55	0.999847		15	42	1
KO:K00117	gcd; quinoprotein glucose dehydrogenase [EC:1.1.5.2]	60.6599	26.858	1.17539	33.8019	0.896989		60.6599	74.7249	-0.300846	14.065	0.584025		26.858	74.7249	-1.47624	47.8669	0.9401		28	8	6			KO:K00202	fwdC, fmdC; formylmethanofuran dehydrogenase subunit C [EC:1.2.7.12]	19.4978	73.8595	-1.92147	54.3617	0.972289		19.4978	1.08321	4.16993	18.4146	0.950969		73.8595	1.67863	5.45943	72.1809	0.998599		9	22	0
KO:K00118	gfo; glucose-fructose oxidoreductase [EC:1.1.99.28]	17.3314	3.35725	2.36804	13.9742	0.91268		17.3314	1.08321	4	16.2482	0.939883		3.35725	1.67863	1	1.67863	0.471978		8	1	0			KO:K00203	fwdD, fmdD; formylmethanofuran dehydrogenase subunit D [EC:1.2.7.12]	6.49928	40.287	-2.63196	33.7877	0.987363		6.49928	1.08321	2.58496	5.41607	0.770097		40.287	1.67863	4.58496	38.6084	0.989425		3	12	0
KO:K00121	frmA, ADH5, adhC; S-(hydroxymethyl)glutathione dehydrogenase / alcohol dehydrogenase [EC:1.1.1.284 1.1.1.1]	112.654	104.075	0.11428	8.57937	0.292802		112.654	62.2708	0.855273	50.3834	0.823515		104.075	62.2708	0.740993	41.804	0.706719		52	31	5			KO:K00205	fwdF, fmdF; 4Fe-4S ferredoxin	8.6657	47.0015	-2.43932	38.3358	0.987663		8.6657	1.08321	3	7.58249	0.828094		47.0015	1.67863	4.80735	45.3229	0.993424		4	14	0
KO:K00122	FDH; formate dehydrogenase [EC:1.17.1.9]	47.6614	16.7863	1.50554	30.8751	0.926862		47.6614	1.08321	5.45943	46.5782	0.995111		16.7863	1.67863	3.32193	15.1076	0.920822		22	5	0			KO:K00208	fabI; enoyl-[acyl-carrier protein] reductase I [EC:1.3.1.9 1.3.1.10]	214.476	171.22	0.324968	43.2564	0.580791		214.476	99.6332	1.10612	114.843	0.913873		171.22	99.6332	0.781151	71.5866	0.825261		99	51	8
KO:K00123	fdoG, fdhF; formate dehydrogenase major subunit [EC:1.17.1.9]	571.936	641.235	-0.164998	69.2985	0.446972		571.936	199.266	1.52116	372.67	0.948976		641.235	199.266	1.68615	441.968	0.97115		264	191	16			KO:K00210	E1.3.1.12; prephenate dehydrogenase [EC:1.3.1.12]	19.4978	16.7863	0.216033	2.71158	0.398945		19.4978	1.08321	4.16993	18.4146	0.950969		16.7863	1.67863	3.32193	15.1076	0.920822		9	5	0
KO:K00124	fdoH; formate dehydrogenase iron-sulfur subunit	112.654	141.005	-0.323841	28.3504	0.577059		112.654	87.1791	0.369847	25.4751	0.645686		141.005	87.1791	0.693688	53.8255	0.693721		52	42	7			KO:K00214	BLVRA, bvdR; biliverdin reductase [EC:1.3.1.24]	21.6643	1.08321	4.32193	20.581	0.964113		21.6643	1.08321	4.32193	20.581	0.959706		NA	NA	NA	NA	NA		10	0	0
KO:K00125	fdhB; formate dehydrogenase, beta subunit [EC:1.17.1.9]	45.4949	20.1435	1.17539	25.3514	0.885389		45.4949	1.08321	5.39232	44.4117	0.994315		20.1435	1.67863	3.58496	18.4649	0.941941		21	6	0			KO:K00218	por; protochlorophyllide reductase [EC:1.3.1.33]	28.1635	1.08321	4.70044	27.0803	0.98303		28.1635	1.08321	4.70044	27.0803	0.978953		NA	NA	NA	NA	NA		13	0	0
KO:K00127	fdoI; formate dehydrogenase subunit gamma	21.6643	53.716	-1.31004	32.0518	0.903397		21.6643	112.087	-2.37124	90.4231	0.993155		53.716	112.087	-1.0612	58.3714	0.912702		10	16	9			KO:K00219	fadH; 2,4-dienoyl-CoA reductase (NADPH2) [EC:1.3.1.34]	25.9971	110.789	-2.0914	84.7922	0.984746		25.9971	37.3625	-0.523238	11.3654	0.654816		110.789	37.3625	1.56816	73.4268	0.946942		12	33	3
KO:K00128	ALDH; aldehyde dehydrogenase (NAD+) [EC:1.2.1.3]	667.259	443.157	0.590429	224.102	0.734411		667.259	298.9	1.15859	368.36	0.916926		443.157	298.9	0.568157	144.257	0.643465		308	132	24			KO:K00226	pyrD; dihydroorotate dehydrogenase (fumarate) [EC:1.3.98.1]	171.148	73.8595	1.21239	97.2881	0.906958		171.148	62.2708	1.45861	108.877	0.939079		73.8595	62.2708	0.246229	11.5887	0.423839		79	22	5
KO:K00130	betB, gbsA; betaine-aldehyde dehydrogenase [EC:1.2.1.8]	138.651	97.3603	0.510056	41.291	0.682018		138.651	37.3625	1.8918	101.289	0.977454		97.3603	37.3625	1.38174	59.9978	0.939568		64	29	3			KO:K00228	CPOX, hemF; coproporphyrinogen III oxidase [EC:1.3.3.3]	43.3285	6.7145	2.68996	36.614	0.99022		43.3285	1.08321	5.32193	42.2453	0.993411		6.7145	1.67863	2	5.03588	0.7284		20	2	0
KO:K00131	gapN; glyceraldehyde-3-phosphate dehydrogenase (NADP+) [EC:1.2.1.9]	127.819	77.2168	0.727118	50.6024	0.759506		127.819	37.3625	1.77444	90.4567	0.971276		77.2168	37.3625	1.04732	39.8543	0.905666		59	23	3			KO:K00230	hemG; menaquinone-dependent protoporphyrinogen oxidase [EC:1.3.5.3]	28.1635	6.7145	2.06848	21.449	0.952651		28.1635	1.08321	4.70044	27.0803	0.978953		6.7145	1.67863	2	5.03588	0.7284		13	2	0
KO:K00132	E1.2.1.10; acetaldehyde dehydrogenase (acetylating) [EC:1.2.1.10]	34.6628	6.7145	2.36804	27.9483	0.976424		34.6628	1.08321	5	33.5796	0.987041		6.7145	1.67863	2	5.03588	0.7284		16	2	0			KO:K00231	PPOX, hemY; protoporphyrinogen/coproporphyrinogen III oxidase [EC:1.3.3.4 1.3.3.15]	177.647	167.863	0.0817324	9.78438	0.271217		177.647	62.2708	1.51239	115.376	0.948721		167.863	62.2708	1.43065	105.592	0.944396		82	50	5
KO:K00133	asd; aspartate-semialdehyde dehydrogenase [EC:1.2.1.11]	530.774	503.588	0.0758558	27.1867	0.272443		530.774	348.716	0.606045	182.058	0.776074		503.588	348.716	0.530189	154.871	0.63334		245	150	28			KO:K00244	frdA; fumarate reductase flavoprotein subunit [EC:1.3.5.4]	23.8307	20.1435	0.242506	3.68718	0.422143		23.8307	1.08321	4.45943	22.7475	0.966697		20.1435	1.67863	3.58496	18.4649	0.941941		11	6	0
KO:K00134	GAPDH, gapA; glyceraldehyde 3-phosphate dehydrogenase [EC:1.2.1.12]	630.43	540.517	0.221995	89.9126	0.502694		630.43	236.629	1.41371	393.801	0.936045		540.517	236.629	1.19171	303.888	0.92299		291	161	19			KO:K00245	frdB; fumarate reductase iron-sulfur subunit [EC:1.3.5.4]	15.165	23.5008	-0.631963	8.33578	0.622632		15.165	49.8166	-1.71588	34.6516	0.958737		23.5008	49.8166	-1.08392	26.3159	0.889456		7	7	4
KO:K00135	gabD; succinate-semialdehyde dehydrogenase / glutarate-semialdehyde dehydrogenase [EC:1.2.1.16 1.2.1.79 1.2.1.20]	446.284	214.864	1.05454	231.42	0.898825		446.284	149.45	1.5783	296.834	0.97006		214.864	149.45	0.523763	65.4142	0.628339		206	64	12			KO:K00249	ACADM, acd; acyl-CoA dehydrogenase [EC:1.3.8.7]	602.266	738.595	-0.294382	136.329	0.553946		602.266	2366.29	-1.97415	1764.02	0.977838		738.595	2366.29	-1.67977	1627.69	0.971139		278	220	190
KO:K00137	prr; aminobutyraldehyde dehydrogenase [EC:1.2.1.19]	2.16643	1.08321	1	1.08321	0.485879		2.16643	1.08321	1	1.08321	0.511588		NA	NA	NA	NA	NA		1	0	0			KO:K00252	GCDH, gcdH; glutaryl-CoA dehydrogenase [EC:1.3.8.6]	136.485	77.2168	0.821755	59.2681	0.786702		136.485	49.8166	1.45404	86.6682	0.937891		77.2168	49.8166	0.632287	27.4002	0.660585		63	23	4
KO:K00138	aldB; aldehyde dehydrogenase [EC:1.2.1.-]	4.33285	3.35725	0.368037	0.975601	0.320427		4.33285	1.08321	2	3.24964	0.67548		3.35725	1.67863	1	1.67863	0.471978		2	1	0			KO:K00254	DHODH, pyrD; dihydroorotate dehydrogenase [EC:1.3.5.2]	119.153	77.2168	0.625834	41.9367	0.736882		119.153	236.629	-0.989806	117.476	0.860702		77.2168	236.629	-1.61564	159.412	0.970812		55	23	19
KO:K00140	mmsA, iolA, ALDH6A1; malonate-semialdehyde dehydrogenase (acetylating) / methylmalonate-semialdehyde dehydrogenase [EC:1.2.1.18 1.2.1.27]	132.152	188.006	-0.508581	55.8541	0.684257		132.152	261.537	-0.984818	129.385	0.860729		188.006	261.537	-0.476237	73.5312	0.60856		61	56	21			KO:K00256	E1.3.99.16; isoquinoline 1-oxidoreductase [EC:1.3.99.16]	15.165	10.0718	0.590429	5.09323	0.567648		15.165	1.08321	3.80735	14.0818	0.925928		10.0718	1.67863	2.58496	8.39313	0.821722		7	3	0
KO:K00141	xylC; benzaldehyde dehydrogenase (NAD) [EC:1.2.1.28]	1.08321	13.429	-3.63196	12.3458	0.909163		NA	NA	NA	NA	NA		13.429	1.67863	3	11.7504	0.877572		0	4	0			KO:K00259	ald; alanine dehydrogenase [EC:1.4.1.1]	418.12	194.721	1.10251	223.4	0.900901		418.12	74.7249	2.48426	343.395	0.994581		194.721	74.7249	1.38174	119.996	0.942054		193	58	6
KO:K00145	argC; N-acetyl-gamma-glutamyl-phosphate reductase [EC:1.2.1.38]	348.795	255.151	0.451026	93.6435	0.655276		348.795	249.083	0.485751	99.7115	0.721431		255.151	249.083	0.0347246	6.06798	0.222407		161	76	20			KO:K00260	gudB, rocG; glutamate dehydrogenase [EC:1.4.1.2]	60.6599	77.2168	-0.34817	16.5568	0.573095		60.6599	24.9083	1.28412	35.7516	0.915098		77.2168	24.9083	1.63229	52.3085	0.966537		28	23	2
KO:K00146	feaB; phenylacetaldehyde dehydrogenase [EC:1.2.1.39]	62.8264	40.287	0.641055	22.5393	0.718626		62.8264	1.08321	5.85798	61.7431	0.998063		40.287	1.67863	4.58496	38.6084	0.989425		29	12	0			KO:K00262	E1.4.1.4, gdhA; glutamate dehydrogenase (NADP+) [EC:1.4.1.4]	86.657	53.716	0.689965	32.941	0.746783		86.657	161.904	-0.90175	75.247	0.856525		53.716	161.904	-1.59171	108.188	0.970556		40	16	13
KO:K00147	proA; glutamate-5-semialdehyde dehydrogenase [EC:1.2.1.41]	249.139	271.937	-0.126323	22.7983	0.419458		249.139	99.6332	1.32225	149.506	0.934975		271.937	99.6332	1.44858	172.304	0.944856		115	81	8			KO:K00263	E1.4.1.9; leucine dehydrogenase [EC:1.4.1.9]	67.1592	40.287	0.73727	26.8722	0.756932		67.1592	1.08321	5.9542	66.076	0.998538		40.287	1.67863	4.58496	38.6084	0.989425		31	12	0
KO:K00150	gap2; glyceraldehyde-3-phosphate dehydrogenase (NAD(P)) [EC:1.2.1.59]	86.657	177.934	-1.03796	91.2773	0.89855		86.657	510.62	-2.55886	423.963	0.99459		177.934	510.62	-1.52091	332.686	0.946717		40	53	41			KO:K00265	gltB; glutamate synthase (NADPH/NADH) large chain [EC:1.4.1.13 1.4.1.14]	331.463	204.792	0.694687	126.671	0.756237		331.463	124.542	1.41222	206.922	0.936008		204.792	124.542	0.717534	80.2508	0.701677		153	61	10
KO:K00151	hpaE, hpcC; 5-carboxymethyl-2-hydroxymuconic-semialdehyde dehydrogenase [EC:1.2.1.60]	25.9971	33.5725	-0.368929	7.5754	0.523456		25.9971	74.7249	-1.52324	48.7278	0.944617		33.5725	74.7249	-1.15431	41.1524	0.911638		12	10	6			KO:K00273	DAO, aao; D-amino-acid oxidase [EC:1.4.3.3]	10.8321	20.1435	-0.894998	9.31138	0.711591		10.8321	1.08321	3.32193	9.74892	0.867684		20.1435	1.67863	3.58496	18.4649	0.941941		5	6	0
KO:K00153	E1.1.1.306; S-(hydroxymethyl)mycothiol dehydrogenase [EC:1.1.1.306]	2.16643	1.08321	1	1.08321	0.485879		2.16643	12.4542	-2.52324	10.2877	0.877509		1.67863	12.4542	-2.89127	10.7755	0.861822		1	0	1			KO:K00274	MAO, aofH; monoamine oxidase [EC:1.4.3.4]	242.64	50.3588	2.2685	192.281	0.988066		242.64	1.08321	7.80735	241.557	0.999982		50.3588	1.67863	4.90689	48.6801	0.994416		112	15	0
KO:K00154	E1.2.1.68; coniferyl-aldehyde dehydrogenase [EC:1.2.1.68]	2.16643	13.429	-2.63196	11.2626	0.893926		2.16643	1.08321	1	1.08321	0.511588		13.429	1.67863	3	11.7504	0.877572		1	4	0			KO:K00275	pdxH, PNPO; pyridoxamine 5'-phosphate oxidase [EC:1.4.3.5]	181.98	57.0733	1.67289	124.907	0.96407		181.98	37.3625	2.28412	144.617	0.989061		57.0733	37.3625	0.611226	19.7108	0.634547		84	17	3
KO:K00156	poxB; pyruvate dehydrogenase (quinone) [EC:1.2.5.1]	1.08321	10.0718	-3.21693	8.98854	0.848216		NA	NA	NA	NA	NA		10.0718	1.67863	2.58496	8.39313	0.821722		0	3	0			KO:K00278	nadB; L-aspartate oxidase [EC:1.4.3.16]	415.954	288.724	0.526734	127.23	0.69016		415.954	199.266	1.06172	216.687	0.912475		288.724	199.266	0.53499	89.4571	0.63287		192	86	16
KO:K00158	E1.2.3.3, poxL; pyruvate oxidase [EC:1.2.3.3]	2.16643	6.7145	-1.63196	4.54808	0.702977		2.16643	1.08321	1	1.08321	0.511588		6.7145	1.67863	2	5.03588	0.7284		1	2	0			KO:K00281	GLDC, gcvP; glycine dehydrogenase [EC:1.4.4.2]	119.153	16.7863	2.82747	102.367	0.998353		119.153	1.08321	6.78136	118.07	0.999826		16.7863	1.67863	3.32193	15.1076	0.920822		55	5	0
KO:K00161	PDHA, pdhA; pyruvate dehydrogenase E1 component alpha subunit [EC:1.2.4.1]	610.932	412.942	0.565073	197.99	0.698765		610.932	896.699	-0.553612	285.767	0.739435		412.942	896.699	-1.11869	483.757	0.918337		282	123	72			KO:K00283	gcvPB; glycine dehydrogenase subunit 2 [EC:1.4.4.2]	444.117	537.16	-0.274411	93.0428	0.540897		444.117	261.537	0.763924	182.58	0.810556		537.16	261.537	1.03834	275.623	0.915136		205	160	21
KO:K00162	PDHB, pdhB; pyruvate dehydrogenase E1 component beta subunit [EC:1.2.4.1]	530.774	352.511	0.590429	178.263	0.734411		530.774	261.537	1.02108	269.237	0.911598		352.511	261.537	0.430653	90.9741	0.590816		245	105	21			KO:K00284	E1.4.7.1; glutamate synthase (ferredoxin) [EC:1.4.7.1]	305.466	100.718	1.6007	204.749	0.963967		305.466	149.45	1.03135	156.016	0.911625		100.718	149.45	-0.569347	48.7323	0.638648		141	30	12
KO:K00163	aceE; pyruvate dehydrogenase E1 component [EC:1.2.4.1]	136.485	47.0015	1.53796	89.4833	0.93943		136.485	1.08321	6.97728	135.402	0.999881		47.0015	1.67863	4.80735	45.3229	0.993424		63	14	0			KO:K00285	dadA; D-amino-acid dehydrogenase [EC:1.4.5.1]	49.8278	94.003	-0.915756	44.1752	0.830165		49.8278	622.708	-3.64353	572.88	0.999954		94.003	622.708	-2.72778	528.705	0.997392		23	28	50
KO:K00164	OGDH, sucA; 2-oxoglutarate dehydrogenase E1 component [EC:1.2.4.2]	188.479	77.2168	1.28742	111.262	0.913641		188.479	1.08321	7.44294	187.396	0.999963		77.2168	1.67863	5.52356	75.5382	0.998742		87	23	0			KO:K00287	DHFR, folA; dihydrofolate reductase [EC:1.5.1.3]	45.4949	13.429	1.76035	32.0659	0.95519		45.4949	1.08321	5.39232	44.4117	0.994315		13.429	1.67863	3	11.7504	0.877572		21	4	0
KO:K00166	BCKDHA, bkdA1; 2-oxoisovalerate dehydrogenase E1 component alpha subunit [EC:1.2.4.4]	86.657	73.8595	0.230533	12.7975	0.492038		86.657	62.2708	0.476762	24.3863	0.692451		73.8595	62.2708	0.246229	11.5887	0.423839		40	22	5			KO:K00288	MTHFD; methylenetetrahydrofolate dehydrogenase (NADP+) / methenyltetrahydrofolate cyclohydrolase / formyltetrahydrofolate synthetase [EC:1.5.1.5 3.5.4.9 6.3.4.3]	60.6599	23.5008	1.36804	37.1592	0.916378		60.6599	12.4542	2.28412	48.2058	0.984793		23.5008	12.4542	0.91608	11.0466	0.744621		28	7	1
KO:K00167	BCKDHB, bkdA2; 2-oxoisovalerate dehydrogenase E1 component beta subunit [EC:1.2.4.4]	171.148	151.076	0.179964	20.0714	0.462449		171.148	361.171	-1.07744	190.023	0.912932		151.076	361.171	-1.2574	210.094	0.932645		79	45	29			KO:K00293	LYS9; saccharopine dehydrogenase (NADP+, L-glutamate forming) [EC:1.5.1.10]	28.1635	10.0718	1.48351	18.0918	0.894423		28.1635	1.08321	4.70044	27.0803	0.978953		10.0718	1.67863	2.58496	8.39313	0.821722		13	3	0
KO:K00169	porA; pyruvate ferredoxin oxidoreductase alpha subunit [EC:1.2.7.1]	257.805	523.731	-1.02255	265.926	0.898293		257.805	298.9	-0.213383	41.095	0.543237		523.731	298.9	0.809165	224.831	0.834741		119	156	24			KO:K00294	E1.2.1.88; 1-pyrroline-5-carboxylate dehydrogenase [EC:1.2.1.88]	251.305	144.362	0.799753	106.944	0.78098		251.305	298.9	-0.25022	47.5943	0.574264		144.362	298.9	-1.04997	154.538	0.915443		116	43	24
KO:K00170	porB; pyruvate ferredoxin oxidoreductase beta subunit [EC:1.2.7.1]	231.808	594.233	-1.3581	362.426	0.922778		231.808	348.716	-0.589126	116.909	0.773643		594.233	348.716	0.768976	245.517	0.824484		107	177	28			KO:K00297	metF, MTHFR; methylenetetrahydrofolate reductase (NADPH) [EC:1.5.1.20]	233.974	117.504	0.993641	116.47	0.835424		233.974	49.8166	2.23165	184.157	0.989097		117.504	49.8166	1.23801	67.6872	0.925762		108	35	4
KO:K00171	porD; pyruvate ferredoxin oxidoreductase delta subunit [EC:1.2.7.1]	101.822	275.295	-1.43493	173.473	0.926021		101.822	149.45	-0.553612	47.6278	0.735359		275.295	149.45	0.881315	125.845	0.854694		47	82	12			KO:K00299	ssuE; FMN reductase [EC:1.5.1.38]	23.8307	1.08321	4.45943	22.7475	0.971036		23.8307	1.08321	4.45943	22.7475	0.966697		NA	NA	NA	NA	NA		11	0	0
KO:K00172	porG; pyruvate ferredoxin oxidoreductase gamma subunit [EC:1.2.7.1]	179.813	443.157	-1.30132	263.344	0.913718		179.813	323.808	-0.848639	143.995	0.82654		443.157	323.808	0.45268	119.349	0.59911		83	132	26			KO:K00301	E1.5.3.1; sarcosine oxidase [EC:1.5.3.1]	140.818	73.8595	0.930973	66.9582	0.833545		140.818	37.3625	1.91417	103.455	0.977582		73.8595	37.3625	0.983194	36.4971	0.848895		65	22	3
KO:K00174	korA, oorA, oforA; 2-oxoglutarate/2-oxoacid ferredoxin oxidoreductase subunit alpha [EC:1.2.7.3 1.2.7.11]	762.582	1017.25	-0.415706	254.665	0.64505		762.582	1021.24	-0.421359	258.659	0.694626		1017.25	1021.24	-0.00565284	3.99365	0.208938		352	303	82			KO:K00302	soxA; sarcosine oxidase, subunit alpha [EC:1.5.3.1]	54.1607	94.003	-0.795462	39.8424	0.775935		54.1607	1.08321	5.64386	53.0774	0.997021		94.003	1.67863	5.80735	92.3244	0.999509		25	28	0
KO:K00175	korB, oorB, oforB; 2-oxoglutarate/2-oxoacid ferredoxin oxidoreductase subunit beta [EC:1.2.7.3 1.2.7.11]	548.106	799.026	-0.543788	250.92	0.692914		548.106	859.337	-0.648769	311.231	0.784847		799.026	859.337	-0.104982	60.311	0.287503		253	238	69			KO:K00311	ETFDH; electron-transferring-flavoprotein dehydrogenase [EC:1.5.5.1]	69.3256	26.858	1.36804	42.4676	0.918823		69.3256	1.08321	6	68.2424	0.99873		26.858	1.67863	4	25.1794	0.970352		32	8	0
KO:K00176	korD, oorD; 2-oxoglutarate ferredoxin oxidoreductase subunit delta [EC:1.2.7.3]	153.816	177.934	-0.210137	24.1181	0.487955		153.816	161.904	-0.0739309	8.08777	0.307001		177.934	161.904	0.136206	16.0303	0.324381		71	53	13			KO:K00318	PRODH; proline dehydrogenase [EC:1.5.-.-]	227.475	137.647	0.72473	89.8274	0.761007		227.475	62.2708	1.86908	165.204	0.974209		137.647	62.2708	1.14435	75.3765	0.918603		105	41	5
KO:K00177	korC, oorC; 2-oxoglutarate ferredoxin oxidoreductase subunit gamma [EC:1.2.7.3]	186.313	224.936	-0.271788	38.6232	0.539671		186.313	99.6332	0.903026	86.6794	0.856818		224.936	99.6332	1.17481	125.303	0.922336		86	67	8			KO:K00319	mtd; methylenetetrahydromethanopterin dehydrogenase [EC:1.5.98.1]	4.33285	83.9313	-4.27582	79.5984	0.999828		4.33285	1.08321	2	3.24964	0.67548		83.9313	1.67863	5.64386	82.2527	0.9991		2	25	0
KO:K00179	iorA; indolepyruvate ferredoxin oxidoreductase, alpha subunit [EC:1.2.7.8]	266.47	486.801	-0.869358	220.331	0.795547		266.47	572.891	-1.10429	306.421	0.913965		486.801	572.891	-0.234928	86.0897	0.412763		123	145	46			KO:K00320	mer; 5,10-methylenetetrahydromethanopterin reductase [EC:1.5.98.2]	164.648	261.866	-0.669438	97.2172	0.749485		164.648	734.795	-2.15795	570.147	0.987096		261.866	734.795	-1.48852	472.93	0.946472		76	78	59
KO:K00180	iorB; indolepyruvate ferredoxin oxidoreductase, beta subunit [EC:1.2.7.8]	125.653	228.293	-0.861445	102.64	0.793463		125.653	199.266	-0.665257	73.6138	0.786063		228.293	199.266	0.196188	29.0266	0.381479		58	68	16			KO:K00322	sthA, udhA; NAD(P) transhydrogenase [EC:1.6.1.1]	43.3285	13.429	1.68996	29.8995	0.95048		43.3285	1.08321	5.32193	42.2453	0.993411		13.429	1.67863	3	11.7504	0.877572		20	4	0
KO:K00183	K00183; prokaryotic molybdopterin-containing oxidoreductase family, molybdopterin binding subunit	8.6657	26.858	-1.63196	18.1923	0.919458		8.6657	1.08321	3	7.58249	0.828094		26.858	1.67863	4	25.1794	0.970352		4	8	0			KO:K00324	pntA; NAD(P) transhydrogenase subunit alpha [EC:1.6.1.2]	311.965	208.15	0.583765	103.816	0.734154		311.965	74.7249	2.06172	237.24	0.986876		208.15	74.7249	1.47796	133.425	0.945919		144	62	6
KO:K00184	K00184; prokaryotic molybdopterin-containing oxidoreductase family, iron-sulfur binding subunit	632.596	362.583	0.802974	270.013	0.780988		632.596	174.358	1.85923	458.238	0.973844		362.583	174.358	1.05626	188.225	0.915647		292	108	14			KO:K00325	pntB; NAD(P) transhydrogenase subunit beta [EC:1.6.1.2]	251.305	90.6458	1.47113	160.66	0.938856		251.305	49.8166	2.33474	201.489	0.993566		90.6458	49.8166	0.863613	40.8292	0.842647		116	27	4
KO:K00185	K00185; prokaryotic molybdopterin-containing oxidoreductase family, membrane subunit	402.955	265.223	0.603415	137.732	0.735432		402.955	186.812	1.10903	216.143	0.914029		265.223	186.812	0.505615	78.4105	0.627245		186	79	15			KO:K00331	nuoB; NADH-quinone oxidoreductase subunit B [EC:1.6.5.3]	446.284	399.513	0.159719	46.7709	0.446929		446.284	859.337	-0.945262	413.053	0.860446		399.513	859.337	-1.10498	459.824	0.917355		206	119	69
KO:K00186	vorA; 2-oxoisovalerate ferredoxin oxidoreductase, alpha subunit [EC:1.2.7.7]	41.1621	57.0733	-0.471499	15.9112	0.624236		41.1621	1.08321	5.24793	40.0789	0.992469		57.0733	1.67863	5.08746	55.3946	0.996492		19	17	0			KO:K00334	nuoE; NADH-quinone oxidoreductase subunit E [EC:1.6.5.3]	394.29	339.082	0.21762	55.2072	0.502617		394.29	174.358	1.1772	219.931	0.919759		339.082	174.358	0.959582	164.724	0.860738		182	101	14
KO:K00187	vorB; 2-oxoisovalerate ferredoxin oxidoreductase, beta subunit [EC:1.2.7.7]	49.8278	77.2168	-0.631963	27.389	0.72639		49.8278	12.4542	2.00032	37.3736	0.977436		77.2168	12.4542	2.63229	64.7626	0.995244		23	23	1			KO:K00335	nuoF; NADH-quinone oxidoreductase subunit F [EC:1.6.5.3]	799.411	664.736	0.266157	134.676	0.540906		799.411	261.537	1.61192	537.874	0.970069		664.736	261.537	1.34576	403.198	0.941327		369	198	21
KO:K00188	vorD; 2-oxoisovalerate ferredoxin oxidoreductase, delta subunit [EC:1.2.7.7]	6.49928	3.35725	0.952999	3.14203	0.563281		6.49928	1.08321	2.58496	5.41607	0.770097		3.35725	1.67863	1	1.67863	0.471978		3	1	0			KO:K00336	nuoG; NADH-quinone oxidoreductase subunit G [EC:1.6.5.3]	446.284	245.079	0.864713	201.204	0.79348		446.284	112.087	1.99334	334.196	0.977829		245.079	112.087	1.12862	132.992	0.918368		206	73	9
KO:K00189	vorG; 2-oxoisovalerate ferredoxin oxidoreductase, gamma subunit [EC:1.2.7.7]	15.165	50.3588	-1.7315	35.1938	0.956795		15.165	1.08321	3.80735	14.0818	0.925928		50.3588	1.67863	4.90689	48.6801	0.994416		7	15	0			KO:K00338	nuoI; NADH-quinone oxidoreductase subunit I [EC:1.6.5.3]	428.952	396.156	0.11475	32.7967	0.297787		428.952	934.062	-1.1227	505.109	0.914933		396.156	934.062	-1.23745	537.906	0.927511		198	118	75
KO:K00192	cdhA; acetyl-CoA decarbonylase/synthase complex subunit alpha [EC:1.2.7.4]	21.6643	218.221	-3.3324	196.557	0.999811		21.6643	12.4542	0.79869	9.21011	0.698912		218.221	12.4542	4.13109	205.767	0.99999		10	65	1			KO:K00347	nqrB; Na+-transporting NADH:ubiquinone oxidoreductase subunit B [EC:1.6.5.8]	25.9971	23.5008	0.145644	2.49636	0.379598		25.9971	1.08321	4.58496	24.9139	0.972482		23.5008	1.67863	3.80735	21.8221	0.956811		12	7	0
KO:K00193	cdhC; acetyl-CoA decarbonylase/synthase complex subunit beta [EC:2.3.1.-]	8.6657	114.147	-3.71943	105.481	0.999966		8.6657	24.9083	-1.52324	16.2426	0.889106		114.147	24.9083	2.19619	89.2382	0.988791		4	34	2			KO:K00348	nqrC; Na+-transporting NADH:ubiquinone oxidoreductase subunit C [EC:1.6.5.8]	17.3314	10.0718	0.783074	7.25966	0.632267		17.3314	1.08321	4	16.2482	0.939883		10.0718	1.67863	2.58496	8.39313	0.821722		8	3	0
KO:K00194	cdhD, acsD; acetyl-CoA decarbonylase/synthase complex subunit delta [EC:2.1.1.245]	88.8235	164.505	-0.889121	75.6818	0.831306		88.8235	12.4542	2.83431	76.3693	0.997825		164.505	12.4542	3.72344	152.051	0.999939		41	49	1			KO:K00349	nqrD; Na+-transporting NADH:ubiquinone oxidoreductase subunit D [EC:1.6.5.8]	21.6643	20.1435	0.105002	1.52075	0.245487		21.6643	1.08321	4.32193	20.581	0.959706		20.1435	1.67863	3.58496	18.4649	0.941941		10	6	0
KO:K00195	cdhB; acetyl-CoA decarbonylase/synthase complex subunit epsilon	6.49928	73.8595	-3.50643	67.3602	0.999391		6.49928	1.08321	2.58496	5.41607	0.770097		73.8595	1.67863	5.45943	72.1809	0.998599		3	22	0			KO:K00350	nqrE; Na+-transporting NADH:ubiquinone oxidoreductase subunit E [EC:1.6.5.8]	21.6643	13.429	0.689965	8.23526	0.632575		21.6643	1.08321	4.32193	20.581	0.959706		13.429	1.67863	3	11.7504	0.877572		10	4	0
KO:K00196	cooF; anaerobic carbon-monoxide dehydrogenase iron sulfur subunit	71.4921	67.145	0.0905026	4.34704	0.270522		71.4921	1.08321	6.04439	70.4088	0.998794		67.145	1.67863	5.32193	65.4664	0.998077		33	20	0			KO:K00351	nqrF; Na+-transporting NADH:ubiquinone oxidoreductase subunit F [EC:1.6.5.8]	38.9957	23.5008	0.730607	15.4949	0.705654		38.9957	1.08321	5.16993	37.9125	0.990541		23.5008	1.67863	3.80735	21.8221	0.956811		18	7	0
KO:K00197	cdhE, acsC; acetyl-CoA decarbonylase/synthase complex subunit gamma [EC:2.1.1.245]	123.486	245.079	-0.988898	121.593	0.835424		123.486	12.4542	3.30965	111.032	0.999342		245.079	12.4542	4.29855	232.625	1		57	73	1			KO:K00355	NQO1; NAD(P)H dehydrogenase (quinone) [EC:1.6.5.2]	25.9971	6.7145	1.953	19.2826	0.933631		25.9971	1.08321	4.58496	24.9139	0.972482		6.7145	1.67863	2	5.03588	0.7284		12	2	0
KO:K00198	cooS, acsA; anaerobic carbon-monoxide dehydrogenase catalytic subunit [EC:1.2.7.4]	153.816	224.936	-0.548306	71.1196	0.694981		153.816	12.4542	3.62651	141.362	0.999845		224.936	12.4542	4.17481	212.482	0.99999		71	67	1			KO:K00362	nirB; nitrite reductase (NADH) large subunit [EC:1.7.1.15]	60.6599	110.789	-0.869003	50.1294	0.79366		60.6599	12.4542	2.28412	48.2058	0.984793		110.789	12.4542	3.15312	98.3351	0.99908		28	33	1
KO:K00200	fwdA, fmdA; formylmethanofuran dehydrogenase subunit A [EC:1.2.7.12]	30.33	110.789	-1.869	80.4593	0.9689		30.33	1.08321	4.80735	29.2468	0.982279		110.789	1.67863	6.04439	109.111	0.999755		14	33	0			KO:K00372	nasA; assimilatory nitrate reductase catalytic subunit [EC:1.7.99.-]	28.1635	47.0015	-0.738879	18.838	0.734497		28.1635	1.08321	4.70044	27.0803	0.978953		47.0015	1.67863	4.80735	45.3229	0.993424		13	14	0
KO:K00201	fwdB, fmdB; formylmethanofuran dehydrogenase subunit B [EC:1.2.7.12]	32.4964	141.005	-2.11739	108.508	0.984995		32.4964	12.4542	1.38365	20.0422	0.89575		141.005	12.4542	3.50104	128.55	0.999847		15	42	1			KO:K00373	narJ, narW; nitrate reductase molybdenum cofactor assembly chaperone NarJ/NarW	4.33285	16.7863	-1.95389	12.4534	0.883262		4.33285	24.9083	-2.52324	20.5755	0.954295		16.7863	24.9083	-0.569347	8.12206	0.512682		2	5	2
KO:K00202	fwdC, fmdC; formylmethanofuran dehydrogenase subunit C [EC:1.2.7.12]	19.4978	73.8595	-1.92147	54.3617	0.972289		19.4978	1.08321	4.16993	18.4146	0.950969		73.8595	1.67863	5.45943	72.1809	0.998599		9	22	0			KO:K00374	narI, narV; nitrate reductase gamma subunit [EC:1.7.5.1 1.7.99.-]	19.4978	63.7878	-1.70997	44.2899	0.961393		19.4978	62.2708	-1.67524	42.7729	0.963727		63.7878	62.2708	0.0347246	1.51699	0.216598		9	19	5
KO:K00203	fwdD, fmdD; formylmethanofuran dehydrogenase subunit D [EC:1.2.7.12]	6.49928	40.287	-2.63196	33.7877	0.987363		6.49928	1.08321	2.58496	5.41607	0.770097		40.287	1.67863	4.58496	38.6084	0.989425		3	12	0			KO:K00375	K00375; GntR family transcriptional regulator / MocR family aminotransferase	25.9971	26.858	-0.0470009	0.860896	0.216798		25.9971	1.08321	4.58496	24.9139	0.972482		26.858	1.67863	4	25.1794	0.970352		12	8	0
KO:K00205	fwdF, fmdF; 4Fe-4S ferredoxin	8.6657	47.0015	-2.43932	38.3358	0.987663		8.6657	1.08321	3	7.58249	0.828094		47.0015	1.67863	4.80735	45.3229	0.993424		4	14	0			KO:K00376	nosZ; nitrous-oxide reductase [EC:1.7.2.4]	166.815	171.22	-0.0376022	4.405	0.238101		166.815	535.529	-1.68272	368.714	0.970316		171.22	535.529	-1.64511	364.309	0.970894		77	51	43
KO:K00208	fabI; enoyl-[acyl-carrier protein] reductase I [EC:1.3.1.9 1.3.1.10]	214.476	171.22	0.324968	43.2564	0.580791		214.476	99.6332	1.10612	114.843	0.913873		171.22	99.6332	0.781151	71.5866	0.825261		99	51	8			KO:K00381	cysI; sulfite reductase (NADPH) hemoprotein beta-component [EC:1.8.1.2]	45.4949	16.7863	1.43843	28.7087	0.910767		45.4949	1.08321	5.39232	44.4117	0.994315		16.7863	1.67863	3.32193	15.1076	0.920822		21	5	0
KO:K00209	fabV, ter; enoyl-[acyl-carrier protein] reductase / trans-2-enoyl-CoA reductase (NAD+) [EC:1.3.1.9 1.3.1.44]	2.16643	1.08321	1	1.08321	0.485879		2.16643	1.08321	1	1.08321	0.511588		NA	NA	NA	NA	NA		1	0	0			KO:K00389	yidH; putative membrane protein	19.4978	6.7145	1.53796	12.7833	0.849562		19.4978	1.08321	4.16993	18.4146	0.950969		6.7145	1.67863	2	5.03588	0.7284		9	2	0
KO:K00210	E1.3.1.12; prephenate dehydrogenase [EC:1.3.1.12]	19.4978	16.7863	0.216033	2.71158	0.398945		19.4978	1.08321	4.16993	18.4146	0.950969		16.7863	1.67863	3.32193	15.1076	0.920822		9	5	0			KO:K00404	ccoN; cytochrome c oxidase cbb3-type subunit I [EC:1.9.3.1]	56.3271	33.5725	0.746548	22.7546	0.748679		56.3271	1.08321	5.70044	55.2439	0.997341		33.5725	1.67863	4.32193	31.8939	0.982307		26	10	0
KO:K00214	BLVRA, bvdR; biliverdin reductase [EC:1.3.1.24]	21.6643	1.08321	4.32193	20.581	0.964113		21.6643	1.08321	4.32193	20.581	0.959706		NA	NA	NA	NA	NA		10	0	0			KO:K00405	ccoO; cytochrome c oxidase cbb3-type subunit II	41.1621	30.2153	0.446039	10.9468	0.585355		41.1621	12.4542	1.72469	28.7079	0.951371		30.2153	12.4542	1.27865	17.7611	0.869697		19	9	1
KO:K00215	dapB; 4-hydroxy-tetrahydrodipicolinate reductase [EC:1.17.1.8]	340.129	453.229	-0.414158	113.1	0.622212		340.129	249.083	0.449454	91.0458	0.70361		453.229	249.083	0.863613	204.146	0.851718		157	135	20			KO:K00406	ccoP; cytochrome c oxidase cbb3-type subunit III	45.4949	13.429	1.76035	32.0659	0.95519		45.4949	12.4542	1.86908	33.0408	0.961305		13.429	12.4542	0.108725	0.974849	0.206054		21	4	1
KO:K00216	entA; 2,3-dihydro-2,3-dihydroxybenzoate dehydrogenase [EC:1.3.1.28]	2.16643	1.08321	1	1.08321	0.485879		2.16643	1.08321	1	1.08321	0.511588		NA	NA	NA	NA	NA		1	0	0			KO:K00412	CYTB, petB; ubiquinol-cytochrome c reductase cytochrome b subunit	108.321	130.933	-0.273509	22.6115	0.534695		108.321	485.712	-2.16478	377.391	0.987096		130.933	485.712	-1.89127	354.779	0.976999		50	39	39
KO:K00218	por; protochlorophyllide reductase [EC:1.3.1.33]	28.1635	1.08321	4.70044	27.0803	0.98303		28.1635	1.08321	4.70044	27.0803	0.978953		NA	NA	NA	NA	NA		13	0	0			KO:K00425	cydA; cytochrome d ubiquinol oxidase subunit I [EC:1.10.3.14]	175.481	184.649	-0.0734732	9.1683	0.263401		175.481	87.1791	1.00926	88.3014	0.911077		184.649	87.1791	1.08273	97.4697	0.915791		81	55	7
KO:K00219	fadH; 2,4-dienoyl-CoA reductase (NADPH2) [EC:1.3.1.34]	25.9971	110.789	-2.0914	84.7922	0.984746		25.9971	37.3625	-0.523238	11.3654	0.654816		110.789	37.3625	1.56816	73.4268	0.946942		12	33	3			KO:K00426	cydB; cytochrome d ubiquinol oxidase subunit II [EC:1.10.3.14]	147.317	47.0015	1.64814	100.315	0.964036		147.317	1.08321	7.08746	146.234	0.999909		47.0015	1.67863	4.80735	45.3229	0.993424		68	14	0
KO:K00220	tyrC; cyclohexadieny/prephenate dehydrogenase [EC:1.3.1.43 1.3.1.12]	12.9986	10.0718	0.368037	2.9268	0.425849		12.9986	1.08321	3.58496	11.9153	0.895778		10.0718	1.67863	2.58496	8.39313	0.821722		6	3	0			KO:K00428	E1.11.1.5; cytochrome c peroxidase [EC:1.11.1.5]	168.981	97.3603	0.795458	71.621	0.780654		168.981	12.4542	3.76216	156.527	0.999909		97.3603	12.4542	2.96671	84.9061	0.998057		78	29	1
KO:K00221	E4.99.1.2; alkylmercury lyase [EC:4.99.1.2]	4.33285	10.0718	-1.21693	5.7389	0.696362		4.33285	12.4542	-1.52324	8.1213	0.80223		10.0718	12.4542	-0.306312	2.3824	0.328493		2	3	1			KO:K00432	gpx; glutathione peroxidase [EC:1.11.1.9]	54.1607	3.35725	4.01189	50.8034	0.998087		54.1607	1.08321	5.64386	53.0774	0.997021		3.35725	1.67863	1	1.67863	0.471978		25	1	0
KO:K00226	pyrD; dihydroorotate dehydrogenase (fumarate) [EC:1.3.98.1]	171.148	73.8595	1.21239	97.2881	0.906958		171.148	62.2708	1.45861	108.877	0.939079		73.8595	62.2708	0.246229	11.5887	0.423839		79	22	5			KO:K00437	hydB; [NiFe] hydrogenase large subunit [EC:1.12.2.1]	36.8292	23.5008	0.648144	13.3285	0.680782		36.8292	1.08321	5.08746	35.746	0.988978		23.5008	1.67863	3.80735	21.8221	0.956811		17	7	0
KO:K00228	CPOX, hemF; coproporphyrinogen III oxidase [EC:1.3.3.3]	43.3285	6.7145	2.68996	36.614	0.99022		43.3285	1.08321	5.32193	42.2453	0.993411		6.7145	1.67863	2	5.03588	0.7284		20	2	0			KO:K00441	frhB; coenzyme F420 hydrogenase subunit beta [EC:1.12.98.1]	84.4906	201.435	-1.25345	116.944	0.91202		84.4906	24.9083	1.76216	59.5823	0.969512		201.435	24.9083	3.01562	176.527	0.999489		39	60	2
KO:K00230	hemG; menaquinone-dependent protoporphyrinogen oxidase [EC:1.3.5.3]	28.1635	6.7145	2.06848	21.449	0.952651		28.1635	1.08321	4.70044	27.0803	0.978953		6.7145	1.67863	2	5.03588	0.7284		13	2	0			KO:K00442	frhD; coenzyme F420 hydrogenase subunit delta	8.6657	16.7863	-0.953892	8.12055	0.696663		8.6657	1.08321	3	7.58249	0.828094		16.7863	1.67863	3.32193	15.1076	0.920822		4	5	0
KO:K00231	PPOX, hemY; protoporphyrinogen/coproporphyrinogen III oxidase [EC:1.3.3.4 1.3.3.15]	177.647	167.863	0.0817324	9.78438	0.271217		177.647	62.2708	1.51239	115.376	0.948721		167.863	62.2708	1.43065	105.592	0.944396		82	50	5			KO:K00446	dmpB, xylE; catechol 2,3-dioxygenase [EC:1.13.11.2]	121.32	161.148	-0.409571	39.8282	0.619278		121.32	49.8166	1.28412	71.5032	0.924977		161.148	49.8166	1.69369	111.331	0.970914		56	48	4
KO:K00232	E1.3.3.6, ACOX1, ACOX3; acyl-CoA oxidase [EC:1.3.3.6]	2.16643	1.08321	1	1.08321	0.485879		2.16643	1.08321	1	1.08321	0.511588		NA	NA	NA	NA	NA		1	0	0			KO:K00450	E1.13.11.4; gentisate 1,2-dioxygenase [EC:1.13.11.4]	2.16643	20.1435	-3.21693	17.9771	0.949399		2.16643	12.4542	-2.52324	10.2877	0.877509		20.1435	12.4542	0.693688	7.68935	0.534486		1	6	1
KO:K00239	sdhA, frdA; succinate dehydrogenase / fumarate reductase, flavoprotein subunit [EC:1.3.5.1 1.3.5.4]	656.427	547.232	0.262482	109.195	0.536436		656.427	759.703	-0.210802	103.276	0.544352		547.232	759.703	-0.473284	212.472	0.607885		303	163	61			KO:K00451	HGD, hmgA; homogentisate 1,2-dioxygenase [EC:1.13.11.5]	106.155	40.287	1.39778	65.8679	0.922975		106.155	12.4542	3.09147	93.7007	0.998867		40.287	12.4542	1.69369	27.8329	0.94639		49	12	1
KO:K00240	sdhB, frdB; succinate dehydrogenase / fumarate reductase, iron-sulfur subunit [EC:1.3.5.1 1.3.5.4]	344.462	339.082	0.022708	5.37938	0.224794		344.462	572.891	-0.733917	228.429	0.797267		339.082	572.891	-0.756625	233.809	0.823338		159	101	46			KO:K00453	TDO2, kynA; tryptophan 2,3-dioxygenase [EC:1.13.11.11]	49.8278	20.1435	1.30664	29.6843	0.899914		49.8278	1.08321	5.52356	48.7446	0.995641		20.1435	1.67863	3.58496	18.4649	0.941941		23	6	0
KO:K00241	sdhC, frdC; succinate dehydrogenase / fumarate reductase, cytochrome b subunit	244.806	218.221	0.165848	26.5848	0.456083		244.806	298.9	-0.288022	54.0936	0.605575		218.221	298.9	-0.45387	80.6784	0.598497		113	65	24			KO:K00457	HPD, hppD; 4-hydroxyphenylpyruvate dioxygenase [EC:1.13.11.27]	140.818	60.4305	1.22048	80.3872	0.911505		140.818	1.08321	7.02237	139.734	0.999881		60.4305	1.67863	5.16993	58.7519	0.997044		65	18	0
KO:K00242	sdhD, frdD; succinate dehydrogenase / fumarate reductase, membrane anchor subunit	110.488	110.789	-0.00393222	0.301557	0.216798		110.488	136.996	-0.310245	26.508	0.608097		110.789	136.996	-0.306312	26.2064	0.494856		51	33	11			KO:K00459	ncd2, npd; nitronate monooxygenase [EC:1.13.12.16]	58.4935	47.0015	0.315569	11.492	0.543154		58.4935	24.9083	1.23165	33.5852	0.911387		47.0015	24.9083	0.91608	22.0932	0.820137		27	14	2
KO:K00244	frdA; fumarate reductase flavoprotein subunit [EC:1.3.5.4]	23.8307	20.1435	0.242506	3.68718	0.422143		23.8307	1.08321	4.45943	22.7475	0.966697		20.1435	1.67863	3.58496	18.4649	0.941941		11	6	0			KO:K00463	IDO, INDO; indoleamine 2,3-dioxygenase [EC:1.13.11.52]	95.3227	10.0718	3.24251	85.251	0.999562		95.3227	1.08321	6.45943	94.2395	0.999625		10.0718	1.67863	2.58496	8.39313	0.821722		44	3	0
KO:K00245	frdB; fumarate reductase iron-sulfur subunit [EC:1.3.5.4]	15.165	23.5008	-0.631963	8.33578	0.622632		15.165	49.8166	-1.71588	34.6516	0.958737		23.5008	49.8166	-1.08392	26.3159	0.889456		7	7	4			KO:K00464	diox1; all-trans-8'-apo-beta-carotenal 15,15'-oxygenase [EC:1.13.11.75]	15.165	1.08321	3.80735	14.0818	0.928123		15.165	1.08321	3.80735	14.0818	0.925928		NA	NA	NA	NA	NA		7	0	0
KO:K00246	frdC; fumarate reductase subunit C	2.16643	1.08321	1	1.08321	0.485879		2.16643	1.08321	1	1.08321	0.511588		NA	NA	NA	NA	NA		1	0	0			KO:K00477	PHYH; phytanoyl-CoA hydroxylase [EC:1.14.11.18]	10.8321	10.0718	0.105002	0.760377	0.216798		10.8321	37.3625	-1.78627	26.5303	0.948547		10.0718	37.3625	-1.89127	27.2907	0.95224		5	3	3
KO:K00248	ACADS, bcd; butyryl-CoA dehydrogenase [EC:1.3.8.1]	301.133	292.081	0.0440341	9.05238	0.23895		301.133	199.266	0.595703	101.867	0.774438		292.081	199.266	0.551669	92.8144	0.639456		139	87	16			KO:K00479	gbcA; glycine betaine catabolism A	23.8307	23.5008	0.0201133	0.329929	0.216798		23.8307	1.08321	4.45943	22.7475	0.966697		23.5008	1.67863	3.80735	21.8221	0.956811		11	7	0
KO:K00249	ACADM, acd; acyl-CoA dehydrogenase [EC:1.3.8.7]	602.266	738.595	-0.294382	136.329	0.553946		602.266	2366.29	-1.97415	1764.02	0.977838		738.595	2366.29	-1.67977	1627.69	0.971139		278	220	190			KO:K00481	pobA; p-hydroxybenzoate 3-monooxygenase [EC:1.14.13.2]	10.8321	20.1435	-0.894998	9.31138	0.711591		10.8321	1.08321	3.32193	9.74892	0.867684		20.1435	1.67863	3.58496	18.4649	0.941941		5	6	0
KO:K00252	GCDH, gcdH; glutaryl-CoA dehydrogenase [EC:1.3.8.6]	136.485	77.2168	0.821755	59.2681	0.786702		136.485	49.8166	1.45404	86.6682	0.937891		77.2168	49.8166	0.632287	27.4002	0.660585		63	23	4			KO:K00493	E1.14.14.1; unspecific monooxygenase [EC:1.14.14.1]	15.165	6.7145	1.17539	8.45048	0.762286		15.165	1.08321	3.80735	14.0818	0.925928		6.7145	1.67863	2	5.03588	0.7284		7	2	0
KO:K00253	IVD, ivd; isovaleryl-CoA dehydrogenase [EC:1.3.8.4]	19.4978	26.858	-0.462038	7.36017	0.554676		19.4978	12.4542	0.646687	7.04368	0.648401		26.858	12.4542	1.10873	14.4039	0.831591		9	8	1			KO:K00496	alkB1_2, alkM; alkane 1-monooxygenase [EC:1.14.15.3]	21.6643	1.08321	4.32193	20.581	0.964113		21.6643	1.08321	4.32193	20.581	0.959706		NA	NA	NA	NA	NA		10	0	0
KO:K00254	DHODH, pyrD; dihydroorotate dehydrogenase [EC:1.3.5.2]	119.153	77.2168	0.625834	41.9367	0.736882		119.153	236.629	-0.989806	117.476	0.860702		77.2168	236.629	-1.61564	159.412	0.970812		55	23	19			KO:K00500	phhA, PAH; phenylalanine-4-hydroxylase [EC:1.14.16.1]	82.3242	33.5725	1.29404	48.7517	0.911385		82.3242	1.08321	6.24793	81.241	0.999305		33.5725	1.67863	4.32193	31.8939	0.982307		38	10	0
KO:K00255	ACADL; long-chain-acyl-CoA dehydrogenase [EC:1.3.8.8]	6.49928	1.08321	2.58496	5.41607	0.765906		6.49928	1.08321	2.58496	5.41607	0.770097		NA	NA	NA	NA	NA		3	0	0			KO:K00507	SCD, desC; stearoyl-CoA desaturase (Delta-9 desaturase) [EC:1.14.19.1]	62.8264	10.0718	2.64106	52.7546	0.995058		62.8264	1.08321	5.85798	61.7431	0.998063		10.0718	1.67863	2.58496	8.39313	0.821722		29	3	0
KO:K00256	E1.3.99.16; isoquinoline 1-oxidoreductase [EC:1.3.99.16]	15.165	10.0718	0.590429	5.09323	0.567648		15.165	1.08321	3.80735	14.0818	0.925928		10.0718	1.67863	2.58496	8.39313	0.821722		7	3	0			KO:K00510	HMOX1; heme oxygenase 1 [EC:1.14.14.18]	19.4978	1.08321	4.16993	18.4146	0.955362		19.4978	1.08321	4.16993	18.4146	0.950969		NA	NA	NA	NA	NA		9	0	0
KO:K00257	mbtN, fadE14; acyl-ACP dehydrogenase [EC:1.3.99.-]	777.747	540.517	0.52496	237.23	0.686968		777.747	560.437	0.472749	217.31	0.711561		540.517	560.437	-0.052211	19.9196	0.240489		359	161	45			KO:K00514	ZDS, crtQ; zeta-carotene desaturase [EC:1.3.5.6]	54.1607	6.7145	3.01189	47.4461	0.99674		54.1607	1.08321	5.64386	53.0774	0.997021		6.7145	1.67863	2	5.03588	0.7284		25	2	0
KO:K00259	ald; alanine dehydrogenase [EC:1.4.1.1]	418.12	194.721	1.10251	223.4	0.900901		418.12	74.7249	2.48426	343.395	0.994581		194.721	74.7249	1.38174	119.996	0.942054		193	58	6			KO:K00517	CYP81F; indol-3-yl-methylglucosinolate hydroxylase [EC:1.14.-.-]	56.3271	16.7863	1.74655	39.5408	0.960321		56.3271	12.4542	2.1772	43.8729	0.981448		16.7863	12.4542	0.430653	4.3321	0.416077		26	5	1
KO:K00260	gudB, rocG; glutamate dehydrogenase [EC:1.4.1.2]	60.6599	77.2168	-0.34817	16.5568	0.573095		60.6599	24.9083	1.28412	35.7516	0.915098		77.2168	24.9083	1.63229	52.3085	0.966537		28	23	2			KO:K00520	merA; mercuric reductase [EC:1.16.1.1]	184.146	208.15	-0.176769	24.0034	0.463504		184.146	410.987	-1.15824	226.841	0.916907		208.15	410.987	-0.981473	202.838	0.861004		85	62	33
KO:K00261	GLUD1_2, gdhA; glutamate dehydrogenase (NAD(P)+) [EC:1.4.1.3]	582.769	718.452	-0.301968	135.683	0.559995		582.769	909.153	-0.6416	326.385	0.781749		718.452	909.153	-0.339632	190.702	0.531203		269	214	73			KO:K00524	nrdJ; ribonucleotide reductase, class II [EC:1.17.4.1]	34.6628	1.08321	5	33.5796	0.990666		34.6628	1.08321	5	33.5796	0.987041		NA	NA	NA	NA	NA		16	0	0
KO:K00262	E1.4.1.4, gdhA; glutamate dehydrogenase (NADP+) [EC:1.4.1.4]	86.657	53.716	0.689965	32.941	0.746783		86.657	161.904	-0.90175	75.247	0.856525		53.716	161.904	-1.59171	108.188	0.970556		40	16	13			KO:K00527	rtpR; ribonucleoside-triphosphate reductase (thioredoxin) [EC:1.17.4.2]	188.479	493.516	-1.38869	305.037	0.923473		188.479	149.45	0.334743	39.0292	0.634948		493.516	149.45	1.72344	344.066	0.971661		87	147	12
KO:K00263	E1.4.1.9; leucine dehydrogenase [EC:1.4.1.9]	67.1592	40.287	0.73727	26.8722	0.756932		67.1592	1.08321	5.9542	66.076	0.998538		40.287	1.67863	4.58496	38.6084	0.989425		31	12	0			KO:K00528	fpr; ferredoxin/flavodoxin---NADP+ reductase [EC:1.18.1.2 1.19.1.1]	236.14	211.507	0.158941	24.6336	0.446165		236.14	99.6332	1.24495	136.507	0.924347		211.507	99.6332	1.08601	111.874	0.916476		109	63	8
KO:K00265	gltB; glutamate synthase (NADPH/NADH) large chain [EC:1.4.1.13 1.4.1.14]	331.463	204.792	0.694687	126.671	0.756237		331.463	124.542	1.41222	206.922	0.936008		204.792	124.542	0.717534	80.2508	0.701677		153	61	10			KO:K00529	hcaD; 3-phenylpropionate/trans-cinnamate dioxygenase ferredoxin reductase component [EC:1.18.1.3]	38.9957	43.6443	-0.162478	4.6486	0.40779		38.9957	1.08321	5.16993	37.9125	0.990541		43.6443	1.67863	4.70044	41.9656	0.991491		18	13	0
KO:K00266	gltD; glutamate synthase (NADPH/NADH) small chain [EC:1.4.1.13 1.4.1.14]	381.291	376.012	0.0201133	5.27886	0.224794		381.291	249.083	0.614265	132.208	0.775982		376.012	249.083	0.594152	126.929	0.674821		176	112	20			KO:K00533	E1.12.7.2L; ferredoxin hydrogenase large subunit [EC:1.12.7.2]	6.49928	16.7863	-1.36893	10.287	0.809		6.49928	1.08321	2.58496	5.41607	0.770097		16.7863	1.67863	3.32193	15.1076	0.920822		3	5	0
KO:K00273	DAO, aao; D-amino-acid oxidase [EC:1.4.3.3]	10.8321	20.1435	-0.894998	9.31138	0.711591		10.8321	1.08321	3.32193	9.74892	0.867684		20.1435	1.67863	3.58496	18.4649	0.941941		5	6	0			KO:K00547	mmuM, BHMT2; homocysteine S-methyltransferase [EC:2.1.1.10]	301.133	184.649	0.705618	116.484	0.760106		301.133	87.1791	1.78835	213.954	0.971705		184.649	87.1791	1.08273	97.4697	0.915791		139	55	7
KO:K00274	MAO, aofH; monoamine oxidase [EC:1.4.3.4]	242.64	50.3588	2.2685	192.281	0.988066		242.64	1.08321	7.80735	241.557	0.999982		50.3588	1.67863	4.90689	48.6801	0.994416		112	15	0			KO:K00548	metH, MTR; 5-methyltetrahydrofolate--homocysteine methyltransferase [EC:2.1.1.13]	818.909	540.517	0.599362	278.392	0.735432		818.909	336.262	1.28412	482.647	0.926101		540.517	336.262	0.684755	204.255	0.696175		378	161	27
KO:K00275	pdxH, PNPO; pyridoxamine 5'-phosphate oxidase [EC:1.4.3.5]	181.98	57.0733	1.67289	124.907	0.96407		181.98	37.3625	2.28412	144.617	0.989061		57.0733	37.3625	0.611226	19.7108	0.634547		84	17	3			KO:K00549	metE; 5-methyltetrahydropteroyltriglutamate--homocysteine methyltransferase [EC:2.1.1.14]	522.109	674.807	-0.370126	152.699	0.607653		522.109	2540.65	-2.28277	2018.54	0.989152		674.807	2540.65	-1.91265	1865.84	0.977102		241	201	204
KO:K00276	AOC3, AOC2, tynA; primary-amine oxidase [EC:1.4.3.21]	12.9986	1.08321	3.58496	11.9153	0.897126		12.9986	1.08321	3.58496	11.9153	0.895778		NA	NA	NA	NA	NA		6	0	0			KO:K00554	trmD; tRNA (guanine37-N1)-methyltransferase [EC:2.1.1.228]	446.284	426.371	0.0658524	19.9129	0.264233		446.284	199.266	1.16326	247.017	0.916907		426.371	199.266	1.09741	227.104	0.917355		206	127	16
KO:K00278	nadB; L-aspartate oxidase [EC:1.4.3.16]	415.954	288.724	0.526734	127.23	0.69016		415.954	199.266	1.06172	216.687	0.912475		288.724	199.266	0.53499	89.4571	0.63287		192	86	16			KO:K00555	TRMT1, trm1; tRNA (guanine26-N2/guanine27-N2)-dimethyltransferase [EC:2.1.1.215 2.1.1.216]	90.9899	224.936	-1.30574	133.946	0.913718		90.9899	1170.69	-3.68551	1079.7	0.999954		224.936	1170.69	-2.37977	945.755	0.99414		42	67	94
KO:K00279	CKX; cytokinin dehydrogenase [EC:1.5.99.12]	1.08321	3.35725	-1.63196	2.27404	0.59227		NA	NA	NA	NA	NA		3.35725	1.67863	1	1.67863	0.471978		0	1	0			KO:K00556	trmH; tRNA (guanosine-2'-O-)-methyltransferase [EC:2.1.1.34]	64.9928	117.504	-0.854356	52.511	0.791035		64.9928	49.8166	0.383652	15.1762	0.62707		117.504	49.8166	1.23801	67.6872	0.925762		30	35	4
KO:K00280	LOXL2_3_4; lysyl oxidase-like protein 2/3/4 [EC:1.4.3.-]	2.16643	1.08321	1	1.08321	0.485879		2.16643	1.08321	1	1.08321	0.511588		NA	NA	NA	NA	NA		1	0	0			KO:K00558	DNMT1, dcm; DNA (cytosine-5)-methyltransferase 1 [EC:2.1.1.37]	218.809	268.58	-0.29568	49.7711	0.559497		218.809	485.712	-1.15043	266.903	0.916852		268.58	485.712	-0.854749	217.132	0.850961		101	80	39
KO:K00281	GLDC, gcvP; glycine dehydrogenase [EC:1.4.4.2]	119.153	16.7863	2.82747	102.367	0.998353		119.153	1.08321	6.78136	118.07	0.999826		16.7863	1.67863	3.32193	15.1076	0.920822		55	5	0			KO:K00566	mnmA, trmU; tRNA-uridine 2-sulfurtransferase [EC:2.8.1.13]	519.942	564.018	-0.11739	44.0759	0.410269		519.942	161.904	1.68321	358.038	0.970307		564.018	161.904	1.8006	402.114	0.972735		240	168	13
KO:K00282	gcvPA; glycine dehydrogenase subunit 1 [EC:1.4.4.2]	389.957	473.372	-0.279662	83.4157	0.547057		389.957	597.799	-0.616348	207.843	0.777947		473.372	597.799	-0.336686	124.427	0.531111		180	141	48			KO:K00567	ogt, MGMT; methylated-DNA-[protein]-cysteine S-methyltransferase [EC:2.1.1.63]	162.482	245.079	-0.592969	82.5974	0.734257		162.482	435.895	-1.4237	273.413	0.938256		245.079	435.895	-0.830733	190.816	0.836562		75	73	35
KO:K00283	gcvPB; glycine dehydrogenase subunit 2 [EC:1.4.4.2]	444.117	537.16	-0.274411	93.0428	0.540897		444.117	261.537	0.763924	182.58	0.810556		537.16	261.537	1.03834	275.623	0.915136		205	160	21			KO:K00568	ubiG; 2-polyprenyl-6-hydroxyphenyl methylase / 3-demethylubiquinone-9 3-methyltransferase [EC:2.1.1.222 2.1.1.64]	36.8292	53.716	-0.544501	16.8868	0.651776		36.8292	87.1791	-1.24313	50.3498	0.920764		53.716	87.1791	-0.69863	33.4631	0.686255		17	16	7
KO:K00284	E1.4.7.1; glutamate synthase (ferredoxin) [EC:1.4.7.1]	305.466	100.718	1.6007	204.749	0.963967		305.466	149.45	1.03135	156.016	0.911625		100.718	149.45	-0.569347	48.7323	0.638648		141	30	12			KO:K00573	E2.1.1.77, pcm; protein-L-isoaspartate(D-aspartate) O-methyltransferase [EC:2.1.1.77]	398.622	463.301	-0.216926	64.6783	0.50266		398.622	174.358	1.19297	224.264	0.92017		463.301	174.358	1.40989	288.942	0.94236		184	138	14
KO:K00285	dadA; D-amino-acid dehydrogenase [EC:1.4.5.1]	49.8278	94.003	-0.915756	44.1752	0.830165		49.8278	622.708	-3.64353	572.88	0.999954		94.003	622.708	-2.72778	528.705	0.997392		23	28	50			KO:K00574	cfa; cyclopropane-fatty-acyl-phospholipid synthase [EC:2.1.1.79]	82.3242	13.429	2.61596	68.8952	0.996217		82.3242	12.4542	2.72469	69.87	0.996399		13.429	12.4542	0.108725	0.974849	0.206054		38	4	1
KO:K00286	proC; pyrroline-5-carboxylate reductase [EC:1.5.1.2]	279.469	302.153	-0.112589	22.6836	0.297563		279.469	361.171	-0.369992	81.7015	0.659349		302.153	361.171	-0.257403	59.0179	0.470914		129	90	29			KO:K00575	cheR; chemotaxis protein methyltransferase CheR [EC:2.1.1.80]	309.799	181.292	0.77302	128.507	0.777376		309.799	99.6332	1.63663	210.166	0.970051		181.292	99.6332	0.863613	81.6583	0.850787		143	54	8
KO:K00287	DHFR, folA; dihydrofolate reductase [EC:1.5.1.3]	45.4949	13.429	1.76035	32.0659	0.95519		45.4949	1.08321	5.39232	44.4117	0.994315		13.429	1.67863	3	11.7504	0.877572		21	4	0			KO:K00577	mtrA; tetrahydromethanopterin S-methyltransferase subunit A [EC:2.1.1.86]	17.3314	36.9298	-1.0914	19.5984	0.860776		17.3314	12.4542	0.476762	4.87725	0.545229		36.9298	12.4542	1.56816	24.4756	0.915596		8	11	1
KO:K00288	MTHFD; methylenetetrahydrofolate dehydrogenase (NADP+) / methenyltetrahydrofolate cyclohydrolase / formyltetrahydrofolate synthetase [EC:1.5.1.5 3.5.4.9 6.3.4.3]	60.6599	23.5008	1.36804	37.1592	0.916378		60.6599	12.4542	2.28412	48.2058	0.984793		23.5008	12.4542	0.91608	11.0466	0.744621		28	7	1			KO:K00584	mtrH; tetrahydromethanopterin S-methyltransferase subunit H [EC:2.1.1.86]	10.8321	73.8595	-2.76947	63.0274	0.996551		10.8321	12.4542	-0.20131	1.62202	0.41486		73.8595	12.4542	2.56816	61.4054	0.992054		5	22	1
KO:K00290	LYS1; saccharopine dehydrogenase (NAD+, L-lysine forming) [EC:1.5.1.7]	75.8249	87.2885	-0.20312	11.4636	0.468368		75.8249	49.8166	0.606045	26.0083	0.755666		87.2885	49.8166	0.809165	37.4719	0.823655		35	26	4			KO:K00586	DPH5; diphthine methyl ester synthase [EC:2.1.1.314]	38.9957	171.22	-2.13446	132.224	0.985003		38.9957	224.175	-2.52324	185.179	0.994553		171.22	224.175	-0.388774	52.955	0.557445		18	51	18
KO:K00292	NA	4.33285	3.35725	0.368037	0.975601	0.320427		4.33285	1.08321	2	3.24964	0.67548		3.35725	1.67863	1	1.67863	0.471978		2	1	0			KO:K00591	COQ3; polyprenyldihydroxybenzoate methyltransferase / 3-demethylubiquinol 3-O-methyltransferase [EC:2.1.1.114 2.1.1.64]	1.08321	13.429	-3.63196	12.3458	0.909163		1.08321	74.7249	-6.1082	73.6417	0.999013		13.429	74.7249	-2.47624	61.2959	0.992002		0	4	6
KO:K00293	LYS9; saccharopine dehydrogenase (NADP+, L-glutamate forming) [EC:1.5.1.10]	28.1635	10.0718	1.48351	18.0918	0.894423		28.1635	1.08321	4.70044	27.0803	0.978953		10.0718	1.67863	2.58496	8.39313	0.821722		13	3	0			KO:K00595	cobL; precorrin-6Y C5,15-methyltransferase (decarboxylating) [EC:2.1.1.132]	108.321	47.0015	1.20454	61.3198	0.906074		108.321	12.4542	3.12062	95.8671	0.998903		47.0015	12.4542	1.91608	34.5474	0.96306		50	14	1
KO:K00294	E1.2.1.88; 1-pyrroline-5-carboxylate dehydrogenase [EC:1.2.1.88]	251.305	144.362	0.799753	106.944	0.78098		251.305	298.9	-0.25022	47.5943	0.574264		144.362	298.9	-1.04997	154.538	0.915443		116	43	24			KO:K00598	tam; trans-aconitate 2-methyltransferase [EC:2.1.1.144]	15.165	1.08321	3.80735	14.0818	0.928123		15.165	1.08321	3.80735	14.0818	0.925928		NA	NA	NA	NA	NA		7	0	0
KO:K00297	metF, MTHFR; methylenetetrahydrofolate reductase (NADPH) [EC:1.5.1.20]	233.974	117.504	0.993641	116.47	0.835424		233.974	49.8166	2.23165	184.157	0.989097		117.504	49.8166	1.23801	67.6872	0.925762		108	35	4			KO:K00603	fctD; glutamate formiminotransferase [EC:2.1.2.5]	110.488	104.075	0.0862656	6.41295	0.276295		110.488	24.9083	2.14919	85.5794	0.986511		104.075	24.9083	2.06292	79.1665	0.987216		51	31	2
KO:K00299	ssuE; FMN reductase [EC:1.5.1.38]	23.8307	1.08321	4.45943	22.7475	0.971036		23.8307	1.08321	4.45943	22.7475	0.966697		NA	NA	NA	NA	NA		11	0	0			KO:K00604	MTFMT, fmt; methionyl-tRNA formyltransferase [EC:2.1.2.9]	589.268	496.873	0.246046	92.3947	0.521603		589.268	136.996	2.10479	452.272	0.986968		496.873	136.996	1.85875	359.877	0.976539		272	148	11
KO:K00301	E1.5.3.1; sarcosine oxidase [EC:1.5.3.1]	140.818	73.8595	0.930973	66.9582	0.833545		140.818	37.3625	1.91417	103.455	0.977582		73.8595	37.3625	0.983194	36.4971	0.848895		65	22	3			KO:K00610	pyrI; aspartate carbamoyltransferase regulatory subunit	32.4964	127.576	-1.973	95.0792	0.973713		32.4964	485.712	-3.90175	453.216	0.999991		127.576	485.712	-1.92875	358.137	0.977112		15	38	39
KO:K00302	soxA; sarcosine oxidase, subunit alpha [EC:1.5.3.1]	54.1607	94.003	-0.795462	39.8424	0.775935		54.1607	1.08321	5.64386	53.0774	0.997021		94.003	1.67863	5.80735	92.3244	0.999509		25	28	0			KO:K00616	E2.2.1.2, talA, talB; transaldolase [EC:2.2.1.2]	407.288	342.44	0.2502	64.8485	0.521534		407.288	186.812	1.12446	220.476	0.914906		342.44	186.812	0.87426	155.627	0.854336		188	102	15
KO:K00303	soxB; sarcosine oxidase, subunit beta [EC:1.5.3.1]	259.971	392.798	-0.595438	132.827	0.735432		259.971	286.446	-0.13991	26.4744	0.48365		392.798	286.446	0.455528	106.353	0.604173		120	117	23			KO:K00619	argA; amino-acid N-acetyltransferase [EC:2.3.1.1]	112.654	97.3603	0.210495	15.2939	0.482121		112.654	37.3625	1.59224	75.2917	0.96921		97.3603	37.3625	1.38174	59.9978	0.939568		52	29	3
KO:K00304	soxD; sarcosine oxidase, subunit delta [EC:1.5.3.1]	2.16643	1.08321	1	1.08321	0.485879		2.16643	1.08321	1	1.08321	0.511588		NA	NA	NA	NA	NA		1	0	0			KO:K00620	argJ; glutamate N-acetyltransferase / amino-acid N-acetyltransferase [EC:2.3.1.35 2.3.1.1]	346.628	282.009	0.297647	64.6191	0.559875		346.628	124.542	1.47676	222.087	0.948145		282.009	124.542	1.17911	157.468	0.922489		160	84	10
KO:K00306	PIPOX; sarcosine oxidase / L-pipecolate oxidase [EC:1.5.3.1 1.5.3.7]	6.49928	1.08321	2.58496	5.41607	0.765906		6.49928	1.08321	2.58496	5.41607	0.770097		NA	NA	NA	NA	NA		3	0	0			KO:K00625	E2.3.1.8, pta; phosphate acetyltransferase [EC:2.3.1.8]	114.821	63.7878	0.848029	51.0328	0.79094		114.821	24.9083	2.20468	89.9123	0.987086		63.7878	24.9083	1.35665	38.8795	0.931049		53	19	2
KO:K00311	ETFDH; electron-transferring-flavoprotein dehydrogenase [EC:1.5.5.1]	69.3256	26.858	1.36804	42.4676	0.918823		69.3256	1.08321	6	68.2424	0.99873		26.858	1.67863	4	25.1794	0.970352		32	8	0			KO:K00631	plsB; glycerol-3-phosphate O-acyltransferase [EC:2.3.1.15]	38.9957	6.7145	2.53796	32.2812	0.984274		38.9957	12.4542	1.64669	26.5415	0.946938		6.7145	12.4542	-0.891275	5.73965	0.627991		18	2	1
KO:K00313	fixC; electron transfer flavoprotein-quinone oxidoreductase [EC:1.5.5.-]	90.9899	141.005	-0.631963	50.0147	0.738958		90.9899	161.904	-0.831361	70.9141	0.821559		141.005	161.904	-0.199397	20.8995	0.377736		42	42	13			KO:K00632	fadA, fadI; acetyl-CoA acyltransferase [EC:2.3.1.16]	372.625	214.864	0.794301	157.761	0.780697		372.625	161.904	1.20259	210.721	0.920252		214.864	161.904	0.408285	52.9601	0.562804		172	64	13
KO:K00315	DMGDH; dimethylglycine dehydrogenase [EC:1.5.8.4]	10.8321	1.08321	3.32193	9.74892	0.867459		10.8321	1.08321	3.32193	9.74892	0.867684		NA	NA	NA	NA	NA		5	0	0			KO:K00634	ptb; phosphate butyryltransferase [EC:2.3.1.19]	62.8264	40.287	0.641055	22.5393	0.718626		62.8264	12.4542	2.33474	50.3722	0.989901		40.287	12.4542	1.69369	27.8329	0.94639		29	12	1
KO:K00317	dmd-tmd; dimethylamine/trimethylamine dehydrogenase [EC:1.5.8.1 1.5.8.2]	4.33285	3.35725	0.368037	0.975601	0.320427		4.33285	1.08321	2	3.24964	0.67548		3.35725	1.67863	1	1.67863	0.471978		2	1	0			KO:K00639	kbl, GCAT; glycine C-acetyltransferase [EC:2.3.1.29]	441.951	265.223	0.736681	176.728	0.774502		441.951	161.904	1.44875	280.047	0.938439		265.223	161.904	0.712066	103.319	0.701258		204	79	13
KO:K00318	PRODH; proline dehydrogenase [EC:1.5.-.-]	227.475	137.647	0.72473	89.8274	0.761007		227.475	62.2708	1.86908	165.204	0.974209		137.647	62.2708	1.14435	75.3765	0.918603		105	41	5			KO:K00640	cysE; serine O-acetyltransferase [EC:2.3.1.30]	192.812	188.006	0.0364151	4.80586	0.238101		192.812	49.8166	1.9525	142.995	0.977737		188.006	49.8166	1.91608	138.189	0.97702		89	56	4
KO:K00319	mtd; methylenetetrahydromethanopterin dehydrogenase [EC:1.5.98.1]	4.33285	83.9313	-4.27582	79.5984	0.999828		4.33285	1.08321	2	3.24964	0.67548		83.9313	1.67863	5.64386	82.2527	0.9991		2	25	0			KO:K00641	metX; homoserine O-acetyltransferase [EC:2.3.1.31]	231.808	70.5023	1.71719	161.305	0.964628		231.808	1.08321	7.74147	230.724	0.999982		70.5023	1.67863	5.39232	68.8236	0.998313		107	21	0
KO:K00320	mer; 5,10-methylenetetrahydromethanopterin reductase [EC:1.5.98.2]	164.648	261.866	-0.669438	97.2172	0.749485		164.648	734.795	-2.15795	570.147	0.987096		261.866	734.795	-1.48852	472.93	0.946472		76	78	59			KO:K00645	fabD; [acyl-carrier-protein] S-malonyltransferase [EC:2.3.1.39]	422.453	322.296	0.390404	100.157	0.617261		422.453	174.358	1.27674	248.095	0.926083		322.296	174.358	0.886333	147.938	0.856382		195	96	14
KO:K00322	sthA, udhA; NAD(P) transhydrogenase [EC:1.6.1.1]	43.3285	13.429	1.68996	29.8995	0.95048		43.3285	1.08321	5.32193	42.2453	0.993411		13.429	1.67863	3	11.7504	0.877572		20	4	0			KO:K00648	fabH; 3-oxoacyl-[acyl-carrier-protein] synthase III [EC:2.3.1.180]	493.945	426.371	0.212242	67.5743	0.490271		493.945	199.266	1.30965	294.679	0.926311		426.371	199.266	1.09741	227.104	0.917355		228	127	16
KO:K00324	pntA; NAD(P) transhydrogenase subunit alpha [EC:1.6.1.2]	311.965	208.15	0.583765	103.816	0.734154		311.965	74.7249	2.06172	237.24	0.986876		208.15	74.7249	1.47796	133.425	0.945919		144	62	6			KO:K00652	bioF; 8-amino-7-oxononanoate synthase [EC:2.3.1.47]	205.81	117.504	0.808609	88.3067	0.787037		205.81	37.3625	2.46165	168.448	0.993785		117.504	37.3625	1.65305	80.1413	0.969912		95	35	3
KO:K00325	pntB; NAD(P) transhydrogenase subunit beta [EC:1.6.1.2]	251.305	90.6458	1.47113	160.66	0.938856		251.305	49.8166	2.33474	201.489	0.993566		90.6458	49.8166	0.863613	40.8292	0.842647		116	27	4			KO:K00655	plsC; 1-acyl-sn-glycerol-3-phosphate acyltransferase [EC:2.3.1.51]	493.945	365.94	0.432742	128.005	0.648293		493.945	211.721	1.22219	282.225	0.924283		365.94	211.721	0.789447	154.22	0.827889		228	109	17
KO:K00330	nuoA; NADH-quinone oxidoreductase subunit A [EC:1.6.5.3]	402.955	362.583	0.152308	40.3721	0.439765		402.955	361.171	0.15794	41.7847	0.501115		362.583	361.171	0.00563169	1.41262	0.208458		186	108	29			KO:K00656	E2.3.1.54, pflD; formate C-acetyltransferase [EC:2.3.1.54]	129.986	295.438	-1.1845	165.453	0.906306		129.986	1.08321	6.90689	128.902	0.999854		295.438	1.67863	7.45943	293.759	1		60	88	0
KO:K00331	nuoB; NADH-quinone oxidoreductase subunit B [EC:1.6.5.3]	446.284	399.513	0.159719	46.7709	0.446929		446.284	859.337	-0.945262	413.053	0.860446		399.513	859.337	-1.10498	459.824	0.917355		206	119	69			KO:K00657	speG, SAT; diamine N-acetyltransferase [EC:2.3.1.57]	15.165	10.0718	0.590429	5.09323	0.567648		15.165	1.08321	3.80735	14.0818	0.925928		10.0718	1.67863	2.58496	8.39313	0.821722		7	3	0
KO:K00332	nuoC; NADH-quinone oxidoreductase subunit C [EC:1.6.5.3]	385.624	379.369	0.023591	6.25447	0.224794		385.624	660.07	-0.775425	274.446	0.814065		379.369	660.07	-0.799016	280.701	0.8284		178	113	53			KO:K00658	DLST, sucB; 2-oxoglutarate dehydrogenase E2 component (dihydrolipoamide succinyltransferase) [EC:2.3.1.61]	363.96	137.647	1.4028	226.312	0.923533		363.96	112.087	1.69915	251.872	0.970682		137.647	112.087	0.296352	25.5599	0.489303		168	41	9
KO:K00333	nuoD; NADH-quinone oxidoreductase subunit D [EC:1.6.5.3]	628.264	631.163	-0.0066432	2.89965	0.219003		628.264	572.891	0.133109	55.3724	0.474712		631.163	572.891	0.139752	58.2721	0.327766		290	188	46			KO:K00672	ftr; formylmethanofuran--tetrahydromethanopterin N-formyltransferase [EC:2.3.1.101]	23.8307	104.075	-2.12673	80.2441	0.984832		23.8307	24.9083	-0.0638066	1.07762	0.278532		104.075	24.9083	2.06292	79.1665	0.987216		11	31	2
KO:K00334	nuoE; NADH-quinone oxidoreductase subunit E [EC:1.6.5.3]	394.29	339.082	0.21762	55.2072	0.502617		394.29	174.358	1.1772	219.931	0.919759		339.082	174.358	0.959582	164.724	0.860738		182	101	14			KO:K00674	dapD; 2,3,4,5-tetrahydropyridine-2,6-dicarboxylate N-succinyltransferase [EC:2.3.1.117]	147.317	53.716	1.4555	93.601	0.927111		147.317	1.08321	7.08746	146.234	0.999909		53.716	1.67863	5	52.0374	0.995705		68	16	0
KO:K00335	nuoF; NADH-quinone oxidoreductase subunit F [EC:1.6.5.3]	799.411	664.736	0.266157	134.676	0.540906		799.411	261.537	1.61192	537.874	0.970069		664.736	261.537	1.34576	403.198	0.941327		369	198	21			KO:K00677	lpxA; UDP-N-acetylglucosamine acyltransferase [EC:2.3.1.129]	244.806	208.15	0.234019	36.6566	0.50773		244.806	99.6332	1.29694	145.173	0.92622		208.15	99.6332	1.06292	108.516	0.915392		113	62	8
KO:K00336	nuoG; NADH-quinone oxidoreductase subunit G [EC:1.6.5.3]	446.284	245.079	0.864713	201.204	0.79348		446.284	112.087	1.99334	334.196	0.977829		245.079	112.087	1.12862	132.992	0.918368		206	73	9			KO:K00680	ytmI; uncharacterized N-acetyltransferase [EC:2.3.1.-]	58.4935	87.2885	-0.577516	28.795	0.721834		58.4935	37.3625	0.646687	21.131	0.752321		87.2885	37.3625	1.2242	49.9261	0.922182		27	26	3
KO:K00337	nuoH; NADH-quinone oxidoreductase subunit H [EC:1.6.5.3]	634.763	614.377	0.0470936	20.3859	0.247117		634.763	884.245	-0.478229	249.482	0.712923		614.377	884.245	-0.525322	269.868	0.633361		293	183	71			KO:K00683	QPCT; glutaminyl-peptide cyclotransferase [EC:2.3.2.5]	45.4949	16.7863	1.43843	28.7087	0.910767		45.4949	1.08321	5.39232	44.4117	0.994315		16.7863	1.67863	3.32193	15.1076	0.920822		21	5	0
KO:K00338	nuoI; NADH-quinone oxidoreductase subunit I [EC:1.6.5.3]	428.952	396.156	0.11475	32.7967	0.297787		428.952	934.062	-1.1227	505.109	0.914933		396.156	934.062	-1.23745	537.906	0.927511		198	118	75			KO:K00684	aat; leucyl/phenylalanyl-tRNA---protein transferase [EC:2.3.2.6]	95.3227	16.7863	2.50554	78.5365	0.994432		95.3227	1.08321	6.45943	94.2395	0.999625		16.7863	1.67863	3.32193	15.1076	0.920822		44	5	0
KO:K00339	nuoJ; NADH-quinone oxidoreductase subunit J [EC:1.6.5.3]	379.125	355.869	0.0913272	23.2559	0.281452		379.125	323.808	0.227533	55.3165	0.562091		355.869	323.808	0.136206	32.0606	0.327306		175	106	26			KO:K00685	ATE1; arginyl-tRNA---protein transferase [EC:2.3.2.8]	30.33	6.7145	2.17539	23.6155	0.959866		30.33	1.08321	4.80735	29.2468	0.982279		6.7145	1.67863	2	5.03588	0.7284		14	2	0
KO:K00340	nuoK; NADH-quinone oxidoreductase subunit K [EC:1.6.5.3]	396.456	355.869	0.155816	40.5874	0.446843		396.456	560.437	-0.499392	163.981	0.724209		355.869	560.437	-0.655207	204.568	0.689487		183	106	45			KO:K00688	PYG, glgP; glycogen phosphorylase [EC:2.4.1.1]	500.444	325.653	0.619873	174.791	0.738941		500.444	211.721	1.24105	288.724	0.924447		325.653	211.721	0.621175	113.933	0.679454		231	97	17
KO:K00341	nuoL; NADH-quinone oxidoreductase subunit L [EC:1.6.5.3]	825.408	835.956	-0.0183182	10.5472	0.224794		825.408	1145.78	-0.473153	320.374	0.711579		835.956	1145.78	-0.454835	309.827	0.599253		381	249	92			KO:K00690	E2.4.1.7; sucrose phosphorylase [EC:2.4.1.7]	73.6585	23.5008	1.64814	50.1577	0.96214		73.6585	1.08321	6.08746	72.5753	0.998976		23.5008	1.67863	3.80735	21.8221	0.956811		34	7	0
KO:K00342	nuoM; NADH-quinone oxidoreductase subunit M [EC:1.6.5.3]	816.743	741.952	0.138555	74.7901	0.430062		816.743	1108.42	-0.440551	291.677	0.700932		741.952	1108.42	-0.579106	366.467	0.674688		377	221	89			KO:K00693	GYS; glycogen synthase [EC:2.4.1.11]	30.33	23.5008	0.368037	6.82921	0.510347		30.33	1.08321	4.80735	29.2468	0.982279		23.5008	1.67863	3.80735	21.8221	0.956811		14	7	0
KO:K00343	nuoN; NADH-quinone oxidoreductase subunit N [EC:1.6.5.3]	602.266	490.159	0.297153	112.108	0.559995		602.266	386.079	0.641507	216.188	0.781731		490.159	386.079	0.344353	104.08	0.531029		278	146	31			KO:K00694	bcsA; cellulose synthase (UDP-forming) [EC:2.4.1.12]	108.321	40.287	1.42693	68.0343	0.92554		108.321	37.3625	1.53566	70.9588	0.947816		40.287	37.3625	0.108725	2.92455	0.253815		50	12	3
KO:K00344	qor, CRYZ; NADPH2:quinone reductase [EC:1.6.5.5]	225.308	161.148	0.483514	64.1603	0.665477		225.308	161.904	0.476762	63.4043	0.711488		161.148	161.904	-0.00675204	0.755966	0.206054		104	48	13			KO:K00696	E2.4.1.14; sucrose-phosphate synthase [EC:2.4.1.14]	17.3314	10.0718	0.783074	7.25966	0.632267		17.3314	1.08321	4	16.2482	0.939883		10.0718	1.67863	2.58496	8.39313	0.821722		8	3	0
KO:K00346	nqrA; Na+-transporting NADH:ubiquinone oxidoreductase subunit A [EC:1.6.5.8]	2.16643	3.35725	-0.631963	1.19083	0.415923		2.16643	1.08321	1	1.08321	0.511588		3.35725	1.67863	1	1.67863	0.471978		1	1	0			KO:K00697	otsA; trehalose 6-phosphate synthase [EC:2.4.1.15]	77.9913	43.6443	0.837522	34.3471	0.781031		77.9913	1.08321	6.16993	76.9081	0.99915		43.6443	1.67863	4.70044	41.9656	0.991491		36	13	0
KO:K00347	nqrB; Na+-transporting NADH:ubiquinone oxidoreductase subunit B [EC:1.6.5.8]	25.9971	23.5008	0.145644	2.49636	0.379598		25.9971	1.08321	4.58496	24.9139	0.972482		23.5008	1.67863	3.80735	21.8221	0.956811		12	7	0			KO:K00702	E2.4.1.20; cellobiose phosphorylase [EC:2.4.1.20]	121.32	26.858	2.17539	94.4619	0.98587		121.32	1.08321	6.80735	120.237	0.999835		26.858	1.67863	4	25.1794	0.970352		56	8	0
KO:K00348	nqrC; Na+-transporting NADH:ubiquinone oxidoreductase subunit C [EC:1.6.5.8]	17.3314	10.0718	0.783074	7.25966	0.632267		17.3314	1.08321	4	16.2482	0.939883		10.0718	1.67863	2.58496	8.39313	0.821722		8	3	0			KO:K00705	malQ; 4-alpha-glucanotransferase [EC:2.4.1.25]	246.973	228.293	0.113464	18.6795	0.297237		246.973	74.7249	1.72469	172.248	0.970673		228.293	74.7249	1.61123	153.568	0.970792		114	68	6
KO:K00349	nqrD; Na+-transporting NADH:ubiquinone oxidoreductase subunit D [EC:1.6.5.8]	21.6643	20.1435	0.105002	1.52075	0.245487		21.6643	1.08321	4.32193	20.581	0.959706		20.1435	1.67863	3.58496	18.4649	0.941941		10	6	0			KO:K00720	UGCG; ceramide glucosyltransferase [EC:2.4.1.80]	64.9928	26.858	1.27493	38.1348	0.907412		64.9928	1.08321	5.90689	63.9096	0.998282		26.858	1.67863	4	25.1794	0.970352		30	8	0
KO:K00350	nqrE; Na+-transporting NADH:ubiquinone oxidoreductase subunit E [EC:1.6.5.8]	21.6643	13.429	0.689965	8.23526	0.632575		21.6643	1.08321	4.32193	20.581	0.959706		13.429	1.67863	3	11.7504	0.877572		10	4	0			KO:K00729	ALG5; dolichyl-phosphate beta-glucosyltransferase [EC:2.4.1.117]	205.81	134.29	0.615964	71.5204	0.738615		205.81	87.1791	1.23926	118.631	0.924292		134.29	87.1791	0.623298	47.111	0.674402		95	40	7
KO:K00351	nqrF; Na+-transporting NADH:ubiquinone oxidoreductase subunit F [EC:1.6.5.8]	38.9957	23.5008	0.730607	15.4949	0.705654		38.9957	1.08321	5.16993	37.9125	0.990541		23.5008	1.67863	3.80735	21.8221	0.956811		18	7	0			KO:K00743	GGTA1; N-acetyllactosaminide 3-alpha-galactosyltransferase [EC:2.4.1.87]	15.165	70.5023	-2.21693	55.3373	0.986779		15.165	37.3625	-1.30085	22.1975	0.893173		70.5023	37.3625	0.91608	33.1398	0.843547		7	21	3
KO:K00354	E1.6.99.1; NADPH2 dehydrogenase [EC:1.6.99.1]	4.33285	6.7145	-0.631963	2.38165	0.471337		4.33285	1.08321	2	3.24964	0.67548		6.7145	1.67863	2	5.03588	0.7284		2	2	0			KO:K00748	lpxB; lipid-A-disaccharide synthase [EC:2.4.1.182]	346.628	198.078	0.807322	148.55	0.787114		346.628	112.087	1.62876	234.541	0.970051		198.078	112.087	0.821443	85.9904	0.83469		160	59	9
KO:K00355	NQO1; NAD(P)H dehydrogenase (quinone) [EC:1.6.5.2]	25.9971	6.7145	1.953	19.2826	0.933631		25.9971	1.08321	4.58496	24.9139	0.972482		6.7145	1.67863	2	5.03588	0.7284		12	2	0			KO:K00752	hasA; hyaluronan synthase [EC:2.4.1.212]	17.3314	6.7145	1.36804	10.6169	0.809		17.3314	24.9083	-0.523238	7.5769	0.611543		6.7145	24.9083	-1.89127	18.1938	0.919022		8	2	2
KO:K00356	E1.6.99.3; NADH dehydrogenase [EC:1.6.99.3]	129.986	107.432	0.274927	22.5535	0.534695		129.986	87.1791	0.576297	42.8065	0.767629		107.432	87.1791	0.30137	20.2529	0.483033		60	32	7			KO:K00756	pdp; pyrimidine-nucleoside phosphorylase [EC:2.4.2.2]	257.805	214.864	0.262854	42.9406	0.535595		257.805	112.087	1.20165	145.717	0.920197		214.864	112.087	0.9388	102.777	0.859777		119	64	9
KO:K00362	nirB; nitrite reductase (NADH) large subunit [EC:1.7.1.15]	60.6599	110.789	-0.869003	50.1294	0.79366		60.6599	12.4542	2.28412	48.2058	0.984793		110.789	12.4542	3.15312	98.3351	0.99908		28	33	1			KO:K00757	udp, UPP; uridine phosphorylase [EC:2.4.2.3]	93.1563	171.22	-0.878124	78.0635	0.829959		93.1563	74.7249	0.318064	18.4314	0.613736		171.22	74.7249	1.19619	96.4949	0.922653		43	51	6
KO:K00363	nirD; nitrite reductase (NADH) small subunit [EC:1.7.1.15]	28.1635	20.1435	0.483514	8.02003	0.569346		28.1635	37.3625	-0.407761	9.19893	0.595595		20.1435	37.3625	-0.891275	17.219	0.795572		13	6	3			KO:K00758	deoA, TYMP; thymidine phosphorylase [EC:2.4.2.4]	73.6585	57.0733	0.368037	16.5852	0.582799		73.6585	1.08321	6.08746	72.5753	0.998976		57.0733	1.67863	5.08746	55.3946	0.996492		34	17	0
KO:K00364	E1.7.1.7, guaC; GMP reductase [EC:1.7.1.7]	4.33285	1.08321	2	3.24964	0.66769		4.33285	1.08321	2	3.24964	0.67548		NA	NA	NA	NA	NA		2	0	0			KO:K00760	hprT, hpt, HPRT1; hypoxanthine phosphoribosyltransferase [EC:2.4.2.8]	441.951	423.014	0.063182	18.9373	0.255285		441.951	211.721	1.06172	230.23	0.912484		423.014	211.721	0.998542	211.293	0.914819		204	126	17
KO:K00366	nirA; ferredoxin-nitrite reductase [EC:1.7.7.1]	138.651	164.505	-0.246673	25.854	0.518179		138.651	149.45	-0.108201	10.7986	0.339655		164.505	149.45	0.138473	15.0554	0.323757		64	49	12			KO:K00761	upp, UPRT; uracil phosphoribosyltransferase [EC:2.4.2.9]	188.479	124.218	0.601527	64.2608	0.734849		188.479	74.7249	1.33474	113.754	0.934884		124.218	74.7249	0.733216	49.4934	0.698118		87	37	6
KO:K00367	narB; ferredoxin-nitrate reductase [EC:1.7.7.2]	30.33	13.429	1.17539	16.901	0.850961		30.33	12.4542	1.28412	17.8758	0.872418		13.429	12.4542	0.108725	0.974849	0.206054		14	4	1			KO:K00767	nadC, QPRT; nicotinate-nucleotide pyrophosphorylase (carboxylating) [EC:2.4.2.19]	344.462	352.511	-0.033326	8.04962	0.231709		344.462	174.358	0.98229	170.104	0.860821		352.511	174.358	1.01562	178.153	0.91485		159	105	14
KO:K00368	nirK; nitrite reductase (NO-forming) [EC:1.7.2.1]	88.8235	110.789	-0.318806	21.9658	0.571594		88.8235	124.542	-0.487614	35.7181	0.712923		110.789	124.542	-0.168809	13.7523	0.346308		41	33	10			KO:K00768	E2.4.2.21, cobU, cobT; nicotinate-nucleotide--dimethylbenzimidazole phosphoribosyltransferase [EC:2.4.2.21]	138.651	97.3603	0.510056	41.291	0.682018		138.651	37.3625	1.8918	101.289	0.977454		97.3603	37.3625	1.38174	59.9978	0.939568		64	29	3
KO:K00370	narG, narZ, nxrA; nitrate reductase / nitrite oxidoreductase, alpha subunit [EC:1.7.5.1 1.7.99.-]	166.815	208.15	-0.319373	41.3348	0.580516		166.815	124.542	0.42162	42.2733	0.690121		208.15	124.542	0.740993	83.608	0.713888		77	62	10			KO:K00773	tgt, QTRT1; queuine tRNA-ribosyltransferase [EC:2.4.2.29]	526.442	443.157	0.248455	83.2844	0.521585		526.442	124.542	2.07965	401.9	0.986895		443.157	124.542	1.83119	318.616	0.975629		243	132	10
KO:K00371	narH, narY, nxrB; nitrate reductase / nitrite oxidoreductase, beta subunit [EC:1.7.5.1 1.7.99.-]	64.9928	114.147	-0.812536	49.1538	0.785115		64.9928	62.2708	0.0617242	2.72201	0.287041		114.147	62.2708	0.87426	51.8758	0.849867		30	34	5			KO:K00782	lldG; L-lactate dehydrogenase complex protein LldG	103.988	211.507	-1.02428	107.518	0.898284		103.988	547.983	-2.39771	443.994	0.99363		211.507	547.983	-1.37343	336.476	0.941614		48	63	44
KO:K00372	nasA; assimilatory nitrate reductase catalytic subunit [EC:1.7.99.-]	28.1635	47.0015	-0.738879	18.838	0.734497		28.1635	1.08321	4.70044	27.0803	0.978953		47.0015	1.67863	4.80735	45.3229	0.993424		13	14	0			KO:K00783	rlmH; 23S rRNA (pseudouridine1915-N3)-methyltransferase [EC:2.1.1.177]	62.8264	67.145	-0.0959105	4.31867	0.275558		62.8264	12.4542	2.33474	50.3722	0.989901		67.145	12.4542	2.43065	54.6909	0.99053		29	20	1
KO:K00373	narJ, narW; nitrate reductase molybdenum cofactor assembly chaperone NarJ/NarW	4.33285	16.7863	-1.95389	12.4534	0.883262		4.33285	24.9083	-2.52324	20.5755	0.954295		16.7863	24.9083	-0.569347	8.12206	0.512682		2	5	2			KO:K00784	rnz; ribonuclease Z [EC:3.1.26.11]	314.132	359.226	-0.193521	45.0941	0.476038		314.132	772.158	-1.29753	458.026	0.926311		359.226	772.158	-1.104	412.932	0.917355		145	107	62
KO:K00374	narI, narV; nitrate reductase gamma subunit [EC:1.7.5.1 1.7.99.-]	19.4978	63.7878	-1.70997	44.2899	0.961393		19.4978	62.2708	-1.67524	42.7729	0.963727		63.7878	62.2708	0.0347246	1.51699	0.216598		9	19	5			KO:K00788	thiE; thiamine-phosphate pyrophosphorylase [EC:2.5.1.3]	405.122	386.084	0.069441	19.0378	0.264233		405.122	174.358	1.2163	230.764	0.924283		386.084	174.358	1.14686	211.726	0.920127		187	115	14
KO:K00375	K00375; GntR family transcriptional regulator / MocR family aminotransferase	25.9971	26.858	-0.0470009	0.860896	0.216798		25.9971	1.08321	4.58496	24.9139	0.972482		26.858	1.67863	4	25.1794	0.970352		12	8	0			KO:K00790	murA; UDP-N-acetylglucosamine 1-carboxyvinyltransferase [EC:2.5.1.7]	563.271	446.514	0.335122	116.756	0.590202		563.271	186.812	1.59224	376.458	0.970069		446.514	186.812	1.25712	259.702	0.932655		260	133	15
KO:K00376	nosZ; nitrous-oxide reductase [EC:1.7.2.4]	166.815	171.22	-0.0376022	4.405	0.238101		166.815	535.529	-1.68272	368.714	0.970316		171.22	535.529	-1.64511	364.309	0.970894		77	51	43			KO:K00791	miaA, TRIT1; tRNA dimethylallyltransferase [EC:2.5.1.75]	454.949	392.798	0.211917	62.1511	0.490263		454.949	161.904	1.49057	293.045	0.948602		392.798	161.904	1.27865	230.894	0.933044		210	117	13
KO:K00380	cysJ; sulfite reductase (NADPH) flavoprotein alpha-component [EC:1.8.1.2]	8.6657	6.7145	0.368037	1.9512	0.385921		8.6657	1.08321	3	7.58249	0.828094		6.7145	1.67863	2	5.03588	0.7284		4	2	0			KO:K00795	ispA; farnesyl diphosphate synthase [EC:2.5.1.1 2.5.1.10]	21.6643	23.5008	-0.11739	1.8365	0.350944		21.6643	1.08321	4.32193	20.581	0.959706		23.5008	1.67863	3.80735	21.8221	0.956811		10	7	0
KO:K00381	cysI; sulfite reductase (NADPH) hemoprotein beta-component [EC:1.8.1.2]	45.4949	16.7863	1.43843	28.7087	0.910767		45.4949	1.08321	5.39232	44.4117	0.994315		16.7863	1.67863	3.32193	15.1076	0.920822		21	5	0			KO:K00796	folP; dihydropteroate synthase [EC:2.5.1.15]	411.621	322.296	0.35293	89.3248	0.595762		411.621	784.612	-0.930663	372.991	0.859587		322.296	784.612	-1.28359	462.316	0.933044		190	96	63
KO:K00382	DLD, lpd, pdhD; dihydrolipoamide dehydrogenase [EC:1.8.1.4]	712.754	604.305	0.238127	108.449	0.515417		712.754	1033.69	-0.536334	320.941	0.737242		604.305	1033.69	-0.774461	429.39	0.824484		329	180	83			KO:K00799	GST, gst; glutathione S-transferase [EC:2.5.1.18]	56.3271	50.3588	0.161586	5.96831	0.416524		56.3271	1.08321	5.70044	55.2439	0.997341		50.3588	1.67863	4.90689	48.6801	0.994416		26	15	0
KO:K00383	GSR, gor; glutathione reductase (NADPH) [EC:1.8.1.7]	12.9986	10.0718	0.368037	2.9268	0.425849		12.9986	1.08321	3.58496	11.9153	0.895778		10.0718	1.67863	2.58496	8.39313	0.821722		6	3	0			KO:K00804	GGPS1; geranylgeranyl diphosphate synthase, type III [EC:2.5.1.1 2.5.1.10 2.5.1.29]	6.49928	73.8595	-3.50643	67.3602	0.999391		6.49928	660.07	-6.6662	653.571	1		73.8595	660.07	-3.15976	586.211	0.999499		3	22	53
KO:K00384	trxB, TRR; thioredoxin reductase (NADPH) [EC:1.8.1.9]	951.061	963.531	-0.0187932	12.47	0.224794		951.061	1071.06	-0.171426	119.996	0.511927		963.531	1071.06	-0.152633	107.526	0.337901		439	287	86			KO:K00805	hepST; heptaprenyl diphosphate synthase [EC:2.5.1.30]	84.4906	60.4305	0.483514	24.0601	0.651004		84.4906	24.9083	1.76216	59.5823	0.969512		60.4305	24.9083	1.27865	35.5222	0.919973		39	18	2
KO:K00387	SUOX; sulfite oxidase [EC:1.8.3.1]	4.33285	3.35725	0.368037	0.975601	0.320427		4.33285	1.08321	2	3.24964	0.67548		3.35725	1.67863	1	1.67863	0.471978		2	1	0			KO:K00809	DHPS, dys; deoxyhypusine synthase [EC:2.5.1.46]	277.303	473.372	-0.771515	196.07	0.777376		277.303	597.799	-1.1082	320.497	0.914047		473.372	597.799	-0.336686	124.427	0.531111		128	141	48
KO:K00389	yidH; putative membrane protein	19.4978	6.7145	1.53796	12.7833	0.849562		19.4978	1.08321	4.16993	18.4146	0.950969		6.7145	1.67863	2	5.03588	0.7284		9	2	0			KO:K00818	E2.6.1.11, argD; acetylornithine aminotransferase [EC:2.6.1.11]	229.641	161.148	0.510995	68.4931	0.684926		229.641	87.1791	1.39733	142.462	0.935935		161.148	87.1791	0.886333	73.969	0.855083		106	48	7
KO:K00390	cysH; phosphoadenosine phosphosulfate reductase [EC:1.8.4.8 1.8.4.10]	173.314	194.721	-0.168016	21.4065	0.455182		173.314	186.812	-0.108201	13.4982	0.341985		194.721	186.812	0.0598156	7.90824	0.24774		80	58	15			KO:K00821	argD; acetylornithine/N-succinyldiaminopimelate aminotransferase [EC:2.6.1.11 2.6.1.17]	246.973	255.151	-0.0470009	8.17851	0.246774		246.973	99.6332	1.30965	147.339	0.926238		255.151	99.6332	1.35665	155.518	0.941593		114	76	8
KO:K00392	sir; sulfite reductase (ferredoxin) [EC:1.8.7.1]	149.483	110.789	0.432167	38.6941	0.644844		149.483	99.6332	0.585286	49.8502	0.770216		110.789	99.6332	0.153119	11.156	0.327838		69	33	8			KO:K00823	puuE; 4-aminobutyrate aminotransferase [EC:2.6.1.19]	376.958	419.656	-0.154804	42.6983	0.439791		376.958	971.424	-1.3657	594.466	0.935469		419.656	971.424	-1.21089	551.768	0.923134		174	125	78
KO:K00394	aprA; adenylylsulfate reductase, subunit A [EC:1.8.99.2]	64.9928	67.145	-0.0470009	2.15224	0.240134		64.9928	37.3625	0.79869	27.6303	0.794983		67.145	37.3625	0.845691	29.7826	0.830814		30	20	3			KO:K00829	NA	36.8292	20.1435	0.870537	16.6857	0.742862		36.8292	1.08321	5.08746	35.746	0.988978		20.1435	1.67863	3.58496	18.4649	0.941941		17	6	0
KO:K00395	aprB; adenylylsulfate reductase, subunit B [EC:1.8.99.2]	32.4964	40.287	-0.310035	7.79062	0.497152		32.4964	24.9083	0.383652	7.58808	0.571623		40.287	24.9083	0.693688	15.3787	0.629178		15	12	2			KO:K00830	AGXT; alanine-glyoxylate transaminase / serine-glyoxylate transaminase / serine-pyruvate transaminase [EC:2.6.1.44 2.6.1.45 2.6.1.51]	186.313	251.794	-0.434517	65.4812	0.64795		186.313	510.62	-1.45453	324.308	0.938448		251.794	510.62	-1.02001	258.827	0.91486		86	75	41
KO:K00399	mcrA; methyl-coenzyme M reductase alpha subunit [EC:2.8.4.1]	4.33285	10.0718	-1.21693	5.7389	0.696362		4.33285	1.08321	2	3.24964	0.67548		10.0718	1.67863	2.58496	8.39313	0.821722		2	3	0			KO:K00831	serC, PSAT1; phosphoserine aminotransferase [EC:2.6.1.52]	227.475	57.0733	1.99482	170.401	0.973739		227.475	1.08321	7.71425	226.392	0.999982		57.0733	1.67863	5.08746	55.3946	0.996492		105	17	0
KO:K00400	K00400; methyl coenzyme M reductase system, component A2	2.16643	13.429	-2.63196	11.2626	0.893926		2.16643	1.08321	1	1.08321	0.511588		13.429	1.67863	3	11.7504	0.877572		1	4	0			KO:K00835	avtA; valine--pyruvate aminotransferase [EC:2.6.1.66]	32.4964	1.08321	4.90689	31.4132	0.988658		32.4964	1.08321	4.90689	31.4132	0.985122		NA	NA	NA	NA	NA		15	0	0
KO:K00401	mcrB; methyl-coenzyme M reductase beta subunit [EC:2.8.4.1]	2.16643	3.35725	-0.631963	1.19083	0.415923		2.16643	1.08321	1	1.08321	0.511588		3.35725	1.67863	1	1.67863	0.471978		1	1	0			KO:K00836	ectB, dat; diaminobutyrate-2-oxoglutarate transaminase [EC:2.6.1.76]	2.16643	40.287	-4.21693	38.1206	0.994235		2.16643	784.612	-8.50052	782.445	1		40.287	784.612	-4.28359	744.325	1		1	12	63
KO:K00402	mcrG; methyl-coenzyme M reductase gamma subunit [EC:2.8.4.1]	2.16643	3.35725	-0.631963	1.19083	0.415923		2.16643	1.08321	1	1.08321	0.511588		3.35725	1.67863	1	1.67863	0.471978		1	1	0			KO:K00837	NA	225.308	224.936	0.00238709	0.372487	0.216798		225.308	49.8166	2.1772	175.492	0.987516		224.936	49.8166	2.17481	175.119	0.989354		104	67	4
KO:K00404	ccoN; cytochrome c oxidase cbb3-type subunit I [EC:1.9.3.1]	56.3271	33.5725	0.746548	22.7546	0.748679		56.3271	1.08321	5.70044	55.2439	0.997341		33.5725	1.67863	4.32193	31.8939	0.982307		26	10	0			KO:K00847	E2.7.1.4, scrK; fructokinase [EC:2.7.1.4]	207.977	157.791	0.39841	50.1861	0.619681		207.977	99.6332	1.06172	108.344	0.912292		157.791	99.6332	0.663314	58.1576	0.686643		96	47	8
KO:K00405	ccoO; cytochrome c oxidase cbb3-type subunit II	41.1621	30.2153	0.446039	10.9468	0.585355		41.1621	12.4542	1.72469	28.7079	0.951371		30.2153	12.4542	1.27865	17.7611	0.869697		19	9	1			KO:K00850	pfkA, PFK; 6-phosphofructokinase 1 [EC:2.7.1.11]	762.582	580.804	0.39284	181.778	0.61727		762.582	298.9	1.35123	463.682	0.935213		580.804	298.9	0.958391	281.905	0.860749		352	173	24
KO:K00406	ccoP; cytochrome c oxidase cbb3-type subunit III	45.4949	13.429	1.76035	32.0659	0.95519		45.4949	12.4542	1.86908	33.0408	0.961305		13.429	12.4542	0.108725	0.974849	0.206054		21	4	1			KO:K00851	E2.7.1.12, gntK, idnK; gluconokinase [EC:2.7.1.12]	90.9899	141.005	-0.631963	50.0147	0.738958		90.9899	448.35	-2.30085	357.36	0.989143		141.005	448.35	-1.66888	307.345	0.970976		42	42	36
KO:K00407	ccoQ; cytochrome c oxidase cbb3-type subunit IV	4.33285	3.35725	0.368037	0.975601	0.320427		4.33285	1.08321	2	3.24964	0.67548		3.35725	1.67863	1	1.67863	0.471978		2	1	0			KO:K00852	rbsK, RBKS; ribokinase [EC:2.7.1.15]	346.628	473.372	-0.449587	126.744	0.655311		346.628	697.433	-1.00867	350.805	0.911579		473.372	697.433	-0.559078	224.06	0.642064		160	141	56
KO:K00410	fbcH; ubiquinol-cytochrome c reductase cytochrome b/c1 subunit	4.33285	1.08321	2	3.24964	0.66769		4.33285	1.08321	2	3.24964	0.67548		NA	NA	NA	NA	NA		2	0	0			KO:K00853	araB; L-ribulokinase [EC:2.7.1.16]	129.986	107.432	0.274927	22.5535	0.534695		129.986	37.3625	1.79869	92.6231	0.971312		107.432	37.3625	1.52376	70.0696	0.945142		60	32	3
KO:K00411	UQCRFS1, RIP1, petA; ubiquinol-cytochrome c reductase iron-sulfur subunit [EC:1.10.2.2]	38.9957	43.6443	-0.162478	4.6486	0.40779		38.9957	74.7249	-0.938276	35.7293	0.849159		43.6443	74.7249	-0.775798	31.0807	0.80993		18	13	6			KO:K00855	PRK, prkB; phosphoribulokinase [EC:2.7.1.19]	36.8292	26.858	0.455499	9.97123	0.578998		36.8292	12.4542	1.56422	24.3751	0.921523		26.858	12.4542	1.10873	14.4039	0.831591		17	8	1
KO:K00412	CYTB, petB; ubiquinol-cytochrome c reductase cytochrome b subunit	108.321	130.933	-0.273509	22.6115	0.534695		108.321	485.712	-2.16478	377.391	0.987096		130.933	485.712	-1.89127	354.779	0.976999		50	39	39			KO:K00856	E2.7.1.20, ADK; adenosine kinase [EC:2.7.1.20]	84.4906	16.7863	2.33151	67.7044	0.992871		84.4906	24.9083	1.76216	59.5823	0.969512		16.7863	24.9083	-0.569347	8.12206	0.512682		39	5	2
KO:K00413	CYC1, CYT1, petC; ubiquinol-cytochrome c reductase cytochrome c1 subunit	12.9986	10.0718	0.368037	2.9268	0.425849		12.9986	12.4542	0.0617242	0.544401	0.259633		10.0718	12.4542	-0.306312	2.3824	0.328493		6	3	1			KO:K00857	tdk, TK; thymidine kinase [EC:2.7.1.21]	171.148	97.3603	0.813836	73.7874	0.786831		171.148	62.2708	1.45861	108.877	0.939079		97.3603	62.2708	0.644778	35.0895	0.673011		79	29	5
KO:K00425	cydA; cytochrome d ubiquinol oxidase subunit I [EC:1.10.3.14]	175.481	184.649	-0.0734732	9.1683	0.263401		175.481	87.1791	1.00926	88.3014	0.911077		184.649	87.1791	1.08273	97.4697	0.915791		81	55	7			KO:K00858	ppnK, NADK; NAD+ kinase [EC:2.7.1.23]	407.288	500.23	-0.296543	92.9423	0.559986		407.288	1021.24	-1.3262	613.953	0.935076		500.23	1021.24	-1.02966	521.01	0.914942		188	149	82
KO:K00426	cydB; cytochrome d ubiquinol oxidase subunit II [EC:1.10.3.14]	147.317	47.0015	1.64814	100.315	0.964036		147.317	1.08321	7.08746	146.234	0.999909		47.0015	1.67863	4.80735	45.3229	0.993424		68	14	0			KO:K00862	eryA; erythritol kinase (D-erythritol 1-phosphate-forming) [EC:2.7.1.215]	19.4978	1.08321	4.16993	18.4146	0.955362		19.4978	1.08321	4.16993	18.4146	0.950969		NA	NA	NA	NA	NA		9	0	0
KO:K00428	E1.11.1.5; cytochrome c peroxidase [EC:1.11.1.5]	168.981	97.3603	0.795458	71.621	0.780654		168.981	12.4542	3.76216	156.527	0.999909		97.3603	12.4542	2.96671	84.9061	0.998057		78	29	1			KO:K00863	DAK, TKFC; triose/dihydroxyacetone kinase / FAD-AMP lyase (cyclizing) [EC:2.7.1.28 2.7.1.29 4.6.1.15]	17.3314	1.08321	4	16.2482	0.943531		17.3314	1.08321	4	16.2482	0.939883		NA	NA	NA	NA	NA		8	0	0
KO:K00432	gpx; glutathione peroxidase [EC:1.11.1.9]	54.1607	3.35725	4.01189	50.8034	0.998087		54.1607	1.08321	5.64386	53.0774	0.997021		3.35725	1.67863	1	1.67863	0.471978		25	1	0			KO:K00864	glpK, GK; glycerol kinase [EC:2.7.1.30]	231.808	261.866	-0.175899	30.058	0.46413		231.808	112.087	1.0483	119.72	0.912009		261.866	112.087	1.2242	149.778	0.927316		107	78	9
KO:K00433	cpo; non-heme chloroperoxidase [EC:1.11.1.10]	6.49928	3.35725	0.952999	3.14203	0.563281		6.49928	12.4542	-0.938276	5.95488	0.660053		3.35725	12.4542	-1.89127	9.0969	0.822755		3	1	1			KO:K00865	glxK, garK; glycerate 2-kinase [EC:2.7.1.165]	168.981	97.3603	0.795458	71.621	0.780654		168.981	49.8166	1.76216	119.165	0.971495		97.3603	49.8166	0.966706	47.5437	0.855103		78	29	4
KO:K00435	hemQ; Fe-coproporphyrin III decarboxylase [EC:1.11.1.-]	4.33285	1.08321	2	3.24964	0.66769		4.33285	1.08321	2	3.24964	0.67548		NA	NA	NA	NA	NA		2	0	0			KO:K00870	E2.7.1.37; protein kinase [EC:2.7.1.37]	25.9971	1.08321	4.58496	24.9139	0.97663		25.9971	1.08321	4.58496	24.9139	0.972482		NA	NA	NA	NA	NA		12	0	0
KO:K00436	hoxH; NAD-reducing hydrogenase large subunit [EC:1.12.1.2]	106.155	63.7878	0.734819	42.3671	0.757584		106.155	74.7249	0.506509	31.4299	0.718004		63.7878	74.7249	-0.22831	10.9372	0.38108		49	19	6			KO:K00873	PK, pyk; pyruvate kinase [EC:2.7.1.40]	600.1	436.443	0.459411	163.657	0.660655		600.1	236.629	1.34258	363.471	0.935122		436.443	236.629	0.883165	199.814	0.854796		277	130	19
KO:K00437	hydB; [NiFe] hydrogenase large subunit [EC:1.12.2.1]	36.8292	23.5008	0.648144	13.3285	0.680782		36.8292	1.08321	5.08746	35.746	0.988978		23.5008	1.67863	3.80735	21.8221	0.956811		17	7	0			KO:K00874	kdgK; 2-dehydro-3-deoxygluconokinase [EC:2.7.1.45]	173.314	181.292	-0.0649228	7.97747	0.254393		173.314	74.7249	1.21373	98.5892	0.920033		181.292	74.7249	1.27865	106.567	0.932757		80	54	6
KO:K00441	frhB; coenzyme F420 hydrogenase subunit beta [EC:1.12.98.1]	84.4906	201.435	-1.25345	116.944	0.91202		84.4906	24.9083	1.76216	59.5823	0.969512		201.435	24.9083	3.01562	176.527	0.999489		39	60	2			KO:K00875	E2.7.1.47; D-ribulokinase [EC:2.7.1.47]	45.4949	6.7145	2.76035	38.7804	0.991464		45.4949	1.08321	5.39232	44.4117	0.994315		6.7145	1.67863	2	5.03588	0.7284		21	2	0
KO:K00442	frhD; coenzyme F420 hydrogenase subunit delta	8.6657	16.7863	-0.953892	8.12055	0.696663		8.6657	1.08321	3	7.58249	0.828094		16.7863	1.67863	3.32193	15.1076	0.920822		4	5	0			KO:K00876	udk, UCK; uridine kinase [EC:2.7.1.48]	179.813	151.076	0.251223	28.7371	0.519003		179.813	49.8166	1.8518	129.997	0.973698		151.076	49.8166	1.60058	101.26	0.970485		83	45	4
KO:K00446	dmpB, xylE; catechol 2,3-dioxygenase [EC:1.13.11.2]	121.32	161.148	-0.409571	39.8282	0.619278		121.32	49.8166	1.28412	71.5032	0.924977		161.148	49.8166	1.69369	111.331	0.970914		56	48	4			KO:K00879	fucK; L-fuculokinase [EC:2.7.1.51]	10.8321	36.9298	-1.76947	26.0976	0.946568		10.8321	24.9083	-1.20131	14.0762	0.847688		36.9298	24.9083	0.568157	12.0215	0.559665		5	11	2
KO:K00448	pcaG; protocatechuate 3,4-dioxygenase, alpha subunit [EC:1.13.11.3]	2.16643	3.35725	-0.631963	1.19083	0.415923		2.16643	1.08321	1	1.08321	0.511588		3.35725	1.67863	1	1.67863	0.471978		1	1	0			KO:K00880	lyxK; L-xylulokinase [EC:2.7.1.53]	15.165	6.7145	1.17539	8.45048	0.762286		15.165	1.08321	3.80735	14.0818	0.925928		6.7145	1.67863	2	5.03588	0.7284		7	2	0
KO:K00449	pcaH; protocatechuate 3,4-dioxygenase, beta subunit [EC:1.13.11.3]	10.8321	10.0718	0.105002	0.760377	0.216798		10.8321	1.08321	3.32193	9.74892	0.867684		10.0718	1.67863	2.58496	8.39313	0.821722		5	3	0			KO:K00882	fruK; 1-phosphofructokinase [EC:2.7.1.56]	123.486	97.3603	0.342946	26.126	0.583468		123.486	286.446	-1.21391	162.959	0.92028		97.3603	286.446	-1.55686	189.085	0.946768		57	29	23
KO:K00450	E1.13.11.4; gentisate 1,2-dioxygenase [EC:1.13.11.4]	2.16643	20.1435	-3.21693	17.9771	0.949399		2.16643	12.4542	-2.52324	10.2877	0.877509		20.1435	12.4542	0.693688	7.68935	0.534486		1	6	1			KO:K00884	NAGK, nagK; N-acetylglucosamine kinase [EC:2.7.1.59]	43.3285	30.2153	0.52004	13.1133	0.630353		43.3285	12.4542	1.79869	30.8744	0.955575		30.2153	12.4542	1.27865	17.7611	0.869697		20	9	1
KO:K00451	HGD, hmgA; homogentisate 1,2-dioxygenase [EC:1.13.11.5]	106.155	40.287	1.39778	65.8679	0.922975		106.155	12.4542	3.09147	93.7007	0.998867		40.287	12.4542	1.69369	27.8329	0.94639		49	12	1			KO:K00895	pfp, PFP; diphosphate-dependent phosphofructokinase [EC:2.7.1.90]	45.4949	1.08321	5.39232	44.4117	0.9968		45.4949	1.08321	5.39232	44.4117	0.994315		NA	NA	NA	NA	NA		21	0	0
KO:K00452	HAAO; 3-hydroxyanthranilate 3,4-dioxygenase [EC:1.13.11.6]	6.49928	3.35725	0.952999	3.14203	0.563281		6.49928	1.08321	2.58496	5.41607	0.770097		3.35725	1.67863	1	1.67863	0.471978		3	1	0			KO:K00899	mtnK; 5-methylthioribose kinase [EC:2.7.1.100]	19.4978	3.35725	2.53796	16.1406	0.938143		19.4978	12.4542	0.646687	7.04368	0.648401		3.35725	12.4542	-1.89127	9.0969	0.822755		9	1	1
KO:K00453	TDO2, kynA; tryptophan 2,3-dioxygenase [EC:1.13.11.11]	49.8278	20.1435	1.30664	29.6843	0.899914		49.8278	1.08321	5.52356	48.7446	0.995641		20.1435	1.67863	3.58496	18.4649	0.941941		23	6	0			KO:K00901	dgkA, DGK; diacylglycerol kinase (ATP) [EC:2.7.1.107]	145.151	94.003	0.626771	51.1475	0.73913		145.151	24.9083	2.54285	120.242	0.994425		94.003	24.9083	1.91608	69.0947	0.975476		67	28	2
KO:K00454	LOX2S; lipoxygenase [EC:1.13.11.12]	4.33285	1.08321	2	3.24964	0.66769		4.33285	1.08321	2	3.24964	0.67548		NA	NA	NA	NA	NA		2	0	0			KO:K00917	lacC; tagatose 6-phosphate kinase [EC:2.7.1.144]	93.1563	80.574	0.209339	12.5823	0.47699		93.1563	273.991	-1.55641	180.835	0.948967		80.574	273.991	-1.76574	193.417	0.972714		43	24	22
KO:K00455	hpaD, hpcB; 3,4-dihydroxyphenylacetate 2,3-dioxygenase [EC:1.13.11.15]	1.08321	3.35725	-1.63196	2.27404	0.59227		NA	NA	NA	NA	NA		3.35725	1.67863	1	1.67863	0.471978		0	1	0			KO:K00919	ispE; 4-diphosphocytidyl-2-C-methyl-D-erythritol kinase [EC:2.7.1.148]	318.465	295.438	0.108277	23.0265	0.297598		318.465	112.087	1.50651	206.377	0.948867		295.438	112.087	1.39823	183.351	0.94235		147	88	9
KO:K00456	CDO1; cysteine dioxygenase [EC:1.13.11.20]	2.16643	1.08321	1	1.08321	0.485879		2.16643	1.08321	1	1.08321	0.511588		NA	NA	NA	NA	NA		1	0	0			KO:K00924	E2.7.1.-; kinase [EC:2.7.1.-]	296.8	120.861	1.29614	175.939	0.913718		296.8	24.9083	3.57479	271.892	0.99989		120.861	24.9083	2.27865	95.9527	0.989139		137	36	2
KO:K00457	HPD, hppD; 4-hydroxyphenylpyruvate dioxygenase [EC:1.13.11.27]	140.818	60.4305	1.22048	80.3872	0.911505		140.818	1.08321	7.02237	139.734	0.999881		60.4305	1.67863	5.16993	58.7519	0.997044		65	18	0			KO:K00925	ackA; acetate kinase [EC:2.7.2.1]	190.645	110.789	0.783074	79.8562	0.779556		190.645	24.9083	2.93619	165.737	0.998721		110.789	24.9083	2.15312	85.881	0.987768		88	33	2
KO:K00459	ncd2, npd; nitronate monooxygenase [EC:1.13.12.16]	58.4935	47.0015	0.315569	11.492	0.543154		58.4935	24.9083	1.23165	33.5852	0.911387		47.0015	24.9083	0.91608	22.0932	0.820137		27	14	2			KO:K00926	arcC; carbamate kinase [EC:2.7.2.2]	162.482	214.864	-0.403145	52.3821	0.619827		162.482	572.891	-1.81798	410.409	0.973798		214.864	572.891	-1.41484	358.027	0.94236		75	64	46
KO:K00463	IDO, INDO; indoleamine 2,3-dioxygenase [EC:1.13.11.52]	95.3227	10.0718	3.24251	85.251	0.999562		95.3227	1.08321	6.45943	94.2395	0.999625		10.0718	1.67863	2.58496	8.39313	0.821722		44	3	0			KO:K00936	pdtaS; two-component system, sensor histidine kinase PdtaS [EC:2.7.13.3]	1072.38	496.873	1.10987	575.508	0.900978		1072.38	186.812	2.52116	885.569	0.99459		496.873	186.812	1.41129	310.061	0.94236		495	148	15
KO:K00464	diox1; all-trans-8'-apo-beta-carotenal 15,15'-oxygenase [EC:1.13.11.75]	15.165	1.08321	3.80735	14.0818	0.928123		15.165	1.08321	3.80735	14.0818	0.925928		NA	NA	NA	NA	NA		7	0	0			KO:K00937	ppk; polyphosphate kinase [EC:2.7.4.1]	188.479	43.6443	2.11054	144.835	0.984858		188.479	1.08321	7.44294	187.396	0.999963		43.6443	1.67863	4.70044	41.9656	0.991491		87	13	0
KO:K00467	E1.13.12.4; lactate 2-monooxygenase [EC:1.13.12.4]	8.6657	6.7145	0.368037	1.9512	0.385921		8.6657	1.08321	3	7.58249	0.828094		6.7145	1.67863	2	5.03588	0.7284		4	2	0			KO:K00942	E2.7.4.8, gmk; guanylate kinase [EC:2.7.4.8]	329.297	265.223	0.312183	64.0739	0.564019		329.297	112.087	1.55476	217.209	0.948995		265.223	112.087	1.24258	153.135	0.92748		152	79	9
KO:K00472	P4HA; prolyl 4-hydroxylase [EC:1.14.11.2]	1.08321	3.35725	-1.63196	2.27404	0.59227		NA	NA	NA	NA	NA		3.35725	1.67863	1	1.67863	0.471978		0	1	0			KO:K00949	thiN, TPK1, THI80; thiamine pyrophosphokinase [EC:2.7.6.2]	71.4921	43.6443	0.711991	27.8478	0.744647		71.4921	24.9083	1.52116	46.5837	0.944087		43.6443	24.9083	0.809165	18.736	0.78064		33	13	2
KO:K00477	PHYH; phytanoyl-CoA hydroxylase [EC:1.14.11.18]	10.8321	10.0718	0.105002	0.760377	0.216798		10.8321	37.3625	-1.78627	26.5303	0.948547		10.0718	37.3625	-1.89127	27.2907	0.95224		5	3	3			KO:K00950	folK; 2-amino-4-hydroxy-6-hydroxymethyldihydropteridine diphosphokinase [EC:2.7.6.3]	227.475	208.15	0.128086	19.3252	0.419166		227.475	112.087	1.02108	115.387	0.911433		208.15	112.087	0.892996	96.0622	0.855993		105	62	9
KO:K00479	gbcA; glycine betaine catabolism A	23.8307	23.5008	0.0201133	0.329929	0.216798		23.8307	1.08321	4.45943	22.7475	0.966697		23.5008	1.67863	3.80735	21.8221	0.956811		11	7	0			KO:K00951	relA; GTP pyrophosphokinase [EC:2.7.6.5]	589.268	382.727	0.622609	206.541	0.738941		589.268	149.45	1.97926	439.818	0.977838		382.727	149.45	1.35665	233.277	0.941614		272	114	12
KO:K00480	E1.14.13.1; salicylate hydroxylase [EC:1.14.13.1]	4.33285	3.35725	0.368037	0.975601	0.320427		4.33285	1.08321	2	3.24964	0.67548		3.35725	1.67863	1	1.67863	0.471978		2	1	0			KO:K00952	nadM; nicotinamide-nucleotide adenylyltransferase [EC:2.7.7.1]	62.8264	181.292	-1.52887	118.465	0.939499		62.8264	747.249	-3.57215	684.423	0.999909		181.292	747.249	-2.04328	565.958	0.987758		29	54	60
KO:K00481	pobA; p-hydroxybenzoate 3-monooxygenase [EC:1.14.13.2]	10.8321	20.1435	-0.894998	9.31138	0.711591		10.8321	1.08321	3.32193	9.74892	0.867684		20.1435	1.67863	3.58496	18.4649	0.941941		5	6	0			KO:K00954	E2.7.7.3A, coaD, kdtB; pantetheine-phosphate adenylyltransferase [EC:2.7.7.3]	337.962	255.151	0.405511	82.8114	0.622083		337.962	124.542	1.44024	213.421	0.93843		255.151	124.542	1.03472	130.61	0.914839		156	76	10
KO:K00483	hpaB; 4-hydroxyphenylacetate 3-monooxygenase [EC:1.14.14.9]	149.483	174.577	-0.223879	25.0937	0.500377		149.483	161.904	-0.115154	12.4206	0.460674		174.577	161.904	0.108725	12.673	0.292626		69	52	13			KO:K00955	cysNC; bifunctional enzyme CysN/CysC [EC:2.7.7.4 2.7.1.25]	32.4964	1.08321	4.90689	31.4132	0.988658		32.4964	1.08321	4.90689	31.4132	0.985122		NA	NA	NA	NA	NA		15	0	0
KO:K00484	hpaC; flavin reductase (NADH) [EC:1.5.1.36]	10.8321	3.35725	1.68996	7.47488	0.794329		10.8321	1.08321	3.32193	9.74892	0.867684		3.35725	1.67863	1	1.67863	0.471978		5	1	0			KO:K00956	cysN; sulfate adenylyltransferase subunit 1 [EC:2.7.7.4]	17.3314	3.35725	2.36804	13.9742	0.91268		17.3314	1.08321	4	16.2482	0.939883		3.35725	1.67863	1	1.67863	0.471978		8	1	0
KO:K00486	KMO; kynurenine 3-monooxygenase [EC:1.14.13.9]	6.49928	3.35725	0.952999	3.14203	0.563281		6.49928	1.08321	2.58496	5.41607	0.770097		3.35725	1.67863	1	1.67863	0.471978		3	1	0			KO:K00957	cysD; sulfate adenylyltransferase subunit 2 [EC:2.7.7.4]	30.33	1.08321	4.80735	29.2468	0.986179		30.33	1.08321	4.80735	29.2468	0.982279		NA	NA	NA	NA	NA		14	0	0
KO:K00493	E1.14.14.1; unspecific monooxygenase [EC:1.14.14.1]	15.165	6.7145	1.17539	8.45048	0.762286		15.165	1.08321	3.80735	14.0818	0.925928		6.7145	1.67863	2	5.03588	0.7284		7	2	0			KO:K00962	pnp, PNPT1; polyribonucleotide nucleotidyltransferase [EC:2.7.7.8]	660.76	540.517	0.289785	120.243	0.553946		660.76	199.266	1.72943	461.493	0.970727		540.517	199.266	1.43964	341.251	0.944866		305	161	16
KO:K00496	alkB1_2, alkM; alkane 1-monooxygenase [EC:1.14.15.3]	21.6643	1.08321	4.32193	20.581	0.964113		21.6643	1.08321	4.32193	20.581	0.959706		NA	NA	NA	NA	NA		10	0	0			KO:K00966	GMPP; mannose-1-phosphate guanylyltransferase [EC:2.7.7.13]	153.816	258.508	-0.749003	104.692	0.775275		153.816	323.808	-1.07393	169.992	0.912594		258.508	323.808	-0.324928	65.2997	0.521098		71	77	26
KO:K00499	CMO; choline monooxygenase [EC:1.14.15.7]	12.9986	3.35725	1.953	9.64131	0.842279		12.9986	1.08321	3.58496	11.9153	0.895778		3.35725	1.67863	1	1.67863	0.471978		6	1	0			KO:K00970	pcnB; poly(A) polymerase [EC:2.7.7.19]	506.944	402.87	0.331511	104.074	0.585853		506.944	186.812	1.44024	320.131	0.938448		402.87	186.812	1.10873	216.058	0.917417		234	120	15
KO:K00500	phhA, PAH; phenylalanine-4-hydroxylase [EC:1.14.16.1]	82.3242	33.5725	1.29404	48.7517	0.911385		82.3242	1.08321	6.24793	81.241	0.999305		33.5725	1.67863	4.32193	31.8939	0.982307		38	10	0			KO:K00971	manC, cpsB; mannose-1-phosphate guanylyltransferase [EC:2.7.7.13]	327.13	271.937	0.266591	55.193	0.540717		327.13	74.7249	2.1302	252.405	0.987077		271.937	74.7249	1.86361	197.212	0.976529		151	81	6
KO:K00507	SCD, desC; stearoyl-CoA desaturase (Delta-9 desaturase) [EC:1.14.19.1]	62.8264	10.0718	2.64106	52.7546	0.995058		62.8264	1.08321	5.85798	61.7431	0.998063		10.0718	1.67863	2.58496	8.39313	0.821722		29	3	0			KO:K00972	UAP1; UDP-N-acetylglucosamine/UDP-N-acetylgalactosamine diphosphorylase [EC:2.7.7.23 2.7.7.83]	34.6628	20.1435	0.783074	14.5193	0.71534		34.6628	1.08321	5	33.5796	0.987041		20.1435	1.67863	3.58496	18.4649	0.941941		16	6	0
KO:K00508	E1.14.19.3; linoleoyl-CoA desaturase [EC:1.14.19.3]	8.6657	1.08321	3	7.58249	0.825858		8.6657	1.08321	3	7.58249	0.828094		NA	NA	NA	NA	NA		4	0	0			KO:K00975	glgC; glucose-1-phosphate adenylyltransferase [EC:2.7.7.27]	340.129	228.293	0.575194	111.836	0.734154		340.129	74.7249	2.18642	265.404	0.987553		228.293	74.7249	1.61123	153.568	0.970792		157	68	6
KO:K00510	HMOX1; heme oxygenase 1 [EC:1.14.14.18]	19.4978	1.08321	4.16993	18.4146	0.955362		19.4978	1.08321	4.16993	18.4146	0.950969		NA	NA	NA	NA	NA		9	0	0			KO:K00978	rfbF; glucose-1-phosphate cytidylyltransferase [EC:2.7.7.33]	77.9913	26.858	1.53796	51.1333	0.937757		77.9913	12.4542	2.64669	65.5372	0.995787		26.858	12.4542	1.10873	14.4039	0.831591		36	8	1
KO:K00514	ZDS, crtQ; zeta-carotene desaturase [EC:1.3.5.6]	54.1607	6.7145	3.01189	47.4461	0.99674		54.1607	1.08321	5.64386	53.0774	0.997021		6.7145	1.67863	2	5.03588	0.7284		25	2	0			KO:K00979	kdsB; 3-deoxy-manno-octulosonate cytidylyltransferase (CMP-KDO synthetase) [EC:2.7.7.38]	264.304	161.148	0.713811	103.156	0.760098		264.304	62.2708	2.08557	202.033	0.986931		161.148	62.2708	1.37176	98.8773	0.941195		122	48	5
KO:K00517	CYP81F; indol-3-yl-methylglucosinolate hydroxylase [EC:1.14.-.-]	56.3271	16.7863	1.74655	39.5408	0.960321		56.3271	12.4542	2.1772	43.8729	0.981448		16.7863	12.4542	0.430653	4.3321	0.416077		26	5	1			KO:K00980	tagD; glycerol-3-phosphate cytidylyltransferase [EC:2.7.7.39]	43.3285	16.7863	1.36804	26.5423	0.903792		43.3285	1.08321	5.32193	42.2453	0.993411		16.7863	1.67863	3.32193	15.1076	0.920822		20	5	0
KO:K00518	sodN; nickel superoxide dismutase [EC:1.15.1.1]	8.6657	20.1435	-1.21693	11.4778	0.811857		8.6657	12.4542	-0.523238	3.78845	0.527436		20.1435	12.4542	0.693688	7.68935	0.534486		4	6	1			KO:K00981	E2.7.7.41, CDS1, CDS2, cdsA; phosphatidate cytidylyltransferase [EC:2.7.7.41]	320.631	265.223	0.273709	55.4082	0.540717		320.631	124.542	1.36429	196.09	0.935423		265.223	124.542	1.09058	140.681	0.916629		148	79	10
KO:K00520	merA; mercuric reductase [EC:1.16.1.1]	184.146	208.15	-0.176769	24.0034	0.463504		184.146	410.987	-1.15824	226.841	0.916907		208.15	410.987	-0.981473	202.838	0.861004		85	62	33			KO:K00982	glnE; [glutamine synthetase] adenylyltransferase / [glutamine synthetase]-adenylyl-L-tyrosine phosphorylase [EC:2.7.7.42 2.7.7.89]	257.805	214.864	0.262854	42.9406	0.535595		257.805	498.166	-0.950349	240.362	0.860428		214.864	498.166	-1.2132	283.302	0.923134		119	64	40
KO:K00523	ascD, ddhD, rfbI; CDP-4-dehydro-6-deoxyglucose reductase, E3 [EC:1.17.1.1]	21.6643	20.1435	0.105002	1.52075	0.245487		21.6643	12.4542	0.79869	9.21011	0.698912		20.1435	12.4542	0.693688	7.68935	0.534486		10	6	1			KO:K00983	neuA; N-acylneuraminate cytidylyltransferase [EC:2.7.7.43]	75.8249	20.1435	1.91236	55.6814	0.972418		75.8249	1.08321	6.12928	74.7417	0.999077		20.1435	1.67863	3.58496	18.4649	0.941941		35	6	0
KO:K00524	nrdJ; ribonucleotide reductase, class II [EC:1.17.4.1]	34.6628	1.08321	5	33.5796	0.990666		34.6628	1.08321	5	33.5796	0.987041		NA	NA	NA	NA	NA		16	0	0			KO:K00986	E2.7.7.49; RNA-directed DNA polymerase [EC:2.7.7.49]	62.8264	23.5008	1.41866	39.3256	0.920788		62.8264	12.4542	2.33474	50.3722	0.989901		23.5008	12.4542	0.91608	11.0466	0.744621		29	7	1
KO:K00525	E1.17.4.1A, nrdA, nrdE; ribonucleoside-diphosphate reductase alpha chain [EC:1.17.4.1]	1453.67	1440.26	0.0133717	13.4112	0.219072		1453.67	2017.57	-0.472919	563.901	0.711588		1440.26	2017.57	-0.486291	577.312	0.619523		671	429	162			KO:K00989	rph; ribonuclease PH [EC:2.7.7.56]	255.638	235.008	0.121397	20.6307	0.409763		255.638	124.542	1.03748	131.097	0.911744		235.008	124.542	0.91608	110.466	0.858315		118	70	10
KO:K00526	E1.17.4.1B, nrdB, nrdF; ribonucleoside-diphosphate reductase beta chain [EC:1.17.4.1]	197.145	147.719	0.4164	49.4257	0.643832		197.145	99.6332	0.984556	97.5115	0.860547		147.719	99.6332	0.568157	48.0858	0.638648		91	44	8			KO:K00990	glnD; [protein-PII] uridylyltransferase [EC:2.7.7.59]	184.146	104.075	0.823231	80.0714	0.787534		184.146	74.7249	1.30119	109.421	0.926101		104.075	74.7249	0.477959	29.3499	0.594764		85	31	6
KO:K00527	rtpR; ribonucleoside-triphosphate reductase (thioredoxin) [EC:1.17.4.2]	188.479	493.516	-1.38869	305.037	0.923473		188.479	149.45	0.334743	39.0292	0.634948		493.516	149.45	1.72344	344.066	0.971661		87	147	12			KO:K00992	murU; N-acetyl-alpha-D-muramate 1-phosphate uridylyltransferase [EC:2.7.7.99]	17.3314	20.1435	-0.216926	2.8121	0.398945		17.3314	1.08321	4	16.2482	0.939883		20.1435	1.67863	3.58496	18.4649	0.941941		8	6	0
KO:K00528	fpr; ferredoxin/flavodoxin---NADP+ reductase [EC:1.18.1.2 1.19.1.1]	236.14	211.507	0.158941	24.6336	0.446165		236.14	99.6332	1.24495	136.507	0.924347		211.507	99.6332	1.08601	111.874	0.916476		109	63	8			KO:K00995	pgsA, PGS1; CDP-diacylglycerol---glycerol-3-phosphate 3-phosphatidyltransferase [EC:2.7.8.5]	350.961	315.582	0.153298	35.3794	0.439671		350.961	74.7249	2.23165	276.236	0.989124		315.582	74.7249	2.07835	240.857	0.98828		162	94	6
KO:K00529	hcaD; 3-phenylpropionate/trans-cinnamate dioxygenase ferredoxin reductase component [EC:1.18.1.3]	38.9957	43.6443	-0.162478	4.6486	0.40779		38.9957	1.08321	5.16993	37.9125	0.990541		43.6443	1.67863	4.70044	41.9656	0.991491		18	13	0			KO:K01000	mraY; phospho-N-acetylmuramoyl-pentapeptide-transferase [EC:2.7.8.13]	450.617	386.084	0.222986	64.5327	0.50266		450.617	136.996	1.71777	313.621	0.970718		386.084	136.996	1.49478	249.088	0.946472		208	115	11
KO:K00533	E1.12.7.2L; ferredoxin hydrogenase large subunit [EC:1.12.7.2]	6.49928	16.7863	-1.36893	10.287	0.809		6.49928	1.08321	2.58496	5.41607	0.770097		16.7863	1.67863	3.32193	15.1076	0.920822		3	5	0			KO:K01001	ALG7; UDP-N-acetylglucosamine--dolichyl-phosphate N-acetylglucosaminephosphotransferase [EC:2.7.8.15]	47.6614	211.507	-2.14981	163.845	0.985038		47.6614	236.629	-2.31173	188.968	0.989115		211.507	236.629	-0.161922	25.1221	0.343444		22	63	19
KO:K00534	E1.12.7.2S; ferredoxin hydrogenase small subunit [EC:1.12.7.2]	2.16643	1.08321	1	1.08321	0.485879		2.16643	1.08321	1	1.08321	0.511588		NA	NA	NA	NA	NA		1	0	0			KO:K01008	selD, SEPHS; selenide, water dikinase [EC:2.7.9.3]	192.812	144.362	0.417505	48.4501	0.643737		192.812	87.1791	1.14514	105.633	0.916651		144.362	87.1791	0.727635	57.1827	0.7		89	43	7
KO:K00537	ARSC1, arsC; arsenate reductase [EC:1.20.4.1]	32.4964	13.429	1.27493	19.0674	0.87343		32.4964	12.4542	1.38365	20.0422	0.89575		13.429	12.4542	0.108725	0.974849	0.206054		15	4	1			KO:K01012	bioB; biotin synthase [EC:2.8.1.6]	294.634	288.724	0.0292346	5.91035	0.231537		294.634	112.087	1.3943	182.547	0.935971		288.724	112.087	1.36506	176.636	0.941604		136	86	9
KO:K00540	NA	426.786	325.653	0.390176	101.133	0.617261		426.786	286.446	0.575252	140.34	0.773487		325.653	286.446	0.185076	39.2078	0.375803		197	97	23			KO:K01028	E2.8.3.5A, scoA; 3-oxoacid CoA-transferase subunit A [EC:2.8.3.5]	32.4964	50.3588	-0.631963	17.8624	0.699357		32.4964	1.08321	4.90689	31.4132	0.985122		50.3588	1.67863	4.90689	48.6801	0.994416		15	15	0
KO:K00543	ASMT; acetylserotonin N-methyltransferase [EC:2.1.1.4]	4.33285	1.08321	2	3.24964	0.66769		4.33285	1.08321	2	3.24964	0.67548		NA	NA	NA	NA	NA		2	0	0			KO:K01029	E2.8.3.5B, scoB; 3-oxoacid CoA-transferase subunit B [EC:2.8.3.5]	12.9986	40.287	-1.63196	27.2885	0.947006		12.9986	12.4542	0.0617242	0.544401	0.259633		40.287	12.4542	1.69369	27.8329	0.94639		6	12	1
KO:K00544	BHMT; betaine-homocysteine S-methyltransferase [EC:2.1.1.5]	4.33285	1.08321	2	3.24964	0.66769		4.33285	1.08321	2	3.24964	0.67548		NA	NA	NA	NA	NA		2	0	0			KO:K01031	pcaI; 3-oxoadipate CoA-transferase, alpha subunit [EC:2.8.3.6]	2.16643	16.7863	-2.95389	14.6198	0.926716		2.16643	1.08321	1	1.08321	0.511588		16.7863	1.67863	3.32193	15.1076	0.920822		1	5	0
KO:K00547	mmuM, BHMT2; homocysteine S-methyltransferase [EC:2.1.1.10]	301.133	184.649	0.705618	116.484	0.760106		301.133	87.1791	1.78835	213.954	0.971705		184.649	87.1791	1.08273	97.4697	0.915791		139	55	7			KO:K01039	gctA; glutaconate CoA-transferase, subunit A [EC:2.8.3.12]	110.488	157.791	-0.514127	47.3031	0.683382		110.488	273.991	-1.31024	163.504	0.926275		157.791	273.991	-0.796118	116.201	0.828196		51	47	22
KO:K00548	metH, MTR; 5-methyltetrahydrofolate--homocysteine methyltransferase [EC:2.1.1.13]	818.909	540.517	0.599362	278.392	0.735432		818.909	336.262	1.28412	482.647	0.926101		540.517	336.262	0.684755	204.255	0.696175		378	161	27			KO:K01040	gctB; glutaconate CoA-transferase, subunit B [EC:2.8.3.12]	103.988	191.363	-0.879891	87.3749	0.830036		103.988	286.446	-1.46184	182.457	0.939234		191.363	286.446	-0.581947	95.0823	0.674238		48	57	23
KO:K00549	metE; 5-methyltetrahydropteroyltriglutamate--homocysteine methyltransferase [EC:2.1.1.14]	522.109	674.807	-0.370126	152.699	0.607653		522.109	2540.65	-2.28277	2018.54	0.989152		674.807	2540.65	-1.91265	1865.84	0.977102		241	201	204			KO:K01046	lip, TGL2; triacylglycerol lipase [EC:3.1.1.3]	23.8307	30.2153	-0.342457	6.38457	0.502179		23.8307	1.08321	4.45943	22.7475	0.966697		30.2153	1.67863	4.16993	28.5366	0.977255		11	9	0
KO:K00554	trmD; tRNA (guanine37-N1)-methyltransferase [EC:2.1.1.228]	446.284	426.371	0.0658524	19.9129	0.264233		446.284	199.266	1.16326	247.017	0.916907		426.371	199.266	1.09741	227.104	0.917355		206	127	16			KO:K01048	pldB; lysophospholipase [EC:3.1.1.5]	30.33	6.7145	2.17539	23.6155	0.959866		30.33	1.08321	4.80735	29.2468	0.982279		6.7145	1.67863	2	5.03588	0.7284		14	2	0
KO:K00555	TRMT1, trm1; tRNA (guanine26-N2/guanine27-N2)-dimethyltransferase [EC:2.1.1.215 2.1.1.216]	90.9899	224.936	-1.30574	133.946	0.913718		90.9899	1170.69	-3.68551	1079.7	0.999954		224.936	1170.69	-2.37977	945.755	0.99414		42	67	94			KO:K01051	E3.1.1.11; pectinesterase [EC:3.1.1.11]	10.8321	10.0718	0.105002	0.760377	0.216798		10.8321	37.3625	-1.78627	26.5303	0.948547		10.0718	37.3625	-1.89127	27.2907	0.95224		5	3	3
KO:K00556	trmH; tRNA (guanosine-2'-O-)-methyltransferase [EC:2.1.1.34]	64.9928	117.504	-0.854356	52.511	0.791035		64.9928	49.8166	0.383652	15.1762	0.62707		117.504	49.8166	1.23801	67.6872	0.925762		30	35	4			KO:K01053	E3.1.1.17, gnl, RGN; gluconolactonase [EC:3.1.1.17]	142.984	60.4305	1.24251	82.5536	0.911659		142.984	12.4542	3.52116	130.53	0.999762		60.4305	12.4542	2.27865	47.9764	0.983678		66	18	1
KO:K00557	trmA; tRNA (uracil-5-)-methyltransferase [EC:2.1.1.35]	12.9986	13.429	-0.0470009	0.430448	0.216798		12.9986	1.08321	3.58496	11.9153	0.895778		13.429	1.67863	3	11.7504	0.877572		6	4	0			KO:K01055	pcaD; 3-oxoadipate enol-lactonase [EC:3.1.1.24]	110.488	127.576	-0.207466	17.0878	0.484257		110.488	49.8166	1.14919	60.6711	0.914851		127.576	49.8166	1.35665	77.7589	0.940427		51	38	4
KO:K00558	DNMT1, dcm; DNA (cytosine-5)-methyltransferase 1 [EC:2.1.1.37]	218.809	268.58	-0.29568	49.7711	0.559497		218.809	485.712	-1.15043	266.903	0.916852		268.58	485.712	-0.854749	217.132	0.850961		101	80	39			KO:K01060	cah; cephalosporin-C deacetylase [EC:3.1.1.41]	103.988	33.5725	1.63107	70.4159	0.963572		103.988	1.08321	6.58496	102.905	0.999762		33.5725	1.67863	4.32193	31.8939	0.982307		48	10	0
KO:K00559	E2.1.1.41, SMT1, ERG6; sterol 24-C-methyltransferase [EC:2.1.1.41]	2.16643	1.08321	1	1.08321	0.485879		2.16643	1.08321	1	1.08321	0.511588		NA	NA	NA	NA	NA		1	0	0			KO:K01061	E3.1.1.45; carboxymethylenebutenolidase [EC:3.1.1.45]	158.149	107.432	0.557861	50.7171	0.695805		158.149	74.7249	1.08162	83.4242	0.91231		107.432	74.7249	0.523763	32.7071	0.617427		73	32	6
KO:K00560	thyA, TYMS; thymidylate synthase [EC:2.1.1.45]	108.321	94.003	0.204538	14.3183	0.474108		108.321	136.996	-0.338814	28.6744	0.633467		94.003	136.996	-0.543352	42.9927	0.630395		50	28	11			KO:K01066	aes; acetyl esterase [EC:3.1.1.-]	21.6643	43.6443	-1.01048	21.98	0.866798		21.6643	12.4542	0.79869	9.21011	0.698912		43.6443	12.4542	1.80916	31.1901	0.957936		10	13	1
KO:K00564	rsmC; 16S rRNA (guanine1207-N2)-methyltransferase [EC:2.1.1.172]	30.33	47.0015	-0.631963	16.6716	0.694372		30.33	37.3625	-0.300846	7.0325	0.542542		47.0015	37.3625	0.331118	9.63905	0.457916		14	14	3			KO:K01067	E3.1.2.1, ACH1; acetyl-CoA hydrolase [EC:3.1.2.1]	84.4906	40.287	1.06848	44.2036	0.896208		84.4906	87.1791	-0.045191	2.68847	0.283211		40.287	87.1791	-1.11367	46.8921	0.91128		39	12	7
KO:K00566	mnmA, trmU; tRNA-uridine 2-sulfurtransferase [EC:2.8.1.13]	519.942	564.018	-0.11739	44.0759	0.410269		519.942	161.904	1.68321	358.038	0.970307		564.018	161.904	1.8006	402.114	0.972735		240	168	13			KO:K01069	gloB, HAGH; hydroxyacylglutathione hydrolase [EC:3.1.2.6]	186.313	80.574	1.20934	105.739	0.906966		186.313	136.996	0.443595	49.3169	0.697999		80.574	136.996	-0.765744	56.4217	0.821293		86	24	11
KO:K00567	ogt, MGMT; methylated-DNA-[protein]-cysteine S-methyltransferase [EC:2.1.1.63]	162.482	245.079	-0.592969	82.5974	0.734257		162.482	435.895	-1.4237	273.413	0.938256		245.079	435.895	-0.830733	190.816	0.836562		75	73	35			KO:K01077	E3.1.3.1, phoA, phoB; alkaline phosphatase [EC:3.1.3.1]	257.805	137.647	0.905302	120.157	0.832773		257.805	12.4542	4.37158	245.351	0.999982		137.647	12.4542	3.46628	125.193	0.999836		119	41	1
KO:K00568	ubiG; 2-polyprenyl-6-hydroxyphenyl methylase / 3-demethylubiquinone-9 3-methyltransferase [EC:2.1.1.222 2.1.1.64]	36.8292	53.716	-0.544501	16.8868	0.651776		36.8292	87.1791	-1.24313	50.3498	0.920764		53.716	87.1791	-0.69863	33.4631	0.686255		17	16	7			KO:K01078	PHO; acid phosphatase [EC:3.1.3.2]	4.33285	23.5008	-2.43932	19.1679	0.953303		4.33285	1.08321	2	3.24964	0.67548		23.5008	1.67863	3.80735	21.8221	0.956811		2	7	0
KO:K00569	TPMT, tpmT; thiopurine S-methyltransferase [EC:2.1.1.67]	10.8321	1.08321	3.32193	9.74892	0.867459		10.8321	1.08321	3.32193	9.74892	0.867684		NA	NA	NA	NA	NA		5	0	0			KO:K01079	serB, PSPH; phosphoserine phosphatase [EC:3.1.3.3]	58.4935	127.576	-1.125	69.082	0.901527		58.4935	112.087	-0.938276	53.5939	0.857092		127.576	112.087	0.186728	15.4881	0.366721		27	38	9
KO:K00570	pmtA; phosphatidylethanolamine/phosphatidyl-N-methylethanolamine N-methyltransferase [EC:2.1.1.17 2.1.1.71]	10.8321	10.0718	0.105002	0.760377	0.216798		10.8321	1.08321	3.32193	9.74892	0.867684		10.0718	1.67863	2.58496	8.39313	0.821722		5	3	0			KO:K01081	E3.1.3.5; 5'-nucleotidase [EC:3.1.3.5]	190.645	171.22	0.155043	19.4257	0.445144		190.645	37.3625	2.35123	153.283	0.99353		171.22	37.3625	2.19619	133.857	0.989272		88	51	3
KO:K00571	E2.1.1.72; site-specific DNA-methyltransferase (adenine-specific) [EC:2.1.1.72]	2036.44	1215.32	0.744708	821.116	0.774502		2036.44	1544.32	0.399082	492.125	0.67198		1215.32	1544.32	-0.345625	328.99	0.537226		940	362	124			KO:K01082	cysQ, MET22, BPNT1; 3'(2'), 5'-bisphosphate nucleotidase [EC:3.1.3.7]	69.3256	13.429	2.36804	55.8966	0.992124		69.3256	1.08321	6	68.2424	0.99873		13.429	1.67863	3	11.7504	0.877572		32	4	0
KO:K00573	E2.1.1.77, pcm; protein-L-isoaspartate(D-aspartate) O-methyltransferase [EC:2.1.1.77]	398.622	463.301	-0.216926	64.6783	0.50266		398.622	174.358	1.19297	224.264	0.92017		463.301	174.358	1.40989	288.942	0.94236		184	138	14			KO:K01083	E3.1.3.8; 3-phytase [EC:3.1.3.8]	51.9942	20.1435	1.36804	31.8507	0.911453		51.9942	1.08321	5.58496	50.911	0.996299		20.1435	1.67863	3.58496	18.4649	0.941941		24	6	0
KO:K00574	cfa; cyclopropane-fatty-acyl-phospholipid synthase [EC:2.1.1.79]	82.3242	13.429	2.61596	68.8952	0.996217		82.3242	12.4542	2.72469	69.87	0.996399		13.429	12.4542	0.108725	0.974849	0.206054		38	4	1			KO:K01087	otsB; trehalose 6-phosphate phosphatase [EC:3.1.3.12]	75.8249	50.3588	0.590429	25.4661	0.717545		75.8249	12.4542	2.60604	63.3708	0.995604		50.3588	12.4542	2.01562	37.9046	0.976335		35	15	1
KO:K00575	cheR; chemotaxis protein methyltransferase CheR [EC:2.1.1.80]	309.799	181.292	0.77302	128.507	0.777376		309.799	99.6332	1.63663	210.166	0.970051		181.292	99.6332	0.863613	81.6583	0.850787		143	54	8			KO:K01089	hisB; imidazoleglycerol-phosphate dehydratase / histidinol-phosphatase [EC:4.2.1.19 3.1.3.15]	21.6643	3.35725	2.68996	18.307	0.952548		21.6643	1.08321	4.32193	20.581	0.959706		3.35725	1.67863	1	1.67863	0.471978		10	1	0
KO:K00577	mtrA; tetrahydromethanopterin S-methyltransferase subunit A [EC:2.1.1.86]	17.3314	36.9298	-1.0914	19.5984	0.860776		17.3314	12.4542	0.476762	4.87725	0.545229		36.9298	12.4542	1.56816	24.4756	0.915596		8	11	1			KO:K01095	pgpA; phosphatidylglycerophosphatase A [EC:3.1.3.27]	110.488	77.2168	0.5169	33.271	0.680045		110.488	49.8166	1.14919	60.6711	0.914851		77.2168	49.8166	0.632287	27.4002	0.660585		51	23	4
KO:K00578	mtrB; tetrahydromethanopterin S-methyltransferase subunit B [EC:2.1.1.86]	1.08321	3.35725	-1.63196	2.27404	0.59227		NA	NA	NA	NA	NA		3.35725	1.67863	1	1.67863	0.471978		0	1	0			KO:K01104	E3.1.3.48; protein-tyrosine phosphatase [EC:3.1.3.48]	216.643	141.005	0.619575	75.6381	0.73871		216.643	87.1791	1.31326	129.464	0.926184		141.005	87.1791	0.693688	53.8255	0.693721		100	42	7
KO:K00579	mtrC; tetrahydromethanopterin S-methyltransferase subunit C [EC:2.1.1.86]	1.08321	10.0718	-3.21693	8.98854	0.848216		NA	NA	NA	NA	NA		10.0718	1.67863	2.58496	8.39313	0.821722		0	3	0			KO:K01113	phoD; alkaline phosphatase D [EC:3.1.3.1]	240.473	67.145	1.84052	173.328	0.968514		240.473	62.2708	1.94925	178.203	0.977783		67.145	62.2708	0.108725	4.87425	0.273093		111	20	5
KO:K00580	mtrD; tetrahydromethanopterin S-methyltransferase subunit D [EC:2.1.1.86]	1.08321	6.7145	-2.63196	5.63129	0.765906		NA	NA	NA	NA	NA		6.7145	1.67863	2	5.03588	0.7284		0	2	0			KO:K01114	plc; phospholipase C [EC:3.1.4.3]	8.6657	53.716	-2.63196	45.0503	0.993832		8.6657	1.08321	3	7.58249	0.828094		53.716	1.67863	5	52.0374	0.995705		4	16	0
KO:K00581	mtrE; tetrahydromethanopterin S-methyltransferase subunit E [EC:2.1.1.86]	1.08321	3.35725	-1.63196	2.27404	0.59227		NA	NA	NA	NA	NA		3.35725	1.67863	1	1.67863	0.471978		0	1	0			KO:K01119	cpdB; 2',3'-cyclic-nucleotide 2'-phosphodiesterase / 3'-nucleotidase [EC:3.1.4.16 3.1.3.6]	77.9913	47.0015	0.730607	30.9898	0.749734		77.9913	12.4542	2.64669	65.5372	0.995787		47.0015	12.4542	1.91608	34.5474	0.96306		36	14	1
KO:K00583	mtrG; tetrahydromethanopterin S-methyltransferase subunit G [EC:2.1.1.86]	1.08321	6.7145	-2.63196	5.63129	0.765906		NA	NA	NA	NA	NA		6.7145	1.67863	2	5.03588	0.7284		0	2	0			KO:K01129	dgt; dGTPase [EC:3.1.5.1]	316.298	218.221	0.535493	98.0769	0.692896		316.298	74.7249	2.08162	241.573	0.986876		218.221	74.7249	1.54613	143.496	0.946717		146	65	6
KO:K00584	mtrH; tetrahydromethanopterin S-methyltransferase subunit H [EC:2.1.1.86]	10.8321	73.8595	-2.76947	63.0274	0.996551		10.8321	12.4542	-0.20131	1.62202	0.41486		73.8595	12.4542	2.56816	61.4054	0.992054		5	22	1			KO:K01130	E3.1.6.1, aslA; arylsulfatase [EC:3.1.6.1]	101.822	63.7878	0.674698	38.0343	0.744252		101.822	1.08321	6.55459	100.739	0.999744		63.7878	1.67863	5.24793	62.1091	0.997668		47	19	0
KO:K00586	DPH5; diphthine methyl ester synthase [EC:2.1.1.314]	38.9957	171.22	-2.13446	132.224	0.985003		38.9957	224.175	-2.52324	185.179	0.994553		171.22	224.175	-0.388774	52.955	0.557445		18	51	18			KO:K01132	GALNS; N-acetylgalactosamine-6-sulfatase [EC:3.1.6.4]	15.165	20.1435	-0.409571	4.97852	0.479324		15.165	1.08321	3.80735	14.0818	0.925928		20.1435	1.67863	3.58496	18.4649	0.941941		7	6	0
KO:K00587	ICMT, STE14; protein-S-isoprenylcysteine O-methyltransferase [EC:2.1.1.100]	2.16643	3.35725	-0.631963	1.19083	0.415923		2.16643	1.08321	1	1.08321	0.511588		3.35725	1.67863	1	1.67863	0.471978		1	1	0			KO:K01133	betC; choline-sulfatase [EC:3.1.6.6]	75.8249	83.9313	-0.146537	8.10637	0.42766		75.8249	24.9083	1.60604	50.9166	0.966368		83.9313	24.9083	1.75258	59.023	0.96984		35	25	2
KO:K00588	E2.1.1.104; caffeoyl-CoA O-methyltransferase [EC:2.1.1.104]	32.4964	16.7863	0.952999	15.7101	0.774846		32.4964	12.4542	1.38365	20.0422	0.89575		16.7863	12.4542	0.430653	4.3321	0.416077		15	5	1			KO:K01134	ARSA; arylsulfatase A [EC:3.1.6.8]	60.6599	57.0733	0.0879286	3.58666	0.265031		60.6599	1.08321	5.80735	59.5767	0.997843		57.0733	1.67863	5.08746	55.3946	0.996492		28	17	0
KO:K00590	E2.1.1.113; site-specific DNA-methyltransferase (cytosine-N4-specific) [EC:2.1.1.113]	275.136	161.148	0.771759	113.988	0.777368		275.136	211.721	0.377984	63.4155	0.663261		161.148	211.721	-0.393775	50.5726	0.557138		127	48	17			KO:K01136	IDS; iduronate 2-sulfatase [EC:3.1.6.13]	25.9971	47.0015	-0.854356	21.0044	0.762148		25.9971	1.08321	4.58496	24.9139	0.972482		47.0015	1.67863	4.80735	45.3229	0.993424		12	14	0
KO:K00591	COQ3; polyprenyldihydroxybenzoate methyltransferase / 3-demethylubiquinol 3-O-methyltransferase [EC:2.1.1.114 2.1.1.64]	1.08321	13.429	-3.63196	12.3458	0.909163		1.08321	74.7249	-6.1082	73.6417	0.999013		13.429	74.7249	-2.47624	61.2959	0.992002		0	4	6			KO:K01137	GNS; N-acetylglucosamine-6-sulfatase [EC:3.1.6.14]	32.4964	23.5008	0.467572	8.99563	0.580851		32.4964	1.08321	4.90689	31.4132	0.985122		23.5008	1.67863	3.80735	21.8221	0.956811		15	7	0
KO:K00595	cobL; precorrin-6Y C5,15-methyltransferase (decarboxylating) [EC:2.1.1.132]	108.321	47.0015	1.20454	61.3198	0.906074		108.321	12.4542	3.12062	95.8671	0.998903		47.0015	12.4542	1.91608	34.5474	0.96306		50	14	1			KO:K01138	K01138; uncharacterized sulfatase [EC:3.1.6.-]	203.644	292.081	-0.520318	88.4368	0.686891		203.644	485.712	-1.25405	282.068	0.924676		292.081	485.712	-0.733734	193.631	0.703007		94	87	39
KO:K00596	E4.1.1.64; 2,2-dialkylglycine decarboxylase (pyruvate) [EC:4.1.1.64]	2.16643	1.08321	1	1.08321	0.485879		2.16643	1.08321	1	1.08321	0.511588		NA	NA	NA	NA	NA		1	0	0			KO:K01139	spoT; GTP diphosphokinase / guanosine-3',5'-bis(diphosphate) 3'-diphosphatase [EC:2.7.6.5 3.1.7.2]	47.6614	30.2153	0.657543	17.4461	0.706314		47.6614	12.4542	1.93619	35.2072	0.966816		30.2153	12.4542	1.27865	17.7611	0.869697		22	9	1
KO:K00598	tam; trans-aconitate 2-methyltransferase [EC:2.1.1.144]	15.165	1.08321	3.80735	14.0818	0.928123		15.165	1.08321	3.80735	14.0818	0.925928		NA	NA	NA	NA	NA		7	0	0			KO:K01142	E3.1.11.2, xthA; exodeoxyribonuclease III [EC:3.1.11.2]	86.657	97.3603	-0.168016	10.7032	0.445933		86.657	12.4542	2.79869	74.2029	0.996701		97.3603	12.4542	2.96671	84.9061	0.998057		40	29	1
KO:K00600	glyA, SHMT; glycine hydroxymethyltransferase [EC:2.1.2.1]	740.918	768.811	-0.0533147	27.8928	0.247117		740.918	535.529	0.468349	205.389	0.711552		768.811	535.529	0.521664	233.282	0.630016		342	229	43			KO:K01144	E3.1.11.5; exodeoxyribonuclease V [EC:3.1.11.5]	17.3314	1.08321	4	16.2482	0.943531		17.3314	1.08321	4	16.2482	0.939883		NA	NA	NA	NA	NA		8	0	0
KO:K00601	E2.1.2.2; phosphoribosylglycinamide formyltransferase [EC:2.1.2.2]	25.9971	13.429	0.952999	12.5681	0.749923		25.9971	12.4542	1.06172	13.543	0.832873		13.429	12.4542	0.108725	0.974849	0.206054		12	4	1			KO:K01147	rnb; exoribonuclease II [EC:3.1.13.1]	82.3242	60.4305	0.446039	21.8937	0.636196		82.3242	1.08321	6.24793	81.241	0.999305		60.4305	1.67863	5.16993	58.7519	0.997044		38	18	0
KO:K00602	purH; phosphoribosylaminoimidazolecarboxamide formyltransferase / IMP cyclohydrolase [EC:2.1.2.3 3.5.4.10]	578.436	416.299	0.474536	162.137	0.664362		578.436	547.983	0.0780261	30.4529	0.318141		416.299	547.983	-0.39651	131.684	0.563991		267	124	44			KO:K01156	res; type III restriction enzyme [EC:3.1.21.5]	738.751	496.873	0.572211	241.878	0.698765		738.751	112.087	2.72046	626.664	0.997624		496.873	112.087	2.14825	384.786	0.988484		341	148	9
KO:K00603	fctD; glutamate formiminotransferase [EC:2.1.2.5]	110.488	104.075	0.0862656	6.41295	0.276295		110.488	24.9083	2.14919	85.5794	0.986511		104.075	24.9083	2.06292	79.1665	0.987216		51	31	2			KO:K01159	ruvC; crossover junction endodeoxyribonuclease RuvC [EC:3.1.22.4]	355.294	265.223	0.421808	90.071	0.645015		355.294	99.6332	1.83431	255.661	0.97378		265.223	99.6332	1.41251	165.59	0.94235		164	79	8
KO:K00604	MTFMT, fmt; methionyl-tRNA formyltransferase [EC:2.1.2.9]	589.268	496.873	0.246046	92.3947	0.521603		589.268	136.996	2.10479	452.272	0.986968		496.873	136.996	1.85875	359.877	0.976539		272	148	11			KO:K01160	rusA; crossover junction endodeoxyribonuclease RusA [EC:3.1.22.4]	19.4978	50.3588	-1.36893	30.8609	0.910252		19.4978	49.8166	-1.35331	30.3188	0.919064		50.3588	49.8166	0.0156158	0.542145	0.206054		9	15	4
KO:K00605	gcvT, AMT; aminomethyltransferase [EC:2.1.2.10]	485.279	312.224	0.636233	173.055	0.743111		485.279	249.083	0.962189	236.196	0.860665		312.224	249.083	0.325956	63.1412	0.525179		224	93	20			KO:K01163	K01163; uncharacterized protein	17.3314	6.7145	1.36804	10.6169	0.809		17.3314	1.08321	4	16.2482	0.939883		6.7145	1.67863	2	5.03588	0.7284		8	2	0
KO:K00606	panB; 3-methyl-2-oxobutanoate hydroxymethyltransferase [EC:2.1.2.11]	407.288	349.154	0.222186	58.134	0.502617		407.288	286.446	0.507789	120.843	0.729848		349.154	286.446	0.285603	62.7085	0.490949		188	104	23			KO:K01170	endA; tRNA-intron endonuclease, archaea type [EC:4.6.1.16]	60.6599	231.65	-1.93313	170.99	0.973722		60.6599	797.066	-3.71588	736.406	0.999973		231.65	797.066	-1.78275	565.416	0.972735		28	69	64
KO:K00608	pyrBI; aspartate carbamoyltransferase [EC:2.1.3.2]	2.16643	1.08321	1	1.08321	0.485879		2.16643	1.08321	1	1.08321	0.511588		NA	NA	NA	NA	NA		1	0	0			KO:K01173	ENDOG; endonuclease G, mitochondrial	34.6628	6.7145	2.36804	27.9483	0.976424		34.6628	1.08321	5	33.5796	0.987041		6.7145	1.67863	2	5.03588	0.7284		16	2	0
KO:K00609	pyrB, PYR2; aspartate carbamoyltransferase catalytic subunit [EC:2.1.3.2]	422.453	493.516	-0.224305	71.0628	0.502668		422.453	647.616	-0.616348	225.163	0.777966		493.516	647.616	-0.392042	154.1	0.560022		195	147	52			KO:K01174	nuc; micrococcal nuclease [EC:3.1.31.1]	231.808	570.733	-1.29989	338.925	0.913718		231.808	660.07	-1.50969	428.263	0.948903		570.733	660.07	-0.209804	89.3375	0.392381		107	170	53
KO:K00610	pyrI; aspartate carbamoyltransferase regulatory subunit	32.4964	127.576	-1.973	95.0792	0.973713		32.4964	485.712	-3.90175	453.216	0.999991		127.576	485.712	-1.92875	358.137	0.977112		15	38	39			KO:K01175	ybfF; esterase [EC:3.1.-.-]	19.4978	3.35725	2.53796	16.1406	0.938143		19.4978	1.08321	4.16993	18.4146	0.950969		3.35725	1.67863	1	1.67863	0.471978		9	1	0
KO:K00611	OTC, argF, argI; ornithine carbamoyltransferase [EC:2.1.3.3]	415.954	533.803	-0.359884	117.849	0.603878		415.954	386.079	0.107528	29.875	0.344206		533.803	386.079	0.467412	147.724	0.607844		192	159	31			KO:K01176	AMY, amyA, malS; alpha-amylase [EC:3.2.1.1]	149.483	26.858	2.47656	122.625	0.994569		149.483	1.08321	7.10852	148.4	0.999909		26.858	1.67863	4	25.1794	0.970352		69	8	0
KO:K00612	E2.1.3.-; carbamoyltransferase [EC:2.1.3.-]	132.152	147.719	-0.160658	15.5671	0.443334		132.152	112.087	0.237574	20.0646	0.559998		147.719	112.087	0.398232	35.6317	0.556167		61	44	9			KO:K01181	E3.2.1.8, xynA; endo-1,4-beta-xylanase [EC:3.2.1.8]	45.4949	60.4305	-0.409571	14.9356	0.584266		45.4949	12.4542	1.86908	33.0408	0.961305		60.4305	12.4542	2.27865	47.9764	0.983678		21	18	1
KO:K00615	E2.2.1.1, tktA, tktB; transketolase [EC:2.2.1.1]	1187.2	1057.53	0.166861	129.667	0.456898		1187.2	834.428	0.508705	352.773	0.729995		1057.53	834.428	0.341844	223.106	0.531213		548	315	67			KO:K01183	E3.2.1.14; chitinase [EC:3.2.1.14]	80.1578	124.218	-0.631963	44.0605	0.737835		80.1578	24.9083	1.68622	55.2495	0.967666		124.218	24.9083	2.31818	99.31	0.993731		37	37	2
KO:K00616	E2.2.1.2, talA, talB; transaldolase [EC:2.2.1.2]	407.288	342.44	0.2502	64.8485	0.521534		407.288	186.812	1.12446	220.476	0.914906		342.44	186.812	0.87426	155.627	0.854336		188	102	15			KO:K01186	NEU1; sialidase-1 [EC:3.2.1.18]	47.6614	30.2153	0.657543	17.4461	0.706314		47.6614	1.08321	5.45943	46.5782	0.995111		30.2153	1.67863	4.16993	28.5366	0.977255		22	9	0
KO:K00619	argA; amino-acid N-acetyltransferase [EC:2.3.1.1]	112.654	97.3603	0.210495	15.2939	0.482121		112.654	37.3625	1.59224	75.2917	0.96921		97.3603	37.3625	1.38174	59.9978	0.939568		52	29	3			KO:K01192	E3.2.1.25, MANBA, manB; beta-mannosidase [EC:3.2.1.25]	212.31	208.15	0.0285501	4.16019	0.231426		212.31	523.075	-1.30085	310.765	0.926302		208.15	523.075	-1.3294	314.925	0.941164		98	62	42
KO:K00620	argJ; glutamate N-acetyltransferase / amino-acid N-acetyltransferase [EC:2.3.1.35 2.3.1.1]	346.628	282.009	0.297647	64.6191	0.559875		346.628	124.542	1.47676	222.087	0.948145		282.009	124.542	1.17911	157.468	0.922489		160	84	10			KO:K01194	TREH, treA, treF; alpha,alpha-trehalase [EC:3.2.1.28]	32.4964	33.5725	-0.0470009	1.07612	0.233039		32.4964	1.08321	4.90689	31.4132	0.985122		33.5725	1.67863	4.32193	31.8939	0.982307		15	10	0
KO:K00625	E2.3.1.8, pta; phosphate acetyltransferase [EC:2.3.1.8]	114.821	63.7878	0.848029	51.0328	0.79094		114.821	24.9083	2.20468	89.9123	0.987086		63.7878	24.9083	1.35665	38.8795	0.931049		53	19	2			KO:K01195	uidA, GUSB; beta-glucuronidase [EC:3.2.1.31]	41.1621	70.5023	-0.776353	29.3402	0.766687		41.1621	87.1791	-1.08267	46.017	0.908079		70.5023	87.1791	-0.306312	16.6768	0.477766		19	21	7
KO:K00626	E2.3.1.9, atoB; acetyl-CoA C-acetyltransferase [EC:2.3.1.9]	987.89	1410.05	-0.513319	422.155	0.685329		987.89	1718.67	-0.798873	730.783	0.815235		1410.05	1718.67	-0.285554	308.628	0.491849		456	420	138			KO:K01197	hya; hyaluronoglucosaminidase [EC:3.2.1.35]	60.6599	26.858	1.17539	33.8019	0.896989		60.6599	24.9083	1.28412	35.7516	0.915098		26.858	24.9083	0.108725	1.9497	0.236224		28	8	2
KO:K00627	DLAT, aceF, pdhC; pyruvate dehydrogenase E2 component (dihydrolipoamide acetyltransferase) [EC:2.3.1.12]	732.252	470.015	0.639633	262.237	0.743111		732.252	560.437	0.385788	171.815	0.668671		470.015	560.437	-0.253845	90.4218	0.456658		338	140	45			KO:K01200	pulA; pullulanase [EC:3.2.1.41]	25.9971	30.2153	-0.216926	4.21815	0.434943		25.9971	1.08321	4.58496	24.9139	0.972482		30.2153	1.67863	4.16993	28.5366	0.977255		12	9	0
KO:K00631	plsB; glycerol-3-phosphate O-acyltransferase [EC:2.3.1.15]	38.9957	6.7145	2.53796	32.2812	0.984274		38.9957	12.4542	1.64669	26.5415	0.946938		6.7145	12.4542	-0.891275	5.73965	0.627991		18	2	1			KO:K01206	FUCA; alpha-L-fucosidase [EC:3.2.1.51]	272.97	416.299	-0.60888	143.329	0.737114		272.97	871.791	-1.67524	598.821	0.970316		416.299	871.791	-1.06636	455.492	0.915954		126	124	70
KO:K00632	fadA, fadI; acetyl-CoA acyltransferase [EC:2.3.1.16]	372.625	214.864	0.794301	157.761	0.780697		372.625	161.904	1.20259	210.721	0.920252		214.864	161.904	0.408285	52.9601	0.562804		172	64	13			KO:K01209	abfA; alpha-N-arabinofuranosidase [EC:3.2.1.55]	240.473	278.652	-0.212587	38.1785	0.489756		240.473	585.345	-1.28341	344.872	0.926092		278.652	585.345	-1.07082	306.693	0.915954		111	83	47
KO:K00633	lacA; galactoside O-acetyltransferase [EC:2.3.1.18]	23.8307	23.5008	0.0201133	0.329929	0.216798		23.8307	12.4542	0.936193	11.3765	0.762594		23.5008	12.4542	0.91608	11.0466	0.744621		11	7	1			KO:K01212	sacC, levB; levanase [EC:3.2.1.65]	12.9986	13.429	-0.0470009	0.430448	0.216798		12.9986	49.8166	-1.93828	36.8181	0.967584		13.429	49.8166	-1.89127	36.3876	0.964788		6	4	4
KO:K00634	ptb; phosphate butyryltransferase [EC:2.3.1.19]	62.8264	40.287	0.641055	22.5393	0.718626		62.8264	12.4542	2.33474	50.3722	0.989901		40.287	12.4542	1.69369	27.8329	0.94639		29	12	1			KO:K01218	gmuG; mannan endo-1,4-beta-mannosidase [EC:3.2.1.78]	25.9971	53.716	-1.047	27.7189	0.881992		25.9971	12.4542	1.06172	13.543	0.832873		53.716	12.4542	2.10873	41.2619	0.979802		12	16	1
KO:K00635	E2.3.1.20; diacylglycerol O-acyltransferase [EC:2.3.1.20]	2.16643	1.08321	1	1.08321	0.485879		2.16643	1.08321	1	1.08321	0.511588		NA	NA	NA	NA	NA		1	0	0			KO:K01219	E3.2.1.81; beta-agarase [EC:3.2.1.81]	73.6585	147.719	-1.00393	74.0606	0.898001		73.6585	485.712	-2.72118	412.054	0.997624		147.719	485.712	-1.71725	337.993	0.971661		34	44	39
KO:K00639	kbl, GCAT; glycine C-acetyltransferase [EC:2.3.1.29]	441.951	265.223	0.736681	176.728	0.774502		441.951	161.904	1.44875	280.047	0.938439		265.223	161.904	0.712066	103.319	0.701258		204	79	13			KO:K01222	E3.2.1.86A, celF; 6-phospho-beta-glucosidase [EC:3.2.1.86]	64.9928	63.7878	0.0269996	1.20501	0.227076		64.9928	1.08321	5.90689	63.9096	0.998282		63.7878	1.67863	5.24793	62.1091	0.997668		30	19	0
KO:K00640	cysE; serine O-acetyltransferase [EC:2.3.1.30]	192.812	188.006	0.0364151	4.80586	0.238101		192.812	49.8166	1.9525	142.995	0.977737		188.006	49.8166	1.91608	138.189	0.97702		89	56	4			KO:K01224	E3.2.1.89; arabinogalactan endo-1,4-beta-galactosidase [EC:3.2.1.89]	8.6657	20.1435	-1.21693	11.4778	0.811857		8.6657	1.08321	3	7.58249	0.828094		20.1435	1.67863	3.58496	18.4649	0.941941		4	6	0
KO:K00641	metX; homoserine O-acetyltransferase [EC:2.3.1.31]	231.808	70.5023	1.71719	161.305	0.964628		231.808	1.08321	7.74147	230.724	0.999982		70.5023	1.67863	5.39232	68.8236	0.998313		107	21	0			KO:K01234	NA	43.3285	23.5008	0.88261	19.8278	0.792116		43.3285	1.08321	5.32193	42.2453	0.993411		23.5008	1.67863	3.80735	21.8221	0.956811		20	7	0
KO:K00643	E2.3.1.37, ALAS; 5-aminolevulinate synthase [EC:2.3.1.37]	12.9986	1.08321	3.58496	11.9153	0.897126		12.9986	1.08321	3.58496	11.9153	0.895778		NA	NA	NA	NA	NA		6	0	0			KO:K01236	treZ, glgZ; maltooligosyltrehalose trehalohydrolase [EC:3.2.1.141]	71.4921	20.1435	1.82747	51.3486	0.966755		71.4921	1.08321	6.04439	70.4088	0.998794		20.1435	1.67863	3.58496	18.4649	0.941941		33	6	0
KO:K00645	fabD; [acyl-carrier-protein] S-malonyltransferase [EC:2.3.1.39]	422.453	322.296	0.390404	100.157	0.617261		422.453	174.358	1.27674	248.095	0.926083		322.296	174.358	0.886333	147.938	0.856382		195	96	14			KO:K01241	amn; AMP nucleosidase [EC:3.2.2.4]	15.165	6.7145	1.17539	8.45048	0.762286		15.165	1.08321	3.80735	14.0818	0.925928		6.7145	1.67863	2	5.03588	0.7284		7	2	0
KO:K00647	fabB; 3-oxoacyl-[acyl-carrier-protein] synthase I [EC:2.3.1.41]	1.08321	3.35725	-1.63196	2.27404	0.59227		NA	NA	NA	NA	NA		3.35725	1.67863	1	1.67863	0.471978		0	1	0			KO:K01243	mtnN, mtn, pfs; adenosylhomocysteine nucleosidase [EC:3.2.2.9]	56.3271	23.5008	1.26112	32.8263	0.902788		56.3271	1.08321	5.70044	55.2439	0.997341		23.5008	1.67863	3.80735	21.8221	0.956811		26	7	0
KO:K00648	fabH; 3-oxoacyl-[acyl-carrier-protein] synthase III [EC:2.3.1.180]	493.945	426.371	0.212242	67.5743	0.490271		493.945	199.266	1.30965	294.679	0.926311		426.371	199.266	1.09741	227.104	0.917355		228	127	16			KO:K01246	tag; DNA-3-methyladenine glycosylase I [EC:3.2.2.20]	17.3314	6.7145	1.36804	10.6169	0.809		17.3314	1.08321	4	16.2482	0.939883		6.7145	1.67863	2	5.03588	0.7284		8	2	0
KO:K00651	metA; homoserine O-succinyltransferase [EC:2.3.1.46]	8.6657	1.08321	3	7.58249	0.825858		8.6657	1.08321	3	7.58249	0.828094		NA	NA	NA	NA	NA		4	0	0			KO:K01247	alkA; DNA-3-methyladenine glycosylase II [EC:3.2.2.21]	32.4964	36.9298	-0.184504	4.43337	0.416146		32.4964	12.4542	1.38365	20.0422	0.89575		36.9298	12.4542	1.56816	24.4756	0.915596		15	11	1
KO:K00652	bioF; 8-amino-7-oxononanoate synthase [EC:2.3.1.47]	205.81	117.504	0.808609	88.3067	0.787037		205.81	37.3625	2.46165	168.448	0.993785		117.504	37.3625	1.65305	80.1413	0.969912		95	35	3			KO:K01255	CARP, pepA; leucyl aminopeptidase [EC:3.4.11.1]	357.46	241.722	0.564434	115.738	0.697478		357.46	174.358	1.03573	183.102	0.911844		241.722	174.358	0.471295	67.3639	0.606494		165	72	14
KO:K00655	plsC; 1-acyl-sn-glycerol-3-phosphate acyltransferase [EC:2.3.1.51]	493.945	365.94	0.432742	128.005	0.648293		493.945	211.721	1.22219	282.225	0.924283		365.94	211.721	0.789447	154.22	0.827889		228	109	17			KO:K01256	pepN; aminopeptidase N [EC:3.4.11.2]	199.311	120.861	0.721674	78.4502	0.760904		199.311	797.066	-1.99968	597.755	0.986895		120.861	797.066	-2.72135	676.205	0.997392		92	36	64
KO:K00656	E2.3.1.54, pflD; formate C-acetyltransferase [EC:2.3.1.54]	129.986	295.438	-1.1845	165.453	0.906306		129.986	1.08321	6.90689	128.902	0.999854		295.438	1.67863	7.45943	293.759	1		60	88	0			KO:K01258	pepT; tripeptide aminopeptidase [EC:3.4.11.4]	281.635	124.218	1.18095	157.417	0.906306		281.635	398.533	-0.50087	116.898	0.724091		124.218	398.533	-1.68182	274.315	0.971139		130	37	32
KO:K00657	speG, SAT; diamine N-acetyltransferase [EC:2.3.1.57]	15.165	10.0718	0.590429	5.09323	0.567648		15.165	1.08321	3.80735	14.0818	0.925928		10.0718	1.67863	2.58496	8.39313	0.821722		7	3	0			KO:K01266	dmpA, dap; D-aminopeptidase [EC:3.4.11.19]	54.1607	90.6458	-0.742995	36.4851	0.767948		54.1607	1.08321	5.64386	53.0774	0.997021		90.6458	1.67863	5.75489	88.9672	0.999386		25	27	0
KO:K00658	DLST, sucB; 2-oxoglutarate dehydrogenase E2 component (dihydrolipoamide succinyltransferase) [EC:2.3.1.61]	363.96	137.647	1.4028	226.312	0.923533		363.96	112.087	1.69915	251.872	0.970682		137.647	112.087	0.296352	25.5599	0.489303		168	41	9			KO:K01270	pepD; dipeptidase D [EC:3.4.13.-]	47.6614	23.5008	1.02011	24.1606	0.875309		47.6614	1.08321	5.45943	46.5782	0.995111		23.5008	1.67863	3.80735	21.8221	0.956811		22	7	0
KO:K00661	maa; maltose O-acetyltransferase [EC:2.3.1.79]	47.6614	23.5008	1.02011	24.1606	0.875309		47.6614	24.9083	0.936193	22.7531	0.827637		23.5008	24.9083	-0.0839199	1.40755	0.23106		22	7	2			KO:K01273	DPEP; membrane dipeptidase [EC:3.4.13.19]	199.311	228.293	-0.195864	28.9819	0.481194		199.311	983.878	-2.30346	784.567	0.989152		228.293	983.878	-2.10759	755.585	0.98831		92	68	79
KO:K00662	aacC; aminoglycoside 3-N-acetyltransferase [EC:2.3.1.81]	32.4964	16.7863	0.952999	15.7101	0.774846		32.4964	12.4542	1.38365	20.0422	0.89575		16.7863	12.4542	0.430653	4.3321	0.416077		15	5	1			KO:K01278	DPP4, CD26; dipeptidyl-peptidase 4 [EC:3.4.14.5]	173.314	67.145	1.36804	106.169	0.922787		173.314	12.4542	3.79869	160.86	0.999918		67.145	12.4542	2.43065	54.6909	0.99053		80	20	1
KO:K00663	aacA; aminoglycoside 6'-N-acetyltransferase [EC:2.3.1.82]	6.49928	1.08321	2.58496	5.41607	0.765906		6.49928	1.08321	2.58496	5.41607	0.770097		NA	NA	NA	NA	NA		3	0	0			KO:K01283	ACE, CD143; peptidyl-dipeptidase A [EC:3.4.15.1]	67.1592	23.5008	1.51488	43.6585	0.935818		67.1592	24.9083	1.43096	42.2509	0.931694		23.5008	24.9083	-0.0839199	1.40755	0.23106		31	7	2
KO:K00666	K00666; fatty-acyl-CoA synthase [EC:6.2.1.-]	383.457	426.371	-0.153043	42.9135	0.439791		383.457	361.171	0.0863863	22.2869	0.327289		426.371	361.171	0.239429	65.2004	0.419789		177	127	29			KO:K01284	dcp; peptidyl-dipeptidase Dcp [EC:3.4.15.5]	38.9957	10.0718	1.953	28.9239	0.958348		38.9957	1.08321	5.16993	37.9125	0.990541		10.0718	1.67863	2.58496	8.39313	0.821722		18	3	0
KO:K00668	FAS1; fatty acid synthase subunit beta, fungi type [EC:2.3.1.86]	1.08321	3.35725	-1.63196	2.27404	0.59227		NA	NA	NA	NA	NA		3.35725	1.67863	1	1.67863	0.471978		0	1	0			KO:K01286	E3.4.16.4; D-alanyl-D-alanine carboxypeptidase [EC:3.4.16.4]	56.3271	26.858	1.06848	29.4691	0.885673		56.3271	1.08321	5.70044	55.2439	0.997341		26.858	1.67863	4	25.1794	0.970352		26	8	0
KO:K00672	ftr; formylmethanofuran--tetrahydromethanopterin N-formyltransferase [EC:2.3.1.101]	23.8307	104.075	-2.12673	80.2441	0.984832		23.8307	24.9083	-0.0638066	1.07762	0.278532		104.075	24.9083	2.06292	79.1665	0.987216		11	31	2			KO:K01295	cpg; glutamate carboxypeptidase [EC:3.4.17.11]	103.988	50.3588	1.04611	53.6297	0.897315		103.988	12.4542	3.06172	91.5343	0.998794		50.3588	12.4542	2.01562	37.9046	0.976335		48	15	1
KO:K00674	dapD; 2,3,4,5-tetrahydropyridine-2,6-dicarboxylate N-succinyltransferase [EC:2.3.1.117]	147.317	53.716	1.4555	93.601	0.927111		147.317	1.08321	7.08746	146.234	0.999909		53.716	1.67863	5	52.0374	0.995705		68	16	0			KO:K01297	ldcA; muramoyltetrapeptide carboxypeptidase [EC:3.4.17.13]	181.98	107.432	0.760354	74.5478	0.775798		181.98	24.9083	2.86908	157.071	0.99862		107.432	24.9083	2.10873	82.5237	0.987411		84	32	2
KO:K00675	nhoA; N-hydroxyarylamine O-acetyltransferase [EC:2.3.1.118]	2.16643	1.08321	1	1.08321	0.485879		2.16643	1.08321	1	1.08321	0.511588		NA	NA	NA	NA	NA		1	0	0			KO:K01298	CPA2; carboxypeptidase A2 [EC:3.4.17.15]	19.4978	3.35725	2.53796	16.1406	0.938143		19.4978	1.08321	4.16993	18.4146	0.950969		3.35725	1.67863	1	1.67863	0.471978		9	1	0
KO:K00677	lpxA; UDP-N-acetylglucosamine acyltransferase [EC:2.3.1.129]	244.806	208.15	0.234019	36.6566	0.50773		244.806	99.6332	1.29694	145.173	0.92622		208.15	99.6332	1.06292	108.516	0.915392		113	62	8			KO:K01299	E3.4.17.19; carboxypeptidase Taq [EC:3.4.17.19]	264.304	151.076	0.806921	113.228	0.787105		264.304	87.1791	1.60014	177.125	0.970015		151.076	87.1791	0.793223	63.8972	0.825782		122	45	7
KO:K00680	ytmI; uncharacterized N-acetyltransferase [EC:2.3.1.-]	58.4935	87.2885	-0.577516	28.795	0.721834		58.4935	37.3625	0.646687	21.131	0.752321		87.2885	37.3625	1.2242	49.9261	0.922182		27	26	3			KO:K01301	NAALAD; N-acetylated-alpha-linked acidic dipeptidase [EC:3.4.17.21]	12.9986	16.7863	-0.368929	3.7877	0.45417		12.9986	1.08321	3.58496	11.9153	0.895778		16.7863	1.67863	3.32193	15.1076	0.920822		6	5	0
KO:K00681	ggt; gamma-glutamyltranspeptidase / glutathione hydrolase [EC:2.3.2.2 3.4.19.13]	422.453	352.511	0.261121	69.9417	0.536393		422.453	249.083	0.762164	173.37	0.810556		352.511	249.083	0.501043	103.428	0.622009		195	105	20			KO:K01302	CPQ; carboxypeptidase Q [EC:3.4.17.-]	21.6643	3.35725	2.68996	18.307	0.952548		21.6643	1.08321	4.32193	20.581	0.959706		3.35725	1.67863	1	1.67863	0.471978		10	1	0
KO:K00682	GGCT; gamma-glutamylcyclotransferase [EC:4.3.2.9]	6.49928	10.0718	-0.631963	3.57248	0.51214		6.49928	1.08321	2.58496	5.41607	0.770097		10.0718	1.67863	2.58496	8.39313	0.821722		3	3	0			KO:K01303	APEH; acylaminoacyl-peptidase [EC:3.4.19.1]	75.8249	147.719	-0.962112	71.8941	0.834918		75.8249	373.625	-2.30085	297.8	0.989143		147.719	373.625	-1.33873	225.906	0.941205		35	44	30
KO:K00683	QPCT; glutaminyl-peptide cyclotransferase [EC:2.3.2.5]	45.4949	16.7863	1.43843	28.7087	0.910767		45.4949	1.08321	5.39232	44.4117	0.994315		16.7863	1.67863	3.32193	15.1076	0.920822		21	5	0			KO:K01305	iadA; beta-aspartyl-dipeptidase (metallo-type) [EC:3.4.19.-]	15.165	30.2153	-0.994534	15.0503	0.774846		15.165	1.08321	3.80735	14.0818	0.925928		30.2153	1.67863	4.16993	28.5366	0.977255		7	9	0
KO:K00684	aat; leucyl/phenylalanyl-tRNA---protein transferase [EC:2.3.2.6]	95.3227	16.7863	2.50554	78.5365	0.994432		95.3227	1.08321	6.45943	94.2395	0.999625		16.7863	1.67863	3.32193	15.1076	0.920822		44	5	0			KO:K01322	PREP; prolyl oligopeptidase [EC:3.4.21.26]	127.819	83.9313	0.606823	43.8879	0.73394		127.819	62.2708	1.03748	65.5484	0.910355		83.9313	62.2708	0.430653	21.6605	0.564635		59	25	5
KO:K00685	ATE1; arginyl-tRNA---protein transferase [EC:2.3.2.8]	30.33	6.7145	2.17539	23.6155	0.959866		30.33	1.08321	4.80735	29.2468	0.982279		6.7145	1.67863	2	5.03588	0.7284		14	2	0			KO:K01342	aprE; subtilisin [EC:3.4.21.62]	90.9899	134.29	-0.561574	43.3001	0.694441		90.9899	37.3625	1.28412	53.6274	0.923122		134.29	37.3625	1.84569	96.9276	0.976089		42	40	3
KO:K00688	PYG, glgP; glycogen phosphorylase [EC:2.4.1.1]	500.444	325.653	0.619873	174.791	0.738941		500.444	211.721	1.24105	288.724	0.924447		325.653	211.721	0.621175	113.933	0.679454		231	97	17			KO:K01354	ptrB; oligopeptidase B [EC:3.4.21.83]	32.4964	10.0718	1.68996	22.4246	0.935364		32.4964	24.9083	0.383652	7.58808	0.571623		10.0718	24.9083	-1.30631	14.8366	0.846277		15	3	2
KO:K00690	E2.4.1.7; sucrose phosphorylase [EC:2.4.1.7]	73.6585	23.5008	1.64814	50.1577	0.96214		73.6585	1.08321	6.08746	72.5753	0.998976		23.5008	1.67863	3.80735	21.8221	0.956811		34	7	0			KO:K01356	lexA; repressor LexA [EC:3.4.21.88]	320.631	241.722	0.407565	78.909	0.622074		320.631	37.3625	3.10125	283.269	0.999232		241.722	37.3625	2.69369	204.36	0.99728		148	72	3
KO:K00691	mapA; maltose phosphorylase [EC:2.4.1.8]	6.49928	6.7145	-0.0470009	0.215224	0.216798		6.49928	1.08321	2.58496	5.41607	0.770097		6.7145	1.67863	2	5.03588	0.7284		3	2	0			KO:K01358	clpP, CLPP; ATP-dependent Clp protease, protease subunit [EC:3.4.21.92]	480.947	359.226	0.420985	121.721	0.64505		480.947	161.904	1.57074	319.043	0.949013		359.226	161.904	1.14975	197.322	0.920127		222	107	13
KO:K00692	sacB; levansucrase [EC:2.4.1.10]	2.16643	1.08321	1	1.08321	0.485879		2.16643	1.08321	1	1.08321	0.511588		NA	NA	NA	NA	NA		1	0	0			KO:K01372	BLMH, pepC; bleomycin hydrolase [EC:3.4.22.40]	28.1635	10.0718	1.48351	18.0918	0.894423		28.1635	1.08321	4.70044	27.0803	0.978953		10.0718	1.67863	2.58496	8.39313	0.821722		13	3	0
KO:K00693	GYS; glycogen synthase [EC:2.4.1.11]	30.33	23.5008	0.368037	6.82921	0.510347		30.33	1.08321	4.80735	29.2468	0.982279		23.5008	1.67863	3.80735	21.8221	0.956811		14	7	0			KO:K01392	THOP1; thimet oligopeptidase [EC:3.4.24.15]	17.3314	1.08321	4	16.2482	0.943531		17.3314	1.08321	4	16.2482	0.939883		NA	NA	NA	NA	NA		8	0	0
KO:K00694	bcsA; cellulose synthase (UDP-forming) [EC:2.4.1.12]	108.321	40.287	1.42693	68.0343	0.92554		108.321	37.3625	1.53566	70.9588	0.947816		40.287	37.3625	0.108725	2.92455	0.253815		50	12	3			KO:K01406	prtC; serralysin [EC:3.4.24.40]	19.4978	6.7145	1.53796	12.7833	0.849562		19.4978	1.08321	4.16993	18.4146	0.950969		6.7145	1.67863	2	5.03588	0.7284		9	2	0
KO:K00695	E2.4.1.13; sucrose synthase [EC:2.4.1.13]	1.08321	3.35725	-1.63196	2.27404	0.59227		NA	NA	NA	NA	NA		3.35725	1.67863	1	1.67863	0.471978		0	1	0			KO:K01414	prlC; oligopeptidase A [EC:3.4.24.70]	23.8307	13.429	0.827468	10.4017	0.684926		23.8307	1.08321	4.45943	22.7475	0.966697		13.429	1.67863	3	11.7504	0.877572		11	4	0
KO:K00696	E2.4.1.14; sucrose-phosphate synthase [EC:2.4.1.14]	17.3314	10.0718	0.783074	7.25966	0.632267		17.3314	1.08321	4	16.2482	0.939883		10.0718	1.67863	2.58496	8.39313	0.821722		8	3	0			KO:K01419	hslV, clpQ; ATP-dependent HslUV protease, peptidase subunit HslV [EC:3.4.25.2]	236.14	194.721	0.27824	41.4199	0.546045		236.14	87.1791	1.43759	148.961	0.938366		194.721	87.1791	1.15935	107.541	0.919912		109	58	7
KO:K00697	otsA; trehalose 6-phosphate synthase [EC:2.4.1.15]	77.9913	43.6443	0.837522	34.3471	0.781031		77.9913	1.08321	6.16993	76.9081	0.99915		43.6443	1.67863	4.70044	41.9656	0.991491		36	13	0			KO:K01420	fnr; CRP/FNR family transcriptional regulator, anaerobic regulatory protein	342.295	335.725	0.0279611	6.57021	0.231615		342.295	161.904	1.0801	180.391	0.912914		335.725	161.904	1.05214	173.821	0.915453		158	100	13
KO:K00700	GBE1, glgB; 1,4-alpha-glucan branching enzyme [EC:2.4.1.18]	210.143	322.296	-0.617013	112.153	0.738933		210.143	298.9	-0.508288	88.7564	0.729528		322.296	298.9	0.108725	23.3964	0.295388		97	96	24			KO:K01424	E3.5.1.1, ansA, ansB; L-asparaginase [EC:3.5.1.1]	108.321	57.0733	0.92443	51.248	0.831615		108.321	1.08321	6.64386	107.238	0.99979		57.0733	1.67863	5.08746	55.3946	0.996492		50	17	0
KO:K00701	cgt; cyclomaltodextrin glucanotransferase [EC:2.4.1.19]	8.6657	6.7145	0.368037	1.9512	0.385921		8.6657	1.08321	3	7.58249	0.828094		6.7145	1.67863	2	5.03588	0.7284		4	2	0			KO:K01426	E3.5.1.4, amiE; amidase [EC:3.5.1.4]	171.148	127.576	0.42389	43.5721	0.642914		171.148	24.9083	2.78054	146.239	0.997532		127.576	24.9083	2.35665	102.667	0.993813		79	38	2
KO:K00702	E2.4.1.20; cellobiose phosphorylase [EC:2.4.1.20]	121.32	26.858	2.17539	94.4619	0.98587		121.32	1.08321	6.80735	120.237	0.999835		26.858	1.67863	4	25.1794	0.970352		56	8	0			KO:K01428	ureC; urease subunit alpha [EC:3.5.1.5]	47.6614	10.0718	2.24251	37.5896	0.981632		47.6614	1.08321	5.45943	46.5782	0.995111		10.0718	1.67863	2.58496	8.39313	0.821722		22	3	0
KO:K00703	glgA; starch synthase [EC:2.4.1.21]	517.776	429.728	0.268903	88.0477	0.54088		517.776	298.9	0.792666	218.876	0.814988		429.728	298.9	0.523763	130.828	0.629914		239	128	24			KO:K01430	ureA; urease subunit gamma [EC:3.5.1.5]	19.4978	10.0718	0.952999	9.42608	0.713023		19.4978	1.08321	4.16993	18.4146	0.950969		10.0718	1.67863	2.58496	8.39313	0.821722		9	3	0
KO:K00705	malQ; 4-alpha-glucanotransferase [EC:2.4.1.25]	246.973	228.293	0.113464	18.6795	0.297237		246.973	74.7249	1.72469	172.248	0.970673		228.293	74.7249	1.61123	153.568	0.970792		114	68	6			KO:K01433	purU; formyltetrahydrofolate deformylase [EC:3.5.1.10]	69.3256	30.2153	1.19811	39.1104	0.901707		69.3256	12.4542	2.47676	56.8715	0.99215		30.2153	12.4542	1.27865	17.7611	0.869697		32	9	1
KO:K00712	tagE; poly(glycerol-phosphate) alpha-glucosyltransferase [EC:2.4.1.52]	10.8321	1.08321	3.32193	9.74892	0.867459		10.8321	1.08321	3.32193	9.74892	0.867684		NA	NA	NA	NA	NA		5	0	0			KO:K01436	K01436; amidohydrolase [EC:3.5.1.-]	281.635	114.147	1.30294	167.489	0.913718		281.635	1.08321	8.02237	280.552	0.999982		114.147	1.67863	6.08746	112.468	0.999765		130	34	0
KO:K00720	UGCG; ceramide glucosyltransferase [EC:2.4.1.80]	64.9928	26.858	1.27493	38.1348	0.907412		64.9928	1.08321	5.90689	63.9096	0.998282		26.858	1.67863	4	25.1794	0.970352		30	8	0			KO:K01438	argE; acetylornithine deacetylase [EC:3.5.1.16]	190.645	372.655	-0.966948	182.009	0.835398		190.645	547.983	-1.52324	357.337	0.948967		372.655	547.983	-0.556291	175.328	0.642054		88	111	44
KO:K00721	DPM1; dolichol-phosphate mannosyltransferase [EC:2.4.1.83]	907.733	772.168	0.233353	135.565	0.508579		907.733	1033.69	-0.187471	125.962	0.530726		772.168	1033.69	-0.420824	261.527	0.587605		419	230	83			KO:K01443	nagA, AMDHD2; N-acetylglucosamine-6-phosphate deacetylase [EC:3.5.1.25]	266.47	268.58	-0.011377	2.10968	0.219003		266.47	112.087	1.24935	154.383	0.924621		268.58	112.087	1.26073	156.493	0.932634		123	80	9
KO:K00728	POMT; dolichyl-phosphate-mannose-protein mannosyltransferase [EC:2.4.1.109]	8.6657	3.35725	1.36804	5.30845	0.703543		8.6657	1.08321	3	7.58249	0.828094		3.35725	1.67863	1	1.67863	0.471978		4	1	0			KO:K01444	AGA, aspG; N4-(beta-N-acetylglucosaminyl)-L-asparaginase [EC:3.5.1.26]	90.9899	83.9313	0.116498	7.05862	0.40169		90.9899	12.4542	2.86908	78.5357	0.99788		83.9313	12.4542	2.75258	71.4771	0.995919		42	25	1
KO:K00729	ALG5; dolichyl-phosphate beta-glucosyltransferase [EC:2.4.1.117]	205.81	134.29	0.615964	71.5204	0.738615		205.81	87.1791	1.23926	118.631	0.924292		134.29	87.1791	0.623298	47.111	0.674402		95	40	7			KO:K01448	E3.5.1.28B, amiA, amiB, amiC; N-acetylmuramoyl-L-alanine amidase [EC:3.5.1.28]	363.96	308.867	0.236792	55.0925	0.51528		363.96	136.996	1.40965	226.964	0.936026		308.867	136.996	1.17286	171.871	0.922438		168	92	11
KO:K00737	MGAT3; beta-1,4-mannosyl-glycoprotein beta-1,4-N-acetylglucosaminyltransferase [EC:2.4.1.144]	4.33285	6.7145	-0.631963	2.38165	0.471337		4.33285	1.08321	2	3.24964	0.67548		6.7145	1.67863	2	5.03588	0.7284		2	2	0			KO:K01451	hipO; hippurate hydrolase [EC:3.5.1.32]	73.6585	60.4305	0.285574	13.228	0.529822		73.6585	1.08321	6.08746	72.5753	0.998976		60.4305	1.67863	5.16993	58.7519	0.997044		34	18	0
KO:K00743	GGTA1; N-acetyllactosaminide 3-alpha-galactosyltransferase [EC:2.4.1.87]	15.165	70.5023	-2.21693	55.3373	0.986779		15.165	37.3625	-1.30085	22.1975	0.893173		70.5023	37.3625	0.91608	33.1398	0.843547		7	21	3			KO:K01452	E3.5.1.41; chitin deacetylase [EC:3.5.1.41]	19.4978	10.0718	0.952999	9.42608	0.713023		19.4978	1.08321	4.16993	18.4146	0.950969		10.0718	1.67863	2.58496	8.39313	0.821722		9	3	0
KO:K00748	lpxB; lipid-A-disaccharide synthase [EC:2.4.1.182]	346.628	198.078	0.807322	148.55	0.787114		346.628	112.087	1.62876	234.541	0.970051		198.078	112.087	0.821443	85.9904	0.83469		160	59	9			KO:K01462	PDF, def; peptide deformylase [EC:3.5.1.88]	389.957	339.082	0.201678	50.8743	0.482447		389.957	112.087	1.79869	277.869	0.971714		339.082	112.087	1.59701	226.995	0.970822		180	101	9
KO:K00752	hasA; hyaluronan synthase [EC:2.4.1.212]	17.3314	6.7145	1.36804	10.6169	0.809		17.3314	24.9083	-0.523238	7.5769	0.611543		6.7145	24.9083	-1.89127	18.1938	0.919022		8	2	2			KO:K01464	DPYS, dht, hydA; dihydropyrimidinase [EC:3.5.2.2]	132.152	181.292	-0.456114	49.1396	0.659171		132.152	87.1791	0.600144	44.9729	0.769402		181.292	87.1791	1.05626	94.1125	0.915197		61	54	7
KO:K00754	bshA; L-malate glycosyltransferase [EC:2.4.1.-]	387.79	265.223	0.548072	122.567	0.695299		387.79	199.266	0.960578	188.524	0.860647		265.223	199.266	0.412506	65.9564	0.564308		179	79	16			KO:K01466	allB; allantoinase [EC:3.5.2.5]	47.6614	36.9298	0.368037	10.7316	0.552582		47.6614	361.171	-2.92179	313.509	0.998766		36.9298	361.171	-3.28982	324.241	0.999724		22	11	29
KO:K00756	pdp; pyrimidine-nucleoside phosphorylase [EC:2.4.2.2]	257.805	214.864	0.262854	42.9406	0.535595		257.805	112.087	1.20165	145.717	0.920197		214.864	112.087	0.9388	102.777	0.859777		119	64	9			KO:K01467	ampC; beta-lactamase class C [EC:3.5.2.6]	21.6643	6.7145	1.68996	14.9498	0.892802		21.6643	1.08321	4.32193	20.581	0.959706		6.7145	1.67863	2	5.03588	0.7284		10	2	0
KO:K00757	udp, UPP; uridine phosphorylase [EC:2.4.2.3]	93.1563	171.22	-0.878124	78.0635	0.829959		93.1563	74.7249	0.318064	18.4314	0.613736		171.22	74.7249	1.19619	96.4949	0.922653		43	51	6			KO:K01469	OPLAH, OXP1, oplAH; 5-oxoprolinase (ATP-hydrolysing) [EC:3.5.2.9]	43.3285	30.2153	0.52004	13.1133	0.630353		43.3285	12.4542	1.79869	30.8744	0.955575		30.2153	12.4542	1.27865	17.7611	0.869697		20	9	1
KO:K00758	deoA, TYMP; thymidine phosphorylase [EC:2.4.2.4]	73.6585	57.0733	0.368037	16.5852	0.582799		73.6585	1.08321	6.08746	72.5753	0.998976		57.0733	1.67863	5.08746	55.3946	0.996492		34	17	0			KO:K01479	hutG; formiminoglutamase [EC:3.5.3.8]	34.6628	30.2153	0.198112	4.44756	0.424425		34.6628	12.4542	1.47676	22.2087	0.914888		30.2153	12.4542	1.27865	17.7611	0.869697		16	9	1
KO:K00759	APRT, apt; adenine phosphoribosyltransferase [EC:2.4.2.7]	331.463	423.014	-0.351856	91.5505	0.595779		331.463	647.616	-0.96629	316.153	0.860839		423.014	647.616	-0.614435	224.602	0.677828		153	126	52			KO:K01485	codA; cytosine deaminase [EC:3.5.4.1]	77.9913	47.0015	0.730607	30.9898	0.749734		77.9913	37.3625	1.06172	40.6289	0.904999		47.0015	37.3625	0.331118	9.63905	0.457916		36	14	3
KO:K00760	hprT, hpt, HPRT1; hypoxanthine phosphoribosyltransferase [EC:2.4.2.8]	441.951	423.014	0.063182	18.9373	0.255285		441.951	211.721	1.06172	230.23	0.912484		423.014	211.721	0.998542	211.293	0.914819		204	126	17			KO:K01486	ade; adenine deaminase [EC:3.5.4.2]	186.313	362.583	-0.960586	176.27	0.835252		186.313	99.6332	0.903026	86.6794	0.856818		362.583	99.6332	1.86361	262.95	0.976539		86	108	8
KO:K00761	upp, UPRT; uracil phosphoribosyltransferase [EC:2.4.2.9]	188.479	124.218	0.601527	64.2608	0.734849		188.479	74.7249	1.33474	113.754	0.934884		124.218	74.7249	0.733216	49.4934	0.698118		87	37	6			KO:K01488	add, ADA; adenosine deaminase [EC:3.5.4.4]	125.653	97.3603	0.368037	28.2924	0.601081		125.653	24.9083	2.33474	100.744	0.993347		97.3603	24.9083	1.96671	72.452	0.975711		58	29	2
KO:K00762	pyrE; orotate phosphoribosyltransferase [EC:2.4.2.10]	415.954	419.656	-0.0127852	3.70258	0.219072		415.954	286.446	0.538162	129.508	0.737105		419.656	286.446	0.550948	133.211	0.639824		192	125	23			KO:K01493	comEB; dCMP deaminase [EC:3.5.4.12]	186.313	184.649	0.0129416	1.66383	0.21878		186.313	12.4542	3.90303	173.858	0.999936		184.649	12.4542	3.89008	172.195	0.99998		86	55	1
KO:K00763	pncB, NAPRT1; nicotinate phosphoribosyltransferase [EC:6.3.4.21]	478.78	500.23	-0.0632294	21.4503	0.255285		478.78	709.887	-0.568226	231.107	0.742296		500.23	709.887	-0.504996	209.656	0.622274		221	149	57			KO:K01497	ribA, RIB1; GTP cyclohydrolase II [EC:3.5.4.25]	30.33	6.7145	2.17539	23.6155	0.959866		30.33	12.4542	1.28412	17.8758	0.872418		6.7145	12.4542	-0.891275	5.73965	0.627991		14	2	1
KO:K00764	purF, PPAT; amidophosphoribosyltransferase [EC:2.4.2.14]	545.939	547.232	-0.00341167	1.29256	0.21685		545.939	336.262	0.699154	209.677	0.794791		547.232	336.262	0.702566	210.97	0.700215		252	163	27			KO:K01499	mch; methenyltetrahydromethanopterin cyclohydrolase [EC:3.5.4.27]	25.9971	87.2885	-1.74744	61.2914	0.964696		25.9971	12.4542	1.06172	13.543	0.832873		87.2885	12.4542	2.80916	74.8344	0.997505		12	26	1
KO:K00765	hisG; ATP phosphoribosyltransferase [EC:2.4.2.17]	400.789	365.94	0.131234	34.8485	0.419852		400.789	709.887	-0.824747	309.098	0.821797		365.94	709.887	-0.955981	343.946	0.860749		185	109	57			KO:K01501	E3.5.5.1; nitrilase [EC:3.5.5.1]	28.1635	23.5008	0.261121	4.66278	0.450189		28.1635	1.08321	4.70044	27.0803	0.978953		23.5008	1.67863	3.80735	21.8221	0.956811		13	7	0
KO:K00766	trpD; anthranilate phosphoribosyltransferase [EC:2.4.2.18]	413.787	416.299	-0.00873093	2.51176	0.219003		413.787	361.171	0.19621	52.6169	0.536703		416.299	361.171	0.20494	55.1286	0.383453		191	124	29			KO:K01502	E3.5.5.7; aliphatic nitrilase [EC:3.5.5.7]	6.49928	30.2153	-2.21693	23.716	0.962011		6.49928	12.4542	-0.938276	5.95488	0.660053		30.2153	12.4542	1.27865	17.7611	0.869697		3	9	1
KO:K00767	nadC, QPRT; nicotinate-nucleotide pyrophosphorylase (carboxylating) [EC:2.4.2.19]	344.462	352.511	-0.033326	8.04962	0.231709		344.462	174.358	0.98229	170.104	0.860821		352.511	174.358	1.01562	178.153	0.91485		159	105	14			KO:K01507	ppa; inorganic pyrophosphatase [EC:3.6.1.1]	242.64	208.15	0.221195	34.4902	0.501853		242.64	112.087	1.11419	130.552	0.91391		208.15	112.087	0.892996	96.0622	0.855993		112	62	9
KO:K00768	E2.4.2.21, cobU, cobT; nicotinate-nucleotide--dimethylbenzimidazole phosphoribosyltransferase [EC:2.4.2.21]	138.651	97.3603	0.510056	41.291	0.682018		138.651	37.3625	1.8918	101.289	0.977454		97.3603	37.3625	1.38174	59.9978	0.939568		64	29	3			KO:K01515	nudF; ADP-ribose pyrophosphatase [EC:3.6.1.13]	307.633	352.511	-0.196462	44.8789	0.482275		307.633	672.524	-1.12838	364.892	0.915025		352.511	672.524	-0.931917	320.013	0.859562		142	105	54
KO:K00769	gpt; xanthine phosphoribosyltransferase [EC:2.4.2.22]	4.33285	3.35725	0.368037	0.975601	0.320427		4.33285	1.08321	2	3.24964	0.67548		3.35725	1.67863	1	1.67863	0.471978		2	1	0			KO:K01518	NUDT2; bis(5'-nucleosidyl)-tetraphosphatase [EC:3.6.1.17]	19.4978	6.7145	1.53796	12.7833	0.849562		19.4978	1.08321	4.16993	18.4146	0.950969		6.7145	1.67863	2	5.03588	0.7284		9	2	0
KO:K00772	mtaP, MTAP; 5'-methylthioadenosine phosphorylase [EC:2.4.2.28]	398.622	470.015	-0.237685	71.3928	0.515374		398.622	560.437	-0.491529	161.815	0.721651		470.015	560.437	-0.253845	90.4218	0.456658		184	140	45			KO:K01520	dut, DUT; dUTP pyrophosphatase [EC:3.6.1.23]	218.809	134.29	0.70432	84.519	0.758468		218.809	87.1791	1.32762	131.63	0.93493		134.29	87.1791	0.623298	47.111	0.674402		101	40	7
KO:K00773	tgt, QTRT1; queuine tRNA-ribosyltransferase [EC:2.4.2.29]	526.442	443.157	0.248455	83.2844	0.521585		526.442	124.542	2.07965	401.9	0.986895		443.157	124.542	1.83119	318.616	0.975629		243	132	10			KO:K01524	ppx-gppA; exopolyphosphatase / guanosine-5'-triphosphate,3'-diphosphate pyrophosphatase [EC:3.6.1.11 3.6.1.40]	322.797	174.577	0.886765	148.22	0.831546		322.797	87.1791	1.88858	235.618	0.977682		174.577	87.1791	1.00181	87.398	0.914164		149	52	7
KO:K00777	NA	23.8307	16.7863	0.50554	7.04443	0.56872		23.8307	12.4542	0.936193	11.3765	0.762594		16.7863	12.4542	0.430653	4.3321	0.416077		11	5	1			KO:K01531	mgtA, mgtB; Mg2+-importing ATPase [EC:3.6.3.2]	136.485	208.15	-0.60888	71.6647	0.736788		136.485	24.9083	2.45404	111.577	0.993447		208.15	24.9083	3.06292	183.241	0.999489		63	62	2
KO:K00782	lldG; L-lactate dehydrogenase complex protein LldG	103.988	211.507	-1.02428	107.518	0.898284		103.988	547.983	-2.39771	443.994	0.99363		211.507	547.983	-1.37343	336.476	0.941614		48	63	44			KO:K01534	zntA; Cd2+/Zn2+-exporting ATPase [EC:3.6.3.3 3.6.3.5]	435.452	201.435	1.1122	234.017	0.900978		435.452	124.542	1.80589	310.91	0.973789		201.435	124.542	0.693688	76.8935	0.696247		201	60	10
KO:K00783	rlmH; 23S rRNA (pseudouridine1915-N3)-methyltransferase [EC:2.1.1.177]	62.8264	67.145	-0.0959105	4.31867	0.275558		62.8264	12.4542	2.33474	50.3722	0.989901		67.145	12.4542	2.43065	54.6909	0.99053		29	20	1			KO:K01535	PMA1, PMA2; H+-transporting ATPase [EC:3.6.3.6]	2.16643	47.0015	-4.43932	44.8351	0.9968		2.16643	1.08321	1	1.08321	0.511588		47.0015	1.67863	4.80735	45.3229	0.993424		1	14	0
KO:K00784	rnz; ribonuclease Z [EC:3.1.26.11]	314.132	359.226	-0.193521	45.0941	0.476038		314.132	772.158	-1.29753	458.026	0.926311		359.226	772.158	-1.104	412.932	0.917355		145	107	62			KO:K01551	arsA, ASNA1; arsenite-transporting ATPase [EC:3.6.3.16]	294.634	329.011	-0.15921	34.3767	0.446723		294.634	809.52	-1.45814	514.886	0.939289		329.011	809.52	-1.29893	480.509	0.93333		136	98	65
KO:K00786	E2.4.-.-; glycosyltransferase [EC:2.4.-.-]	153.816	151.076	0.0259306	2.73995	0.230053		153.816	161.904	-0.0739309	8.08777	0.307001		151.076	161.904	-0.0998614	10.8277	0.283586		71	45	13			KO:K01556	KYNU, kynU; kynureninase [EC:3.7.1.3]	75.8249	23.5008	1.68996	52.3242	0.962663		75.8249	1.08321	6.12928	74.7417	0.999077		23.5008	1.67863	3.80735	21.8221	0.956811		35	7	0
KO:K00788	thiE; thiamine-phosphate pyrophosphorylase [EC:2.5.1.3]	405.122	386.084	0.069441	19.0378	0.264233		405.122	174.358	1.2163	230.764	0.924283		386.084	174.358	1.14686	211.726	0.920127		187	115	14			KO:K01560	E3.8.1.2; 2-haloacid dehalogenase [EC:3.8.1.2]	77.9913	114.147	-0.549501	36.1552	0.689842		77.9913	211.721	-1.44078	133.729	0.93832		114.147	211.721	-0.891275	97.5741	0.856013		36	34	17
KO:K00789	metK; S-adenosylmethionine synthetase [EC:2.5.1.6]	717.087	651.307	0.138811	65.7803	0.430062		717.087	460.804	0.637996	256.283	0.78174		651.307	460.804	0.499185	190.503	0.622274		331	194	37			KO:K01561	dehH; haloacetate dehalogenase [EC:3.8.1.3]	17.3314	3.35725	2.36804	13.9742	0.91268		17.3314	1.08321	4	16.2482	0.939883		3.35725	1.67863	1	1.67863	0.471978		8	1	0
KO:K00790	murA; UDP-N-acetylglucosamine 1-carboxyvinyltransferase [EC:2.5.1.7]	563.271	446.514	0.335122	116.756	0.590202		563.271	186.812	1.59224	376.458	0.970069		446.514	186.812	1.25712	259.702	0.932655		260	133	15			KO:K01563	dhaA; haloalkane dehalogenase [EC:3.8.1.5]	38.9957	10.0718	1.953	28.9239	0.958348		38.9957	1.08321	5.16993	37.9125	0.990541		10.0718	1.67863	2.58496	8.39313	0.821722		18	3	0
KO:K00791	miaA, TRIT1; tRNA dimethylallyltransferase [EC:2.5.1.75]	454.949	392.798	0.211917	62.1511	0.490263		454.949	161.904	1.49057	293.045	0.948602		392.798	161.904	1.27865	230.894	0.933044		210	117	13			KO:K01571	oadA; oxaloacetate decarboxylase, alpha subunit [EC:4.1.1.3]	121.32	181.292	-0.579496	59.9717	0.733245		121.32	49.8166	1.28412	71.5032	0.924977		181.292	49.8166	1.86361	131.475	0.976447		56	54	4
KO:K00793	ribE, RIB5; riboflavin synthase [EC:2.5.1.9]	296.8	318.939	-0.103787	22.1385	0.289894		296.8	386.079	-0.379402	89.2784	0.664083		318.939	386.079	-0.275616	67.14	0.482992		137	95	31			KO:K01572	oadB; oxaloacetate decarboxylase, beta subunit [EC:4.1.1.3]	80.1578	67.145	0.255562	13.0127	0.517725		80.1578	1.08321	6.20945	79.0746	0.999241		67.145	1.67863	5.32193	65.4664	0.998077		37	20	0
KO:K00794	ribH, RIB4; 6,7-dimethyl-8-ribityllumazine synthase [EC:2.5.1.78]	255.638	298.795	-0.225054	43.1571	0.508142		255.638	199.266	0.359405	56.3718	0.654442		298.795	199.266	0.584459	99.5289	0.674289		118	89	16			KO:K01574	adc; acetoacetate decarboxylase [EC:4.1.1.4]	8.6657	26.858	-1.63196	18.1923	0.919458		8.6657	12.4542	-0.523238	3.78845	0.527436		26.858	12.4542	1.10873	14.4039	0.831591		4	8	1
KO:K00795	ispA; farnesyl diphosphate synthase [EC:2.5.1.1 2.5.1.10]	21.6643	23.5008	-0.11739	1.8365	0.350944		21.6643	1.08321	4.32193	20.581	0.959706		23.5008	1.67863	3.80735	21.8221	0.956811		10	7	0			KO:K01576	mdlC; benzoylformate decarboxylase [EC:4.1.1.7]	151.65	73.8595	1.03789	77.7903	0.898396		151.65	24.9083	2.60604	126.742	0.997167		73.8595	24.9083	1.56816	48.9512	0.942718		70	22	2
KO:K00796	folP; dihydropteroate synthase [EC:2.5.1.15]	411.621	322.296	0.35293	89.3248	0.595762		411.621	784.612	-0.930663	372.991	0.859587		322.296	784.612	-1.28359	462.316	0.933044		190	96	63			KO:K01581	E4.1.1.17, ODC1, speC, speF; ornithine decarboxylase [EC:4.1.1.17]	41.1621	43.6443	-0.0844756	2.48217	0.252539		41.1621	12.4542	1.72469	28.7079	0.951371		43.6443	12.4542	1.80916	31.1901	0.957936		19	13	1
KO:K00797	speE, SRM; spermidine synthase [EC:2.5.1.16]	543.773	654.664	-0.26775	110.891	0.540906		543.773	435.895	0.319022	107.878	0.634646		654.664	435.895	0.586772	218.769	0.674934		251	195	35			KO:K01582	E4.1.1.18, ldcC, cadA; lysine decarboxylase [EC:4.1.1.18]	15.165	26.858	-0.824609	11.693	0.695436		15.165	1.08321	3.80735	14.0818	0.925928		26.858	1.67863	4	25.1794	0.970352		7	8	0
KO:K00798	MMAB, pduO; cob(I)alamin adenosyltransferase [EC:2.5.1.17]	305.466	235.008	0.378305	70.4585	0.612629		305.466	236.629	0.368386	68.8371	0.658993		235.008	236.629	-0.00991932	1.62137	0.208458		141	70	19			KO:K01583	E4.1.1.19; arginine decarboxylase [EC:4.1.1.19]	21.6643	6.7145	1.68996	14.9498	0.892802		21.6643	1.08321	4.32193	20.581	0.959706		6.7145	1.67863	2	5.03588	0.7284		10	2	0
KO:K00799	GST, gst; glutathione S-transferase [EC:2.5.1.18]	56.3271	50.3588	0.161586	5.96831	0.416524		56.3271	1.08321	5.70044	55.2439	0.997341		50.3588	1.67863	4.90689	48.6801	0.994416		26	15	0			KO:K01585	speA; arginine decarboxylase [EC:4.1.1.19]	119.153	57.0733	1.06193	62.0802	0.89843		119.153	1.08321	6.78136	118.07	0.999826		57.0733	1.67863	5.08746	55.3946	0.996492		55	17	0
KO:K00800	aroA; 3-phosphoshikimate 1-carboxyvinyltransferase [EC:2.5.1.19]	500.444	486.801	0.0398765	13.643	0.239027		500.444	934.062	-0.900308	433.617	0.857384		486.801	934.062	-0.940184	447.26	0.860094		231	145	75			KO:K01586	lysA; diaminopimelate decarboxylase [EC:4.1.1.20]	483.113	365.94	0.400752	117.173	0.620753		483.113	186.812	1.37077	296.301	0.93546		365.94	186.812	0.970019	179.128	0.860943		223	109	15
KO:K00801	FDFT1; farnesyl-diphosphate farnesyltransferase [EC:2.5.1.21]	10.8321	1.08321	3.32193	9.74892	0.867459		10.8321	1.08321	3.32193	9.74892	0.867684		NA	NA	NA	NA	NA		5	0	0			KO:K01589	purK; 5-(carboxyamino)imidazole ribonucleotide synthase [EC:6.3.4.18]	342.295	124.218	1.46236	218.077	0.927145		342.295	199.266	0.780542	143.029	0.813983		124.218	199.266	-0.681821	75.0482	0.694948		158	37	16
KO:K00803	AGPS, agpS; alkyldihydroxyacetonephosphate synthase [EC:2.5.1.26]	136.485	120.861	0.175391	15.6238	0.45948		136.485	136.996	-0.00538996	0.510866	0.259633		120.861	136.996	-0.180781	16.1347	0.357701		63	36	11			KO:K01593	DDC, TDC; aromatic-L-amino-acid decarboxylase [EC:4.1.1.28]	56.3271	26.858	1.06848	29.4691	0.885673		56.3271	1.08321	5.70044	55.2439	0.997341		26.858	1.67863	4	25.1794	0.970352		26	8	0
KO:K00804	GGPS1; geranylgeranyl diphosphate synthase, type III [EC:2.5.1.1 2.5.1.10 2.5.1.29]	6.49928	73.8595	-3.50643	67.3602	0.999391		6.49928	660.07	-6.6662	653.571	1		73.8595	660.07	-3.15976	586.211	0.999499		3	22	53			KO:K01595	ppc; phosphoenolpyruvate carboxylase [EC:4.1.1.31]	277.303	278.652	-0.00700287	1.3493	0.21878		277.303	1345.05	-2.27813	1067.75	0.989152		278.652	1345.05	-2.27112	1066.4	0.989589		128	83	108
KO:K00805	hepST; heptaprenyl diphosphate synthase [EC:2.5.1.30]	84.4906	60.4305	0.483514	24.0601	0.651004		84.4906	24.9083	1.76216	59.5823	0.969512		60.4305	24.9083	1.27865	35.5222	0.919973		39	18	2			KO:K01601	rbcL; ribulose-bisphosphate carboxylase large chain [EC:4.1.1.39]	95.3227	167.863	-0.816388	72.5398	0.787406		95.3227	37.3625	1.35123	57.9603	0.932882		167.863	37.3625	2.16762	130.5	0.989262		44	50	3
KO:K00806	uppS; undecaprenyl diphosphate synthase [EC:2.5.1.31]	407.288	288.724	0.496361	118.565	0.679109		407.288	211.721	0.943888	195.567	0.860035		288.724	211.721	0.447527	77.003	0.598364		188	86	17			KO:K01602	rbcS; ribulose-bisphosphate carboxylase small chain [EC:4.1.1.39]	28.1635	20.1435	0.483514	8.02003	0.569346		28.1635	1.08321	4.70044	27.0803	0.978953		20.1435	1.67863	3.58496	18.4649	0.941941		13	6	0
KO:K00809	DHPS, dys; deoxyhypusine synthase [EC:2.5.1.46]	277.303	473.372	-0.771515	196.07	0.777376		277.303	597.799	-1.1082	320.497	0.914047		473.372	597.799	-0.336686	124.427	0.531111		128	141	48			KO:K01607	pcaC; 4-carboxymuconolactone decarboxylase [EC:4.1.1.44]	45.4949	53.716	-0.239646	8.22107	0.478629		45.4949	1.08321	5.39232	44.4117	0.994315		53.716	1.67863	5	52.0374	0.995705		21	16	0
KO:K00812	aspB; aspartate aminotransferase [EC:2.6.1.1]	621.764	775.525	-0.318806	153.761	0.581992		621.764	846.883	-0.445794	225.118	0.703985		775.525	846.883	-0.126989	71.3576	0.316578		287	231	68			KO:K01610	E4.1.1.49, pckA; phosphoenolpyruvate carboxykinase (ATP) [EC:4.1.1.49]	307.633	167.863	0.873927	139.77	0.795547		307.633	99.6332	1.62651	207.999	0.970033		167.863	99.6332	0.752581	68.2293	0.820914		142	50	8
KO:K00813	aspC; aspartate aminotransferase [EC:2.6.1.1]	10.8321	1.08321	3.32193	9.74892	0.867459		10.8321	1.08321	3.32193	9.74892	0.867684		NA	NA	NA	NA	NA		5	0	0			KO:K01611	speD, AMD1; S-adenosylmethionine decarboxylase [EC:4.1.1.50]	233.974	426.371	-0.865761	192.397	0.795547		233.974	709.887	-1.60124	475.913	0.970069		426.371	709.887	-0.73548	283.516	0.714747		108	127	57
KO:K00814	GPT, ALT; alanine transaminase [EC:2.6.1.2]	6.49928	6.7145	-0.0470009	0.215224	0.216798		6.49928	1.08321	2.58496	5.41607	0.770097		6.7145	1.67863	2	5.03588	0.7284		3	2	0			KO:K01613	psd, PISD; phosphatidylserine decarboxylase [EC:4.1.1.65]	238.307	144.362	0.723132	93.9451	0.761042		238.307	24.9083	3.25812	213.399	0.999525		144.362	24.9083	2.53499	119.453	0.994365		110	43	2
KO:K00816	CCBL; kynurenine---oxoglutarate transaminase / cysteine-S-conjugate beta-lyase / glutamine---phenylpyruvate transaminase [EC:2.6.1.7 4.4.1.13 2.6.1.64]	4.33285	1.08321	2	3.24964	0.66769		4.33285	1.08321	2	3.24964	0.67548		NA	NA	NA	NA	NA		2	0	0			KO:K01615	gcdA; glutaconyl-CoA decarboxylase [EC:4.1.1.70]	21.6643	6.7145	1.68996	14.9498	0.892802		21.6643	1.08321	4.32193	20.581	0.959706		6.7145	1.67863	2	5.03588	0.7284		10	2	0
KO:K00817	hisC; histidinol-phosphate aminotransferase [EC:2.6.1.9]	578.436	560.661	0.0450282	17.7748	0.247109		578.436	921.607	-0.671996	343.172	0.787041		560.661	921.607	-0.717024	360.947	0.702649		267	167	74			KO:K01620	ltaE; threonine aldolase [EC:4.1.2.48]	368.292	292.081	0.334484	76.2116	0.585741		368.292	49.8166	2.88615	318.476	0.998766		292.081	49.8166	2.55167	242.264	0.994539		170	87	4
KO:K00818	E2.6.1.11, argD; acetylornithine aminotransferase [EC:2.6.1.11]	229.641	161.148	0.510995	68.4931	0.684926		229.641	87.1791	1.39733	142.462	0.935935		161.148	87.1791	0.886333	73.969	0.855083		106	48	7			KO:K01621	xfp, xpk; xylulose-5-phosphate/fructose-6-phosphate phosphoketolase [EC:4.1.2.9 4.1.2.22]	41.1621	13.429	1.61596	27.7331	0.946997		41.1621	1.08321	5.24793	40.0789	0.992469		13.429	1.67863	3	11.7504	0.877572		19	4	0
KO:K00819	rocD, OAT; ornithine--oxo-acid transaminase [EC:2.6.1.13]	75.8249	80.574	-0.0876429	4.74911	0.270522		75.8249	49.8166	0.606045	26.0083	0.755666		80.574	49.8166	0.693688	30.7574	0.680078		35	24	4			KO:K01622	K01622; fructose 1,6-bisphosphate aldolase/phosphatase [EC:4.1.2.13 3.1.3.11]	216.643	453.229	-1.06492	236.586	0.899125		216.643	1083.51	-2.32233	866.869	0.993603		453.229	1083.51	-1.2574	630.283	0.932655		100	135	87
KO:K00820	glmS, GFPT; glucosamine---fructose-6-phosphate aminotransferase (isomerizing) [EC:2.6.1.16]	1104.88	940.03	0.233107	164.847	0.508579		1104.88	859.337	0.362591	245.541	0.655968		940.03	859.337	0.129484	80.6936	0.316578		510	280	69			KO:K01624	FBA, fbaA; fructose-bisphosphate aldolase, class II [EC:4.1.2.13]	290.301	245.079	0.244301	45.2218	0.515031		290.301	24.9083	3.54285	265.393	0.99989		245.079	24.9083	3.29855	220.171	0.999724		134	73	2
KO:K00821	argD; acetylornithine/N-succinyldiaminopimelate aminotransferase [EC:2.6.1.11 2.6.1.17]	246.973	255.151	-0.0470009	8.17851	0.246774		246.973	99.6332	1.30965	147.339	0.926238		255.151	99.6332	1.35665	155.518	0.941593		114	76	8			KO:K01625	eda; 2-dehydro-3-deoxyphosphogluconate aldolase / (4S)-4-hydroxy-2-oxoglutarate aldolase [EC:4.1.2.14 4.1.3.42]	125.653	90.6458	0.47113	35.0069	0.659206		125.653	37.3625	1.74978	88.2902	0.971157		90.6458	37.3625	1.27865	53.2833	0.929075		58	27	3
KO:K00822	E2.6.1.18; beta-alanine--pyruvate transaminase [EC:2.6.1.18]	8.6657	3.35725	1.36804	5.30845	0.703543		8.6657	1.08321	3	7.58249	0.828094		3.35725	1.67863	1	1.67863	0.471978		4	1	0			KO:K01626	E2.5.1.54, aroF, aroG, aroH; 3-deoxy-7-phosphoheptulonate synthase [EC:2.5.1.54]	73.6585	1.08321	6.08746	72.5753	0.9997		73.6585	1.08321	6.08746	72.5753	0.998976		NA	NA	NA	NA	NA		34	0	0
KO:K00823	puuE; 4-aminobutyrate aminotransferase [EC:2.6.1.19]	376.958	419.656	-0.154804	42.6983	0.439791		376.958	971.424	-1.3657	594.466	0.935469		419.656	971.424	-1.21089	551.768	0.923134		174	125	78			KO:K01627	kdsA; 2-dehydro-3-deoxyphosphooctonate aldolase (KDO 8-P synthase) [EC:2.5.1.55]	266.47	171.22	0.638126	95.2506	0.743085		266.47	124.542	1.09735	141.929	0.913864		171.22	124.542	0.459222	46.6783	0.599928		123	51	10
KO:K00824	dat; D-alanine transaminase [EC:2.6.1.21]	38.9957	50.3588	-0.368929	11.3631	0.559197		38.9957	24.9083	0.646687	14.0874	0.721669		50.3588	24.9083	1.01562	25.4505	0.885621		18	15	2			KO:K01629	rhaD; rhamnulose-1-phosphate aldolase [EC:4.1.2.19]	19.4978	3.35725	2.53796	16.1406	0.938143		19.4978	1.08321	4.16993	18.4146	0.950969		3.35725	1.67863	1	1.67863	0.471978		9	1	0
KO:K00826	E2.6.1.42, ilvE; branched-chain amino acid aminotransferase [EC:2.6.1.42]	636.929	654.664	-0.0396214	17.7347	0.239044		636.929	1008.79	-0.663416	371.857	0.786209		654.664	1008.79	-0.623795	354.123	0.679679		294	195	81			KO:K01630	garL; 2-dehydro-3-deoxyglucarate aldolase [EC:4.1.2.20]	41.1621	47.0015	-0.191391	5.83942	0.434171		41.1621	99.6332	-1.27531	58.4711	0.923871		47.0015	99.6332	-1.08392	52.6317	0.911955		19	14	8
KO:K00829	NA	36.8292	20.1435	0.870537	16.6857	0.742862		36.8292	1.08321	5.08746	35.746	0.988978		20.1435	1.67863	3.58496	18.4649	0.941941		17	6	0			KO:K01633	folB; 7,8-dihydroneopterin aldolase/epimerase/oxygenase [EC:4.1.2.25 5.1.99.8 1.13.11.81]	158.149	80.574	0.972899	77.5751	0.835209		158.149	62.2708	1.34466	95.8783	0.934774		80.574	62.2708	0.37176	18.3033	0.520106		73	24	5
KO:K00830	AGXT; alanine-glyoxylate transaminase / serine-glyoxylate transaminase / serine-pyruvate transaminase [EC:2.6.1.44 2.6.1.45 2.6.1.51]	186.313	251.794	-0.434517	65.4812	0.64795		186.313	510.62	-1.45453	324.308	0.938448		251.794	510.62	-1.02001	258.827	0.91486		86	75	41			KO:K01637	E4.1.3.1, aceA; isocitrate lyase [EC:4.1.3.1]	166.815	144.362	0.208558	22.453	0.487183		166.815	473.258	-1.50438	306.443	0.948848		144.362	473.258	-1.71294	328.896	0.971651		77	43	38
KO:K00831	serC, PSAT1; phosphoserine aminotransferase [EC:2.6.1.52]	227.475	57.0733	1.99482	170.401	0.973739		227.475	1.08321	7.71425	226.392	0.999982		57.0733	1.67863	5.08746	55.3946	0.996492		105	17	0			KO:K01638	aceB, glcB; malate synthase [EC:2.3.3.9]	194.978	161.148	0.274927	33.8303	0.538916		194.978	1419.77	-2.86428	1224.8	0.998675		161.148	1419.77	-3.1392	1258.63	0.999499		90	48	114
KO:K00832	tyrB; aromatic-amino-acid transaminase [EC:2.6.1.57]	8.6657	3.35725	1.36804	5.30845	0.703543		8.6657	1.08321	3	7.58249	0.828094		3.35725	1.67863	1	1.67863	0.471978		4	1	0			KO:K01639	E4.1.3.3, nanA, NPL; N-acetylneuraminate lyase [EC:4.1.3.3]	45.4949	97.3603	-1.09763	51.8653	0.899159		45.4949	622.708	-3.77478	577.213	0.999973		97.3603	622.708	-2.67715	525.347	0.99729		21	29	50
KO:K00833	bioA; adenosylmethionine---8-amino-7-oxononanoate aminotransferase [EC:2.6.1.62]	132.152	83.9313	0.654918	48.2207	0.745178		132.152	74.7249	0.822537	57.4271	0.819475		83.9313	74.7249	0.167619	9.20635	0.336766		61	25	6			KO:K01640	E4.1.3.4, HMGCL, hmgL; hydroxymethylglutaryl-CoA lyase [EC:4.1.3.4]	160.316	97.3603	0.719509	62.9552	0.760389		160.316	49.8166	1.68622	110.499	0.970115		97.3603	49.8166	0.966706	47.5437	0.855103		74	29	4
KO:K00835	avtA; valine--pyruvate aminotransferase [EC:2.6.1.66]	32.4964	1.08321	4.90689	31.4132	0.988658		32.4964	1.08321	4.90689	31.4132	0.985122		NA	NA	NA	NA	NA		15	0	0			KO:K01641	E2.3.3.10; hydroxymethylglutaryl-CoA synthase [EC:2.3.3.10]	145.151	218.221	-0.588242	73.0708	0.734146		145.151	523.075	-1.84947	377.924	0.973844		218.221	523.075	-1.26122	304.853	0.932655		67	65	42
KO:K00836	ectB, dat; diaminobutyrate-2-oxoglutarate transaminase [EC:2.6.1.76]	2.16643	40.287	-4.21693	38.1206	0.994235		2.16643	784.612	-8.50052	782.445	1		40.287	784.612	-4.28359	744.325	1		1	12	63			KO:K01644	citE; citrate lyase subunit beta / citryl-CoA lyase [EC:4.1.3.34]	106.155	124.218	-0.226707	18.0634	0.502025		106.155	261.537	-1.30085	155.382	0.926238		124.218	261.537	-1.07414	137.319	0.915862		49	37	21
KO:K00837	NA	225.308	224.936	0.00238709	0.372487	0.216798		225.308	49.8166	2.1772	175.492	0.987516		224.936	49.8166	2.17481	175.119	0.989354		104	67	4			KO:K01649	leuA, IMS; 2-isopropylmalate synthase [EC:2.3.3.13]	918.565	1091.11	-0.248339	172.542	0.521603		918.565	2403.65	-1.38777	1485.09	0.936026		1091.11	2403.65	-1.13944	1312.55	0.919861		424	325	193
KO:K00839	pucG; (S)-ureidoglycine---glyoxylate transaminase [EC:2.6.1.112]	1.08321	3.35725	-1.63196	2.27404	0.59227		NA	NA	NA	NA	NA		3.35725	1.67863	1	1.67863	0.471978		0	1	0			KO:K01652	E2.2.1.6L, ilvB, ilvG, ilvI; acetolactate synthase I/II/III large subunit [EC:2.2.1.6]	816.743	919.887	-0.171575	103.144	0.456898		816.743	2403.65	-1.55727	1586.91	0.949022		919.887	2403.65	-1.3857	1483.77	0.94234		377	274	193
KO:K00841	patA; aminotransferase [EC:2.6.1.-]	4.33285	3.35725	0.368037	0.975601	0.320427		4.33285	1.08321	2	3.24964	0.67548		3.35725	1.67863	1	1.67863	0.471978		2	1	0			KO:K01654	E2.5.1.56, neuB; N-acetylneuraminate synthase [EC:2.5.1.56]	134.318	40.287	1.73727	94.0314	0.965486		134.318	1.08321	6.9542	133.235	0.999863		40.287	1.67863	4.58496	38.6084	0.989425		62	12	0
KO:K00845	glk; glucokinase [EC:2.7.1.2]	723.586	698.308	0.0513011	25.2781	0.247117		723.586	1232.96	-0.768891	509.375	0.811808		698.308	1232.96	-0.820192	534.653	0.835406		334	208	99			KO:K01659	prpC; 2-methylcitrate synthase [EC:2.3.3.5]	28.1635	16.7863	0.746548	11.3773	0.68563		28.1635	1.08321	4.70044	27.0803	0.978953		16.7863	1.67863	3.32193	15.1076	0.920822		13	5	0
KO:K00846	KHK; ketohexokinase [EC:2.7.1.3]	2.16643	1.08321	1	1.08321	0.485879		2.16643	1.08321	1	1.08321	0.511588		NA	NA	NA	NA	NA		1	0	0			KO:K01661	menB; naphthoate synthase [EC:4.1.3.36]	71.4921	97.3603	-0.44555	25.8682	0.643119		71.4921	37.3625	0.936193	34.1296	0.8482		97.3603	37.3625	1.38174	59.9978	0.939568		33	29	3
KO:K00847	E2.7.1.4, scrK; fructokinase [EC:2.7.1.4]	207.977	157.791	0.39841	50.1861	0.619681		207.977	99.6332	1.06172	108.344	0.912292		157.791	99.6332	0.663314	58.1576	0.686643		96	47	8			KO:K01662	dxs; 1-deoxy-D-xylulose-5-phosphate synthase [EC:2.2.1.7]	353.127	271.937	0.376915	81.1901	0.612732		353.127	149.45	1.24053	203.678	0.924429		271.937	149.45	0.863613	122.487	0.851575		163	81	12
KO:K00848	rhaB; rhamnulokinase [EC:2.7.1.5]	149.483	114.147	0.389098	35.3369	0.613367		149.483	124.542	0.263358	24.9418	0.582078		114.147	124.542	-0.12574	10.395	0.308591		69	34	10			KO:K01667	tnaA; tryptophanase [EC:4.1.99.1]	212.31	211.507	0.00546648	0.802935	0.216798		212.31	87.1791	1.28412	125.131	0.925946		211.507	87.1791	1.27865	124.328	0.9329		98	63	7
KO:K00849	galK; galactokinase [EC:2.7.1.6]	324.964	342.44	-0.0755701	17.4757	0.272298		324.964	373.625	-0.20131	48.6607	0.536593		342.44	373.625	-0.12574	31.185	0.316169		150	102	30			KO:K01668	E4.1.99.2; tyrosine phenol-lyase [EC:4.1.99.2]	43.3285	10.0718	2.105	33.2568	0.975523		43.3285	12.4542	1.79869	30.8744	0.955575		10.0718	12.4542	-0.306312	2.3824	0.328493		20	3	1
KO:K00850	pfkA, PFK; 6-phosphofructokinase 1 [EC:2.7.1.11]	762.582	580.804	0.39284	181.778	0.61727		762.582	298.9	1.35123	463.682	0.935213		580.804	298.9	0.958391	281.905	0.860749		352	173	24			KO:K01669	phrB; deoxyribodipyrimidine photo-lyase [EC:4.1.99.3]	652.094	305.51	1.09386	346.584	0.90018		652.094	186.812	1.80349	465.282	0.971733		305.51	186.812	0.709629	118.698	0.70136		301	91	15
KO:K00851	E2.7.1.12, gntK, idnK; gluconokinase [EC:2.7.1.12]	90.9899	141.005	-0.631963	50.0147	0.738958		90.9899	448.35	-2.30085	357.36	0.989143		141.005	448.35	-1.66888	307.345	0.970976		42	42	36			KO:K01673	cynT, can; carbonic anhydrase [EC:4.2.1.1]	129.986	70.5023	0.88261	59.4833	0.829127		129.986	49.8166	1.38365	80.1689	0.935167		70.5023	49.8166	0.501043	20.6857	0.588075		60	21	4
KO:K00852	rbsK, RBKS; ribokinase [EC:2.7.1.15]	346.628	473.372	-0.449587	126.744	0.655311		346.628	697.433	-1.00867	350.805	0.911579		473.372	697.433	-0.559078	224.06	0.642064		160	141	56			KO:K01676	E4.2.1.2A, fumA, fumB; fumarate hydratase, class I [EC:4.2.1.2]	88.8235	73.8595	0.266157	14.9639	0.523078		88.8235	24.9083	1.83431	63.9152	0.97208		73.8595	24.9083	1.56816	48.9512	0.942718		41	22	2
KO:K00853	araB; L-ribulokinase [EC:2.7.1.16]	129.986	107.432	0.274927	22.5535	0.534695		129.986	37.3625	1.79869	92.6231	0.971312		107.432	37.3625	1.52376	70.0696	0.945142		60	32	3			KO:K01677	E4.2.1.2AA, fumA; fumarate hydratase subunit alpha [EC:4.2.1.2]	101.822	288.724	-1.50364	186.902	0.939302		101.822	99.6332	0.0313506	2.18878	0.272921		288.724	99.6332	1.53499	189.09	0.946748		47	86	8
KO:K00854	xylB, XYLB; xylulokinase [EC:2.7.1.17]	914.232	775.525	0.237387	138.707	0.515417		914.232	547.983	0.738429	366.249	0.809103		775.525	547.983	0.501043	227.542	0.622285		422	231	44			KO:K01678	E4.2.1.2AB, fumB; fumarate hydratase subunit beta [EC:4.2.1.2]	77.9913	265.223	-1.76582	187.231	0.965597		77.9913	124.542	-0.675241	46.5502	0.787214		265.223	124.542	1.09058	140.681	0.916629		36	79	10
KO:K00855	PRK, prkB; phosphoribulokinase [EC:2.7.1.19]	36.8292	26.858	0.455499	9.97123	0.578998		36.8292	12.4542	1.56422	24.3751	0.921523		26.858	12.4542	1.10873	14.4039	0.831591		17	8	1			KO:K01681	ACO, acnA; aconitate hydratase [EC:4.2.1.3]	823.242	564.018	0.545575	259.224	0.695299		823.242	1145.78	-0.476945	322.54	0.712932		564.018	1145.78	-1.02252	581.764	0.91486		380	168	92
KO:K00856	E2.7.1.20, ADK; adenosine kinase [EC:2.7.1.20]	84.4906	16.7863	2.33151	67.7044	0.992871		84.4906	24.9083	1.76216	59.5823	0.969512		16.7863	24.9083	-0.569347	8.12206	0.512682		39	5	2			KO:K01682	acnB; aconitate hydratase 2 / 2-methylisocitrate dehydratase [EC:4.2.1.3 4.2.1.99]	49.8278	16.7863	1.56967	33.0415	0.930173		49.8278	1.08321	5.52356	48.7446	0.995641		16.7863	1.67863	3.32193	15.1076	0.920822		23	5	0
KO:K00857	tdk, TK; thymidine kinase [EC:2.7.1.21]	171.148	97.3603	0.813836	73.7874	0.786831		171.148	62.2708	1.45861	108.877	0.939079		97.3603	62.2708	0.644778	35.0895	0.673011		79	29	5			KO:K01683	araD; D-arabinonate dehydratase [EC:4.2.1.5]	41.1621	80.574	-0.968998	39.4119	0.830225		41.1621	273.991	-2.73474	232.829	0.997606		80.574	273.991	-1.76574	193.417	0.972714		19	24	22
KO:K00858	ppnK, NADK; NAD+ kinase [EC:2.7.1.23]	407.288	500.23	-0.296543	92.9423	0.559986		407.288	1021.24	-1.3262	613.953	0.935076		500.23	1021.24	-1.02966	521.01	0.914942		188	149	82			KO:K01685	uxaA; altronate hydrolase [EC:4.2.1.7]	75.8249	53.716	0.49732	22.1089	0.659369		75.8249	510.62	-2.75151	434.795	0.997624		53.716	510.62	-3.24883	456.904	0.999724		35	16	41
KO:K00859	coaE; dephospho-CoA kinase [EC:2.7.1.24]	331.463	285.366	0.216033	46.0968	0.502454		331.463	174.358	0.926795	157.105	0.859532		285.366	174.358	0.710761	111.008	0.70133		153	85	14			KO:K01686	uxuA; mannonate dehydratase [EC:4.2.1.8]	64.9928	33.5725	0.952999	31.4203	0.823816		64.9928	1.08321	5.90689	63.9096	0.998282		33.5725	1.67863	4.32193	31.8939	0.982307		30	10	0
KO:K00860	cysC; adenylylsulfate kinase [EC:2.7.1.25]	110.488	141.005	-0.351856	30.5168	0.590897		110.488	149.45	-0.435775	38.9621	0.694571		141.005	149.45	-0.0839199	8.44532	0.265576		51	42	12			KO:K01692	paaF, echA; enoyl-CoA hydratase [EC:4.2.1.17]	244.806	171.22	0.51579	73.5863	0.686702		244.806	112.087	1.12702	132.719	0.914878		171.22	112.087	0.611226	59.1324	0.675159		113	51	9
KO:K00862	eryA; erythritol kinase (D-erythritol 1-phosphate-forming) [EC:2.7.1.215]	19.4978	1.08321	4.16993	18.4146	0.955362		19.4978	1.08321	4.16993	18.4146	0.950969		NA	NA	NA	NA	NA		9	0	0			KO:K01693	hisB; imidazoleglycerol-phosphate dehydratase [EC:4.2.1.19]	305.466	315.582	-0.0470009	10.1155	0.246972		305.466	772.158	-1.33788	466.692	0.935122		315.582	772.158	-1.29088	456.576	0.933177		141	94	62
KO:K00863	DAK, TKFC; triose/dihydroxyacetone kinase / FAD-AMP lyase (cyclizing) [EC:2.7.1.28 2.7.1.29 4.6.1.15]	17.3314	1.08321	4	16.2482	0.943531		17.3314	1.08321	4	16.2482	0.939883		NA	NA	NA	NA	NA		8	0	0			KO:K01695	trpA; tryptophan synthase alpha chain [EC:4.2.1.20]	355.294	376.012	-0.0817664	20.7182	0.272409		355.294	946.516	-1.41361	591.222	0.936045		376.012	946.516	-1.33185	570.504	0.941164		164	112	76
KO:K00864	glpK, GK; glycerol kinase [EC:2.7.1.30]	231.808	261.866	-0.175899	30.058	0.46413		231.808	112.087	1.0483	119.72	0.912009		261.866	112.087	1.2242	149.778	0.927316		107	78	9			KO:K01696	trpB; tryptophan synthase beta chain [EC:4.2.1.20]	474.447	382.727	0.309934	91.7207	0.564147		474.447	946.516	-0.996379	472.068	0.911588		382.727	946.516	-1.30631	563.789	0.93335		219	114	76
KO:K00865	glxK, garK; glycerate 2-kinase [EC:2.7.1.165]	168.981	97.3603	0.795458	71.621	0.780654		168.981	49.8166	1.76216	119.165	0.971495		97.3603	49.8166	0.966706	47.5437	0.855103		78	29	4			KO:K01697	CBS; cystathionine beta-synthase [EC:4.2.1.22]	108.321	60.4305	0.841968	47.8908	0.786917		108.321	37.3625	1.53566	70.9588	0.947816		60.4305	37.3625	0.693688	23.0681	0.665463		50	18	3
KO:K00867	coaA; type I pantothenate kinase [EC:2.7.1.33]	2.16643	1.08321	1	1.08321	0.485879		2.16643	1.08321	1	1.08321	0.511588		NA	NA	NA	NA	NA		1	0	0			KO:K01698	hemB, ALAD; porphobilinogen synthase [EC:4.2.1.24]	279.469	322.296	-0.205699	42.8271	0.489859		279.469	572.891	-1.03557	293.422	0.911872		322.296	572.891	-0.829874	250.595	0.836572		129	96	46
KO:K00868	pdxK, pdxY; pyridoxine kinase [EC:2.7.1.35]	6.49928	1.08321	2.58496	5.41607	0.765906		6.49928	1.08321	2.58496	5.41607	0.770097		NA	NA	NA	NA	NA		3	0	0			KO:K01699	pduC; propanediol dehydratase large subunit [EC:4.2.1.28]	21.6643	1.08321	4.32193	20.581	0.964113		21.6643	1.08321	4.32193	20.581	0.959706		NA	NA	NA	NA	NA		10	0	0
KO:K00869	E2.7.1.36, MVK, mvaK1; mevalonate kinase [EC:2.7.1.36]	199.311	224.936	-0.174491	25.6246	0.455971		199.311	261.537	-0.391994	62.2261	0.667465		224.936	261.537	-0.217503	36.6014	0.403631		92	67	21			KO:K01702	LEU1; 3-isopropylmalate dehydratase [EC:4.2.1.33]	1.08321	6.7145	-2.63196	5.63129	0.765906		1.08321	386.079	-8.47743	384.996	1		6.7145	386.079	-5.84547	379.364	1		0	2	31
KO:K00870	E2.7.1.37; protein kinase [EC:2.7.1.37]	25.9971	1.08321	4.58496	24.9139	0.97663		25.9971	1.08321	4.58496	24.9139	0.972482		NA	NA	NA	NA	NA		12	0	0			KO:K01709	rfbG; CDP-glucose 4,6-dehydratase [EC:4.2.1.45]	51.9942	30.2153	0.783074	21.779	0.749906		51.9942	12.4542	2.06172	39.5401	0.978779		30.2153	12.4542	1.27865	17.7611	0.869697		24	9	1
KO:K00872	thrB1; homoserine kinase [EC:2.7.1.39]	158.149	285.366	-0.85153	127.217	0.792656		158.149	298.9	-0.918376	140.751	0.858746		285.366	298.9	-0.0668464	13.5334	0.258407		73	85	24			KO:K01714	dapA; 4-hydroxy-tetrahydrodipicolinate synthase [EC:4.3.3.7]	740.918	788.954	-0.0906279	48.0363	0.28146		740.918	1619.04	-1.12775	878.122	0.915025		788.954	1619.04	-1.03713	830.086	0.915136		342	235	130
KO:K00873	PK, pyk; pyruvate kinase [EC:2.7.1.40]	600.1	436.443	0.459411	163.657	0.660655		600.1	236.629	1.34258	363.471	0.935122		436.443	236.629	0.883165	199.814	0.854796		277	130	19			KO:K01715	crt; enoyl-CoA hydratase [EC:4.2.1.17]	246.973	362.583	-0.553961	115.611	0.695299		246.973	161.904	0.609212	85.0686	0.775544		362.583	161.904	1.16317	200.679	0.920178		114	108	13
KO:K00874	kdgK; 2-dehydro-3-deoxygluconokinase [EC:2.7.1.45]	173.314	181.292	-0.0649228	7.97747	0.254393		173.314	74.7249	1.21373	98.5892	0.920033		181.292	74.7249	1.27865	106.567	0.932757		80	54	6			KO:K01719	hemD, UROS; uroporphyrinogen-III synthase [EC:4.2.1.75]	125.653	141.005	-0.1663	15.3518	0.452402		125.653	485.712	-1.95066	360.059	0.977829		141.005	485.712	-1.78436	344.708	0.972735		58	42	39
KO:K00875	E2.7.1.47; D-ribulokinase [EC:2.7.1.47]	45.4949	6.7145	2.76035	38.7804	0.991464		45.4949	1.08321	5.39232	44.4117	0.994315		6.7145	1.67863	2	5.03588	0.7284		21	2	0			KO:K01720	prpD; 2-methylcitrate dehydratase [EC:4.2.1.79]	175.481	134.29	0.385958	41.1905	0.614979		175.481	498.166	-1.50532	322.686	0.948894		134.29	498.166	-1.89127	363.876	0.976999		81	40	40
KO:K00876	udk, UCK; uridine kinase [EC:2.7.1.48]	179.813	151.076	0.251223	28.7371	0.519003		179.813	49.8166	1.8518	129.997	0.973698		151.076	49.8166	1.60058	101.26	0.970485		83	45	4			KO:K01728	pel; pectate lyase [EC:4.2.2.2]	17.3314	10.0718	0.783074	7.25966	0.632267		17.3314	1.08321	4	16.2482	0.939883		10.0718	1.67863	2.58496	8.39313	0.821722		8	3	0
KO:K00878	thiM; hydroxyethylthiazole kinase [EC:2.7.1.50]	47.6614	50.3588	-0.0794224	2.69739	0.252539		47.6614	24.9083	0.936193	22.7531	0.827637		50.3588	24.9083	1.01562	25.4505	0.885621		22	15	2			KO:K01730	ogl; oligogalacturonide lyase [EC:4.2.2.6]	32.4964	63.7878	-0.973	31.2914	0.824168		32.4964	747.249	-4.52324	714.753	1		63.7878	747.249	-3.55024	683.462	0.999949		15	19	60
KO:K00879	fucK; L-fuculokinase [EC:2.7.1.51]	10.8321	36.9298	-1.76947	26.0976	0.946568		10.8321	24.9083	-1.20131	14.0762	0.847688		36.9298	24.9083	0.568157	12.0215	0.559665		5	11	2			KO:K01733	thrC; threonine synthase [EC:4.2.3.1]	873.07	1225.4	-0.48908	352.327	0.676424		873.07	1967.76	-1.17238	1094.69	0.919686		1225.4	1967.76	-0.683303	742.36	0.696185		403	365	158
KO:K00880	lyxK; L-xylulokinase [EC:2.7.1.53]	15.165	6.7145	1.17539	8.45048	0.762286		15.165	1.08321	3.80735	14.0818	0.925928		6.7145	1.67863	2	5.03588	0.7284		7	2	0			KO:K01735	aroB; 3-dehydroquinate synthase [EC:4.2.3.4]	396.456	288.724	0.457472	107.732	0.660647		396.456	161.904	1.29202	234.552	0.926211		288.724	161.904	0.83455	126.82	0.836459		183	86	13
KO:K00881	alsK; allose kinase [EC:2.7.1.55]	1.08321	3.35725	-1.63196	2.27404	0.59227		NA	NA	NA	NA	NA		3.35725	1.67863	1	1.67863	0.471978		0	1	0			KO:K01736	aroC; chorismate synthase [EC:4.2.3.5]	532.941	426.371	0.321866	106.57	0.581992		532.941	983.878	-0.884505	450.937	0.855483		426.371	983.878	-1.20637	557.507	0.923134		246	127	79
KO:K00882	fruK; 1-phosphofructokinase [EC:2.7.1.56]	123.486	97.3603	0.342946	26.126	0.583468		123.486	286.446	-1.21391	162.959	0.92028		97.3603	286.446	-1.55686	189.085	0.946768		57	29	23			KO:K01738	cysK; cysteine synthase A [EC:2.5.1.47]	259.971	392.798	-0.595438	132.827	0.735432		259.971	709.887	-1.44924	449.916	0.938457		392.798	709.887	-0.8538	317.088	0.850961		120	117	57
KO:K00883	dgoK; 2-dehydro-3-deoxygalactonokinase [EC:2.7.1.58]	2.16643	1.08321	1	1.08321	0.485879		2.16643	1.08321	1	1.08321	0.511588		NA	NA	NA	NA	NA		1	0	0			KO:K01740	metY; O-acetylhomoserine (thiol)-lyase [EC:2.5.1.49]	381.291	97.3603	1.96949	283.931	0.973739		381.291	1.08321	8.45943	380.208	1		97.3603	1.67863	5.85798	95.6817	0.99955		176	29	0
KO:K00884	NAGK, nagK; N-acetylglucosamine kinase [EC:2.7.1.59]	43.3285	30.2153	0.52004	13.1133	0.630353		43.3285	12.4542	1.79869	30.8744	0.955575		30.2153	12.4542	1.27865	17.7611	0.869697		20	9	1			KO:K01741	E4.2.99.18; DNA-(apurinic or apyrimidinic site) lyase [EC:4.2.99.18]	2.16643	23.5008	-3.43932	21.3343	0.967656		2.16643	99.6332	-5.52324	97.4668	0.999671		23.5008	99.6332	-2.08392	76.1325	0.987053		1	7	8
KO:K00885	nanK; N-acylmannosamine kinase [EC:2.7.1.60]	4.33285	10.0718	-1.21693	5.7389	0.696362		4.33285	1.08321	2	3.24964	0.67548		10.0718	1.67863	2.58496	8.39313	0.821722		2	3	0			KO:K01744	aspA; aspartate ammonia-lyase [EC:4.3.1.1]	197.145	73.8595	1.4164	123.285	0.925987		197.145	12.4542	3.98456	184.691	0.999954		73.8595	12.4542	2.56816	61.4054	0.992054		91	22	1
KO:K00886	ppgK; polyphosphate glucokinase [EC:2.7.1.63]	8.6657	1.08321	3	7.58249	0.825858		8.6657	1.08321	3	7.58249	0.828094		NA	NA	NA	NA	NA		4	0	0			KO:K01746	E4.3.1.4; formiminotetrahydrofolate cyclodeaminase [EC:4.3.1.4]	15.165	30.2153	-0.994534	15.0503	0.774846		15.165	1.08321	3.80735	14.0818	0.925928		30.2153	1.67863	4.16993	28.5366	0.977255		7	9	0
KO:K00887	dgkA; undecaprenol kinase [EC:2.7.1.66]	28.1635	36.9298	-0.390955	8.76622	0.539413		28.1635	24.9083	0.177201	3.25523	0.452266		36.9298	24.9083	0.568157	12.0215	0.559665		13	11	2			KO:K01750	E4.3.1.12, ocd; ornithine cyclodeaminase [EC:4.3.1.12]	218.809	302.153	-0.465605	83.3436	0.664224		218.809	460.804	-1.07448	241.995	0.91263		302.153	460.804	-0.608875	158.651	0.677818		101	90	37
KO:K00891	E2.7.1.71, aroK, aroL; shikimate kinase [EC:2.7.1.71]	257.805	282.009	-0.129463	24.2044	0.419578		257.805	249.083	0.0496514	8.7216	0.291053		282.009	249.083	0.179115	32.926	0.364021		119	84	20			KO:K01752	E4.3.1.17, sdaA, sdaB, tdcG; L-serine dehydratase [EC:4.3.1.17]	95.3227	67.145	0.50554	28.1777	0.674477		95.3227	12.4542	2.93619	82.8686	0.998108		67.145	12.4542	2.43065	54.6909	0.99053		44	20	1
KO:K00893	DCK; deoxycitidine kinase [EC:2.7.1.74]	2.16643	3.35725	-0.631963	1.19083	0.415923		2.16643	1.08321	1	1.08321	0.511588		3.35725	1.67863	1	1.67863	0.471978		1	1	0			KO:K01754	E4.3.1.19, ilvA, tdcB; threonine dehydratase [EC:4.3.1.19]	322.797	308.867	0.0636431	13.9304	0.255139		322.797	797.066	-1.30407	474.268	0.926311		308.867	797.066	-1.36771	488.199	0.941614		149	92	64
KO:K00895	pfp, PFP; diphosphate-dependent phosphofructokinase [EC:2.7.1.90]	45.4949	1.08321	5.39232	44.4117	0.9968		45.4949	1.08321	5.39232	44.4117	0.994315		NA	NA	NA	NA	NA		21	0	0			KO:K01756	purB, ADSL; adenylosuccinate lyase [EC:4.3.2.2]	589.268	674.807	-0.195552	85.5396	0.482524		589.268	1295.23	-1.13622	705.964	0.916505		674.807	1295.23	-0.940663	620.425	0.860094		272	201	104
KO:K00899	mtnK; 5-methylthioribose kinase [EC:2.7.1.100]	19.4978	3.35725	2.53796	16.1406	0.938143		19.4978	12.4542	0.646687	7.04368	0.648401		3.35725	12.4542	-1.89127	9.0969	0.822755		9	1	1			KO:K01758	CTH; cystathionine gamma-lyase [EC:4.4.1.1]	199.311	77.2168	1.36804	122.094	0.922795		199.311	49.8166	2.00032	149.495	0.986803		77.2168	49.8166	0.632287	27.4002	0.660585		92	23	4
KO:K00901	dgkA, DGK; diacylglycerol kinase (ATP) [EC:2.7.1.107]	145.151	94.003	0.626771	51.1475	0.73913		145.151	24.9083	2.54285	120.242	0.994425		94.003	24.9083	1.91608	69.0947	0.975476		67	28	2			KO:K01759	GLO1, gloA; lactoylglutathione lyase [EC:4.4.1.5]	58.4935	47.0015	0.315569	11.492	0.543154		58.4935	12.4542	2.23165	46.0393	0.984253		47.0015	12.4542	1.91608	34.5474	0.96306		27	14	1
KO:K00904	DGUOK; deoxyguanosine kinase [EC:2.7.1.113]	2.16643	3.35725	-0.631963	1.19083	0.415923		2.16643	1.08321	1	1.08321	0.511588		3.35725	1.67863	1	1.67863	0.471978		1	1	0			KO:K01761	E4.4.1.11; methionine-gamma-lyase [EC:4.4.1.11]	257.805	114.147	1.17539	143.658	0.906306		257.805	24.9083	3.37158	232.896	0.999762		114.147	24.9083	2.19619	89.2382	0.988791		119	34	2
KO:K00906	aceK; isocitrate dehydrogenase kinase/phosphatase [EC:2.7.11.5 3.1.3.-]	6.49928	1.08321	2.58496	5.41607	0.765906		6.49928	1.08321	2.58496	5.41607	0.770097		NA	NA	NA	NA	NA		3	0	0			KO:K01768	E4.6.1.1; adenylate cyclase [EC:4.6.1.1]	444.117	188.006	1.24016	256.111	0.911822		444.117	473.258	-0.0916857	29.1406	0.327481		188.006	473.258	-1.33185	285.252	0.941164		205	56	38
KO:K00912	lpxK; tetraacyldisaccharide 4'-kinase [EC:2.7.1.130]	205.81	144.362	0.511627	61.4487	0.684626		205.81	174.358	0.239262	31.4523	0.566158		144.362	174.358	-0.272365	29.9964	0.471436		95	43	14			KO:K01770	ispF; 2-C-methyl-D-erythritol 2,4-cyclodiphosphate synthase [EC:4.6.1.12]	212.31	251.794	-0.246072	39.4841	0.520676		212.31	87.1791	1.28412	125.131	0.925946		251.794	87.1791	1.53019	164.615	0.946748		98	75	7
KO:K00917	lacC; tagatose 6-phosphate kinase [EC:2.7.1.144]	93.1563	80.574	0.209339	12.5823	0.47699		93.1563	273.991	-1.55641	180.835	0.948967		80.574	273.991	-1.76574	193.417	0.972714		43	24	22			KO:K01772	hemH, FECH; protoporphyrin/coproporphyrin ferrochelatase [EC:4.99.1.1 4.99.1.9]	210.143	161.148	0.382987	48.9953	0.611822		210.143	99.6332	1.07667	110.51	0.912758		161.148	99.6332	0.693688	61.5148	0.694979		97	48	8
KO:K00918	pfkC; ADP-dependent phosphofructokinase/glucokinase [EC:2.7.1.146 2.7.1.147]	6.49928	3.35725	0.952999	3.14203	0.563281		6.49928	1.08321	2.58496	5.41607	0.770097		3.35725	1.67863	1	1.67863	0.471978		3	1	0			KO:K01775	alr; alanine racemase [EC:5.1.1.1]	474.447	292.081	0.69988	182.366	0.758579		474.447	136.996	1.79212	337.452	0.971724		292.081	136.996	1.09224	155.085	0.916691		219	87	11
KO:K00919	ispE; 4-diphosphocytidyl-2-C-methyl-D-erythritol kinase [EC:2.7.1.148]	318.465	295.438	0.108277	23.0265	0.297598		318.465	112.087	1.50651	206.377	0.948867		295.438	112.087	1.39823	183.351	0.94235		147	88	9			KO:K01776	murI; glutamate racemase [EC:5.1.1.3]	231.808	171.22	0.437078	60.5878	0.650935		231.808	62.2708	1.8963	169.537	0.977646		171.22	62.2708	1.45922	108.949	0.945633		107	51	5
KO:K00924	E2.7.1.-; kinase [EC:2.7.1.-]	296.8	120.861	1.29614	175.939	0.913718		296.8	24.9083	3.57479	271.892	0.99989		120.861	24.9083	2.27865	95.9527	0.989139		137	36	2			KO:K01777	prdF; proline racemase [EC:5.1.1.4]	10.8321	23.5008	-1.11739	12.6686	0.814319		10.8321	1.08321	3.32193	9.74892	0.867684		23.5008	1.67863	3.80735	21.8221	0.956811		5	7	0
KO:K00925	ackA; acetate kinase [EC:2.7.2.1]	190.645	110.789	0.783074	79.8562	0.779556		190.645	24.9083	2.93619	165.737	0.998721		110.789	24.9083	2.15312	85.881	0.987768		88	33	2			KO:K01778	dapF; diaminopimelate epimerase [EC:5.1.1.7]	381.291	315.582	0.272879	65.7094	0.54082		381.291	124.542	1.61427	256.749	0.970051		315.582	124.542	1.34139	191.04	0.941195		176	94	10
KO:K00926	arcC; carbamate kinase [EC:2.7.2.2]	162.482	214.864	-0.403145	52.3821	0.619827		162.482	572.891	-1.81798	410.409	0.973798		214.864	572.891	-1.41484	358.027	0.94236		75	64	46			KO:K01779	racD; aspartate racemase [EC:5.1.1.13]	47.6614	47.0015	0.0201133	0.659858	0.216798		47.6614	1.08321	5.45943	46.5782	0.995111		47.0015	1.67863	4.80735	45.3229	0.993424		22	14	0
KO:K00927	PGK, pgk; phosphoglycerate kinase [EC:2.7.2.3]	643.429	617.734	0.0587937	25.6943	0.255285		643.429	473.258	0.443153	170.171	0.700896		617.734	473.258	0.38436	144.476	0.55494		297	184	38			KO:K01783	rpe, RPE; ribulose-phosphate 3-epimerase [EC:5.1.3.1]	493.945	342.44	0.528501	151.506	0.69016		493.945	224.175	1.13973	269.77	0.916487		342.44	224.175	0.611226	118.265	0.677623		228	102	18
KO:K00928	lysC; aspartate kinase [EC:2.7.2.4]	587.101	684.879	-0.22224	97.7778	0.502694		587.101	510.62	0.201359	76.4811	0.536995		684.879	510.62	0.423599	174.259	0.587595		271	204	41			KO:K01784	galE, GALE; UDP-glucose 4-epimerase [EC:5.1.3.2]	1401.68	1668.55	-0.251444	266.876	0.521603		1401.68	3698.88	-1.39994	2297.21	0.936045		1668.55	3698.88	-1.14849	2030.33	0.920137		647	497	297
KO:K00929	buk; butyrate kinase [EC:2.7.2.7]	49.8278	33.5725	0.56967	16.2553	0.655465		49.8278	24.9083	1.00032	24.9195	0.8845		33.5725	24.9083	0.430653	8.6642	0.486511		23	10	2			KO:K01785	galM, GALM; aldose 1-epimerase [EC:5.1.3.3]	93.1563	50.3588	0.887411	42.7976	0.827642		93.1563	1.08321	6.42626	92.0731	0.99958		50.3588	1.67863	4.90689	48.6801	0.994416		43	15	0
KO:K00930	argB; acetylglutamate kinase [EC:2.7.2.8]	309.799	261.866	0.242506	47.9333	0.515134		309.799	286.446	0.113071	23.3534	0.343986		261.866	286.446	-0.129435	24.58	0.315566		143	78	23			KO:K01788	nanE; N-acylglucosamine-6-phosphate 2-epimerase [EC:5.1.3.9]	30.33	10.0718	1.59043	20.2582	0.928157		30.33	1.08321	4.80735	29.2468	0.982279		10.0718	1.67863	2.58496	8.39313	0.821722		14	3	0
KO:K00931	proB; glutamate 5-kinase [EC:2.7.2.11]	231.808	271.937	-0.230346	40.1298	0.50797		231.808	136.996	0.758797	94.8119	0.810236		271.937	136.996	0.989144	134.942	0.860922		107	81	11			KO:K01799	nicE, maiA; maleate isomerase [EC:5.2.1.1]	25.9971	63.7878	-1.29493	37.7907	0.907232		25.9971	12.4542	1.06172	13.543	0.832873		63.7878	12.4542	2.35665	51.3336	0.989568		12	19	1
KO:K00936	pdtaS; two-component system, sensor histidine kinase PdtaS [EC:2.7.13.3]	1072.38	496.873	1.10987	575.508	0.900978		1072.38	186.812	2.52116	885.569	0.99459		496.873	186.812	1.41129	310.061	0.94236		495	148	15			KO:K01802	E5.2.1.8; peptidylprolyl isomerase [EC:5.2.1.8]	262.138	201.435	0.380009	60.7025	0.612371		262.138	547.983	-1.06381	285.845	0.912484		201.435	547.983	-1.44382	346.548	0.944866		121	60	44
KO:K00937	ppk; polyphosphate kinase [EC:2.7.4.1]	188.479	43.6443	2.11054	144.835	0.984858		188.479	1.08321	7.44294	187.396	0.999963		43.6443	1.67863	4.70044	41.9656	0.991491		87	13	0			KO:K01804	araA; L-arabinose isomerase [EC:5.3.1.4]	54.1607	10.0718	2.42693	44.0889	0.990228		54.1607	1.08321	5.64386	53.0774	0.997021		10.0718	1.67863	2.58496	8.39313	0.821722		25	3	0
KO:K00938	E2.7.4.2, mvaK2; phosphomevalonate kinase [EC:2.7.4.2]	6.49928	6.7145	-0.0470009	0.215224	0.216798		6.49928	1.08321	2.58496	5.41607	0.770097		6.7145	1.67863	2	5.03588	0.7284		3	2	0			KO:K01807	rpiA; ribose 5-phosphate isomerase A [EC:5.3.1.6]	114.821	211.507	-0.881323	96.6862	0.830113		114.821	485.712	-2.08072	370.891	0.986895		211.507	485.712	-1.1994	274.205	0.923103		53	63	39
KO:K00939	adk, AK; adenylate kinase [EC:2.7.4.3]	385.624	480.087	-0.316101	94.4631	0.581975		385.624	423.441	-0.134968	37.8174	0.474493		480.087	423.441	0.181134	56.6456	0.365136		178	143	34			KO:K01809	manA, MPI; mannose-6-phosphate isomerase [EC:5.3.1.8]	166.815	67.145	1.3129	99.6698	0.913701		166.815	12.4542	3.74355	154.361	0.999899		67.145	12.4542	2.43065	54.6909	0.99053		77	20	1
KO:K00940	ndk, NME; nucleoside-diphosphate kinase [EC:2.7.4.6]	366.126	426.371	-0.219769	60.2449	0.502634		366.126	286.446	0.354079	79.6804	0.647962		426.371	286.446	0.573848	139.925	0.643444		169	127	23			KO:K01810	GPI, pgi; glucose-6-phosphate isomerase [EC:5.3.1.9]	259.971	164.505	0.660217	95.4658	0.748679		259.971	1.08321	7.90689	258.888	0.999982		164.505	1.67863	6.61471	162.827	0.99999		120	49	0
KO:K00941	thiD; hydroxymethylpyrimidine/phosphomethylpyrimidine kinase [EC:2.7.1.49 2.7.4.7]	370.459	436.443	-0.236479	65.9838	0.515357		370.459	510.62	-0.462938	140.162	0.708216		436.443	510.62	-0.226459	74.1777	0.412682		171	130	41			KO:K01811	xylS, yicI; alpha-D-xyloside xylohydrolase [EC:3.2.1.177]	121.32	137.647	-0.182161	16.3274	0.460381		121.32	921.607	-2.92534	800.288	0.998775		137.647	921.607	-2.74318	783.96	0.997392		56	41	74
KO:K00942	E2.7.4.8, gmk; guanylate kinase [EC:2.7.4.8]	329.297	265.223	0.312183	64.0739	0.564019		329.297	112.087	1.55476	217.209	0.948995		265.223	112.087	1.24258	153.135	0.92748		152	79	9			KO:K01812	uxaC; glucuronate isomerase [EC:5.3.1.12]	75.8249	63.7878	0.249392	12.0371	0.501398		75.8249	1.08321	6.12928	74.7417	0.999077		63.7878	1.67863	5.24793	62.1091	0.997668		35	19	0
KO:K00943	tmk, DTYMK; dTMP kinase [EC:2.7.4.9]	476.614	584.162	-0.293547	107.548	0.553946		476.614	734.795	-0.624522	258.181	0.777966		584.162	734.795	-0.330974	150.633	0.526212		220	174	59			KO:K01813	rhaA; L-rhamnose isomerase [EC:5.3.1.14]	58.4935	1.08321	5.75489	57.4103	0.998902		58.4935	1.08321	5.75489	57.4103	0.99767		NA	NA	NA	NA	NA		27	0	0
KO:K00945	cmk; CMP/dCMP kinase [EC:2.7.4.25]	402.955	426.371	-0.0814893	23.4156	0.272443		402.955	336.262	0.261033	66.6931	0.589234		426.371	336.262	0.342522	90.1087	0.530896		186	127	27			KO:K01816	hyi, gip; hydroxypyruvate isomerase [EC:5.3.1.22]	190.645	104.075	0.873272	86.5707	0.795453		190.645	37.3625	2.35123	153.283	0.99353		104.075	37.3625	1.47796	66.7123	0.944181		88	31	3
KO:K00946	thiL; thiamine-monophosphate kinase [EC:2.7.4.16]	329.297	362.583	-0.138923	33.2864	0.429916		329.297	336.262	-0.0301983	6.96543	0.275343		362.583	336.262	0.108725	26.3209	0.295633		152	108	27			KO:K01820	rhaA; L-rhamnose isomerase / sugar isomerase [EC:5.3.1.14 5.3.1.-]	67.1592	67.145	0.000304773	0.014186	0.216798		67.1592	24.9083	1.43096	42.2509	0.931694		67.145	24.9083	1.43065	42.2367	0.936848		31	20	2
KO:K00948	PRPS, prsA; ribose-phosphate pyrophosphokinase [EC:2.7.6.1]	574.103	580.804	-0.0167431	6.70153	0.224794		574.103	946.516	-0.721317	372.413	0.797057		580.804	946.516	-0.704574	365.711	0.700225		265	173	76			KO:K01821	praC, xylH; 4-oxalocrotonate tautomerase [EC:5.3.2.6]	32.4964	90.6458	-1.47996	58.1494	0.9378		32.4964	24.9083	0.383652	7.58808	0.571623		90.6458	24.9083	1.86361	65.7375	0.974616		15	27	2
KO:K00949	thiN, TPK1, THI80; thiamine pyrophosphokinase [EC:2.7.6.2]	71.4921	43.6443	0.711991	27.8478	0.744647		71.4921	24.9083	1.52116	46.5837	0.944087		43.6443	24.9083	0.809165	18.736	0.78064		33	13	2			KO:K01829	E5.3.4.1; protein disulfide-isomerase [EC:5.3.4.1]	25.9971	6.7145	1.953	19.2826	0.933631		25.9971	12.4542	1.06172	13.543	0.832873		6.7145	12.4542	-0.891275	5.73965	0.627991		12	2	1
KO:K00950	folK; 2-amino-4-hydroxy-6-hydroxymethyldihydropteridine diphosphokinase [EC:2.7.6.3]	227.475	208.15	0.128086	19.3252	0.419166		227.475	112.087	1.02108	115.387	0.911433		208.15	112.087	0.892996	96.0622	0.855993		105	62	9			KO:K01834	PGAM, gpmA; 2,3-bisphosphoglycerate-dependent phosphoglycerate mutase [EC:5.4.2.11]	129.986	33.5725	1.953	96.4131	0.973722		129.986	12.4542	3.38365	117.531	0.999607		33.5725	12.4542	1.43065	21.1184	0.901626		60	10	1
KO:K00951	relA; GTP pyrophosphokinase [EC:2.7.6.5]	589.268	382.727	0.622609	206.541	0.738941		589.268	149.45	1.97926	439.818	0.977838		382.727	149.45	1.35665	233.277	0.941614		272	114	12			KO:K01835	pgm; phosphoglucomutase [EC:5.4.2.2]	140.818	60.4305	1.22048	80.3872	0.911505		140.818	1.08321	7.02237	139.734	0.999881		60.4305	1.67863	5.16993	58.7519	0.997044		65	18	0
KO:K00952	nadM; nicotinamide-nucleotide adenylyltransferase [EC:2.7.7.1]	62.8264	181.292	-1.52887	118.465	0.939499		62.8264	747.249	-3.57215	684.423	0.999909		181.292	747.249	-2.04328	565.958	0.987758		29	54	60			KO:K01838	pgmB; beta-phosphoglucomutase [EC:5.4.2.6]	77.9913	63.7878	0.290034	14.2036	0.532824		77.9913	236.629	-1.60124	158.638	0.970015		63.7878	236.629	-1.89127	172.841	0.976989		36	19	19
KO:K00953	FLAD1; FAD synthetase [EC:2.7.7.2]	2.16643	1.08321	1	1.08321	0.485879		2.16643	1.08321	1	1.08321	0.511588		NA	NA	NA	NA	NA		1	0	0			KO:K01840	manB; phosphomannomutase [EC:5.4.2.8]	355.294	231.65	0.617064	123.644	0.738941		355.294	136.996	1.37488	218.298	0.935441		231.65	136.996	0.757818	94.6546	0.822878		164	69	11
KO:K00954	E2.7.7.3A, coaD, kdtB; pantetheine-phosphate adenylyltransferase [EC:2.7.7.3]	337.962	255.151	0.405511	82.8114	0.622083		337.962	124.542	1.44024	213.421	0.93843		255.151	124.542	1.03472	130.61	0.914839		156	76	10			KO:K01843	kamA; lysine 2,3-aminomutase [EC:5.4.3.2]	177.647	114.147	0.638126	63.5004	0.742459		177.647	49.8166	1.83431	127.83	0.973652		114.147	49.8166	1.19619	64.3299	0.921068		82	34	4
KO:K00955	cysNC; bifunctional enzyme CysN/CysC [EC:2.7.7.4 2.7.1.25]	32.4964	1.08321	4.90689	31.4132	0.988658		32.4964	1.08321	4.90689	31.4132	0.985122		NA	NA	NA	NA	NA		15	0	0			KO:K01844	kamD; beta-lysine 5,6-aminomutase alpha subunit [EC:5.4.3.3]	15.165	16.7863	-0.146537	1.62127	0.358725		15.165	1.08321	3.80735	14.0818	0.925928		16.7863	1.67863	3.32193	15.1076	0.920822		7	5	0
KO:K00956	cysN; sulfate adenylyltransferase subunit 1 [EC:2.7.7.4]	17.3314	3.35725	2.36804	13.9742	0.91268		17.3314	1.08321	4	16.2482	0.939883		3.35725	1.67863	1	1.67863	0.471978		8	1	0			KO:K01847	MUT; methylmalonyl-CoA mutase [EC:5.4.99.2]	125.653	6.7145	4.22602	118.938	1		125.653	1.08321	6.85798	124.569	0.999845		6.7145	1.67863	2	5.03588	0.7284		58	2	0
KO:K00957	cysD; sulfate adenylyltransferase subunit 2 [EC:2.7.7.4]	30.33	1.08321	4.80735	29.2468	0.986179		30.33	1.08321	4.80735	29.2468	0.982279		NA	NA	NA	NA	NA		14	0	0			KO:K01854	glf; UDP-galactopyranose mutase [EC:5.4.99.9]	69.3256	50.3588	0.461146	18.9669	0.633288		69.3256	12.4542	2.47676	56.8715	0.99215		50.3588	12.4542	2.01562	37.9046	0.976335		32	15	1
KO:K00958	sat, met3; sulfate adenylyltransferase [EC:2.7.7.4]	270.803	282.009	-0.0584966	11.2058	0.255036		270.803	224.175	0.272621	46.6285	0.592277		282.009	224.175	0.331118	57.8343	0.524657		125	84	18			KO:K01856	catB; muconate cycloisomerase [EC:5.5.1.1]	127.819	110.789	0.206285	17.0299	0.484257		127.819	62.2708	1.03748	65.5484	0.910355		110.789	62.2708	0.831191	48.5185	0.83108		59	33	5
KO:K00960	E2.7.7.6; DNA-directed RNA polymerase [EC:2.7.7.6]	2.16643	3.35725	-0.631963	1.19083	0.415923		2.16643	1.08321	1	1.08321	0.511588		3.35725	1.67863	1	1.67863	0.471978		1	1	0			KO:K01857	pcaB; 3-carboxy-cis,cis-muconate cycloisomerase [EC:5.5.1.2]	21.6643	16.7863	0.368037	4.87801	0.47657		21.6643	1.08321	4.32193	20.581	0.959706		16.7863	1.67863	3.32193	15.1076	0.920822		10	5	0
KO:K00962	pnp, PNPT1; polyribonucleotide nucleotidyltransferase [EC:2.7.7.8]	660.76	540.517	0.289785	120.243	0.553946		660.76	199.266	1.72943	461.493	0.970727		540.517	199.266	1.43964	341.251	0.944866		305	161	16			KO:K01858	INO1, ISYNA1; myo-inositol-1-phosphate synthase [EC:5.5.1.4]	322.797	486.801	-0.592704	164.004	0.734411		322.797	1008.79	-1.64392	685.989	0.970088		486.801	1008.79	-1.05122	521.985	0.915463		149	145	81
KO:K00963	UGP2, galU, galF; UTP--glucose-1-phosphate uridylyltransferase [EC:2.7.7.9]	296.8	503.588	-0.76275	206.787	0.776055		296.8	336.262	-0.180094	39.4618	0.519411		503.588	336.262	0.582656	167.325	0.674678		137	150	27			KO:K01867	WARS, trpS; tryptophanyl-tRNA synthetase [EC:6.1.1.2]	610.932	691.594	-0.178913	80.6616	0.464774		610.932	1220.51	-0.998397	609.575	0.911588		691.594	1220.51	-0.819484	528.913	0.835406		282	206	98
KO:K00965	galT, GALT; UDPglucose--hexose-1-phosphate uridylyltransferase [EC:2.7.7.12]	463.615	423.014	0.132224	40.6015	0.419895		463.615	261.537	0.825911	202.078	0.822729		423.014	261.537	0.693688	161.476	0.697443		214	126	21			KO:K01878	glyQ; glycyl-tRNA synthetase alpha chain [EC:6.1.1.14]	197.145	228.293	-0.211632	31.1483	0.489207		197.145	435.895	-1.14473	238.751	0.916487		228.293	435.895	-0.933095	207.602	0.859552		91	68	35
KO:K00966	GMPP; mannose-1-phosphate guanylyltransferase [EC:2.7.7.13]	153.816	258.508	-0.749003	104.692	0.775275		153.816	323.808	-1.07393	169.992	0.912594		258.508	323.808	-0.324928	65.2997	0.521098		71	77	26			KO:K01886	QARS, glnS; glutaminyl-tRNA synthetase [EC:6.1.1.18]	175.481	33.5725	2.38596	141.908	0.993411		175.481	1.08321	7.33985	174.397	0.999945		33.5725	1.67863	4.32193	31.8939	0.982307		81	10	0
KO:K00968	PCYT1; choline-phosphate cytidylyltransferase [EC:2.7.7.15]	4.33285	1.08321	2	3.24964	0.66769		4.33285	1.08321	2	3.24964	0.67548		NA	NA	NA	NA	NA		2	0	0			KO:K01893	NARS, asnS; asparaginyl-tRNA synthetase [EC:6.1.1.22]	476.614	496.873	-0.0600571	20.2594	0.255285		476.614	983.878	-1.04566	507.265	0.912182		496.873	983.878	-0.985602	487.005	0.861015		220	148	79
KO:K00969	nadD; nicotinate-nucleotide adenylyltransferase [EC:2.7.7.18]	340.129	275.295	0.305105	64.8343	0.564019		340.129	199.266	0.771382	140.862	0.811698		275.295	199.266	0.466277	76.0281	0.606934		157	82	16			KO:K01896	ACSM; medium-chain acyl-CoA synthetase [EC:6.2.1.2]	15.165	1.08321	3.80735	14.0818	0.928123		15.165	1.08321	3.80735	14.0818	0.925928		NA	NA	NA	NA	NA		7	0	0
KO:K00970	pcnB; poly(A) polymerase [EC:2.7.7.19]	506.944	402.87	0.331511	104.074	0.585853		506.944	186.812	1.44024	320.131	0.938448		402.87	186.812	1.10873	216.058	0.917417		234	120	15			KO:K01897	ACSL, fadD; long-chain acyl-CoA synthetase [EC:6.2.1.3]	1260.86	1084.39	0.217522	176.468	0.502694		1260.86	2391.2	-0.923325	1130.34	0.858856		1084.39	2391.2	-1.14085	1306.81	0.919861		582	323	192
KO:K00971	manC, cpsB; mannose-1-phosphate guanylyltransferase [EC:2.7.7.13]	327.13	271.937	0.266591	55.193	0.540717		327.13	74.7249	2.1302	252.405	0.987077		271.937	74.7249	1.86361	197.212	0.976529		151	81	6			KO:K01905	acdA; acetate---CoA ligase (ADP-forming) subunit alpha [EC:6.2.1.13]	58.4935	144.362	-1.30334	85.8683	0.913615		58.4935	87.1791	-0.575706	28.6856	0.756745		144.362	87.1791	0.727635	57.1827	0.7		27	43	7
KO:K00972	UAP1; UDP-N-acetylglucosamine/UDP-N-acetylgalactosamine diphosphorylase [EC:2.7.7.23 2.7.7.83]	34.6628	20.1435	0.783074	14.5193	0.71534		34.6628	1.08321	5	33.5796	0.987041		20.1435	1.67863	3.58496	18.4649	0.941941		16	6	0			KO:K01906	bioW; 6-carboxyhexanoate--CoA ligase [EC:6.2.1.14]	15.165	36.9298	-1.28404	21.7648	0.881555		15.165	12.4542	0.284117	2.71083	0.456388		36.9298	12.4542	1.56816	24.4756	0.915596		7	11	1
KO:K00973	E2.7.7.24, rfbA, rffH; glucose-1-phosphate thymidylyltransferase [EC:2.7.7.24]	706.255	664.736	0.0874081	41.5192	0.28146		706.255	1145.78	-0.698072	439.527	0.794827		664.736	1145.78	-0.78548	481.047	0.82791		326	198	92			KO:K01907	AACS, acsA; acetoacetyl-CoA synthetase [EC:6.2.1.16]	62.8264	144.362	-1.20025	81.5354	0.906735		62.8264	99.6332	-0.665257	36.8069	0.777344		144.362	99.6332	0.53499	44.7286	0.627552		29	43	8
KO:K00974	cca; tRNA nucleotidyltransferase (CCA-adding enzyme) [EC:2.7.7.72 3.1.3.- 3.1.4.-]	561.104	537.16	0.0629168	23.9442	0.255285		561.104	286.446	0.970008	274.659	0.86083		537.16	286.446	0.907091	250.715	0.857906		259	160	23			KO:K01908	prpE; propionyl-CoA synthetase [EC:6.2.1.17]	28.1635	20.1435	0.483514	8.02003	0.569346		28.1635	1.08321	4.70044	27.0803	0.978953		20.1435	1.67863	3.58496	18.4649	0.941941		13	6	0
KO:K00975	glgC; glucose-1-phosphate adenylyltransferase [EC:2.7.7.27]	340.129	228.293	0.575194	111.836	0.734154		340.129	74.7249	2.18642	265.404	0.987553		228.293	74.7249	1.61123	153.568	0.970792		157	68	6			KO:K01909	mbtM; long-chain-fatty-acid--[acyl-carrier-protein] ligase [EC:6.2.1.20]	25.9971	1.08321	4.58496	24.9139	0.97663		25.9971	1.08321	4.58496	24.9139	0.972482		NA	NA	NA	NA	NA		12	0	0
KO:K00978	rfbF; glucose-1-phosphate cytidylyltransferase [EC:2.7.7.33]	77.9913	26.858	1.53796	51.1333	0.937757		77.9913	12.4542	2.64669	65.5372	0.995787		26.858	12.4542	1.10873	14.4039	0.831591		36	8	1			KO:K01911	menE; O-succinylbenzoic acid---CoA ligase [EC:6.2.1.26]	69.3256	16.7863	2.04611	52.5394	0.983159		69.3256	1.08321	6	68.2424	0.99873		16.7863	1.67863	3.32193	15.1076	0.920822		32	5	0
KO:K00979	kdsB; 3-deoxy-manno-octulosonate cytidylyltransferase (CMP-KDO synthetase) [EC:2.7.7.38]	264.304	161.148	0.713811	103.156	0.760098		264.304	62.2708	2.08557	202.033	0.986931		161.148	62.2708	1.37176	98.8773	0.941195		122	48	5			KO:K01914	asnA; aspartate--ammonia ligase [EC:6.3.1.1]	21.6643	1.08321	4.32193	20.581	0.964113		21.6643	1.08321	4.32193	20.581	0.959706		NA	NA	NA	NA	NA		10	0	0
KO:K00980	tagD; glycerol-3-phosphate cytidylyltransferase [EC:2.7.7.39]	43.3285	16.7863	1.36804	26.5423	0.903792		43.3285	1.08321	5.32193	42.2453	0.993411		16.7863	1.67863	3.32193	15.1076	0.920822		20	5	0			KO:K01915	glnA, GLUL; glutamine synthetase [EC:6.3.1.2]	862.238	792.311	0.122018	69.9263	0.410278		862.238	1718.67	-0.995138	856.436	0.911588		792.311	1718.67	-1.11716	926.362	0.918337		398	236	138
KO:K00981	E2.7.7.41, CDS1, CDS2, cdsA; phosphatidate cytidylyltransferase [EC:2.7.7.41]	320.631	265.223	0.273709	55.4082	0.540717		320.631	124.542	1.36429	196.09	0.935423		265.223	124.542	1.09058	140.681	0.916629		148	79	10			KO:K01919	gshA; glutamate--cysteine ligase [EC:6.3.2.2]	21.6643	6.7145	1.68996	14.9498	0.892802		21.6643	1.08321	4.32193	20.581	0.959706		6.7145	1.67863	2	5.03588	0.7284		10	2	0
KO:K00982	glnE; [glutamine synthetase] adenylyltransferase / [glutamine synthetase]-adenylyl-L-tyrosine phosphorylase [EC:2.7.7.42 2.7.7.89]	257.805	214.864	0.262854	42.9406	0.535595		257.805	498.166	-0.950349	240.362	0.860428		214.864	498.166	-1.2132	283.302	0.923134		119	64	40			KO:K01920	gshB; glutathione synthase [EC:6.3.2.3]	41.1621	6.7145	2.61596	34.4476	0.988161		41.1621	1.08321	5.24793	40.0789	0.992469		6.7145	1.67863	2	5.03588	0.7284		19	2	0
KO:K00983	neuA; N-acylneuraminate cytidylyltransferase [EC:2.7.7.43]	75.8249	20.1435	1.91236	55.6814	0.972418		75.8249	1.08321	6.12928	74.7417	0.999077		20.1435	1.67863	3.58496	18.4649	0.941941		35	6	0			KO:K01922	PPCS, COAB; phosphopantothenate---cysteine ligase (ATP) [EC:6.3.2.51]	8.6657	16.7863	-0.953892	8.12055	0.696663		8.6657	1.08321	3	7.58249	0.828094		16.7863	1.67863	3.32193	15.1076	0.920822		4	5	0
KO:K00984	aadA; streptomycin 3"-adenylyltransferase [EC:2.7.7.47]	8.6657	1.08321	3	7.58249	0.825858		8.6657	1.08321	3	7.58249	0.828094		NA	NA	NA	NA	NA		4	0	0			KO:K01923	purC; phosphoribosylaminoimidazole-succinocarboxamide synthase [EC:6.3.2.6]	457.116	443.157	0.0447416	13.9588	0.239027		457.116	211.721	1.1104	245.395	0.914038		443.157	211.721	1.06566	231.437	0.915954		211	132	17
KO:K00986	E2.7.7.49; RNA-directed DNA polymerase [EC:2.7.7.49]	62.8264	23.5008	1.41866	39.3256	0.920788		62.8264	12.4542	2.33474	50.3722	0.989901		23.5008	12.4542	0.91608	11.0466	0.744621		29	7	1			KO:K01924	murC; UDP-N-acetylmuramate--alanine ligase [EC:6.3.2.8]	567.604	439.8	0.368037	127.804	0.607653		567.604	149.45	1.92522	418.154	0.977829		439.8	149.45	1.55719	290.35	0.946778		262	131	12
KO:K00988	APA1_2; ATP adenylyltransferase [EC:2.7.7.53]	2.16643	1.08321	1	1.08321	0.485879		2.16643	1.08321	1	1.08321	0.511588		NA	NA	NA	NA	NA		1	0	0			KO:K01925	murD; UDP-N-acetylmuramoylalanine--D-glutamate ligase [EC:6.3.2.9]	550.272	523.731	0.071319	26.541	0.26425		550.272	161.904	1.76501	388.368	0.971724		523.731	161.904	1.69369	361.827	0.97115		254	156	13
KO:K00989	rph; ribonuclease PH [EC:2.7.7.56]	255.638	235.008	0.121397	20.6307	0.409763		255.638	124.542	1.03748	131.097	0.911744		235.008	124.542	0.91608	110.466	0.858315		118	70	10			KO:K01926	rex; redox-sensing transcriptional repressor	194.978	114.147	0.772427	80.8318	0.777205		194.978	37.3625	2.38365	157.616	0.993548		114.147	37.3625	1.61123	76.7841	0.969595		90	34	3
KO:K00990	glnD; [protein-PII] uridylyltransferase [EC:2.7.7.59]	184.146	104.075	0.823231	80.0714	0.787534		184.146	74.7249	1.30119	109.421	0.926101		104.075	74.7249	0.477959	29.3499	0.594764		85	31	6			KO:K01928	murE; UDP-N-acetylmuramoyl-L-alanyl-D-glutamate--2,6-diaminopimelate ligase [EC:6.3.2.13]	636.929	553.946	0.201387	82.9828	0.482524		636.929	224.175	1.50651	412.754	0.948903		553.946	224.175	1.30512	329.772	0.93335		294	165	18
KO:K00991	ispD; 2-C-methyl-D-erythritol 4-phosphate cytidylyltransferase [EC:2.7.7.60]	220.975	261.866	-0.24494	40.8901	0.514688		220.975	149.45	0.564225	71.5256	0.740075		261.866	149.45	0.809165	112.416	0.834506		102	78	12			KO:K01929	murF; UDP-N-acetylmuramoyl-tripeptide--D-alanyl-D-alanine ligase [EC:6.3.2.10]	554.605	379.369	0.547858	175.236	0.695299		554.605	224.175	1.30684	330.43	0.926321		379.369	224.175	0.758979	155.195	0.823318		256	113	18
KO:K00992	murU; N-acetyl-alpha-D-muramate 1-phosphate uridylyltransferase [EC:2.7.7.99]	17.3314	20.1435	-0.216926	2.8121	0.398945		17.3314	1.08321	4	16.2482	0.939883		20.1435	1.67863	3.58496	18.4649	0.941941		8	6	0			KO:K01934	MTHFS; 5-formyltetrahydrofolate cyclo-ligase [EC:6.3.3.2]	173.314	369.298	-1.0914	195.984	0.90018		173.314	498.166	-1.52324	324.852	0.948967		369.298	498.166	-0.431843	128.869	0.591143		80	110	40
KO:K00995	pgsA, PGS1; CDP-diacylglycerol---glycerol-3-phosphate 3-phosphatidyltransferase [EC:2.7.8.5]	350.961	315.582	0.153298	35.3794	0.439671		350.961	74.7249	2.23165	276.236	0.989124		315.582	74.7249	2.07835	240.857	0.98828		162	94	6			KO:K01935	bioD; dethiobiotin synthetase [EC:6.3.3.3]	95.3227	60.4305	0.657543	34.8922	0.741146		95.3227	37.3625	1.35123	57.9603	0.932882		60.4305	37.3625	0.693688	23.0681	0.665463		44	18	3
KO:K00996	rfbP; undecaprenyl-phosphate galactose phosphotransferase [EC:2.7.8.6]	95.3227	83.9313	0.183612	11.3915	0.454101		95.3227	62.2708	0.614265	33.052	0.764376		83.9313	62.2708	0.430653	21.6605	0.564635		44	25	5			KO:K01938	fhs; formate--tetrahydrofolate ligase [EC:6.3.4.3]	277.303	322.296	-0.216926	44.9936	0.502368		277.303	1.08321	8	276.219	0.999982		322.296	1.67863	7.58496	320.617	1		128	96	0
KO:K00997	acpS; holo-[acyl-carrier protein] synthase [EC:2.7.8.7]	210.143	214.864	-0.0320506	4.72074	0.231426		210.143	124.542	0.754746	85.6018	0.80934		214.864	124.542	0.786797	90.3225	0.827368		97	64	10			KO:K01941	E6.3.4.6; urea carboxylase [EC:6.3.4.6]	34.6628	23.5008	0.560682	11.1621	0.621448		34.6628	1.08321	5	33.5796	0.987041		23.5008	1.67863	3.80735	21.8221	0.956811		16	7	0
KO:K01000	mraY; phospho-N-acetylmuramoyl-pentapeptide-transferase [EC:2.7.8.13]	450.617	386.084	0.222986	64.5327	0.50266		450.617	136.996	1.71777	313.621	0.970718		386.084	136.996	1.49478	249.088	0.946472		208	115	11			KO:K01951	guaA, GMPS; GMP synthase (glutamine-hydrolysing) [EC:6.3.5.2]	712.754	802.383	-0.170886	89.6288	0.456898		712.754	1444.68	-1.01928	731.928	0.911616		802.383	1444.68	-0.848389	642.299	0.850961		329	239	116
KO:K01001	ALG7; UDP-N-acetylglucosamine--dolichyl-phosphate N-acetylglucosaminephosphotransferase [EC:2.7.8.15]	47.6614	211.507	-2.14981	163.845	0.985038		47.6614	236.629	-2.31173	188.968	0.989115		211.507	236.629	-0.161922	25.1221	0.343444		22	63	19			KO:K01958	PC, pyc; pyruvate carboxylase [EC:6.4.1.1]	73.6585	40.287	0.870537	33.3715	0.786479		73.6585	1.08321	6.08746	72.5753	0.998976		40.287	1.67863	4.58496	38.6084	0.989425		34	12	0
KO:K01002	mdoB; phosphoglycerol transferase [EC:2.7.8.20]	10.8321	3.35725	1.68996	7.47488	0.794329		10.8321	1.08321	3.32193	9.74892	0.867684		3.35725	1.67863	1	1.67863	0.471978		5	1	0			KO:K01960	pycB; pyruvate carboxylase subunit B [EC:6.4.1.1]	158.149	141.005	0.165544	17.1446	0.453783		158.149	49.8166	1.66659	108.332	0.96996		141.005	49.8166	1.50104	91.1879	0.946103		73	42	4
KO:K01004	pcs; phosphatidylcholine synthase [EC:2.7.8.24]	6.49928	1.08321	2.58496	5.41607	0.765906		6.49928	1.08321	2.58496	5.41607	0.770097		NA	NA	NA	NA	NA		3	0	0			KO:K01962	accA; acetyl-CoA carboxylase carboxyl transferase subunit alpha [EC:6.4.1.2]	316.298	224.936	0.491772	91.3624	0.67639		316.298	74.7249	2.08162	241.573	0.986876		224.936	74.7249	1.58985	150.211	0.970771		146	67	6
KO:K01006	ppdK; pyruvate, orthophosphate dikinase [EC:2.7.9.1]	786.413	651.307	0.271949	135.106	0.540906		786.413	572.891	0.457026	213.522	0.708298		651.307	572.891	0.185076	78.4156	0.376764		363	194	46			KO:K01963	accD; acetyl-CoA carboxylase carboxyl transferase subunit beta [EC:6.4.1.2]	316.298	285.366	0.14847	30.9319	0.439533		316.298	124.542	1.34466	191.757	0.935085		285.366	124.542	1.19619	160.825	0.923093		146	85	10
KO:K01007	pps, ppsA; pyruvate, water dikinase [EC:2.7.9.2]	626.097	809.098	-0.369927	183	0.607653		626.097	510.62	0.294135	115.477	0.606553		809.098	510.62	0.664063	298.477	0.689497		289	241	41			KO:K01968	E6.4.1.4A; 3-methylcrotonyl-CoA carboxylase alpha subunit [EC:6.4.1.4]	188.479	94.003	1.00363	94.476	0.898224		188.479	24.9083	2.91971	163.571	0.998721		94.003	24.9083	1.91608	69.0947	0.975476		87	28	2
KO:K01008	selD, SEPHS; selenide, water dikinase [EC:2.7.9.3]	192.812	144.362	0.417505	48.4501	0.643737		192.812	87.1791	1.14514	105.633	0.916651		144.362	87.1791	0.727635	57.1827	0.7		89	43	7			KO:K01969	E6.4.1.4B; 3-methylcrotonyl-CoA carboxylase beta subunit [EC:6.4.1.4]	151.65	70.5023	1.105	81.1476	0.900815		151.65	87.1791	0.79869	64.4707	0.81359		70.5023	87.1791	-0.306312	16.6768	0.477766		70	21	7
KO:K01011	TST, MPST, sseA; thiosulfate/3-mercaptopyruvate sulfurtransferase [EC:2.8.1.1 2.8.1.2]	431.119	292.081	0.561718	139.038	0.697478		431.119	435.895	-0.0158967	4.77665	0.268333		292.081	435.895	-0.577614	143.815	0.674627		199	87	35			KO:K01971	ligD; bifunctional non-homologous end joining protein LigD [EC:6.5.1.1]	56.3271	141.005	-1.32384	84.6775	0.922323		56.3271	24.9083	1.1772	31.4188	0.904944		141.005	24.9083	2.50104	116.096	0.994334		26	42	2
KO:K01012	bioB; biotin synthase [EC:2.8.1.6]	294.634	288.724	0.0292346	5.91035	0.231537		294.634	112.087	1.3943	182.547	0.935971		288.724	112.087	1.36506	176.636	0.941604		136	86	9			KO:K01972	E6.5.1.2, ligA, ligB; DNA ligase (NAD+) [EC:6.5.1.2]	773.414	584.162	0.404873	189.252	0.620753		773.414	224.175	1.78662	549.239	0.971733		584.162	224.175	1.38174	359.987	0.942217		357	174	18
KO:K01014	SULT1A; aryl sulfotransferase [EC:2.8.2.1]	2.16643	1.08321	1	1.08321	0.485879		2.16643	1.08321	1	1.08321	0.511588		NA	NA	NA	NA	NA		1	0	0			KO:K01974	RTCA, rtcA; RNA 3'-terminal phosphate cyclase (ATP) [EC:6.5.1.4]	205.81	473.372	-1.20166	267.562	0.906898		205.81	772.158	-1.90758	566.347	0.97781		473.372	772.158	-0.70592	298.785	0.701565		95	141	62
KO:K01015	SULT2B1; alcohol sulfotransferase [EC:2.8.2.2]	6.49928	1.08321	2.58496	5.41607	0.765906		6.49928	1.08321	2.58496	5.41607	0.770097		NA	NA	NA	NA	NA		3	0	0			KO:K01989	ABC.X4.S; putative ABC transport system substrate-binding protein	88.8235	83.9313	0.0817324	4.89219	0.264611		88.8235	1.08321	6.35755	87.7403	0.999461		83.9313	1.67863	5.64386	82.2527	0.9991		41	25	0
KO:K01016	SULT1E1, STE; estrone sulfotransferase [EC:2.8.2.4]	4.33285	1.08321	2	3.24964	0.66769		4.33285	1.08321	2	3.24964	0.67548		NA	NA	NA	NA	NA		2	0	0			KO:K01991	ABC-2.OM, wza; polysaccharide biosynthesis/export protein	281.635	214.864	0.390404	66.7713	0.617004		281.635	37.3625	2.91417	244.273	0.998757		214.864	37.3625	2.52376	177.502	0.994529		130	64	3
KO:K01025	SULT1; sulfotransferase [EC:2.8.2.-]	6.49928	1.08321	2.58496	5.41607	0.765906		6.49928	1.08321	2.58496	5.41607	0.770097		NA	NA	NA	NA	NA		3	0	0			KO:K01993	ABC-2.TX; HlyD family secretion protein	168.981	124.218	0.443985	44.7629	0.649451		168.981	49.8166	1.76216	119.165	0.971495		124.218	49.8166	1.31818	74.4017	0.939845		78	37	4
KO:K01026	pct; propionate CoA-transferase [EC:2.8.3.1]	17.3314	16.7863	0.0461085	0.545153	0.216798		17.3314	24.9083	-0.523238	7.5769	0.611543		16.7863	24.9083	-0.569347	8.12206	0.512682		8	5	2			KO:K01995	livG; branched-chain amino acid transport system ATP-binding protein	946.728	1540.98	-0.702824	594.25	0.758579		946.728	2017.57	-1.0916	1070.84	0.913453		1540.98	2017.57	-0.388774	476.595	0.560043		437	459	162
KO:K01027	OXCT; 3-oxoacid CoA-transferase [EC:2.8.3.5]	2.16643	1.08321	1	1.08321	0.485879		2.16643	1.08321	1	1.08321	0.511588		NA	NA	NA	NA	NA		1	0	0			KO:K01997	livH; branched-chain amino acid transport system permease protein	981.391	1540.98	-0.650947	559.587	0.747298		981.391	1967.76	-1.00365	986.366	0.911588		1540.98	1967.76	-0.352705	426.778	0.537226		453	459	158
KO:K01028	E2.8.3.5A, scoA; 3-oxoacid CoA-transferase subunit A [EC:2.8.3.5]	32.4964	50.3588	-0.631963	17.8624	0.699357		32.4964	1.08321	4.90689	31.4132	0.985122		50.3588	1.67863	4.90689	48.6801	0.994416		15	15	0			KO:K02004	ABC.CD.P; putative ABC transport system permease protein	1882.62	1141.47	0.721858	741.159	0.761076		1882.62	597.799	1.65501	1284.82	0.97017		1141.47	597.799	0.933154	543.666	0.859562		869	340	48
KO:K01029	E2.8.3.5B, scoB; 3-oxoacid CoA-transferase subunit B [EC:2.8.3.5]	12.9986	40.287	-1.63196	27.2885	0.947006		12.9986	12.4542	0.0617242	0.544401	0.259633		40.287	12.4542	1.69369	27.8329	0.94639		6	12	1			KO:K02005	ABC.CD.TX; HlyD family secretion protein	749.583	449.872	0.736576	299.712	0.774502		749.583	323.808	1.21095	425.775	0.920334		449.872	323.808	0.474375	126.064	0.607793		346	134	26
KO:K01031	pcaI; 3-oxoadipate CoA-transferase, alpha subunit [EC:2.8.3.6]	2.16643	16.7863	-2.95389	14.6198	0.926716		2.16643	1.08321	1	1.08321	0.511588		16.7863	1.67863	3.32193	15.1076	0.920822		1	5	0			KO:K02009	cbiN; cobalt/nickel transport protein	75.8249	90.6458	-0.257568	14.8209	0.520178		75.8249	24.9083	1.60604	50.9166	0.966368		90.6458	24.9083	1.86361	65.7375	0.974616		35	27	2
KO:K01032	pcaJ; 3-oxoadipate CoA-transferase, beta subunit [EC:2.8.3.6]	1.08321	6.7145	-2.63196	5.63129	0.765906		NA	NA	NA	NA	NA		6.7145	1.67863	2	5.03588	0.7284		0	2	0			KO:K02010	afuC, fbpC; iron(III) transport system ATP-binding protein [EC:3.6.3.30]	214.476	275.295	-0.360159	60.8184	0.603535		214.476	136.996	0.646687	77.4805	0.784007		275.295	136.996	1.00685	138.299	0.914747		99	82	11
KO:K01034	atoD; acetate CoA/acetoacetate CoA-transferase alpha subunit [EC:2.8.3.8 2.8.3.9]	4.33285	13.429	-1.63196	9.09615	0.833519		4.33285	1.08321	2	3.24964	0.67548		13.429	1.67863	3	11.7504	0.877572		2	4	0			KO:K02011	afuB, fbpB; iron(III) transport system permease protein	324.964	318.939	0.0269996	6.02506	0.231615		324.964	136.996	1.24615	187.968	0.924657		318.939	136.996	1.21915	181.943	0.927357		150	95	11
KO:K01035	atoA; acetate CoA/acetoacetate CoA-transferase beta subunit [EC:2.8.3.8 2.8.3.9]	8.6657	3.35725	1.36804	5.30845	0.703543		8.6657	1.08321	3	7.58249	0.828094		3.35725	1.67863	1	1.67863	0.471978		4	1	0			KO:K02012	afuA, fbpA; iron(III) transport system substrate-binding protein	244.806	245.079	-0.00160904	0.273185	0.216798		244.806	87.1791	1.48959	157.627	0.948565		245.079	87.1791	1.49119	157.9	0.946461		113	73	7
KO:K01039	gctA; glutaconate CoA-transferase, subunit A [EC:2.8.3.12]	110.488	157.791	-0.514127	47.3031	0.683382		110.488	273.991	-1.31024	163.504	0.926275		157.791	273.991	-0.796118	116.201	0.828196		51	47	22			KO:K02014	TC.FEV.OM; iron complex outermembrane recepter protein	619.598	439.8	0.494485	179.798	0.676424		619.598	149.45	2.05167	470.148	0.986895		439.8	149.45	1.55719	290.35	0.946778		286	131	12
KO:K01040	gctB; glutaconate CoA-transferase, subunit B [EC:2.8.3.12]	103.988	191.363	-0.879891	87.3749	0.830036		103.988	286.446	-1.46184	182.457	0.939234		191.363	286.446	-0.581947	95.0823	0.674238		48	57	23			KO:K02019	modE; molybdate transport system regulatory protein	36.8292	57.0733	-0.631963	20.244	0.710818		36.8292	186.812	-2.34267	149.983	0.993511		57.0733	186.812	-1.7107	129.739	0.971548		17	17	15
KO:K01042	selA; L-seryl-tRNA(Ser) seleniumtransferase [EC:2.9.1.1]	279.469	268.58	0.0573357	10.8889	0.254916		279.469	498.166	-0.833939	218.697	0.822738		268.58	498.166	-0.891275	229.586	0.856443		129	80	40			KO:K02022	ABC.MR.TX; HlyD family secretion protein	25.9971	13.429	0.952999	12.5681	0.749923		25.9971	1.08321	4.58496	24.9139	0.972482		13.429	1.67863	3	11.7504	0.877572		12	4	0
KO:K01045	PON; arylesterase / paraoxonase [EC:3.1.1.2 3.1.8.1]	2.16643	1.08321	1	1.08321	0.485879		2.16643	1.08321	1	1.08321	0.511588		NA	NA	NA	NA	NA		1	0	0			KO:K02025	ABC.MS.P; multiple sugar transport system permease protein	1427.67	1205.25	0.244331	222.422	0.515417		1427.67	560.437	1.34904	867.238	0.935213		1205.25	560.437	1.10471	644.816	0.917355		659	359	45
KO:K01046	lip, TGL2; triacylglycerol lipase [EC:3.1.1.3]	23.8307	30.2153	-0.342457	6.38457	0.502179		23.8307	1.08321	4.45943	22.7475	0.966697		30.2153	1.67863	4.16993	28.5366	0.977255		11	9	0			KO:K02026	ABC.MS.P1; multiple sugar transport system permease protein	1399.51	1262.33	0.148838	137.185	0.439859		1399.51	635.162	1.13973	764.349	0.916505		1262.33	635.162	0.990889	627.164	0.861015		646	376	51
KO:K01048	pldB; lysophospholipase [EC:3.1.1.5]	30.33	6.7145	2.17539	23.6155	0.959866		30.33	1.08321	4.80735	29.2468	0.982279		6.7145	1.67863	2	5.03588	0.7284		14	2	0			KO:K02027	ABC.MS.S; multiple sugar transport system substrate-binding protein	1328.02	1128.04	0.235462	199.983	0.515417		1328.02	597.799	1.15154	730.22	0.916871		1128.04	597.799	0.91608	530.237	0.85856		613	336	48
KO:K01051	E3.1.1.11; pectinesterase [EC:3.1.1.11]	10.8321	10.0718	0.105002	0.760377	0.216798		10.8321	37.3625	-1.78627	26.5303	0.948547		10.0718	37.3625	-1.89127	27.2907	0.95224		5	3	3			KO:K02029	ABC.PA.P; polar amino acid transport system permease protein	168.981	251.794	-0.57538	82.8126	0.734008		168.981	87.1791	0.954809	81.8021	0.859751		251.794	87.1791	1.53019	164.615	0.946748		78	75	7
KO:K01053	E3.1.1.17, gnl, RGN; gluconolactonase [EC:3.1.1.17]	142.984	60.4305	1.24251	82.5536	0.911659		142.984	12.4542	3.52116	130.53	0.999762		60.4305	12.4542	2.27865	47.9764	0.983678		66	18	1			KO:K02030	ABC.PA.S; polar amino acid transport system substrate-binding protein	480.947	429.728	0.162452	51.2184	0.446954		480.947	224.175	1.10125	256.772	0.913955		429.728	224.175	0.9388	205.553	0.860084		222	128	18
KO:K01055	pcaD; 3-oxoadipate enol-lactonase [EC:3.1.1.24]	110.488	127.576	-0.207466	17.0878	0.484257		110.488	49.8166	1.14919	60.6711	0.914851		127.576	49.8166	1.35665	77.7589	0.940427		51	38	4			KO:K02043	phnF; GntR family transcriptional regulator, phosphonate transport system regulatory protein	15.165	1.08321	3.80735	14.0818	0.928123		15.165	1.08321	3.80735	14.0818	0.925928		NA	NA	NA	NA	NA		7	0	0
KO:K01056	PTH1, pth, spoVC; peptidyl-tRNA hydrolase, PTH1 family [EC:3.1.1.29]	418.12	352.511	0.246248	65.6089	0.521543		418.12	336.262	0.314331	81.858	0.617044		352.511	336.262	0.0680832	16.2492	0.258693		193	105	27			KO:K02045	cysA; sulfate transport system ATP-binding protein [EC:3.6.3.25]	51.9942	13.429	1.953	38.5652	0.967974		51.9942	1.08321	5.58496	50.911	0.996299		13.429	1.67863	3	11.7504	0.877572		24	4	0
KO:K01057	PGLS, pgl, devB; 6-phosphogluconolactonase [EC:3.1.1.31]	134.318	77.2168	0.798671	57.1016	0.77989		134.318	74.7249	0.845996	59.5935	0.824484		77.2168	74.7249	0.0473246	2.49184	0.231131		62	23	6			KO:K02046	cysU; sulfate transport system permease protein	25.9971	3.35725	2.953	22.6399	0.969604		25.9971	1.08321	4.58496	24.9139	0.972482		3.35725	1.67863	1	1.67863	0.471978		12	1	0
KO:K01060	cah; cephalosporin-C deacetylase [EC:3.1.1.41]	103.988	33.5725	1.63107	70.4159	0.963572		103.988	1.08321	6.58496	102.905	0.999762		33.5725	1.67863	4.32193	31.8939	0.982307		48	10	0			KO:K02047	cysW; sulfate transport system permease protein	25.9971	3.35725	2.953	22.6399	0.969604		25.9971	1.08321	4.58496	24.9139	0.972482		3.35725	1.67863	1	1.67863	0.471978		12	1	0
KO:K01061	E3.1.1.45; carboxymethylenebutenolidase [EC:3.1.1.45]	158.149	107.432	0.557861	50.7171	0.695805		158.149	74.7249	1.08162	83.4242	0.91231		107.432	74.7249	0.523763	32.7071	0.617427		73	32	6			KO:K02048	cysP, sbp; sulfate transport system substrate-binding protein	38.9957	1.08321	5.16993	37.9125	0.993583		38.9957	1.08321	5.16993	37.9125	0.990541		NA	NA	NA	NA	NA		18	0	0
KO:K01066	aes; acetyl esterase [EC:3.1.1.-]	21.6643	43.6443	-1.01048	21.98	0.866798		21.6643	12.4542	0.79869	9.21011	0.698912		43.6443	12.4542	1.80916	31.1901	0.957936		10	13	1			KO:K02053	ABC.SP.P; putative spermidine/putrescine transport system permease protein	134.318	90.6458	0.567345	43.6726	0.695667		134.318	62.2708	1.10903	72.0476	0.913032		90.6458	62.2708	0.541685	28.375	0.619155		62	27	5
KO:K01067	E3.1.2.1, ACH1; acetyl-CoA hydrolase [EC:3.1.2.1]	84.4906	40.287	1.06848	44.2036	0.896208		84.4906	87.1791	-0.045191	2.68847	0.283211		40.287	87.1791	-1.11367	46.8921	0.91128		39	12	7			KO:K02054	ABC.SP.P1; putative spermidine/putrescine transport system permease protein	82.3242	73.8595	0.156532	8.46467	0.432558		82.3242	24.9083	1.72469	57.4159	0.968397		73.8595	24.9083	1.56816	48.9512	0.942718		38	22	2
KO:K01069	gloB, HAGH; hydroxyacylglutathione hydrolase [EC:3.1.2.6]	186.313	80.574	1.20934	105.739	0.906966		186.313	136.996	0.443595	49.3169	0.697999		80.574	136.996	-0.765744	56.4217	0.821293		86	24	11			KO:K02055	ABC.SP.S; putative spermidine/putrescine transport system substrate-binding protein	158.149	107.432	0.557861	50.7171	0.695805		158.149	49.8166	1.66659	108.332	0.96996		107.432	49.8166	1.10873	57.6154	0.914338		73	32	4
KO:K01070	frmB, ESD, fghA; S-formylglutathione hydrolase [EC:3.1.2.12]	4.33285	10.0718	-1.21693	5.7389	0.696362		4.33285	1.08321	2	3.24964	0.67548		10.0718	1.67863	2.58496	8.39313	0.821722		2	3	0			KO:K02062	thiQ; thiamine transport system ATP-binding protein	28.1635	33.5725	-0.253452	5.40897	0.454007		28.1635	74.7249	-1.40776	46.5614	0.931155		33.5725	74.7249	-1.15431	41.1524	0.911638		13	10	6
KO:K01071	MCH; medium-chain acyl-[acyl-carrier-protein] hydrolase [EC:3.1.2.21]	8.6657	6.7145	0.368037	1.9512	0.385921		8.6657	1.08321	3	7.58249	0.828094		6.7145	1.67863	2	5.03588	0.7284		4	2	0			KO:K02065	mlaF, linL, mkl; phospholipid/cholesterol/gamma-HCH transport system ATP-binding protein	372.625	261.866	0.508899	110.76	0.685321		372.625	112.087	1.7331	260.538	0.970709		261.866	112.087	1.2242	149.778	0.927316		172	78	9
KO:K01073	E3.1.2.20; acyl-CoA hydrolase [EC:3.1.2.20]	8.6657	6.7145	0.368037	1.9512	0.385921		8.6657	12.4542	-0.523238	3.78845	0.527436		6.7145	12.4542	-0.891275	5.73965	0.627991		4	2	1			KO:K02066	mlaE, linK; phospholipid/cholesterol/gamma-HCH transport system permease protein	353.127	248.437	0.507311	104.691	0.685321		353.127	112.087	1.65556	241.04	0.970152		248.437	112.087	1.14825	136.349	0.920045		163	74	9
KO:K01075	E3.1.2.23; 4-hydroxybenzoyl-CoA thioesterase [EC:3.1.2.23]	10.8321	10.0718	0.105002	0.760377	0.216798		10.8321	1.08321	3.32193	9.74892	0.867684		10.0718	1.67863	2.58496	8.39313	0.821722		5	3	0			KO:K02067	mlaD, linM; phospholipid/cholesterol/gamma-HCH transport system substrate-binding protein	233.974	144.362	0.696659	89.6122	0.758511		233.974	24.9083	3.23165	209.066	0.999516		144.362	24.9083	2.53499	119.453	0.994365		108	43	2
KO:K01077	E3.1.3.1, phoA, phoB; alkaline phosphatase [EC:3.1.3.1]	257.805	137.647	0.905302	120.157	0.832773		257.805	12.4542	4.37158	245.351	0.999982		137.647	12.4542	3.46628	125.193	0.999836		119	41	1			KO:K02074	ABC.ZM.A; zinc/manganese transport system ATP-binding protein	51.9942	114.147	-1.13446	62.1523	0.901253		51.9942	99.6332	-0.938276	47.639	0.855511		114.147	99.6332	0.196188	14.5133	0.370577		24	34	8
KO:K01078	PHO; acid phosphatase [EC:3.1.3.2]	4.33285	23.5008	-2.43932	19.1679	0.953303		4.33285	1.08321	2	3.24964	0.67548		23.5008	1.67863	3.80735	21.8221	0.956811		2	7	0			KO:K02077	ABC.ZM.S; zinc/manganese transport system substrate-binding protein	181.98	258.508	-0.506433	76.5285	0.685115		181.98	373.625	-1.03781	191.645	0.911853		258.508	373.625	-0.531379	115.116	0.633156		84	77	30
KO:K01079	serB, PSPH; phosphoserine phosphatase [EC:3.1.3.3]	58.4935	127.576	-1.125	69.082	0.901527		58.4935	112.087	-0.938276	53.5939	0.857092		127.576	112.087	0.186728	15.4881	0.366721		27	38	9			KO:K02081	agaR; DeoR family transcriptional regulator, aga operon transcriptional repressor	129.986	104.075	0.320731	25.9108	0.57548		129.986	37.3625	1.79869	92.6231	0.971312		104.075	37.3625	1.47796	66.7123	0.944181		60	31	3
KO:K01081	E3.1.3.5; 5'-nucleotidase [EC:3.1.3.5]	190.645	171.22	0.155043	19.4257	0.445144		190.645	37.3625	2.35123	153.283	0.99353		171.22	37.3625	2.19619	133.857	0.989272		88	51	3			KO:K02083	allC; allantoate deiminase [EC:3.5.3.9]	17.3314	6.7145	1.36804	10.6169	0.809		17.3314	1.08321	4	16.2482	0.939883		6.7145	1.67863	2	5.03588	0.7284		8	2	0
KO:K01082	cysQ, MET22, BPNT1; 3'(2'), 5'-bisphosphate nucleotidase [EC:3.1.3.7]	69.3256	13.429	2.36804	55.8966	0.992124		69.3256	1.08321	6	68.2424	0.99873		13.429	1.67863	3	11.7504	0.877572		32	4	0			KO:K02093	apcB; allophycocyanin beta subunit	21.6643	1.08321	4.32193	20.581	0.964113		21.6643	1.08321	4.32193	20.581	0.959706		NA	NA	NA	NA	NA		10	0	0
KO:K01083	E3.1.3.8; 3-phytase [EC:3.1.3.8]	51.9942	20.1435	1.36804	31.8507	0.911453		51.9942	1.08321	5.58496	50.911	0.996299		20.1435	1.67863	3.58496	18.4649	0.941941		24	6	0			KO:K02094	apcC; phycobilisome core linker protein	15.165	1.08321	3.80735	14.0818	0.928123		15.165	1.08321	3.80735	14.0818	0.925928		NA	NA	NA	NA	NA		7	0	0
KO:K01087	otsB; trehalose 6-phosphate phosphatase [EC:3.1.3.12]	75.8249	50.3588	0.590429	25.4661	0.717545		75.8249	12.4542	2.60604	63.3708	0.995604		50.3588	12.4542	2.01562	37.9046	0.976335		35	15	1			KO:K02095	apcD; allophycocyanin-B	21.6643	1.08321	4.32193	20.581	0.964113		21.6643	1.08321	4.32193	20.581	0.959706		NA	NA	NA	NA	NA		10	0	0
KO:K01089	hisB; imidazoleglycerol-phosphate dehydratase / histidinol-phosphatase [EC:4.2.1.19 3.1.3.15]	21.6643	3.35725	2.68996	18.307	0.952548		21.6643	1.08321	4.32193	20.581	0.959706		3.35725	1.67863	1	1.67863	0.471978		10	1	0			KO:K02096	apcE; phycobilisome core-membrane linker protein	43.3285	3.35725	3.68996	39.9713	0.994775		43.3285	1.08321	5.32193	42.2453	0.993411		3.35725	1.67863	1	1.67863	0.471978		20	1	0
KO:K01090	E3.1.3.16; protein phosphatase [EC:3.1.3.16]	615.265	406.227	0.59892	209.038	0.735432		615.265	747.249	-0.280382	131.984	0.59989		406.227	747.249	-0.879302	341.022	0.854807		284	121	60			KO:K02106	atoE; short-chain fatty acids transporter	28.1635	57.0733	-1.01899	28.9097	0.883047		28.1635	12.4542	1.1772	15.7094	0.854149		57.0733	12.4542	2.19619	44.6191	0.982379		13	17	1
KO:K01091	gph; phosphoglycolate phosphatase [EC:3.1.3.18]	251.305	211.507	0.248738	39.7986	0.520676		251.305	161.904	0.634303	89.4014	0.779062		211.507	161.904	0.385565	49.6028	0.557006		116	63	13			KO:K02108	ATPF0A, atpB; F-type H+-transporting ATPase subunit a	374.792	261.866	0.517263	112.926	0.68696		374.792	112.087	1.74146	262.704	0.971651		261.866	112.087	1.2242	149.778	0.927316		173	78	9
KO:K01092	E3.1.3.25, IMPA, suhB; myo-inositol-1(or 4)-monophosphatase [EC:3.1.3.25]	454.949	433.085	0.0710548	21.8641	0.26425		454.949	311.354	0.547151	143.596	0.739353		433.085	311.354	0.476096	121.732	0.60948		210	129	25			KO:K02109	ATPF0B, atpF; F-type H+-transporting ATPase subunit b	324.964	221.579	0.552461	103.385	0.69529		324.964	99.6332	1.70558	225.331	0.970682		221.579	99.6332	1.15312	121.945	0.919973		150	66	8
KO:K01095	pgpA; phosphatidylglycerophosphatase A [EC:3.1.3.27]	110.488	77.2168	0.5169	33.271	0.680045		110.488	49.8166	1.14919	60.6711	0.914851		77.2168	49.8166	0.632287	27.4002	0.660585		51	23	4			KO:K02110	ATPF0C, atpE; F-type H+-transporting ATPase subunit c	253.472	194.721	0.38042	58.7513	0.612294		253.472	87.1791	1.53977	166.293	0.948967		194.721	87.1791	1.15935	107.541	0.919912		117	58	7
KO:K01096	pgpB; phosphatidylglycerophosphatase B [EC:3.1.3.27 3.1.3.81 3.1.3.4 3.6.1.27]	2.16643	1.08321	1	1.08321	0.485879		2.16643	1.08321	1	1.08321	0.511588		NA	NA	NA	NA	NA		1	0	0			KO:K02112	ATPF1B, atpD; F-type H+-transporting ATPase subunit beta [EC:3.6.3.14]	500.444	392.798	0.349421	107.646	0.595796		500.444	149.45	1.74355	350.995	0.97166		392.798	149.45	1.39413	243.349	0.94234		231	117	12
KO:K01101	E3.1.3.41; 4-nitrophenyl phosphatase [EC:3.1.3.41]	158.149	191.363	-0.275029	33.2142	0.544921		158.149	236.629	-0.581341	78.4798	0.772829		191.363	236.629	-0.306312	45.2656	0.502547		73	57	19			KO:K02113	ATPF1D, atpH; F-type H+-transporting ATPase subunit delta	212.31	177.934	0.254826	34.3754	0.520204		212.31	62.2708	1.76954	150.039	0.971641		177.934	62.2708	1.51472	115.664	0.946472		98	53	5
KO:K01104	E3.1.3.48; protein-tyrosine phosphatase [EC:3.1.3.48]	216.643	141.005	0.619575	75.6381	0.73871		216.643	87.1791	1.31326	129.464	0.926184		141.005	87.1791	0.693688	53.8255	0.693721		100	42	7			KO:K02114	ATPF1E, atpC; F-type H+-transporting ATPase subunit epsilon	246.973	184.649	0.419567	62.3238	0.644629		246.973	112.087	1.13973	134.885	0.916377		184.649	112.087	0.72016	72.5614	0.701268		114	55	9
KO:K01113	phoD; alkaline phosphatase D [EC:3.1.3.1]	240.473	67.145	1.84052	173.328	0.968514		240.473	62.2708	1.94925	178.203	0.977783		67.145	62.2708	0.108725	4.87425	0.273093		111	20	5			KO:K02116	atpI; ATP synthase protein I	62.8264	50.3588	0.319127	12.4676	0.548473		62.8264	12.4542	2.33474	50.3722	0.989901		50.3588	12.4542	2.01562	37.9046	0.976335		29	15	1
KO:K01114	plc; phospholipase C [EC:3.1.4.3]	8.6657	53.716	-2.63196	45.0503	0.993832		8.6657	1.08321	3	7.58249	0.828094		53.716	1.67863	5	52.0374	0.995705		4	16	0			KO:K02117	ATPVA, ntpA, atpA; V/A-type H+/Na+-transporting ATPase subunit A [EC:3.6.3.14 3.6.3.15]	253.472	436.443	-0.783967	182.971	0.779727		253.472	560.437	-1.14473	306.965	0.916496		436.443	560.437	-0.36076	123.994	0.544733		117	130	45
KO:K01118	acpD, azoR; FMN-dependent NADH-azoreductase [EC:1.7.-.-]	4.33285	10.0718	-1.21693	5.7389	0.696362		4.33285	1.08321	2	3.24964	0.67548		10.0718	1.67863	2.58496	8.39313	0.821722		2	3	0			KO:K02119	ATPVC, ntpC, atpC; V/A-type H+/Na+-transporting ATPase subunit C	64.9928	141.005	-1.11739	76.0118	0.90151		64.9928	124.542	-0.938276	59.5488	0.857914		141.005	124.542	0.179115	16.463	0.357701		30	42	10
KO:K01119	cpdB; 2',3'-cyclic-nucleotide 2'-phosphodiesterase / 3'-nucleotidase [EC:3.1.4.16 3.1.3.6]	77.9913	47.0015	0.730607	30.9898	0.749734		77.9913	12.4542	2.64669	65.5372	0.995787		47.0015	12.4542	1.91608	34.5474	0.96306		36	14	1			KO:K02120	ATPVD, ntpD, atpD; V/A-type H+/Na+-transporting ATPase subunit D	123.486	221.579	-0.843468	98.0923	0.789276		123.486	361.171	-1.54833	237.684	0.949004		221.579	361.171	-0.704862	139.592	0.700143		57	66	29
KO:K01120	cpdP; 3',5'-cyclic-nucleotide phosphodiesterase [EC:3.1.4.17]	10.8321	1.08321	3.32193	9.74892	0.867459		10.8321	1.08321	3.32193	9.74892	0.867684		NA	NA	NA	NA	NA		5	0	0			KO:K02121	ATPVE, ntpE, atpE; V/A-type H+/Na+-transporting ATPase subunit E	56.3271	94.003	-0.738879	37.676	0.768437		56.3271	124.542	-1.14473	68.2145	0.915235		94.003	124.542	-0.405848	30.5385	0.55406		26	28	10
KO:K01126	E3.1.4.46, glpQ, ugpQ; glycerophosphoryl diester phosphodiesterase [EC:3.1.4.46]	359.627	325.653	0.143163	33.9734	0.429916		359.627	236.629	0.603874	122.998	0.774529		325.653	236.629	0.460711	89.0244	0.603968		166	97	19			KO:K02122	ATPVF, ntpF, atpF; V/A-type H+/Na+-transporting ATPase subunit F	45.4949	97.3603	-1.09763	51.8653	0.899159		45.4949	423.441	-3.21838	377.946	0.999552		97.3603	423.441	-2.12076	326.081	0.988484		21	29	34
KO:K01127	E3.1.4.50; glycosylphosphatidylinositol phospholipase D [EC:3.1.4.50]	1.08321	3.35725	-1.63196	2.27404	0.59227		NA	NA	NA	NA	NA		3.35725	1.67863	1	1.67863	0.471978		0	1	0			KO:K02123	ATPVI, ntpI, atpI; V/A-type H+/Na+-transporting ATPase subunit I	162.482	292.081	-0.846088	129.599	0.792656		162.482	747.249	-2.20131	584.767	0.987571		292.081	747.249	-1.35522	455.168	0.941614		75	87	60
KO:K01129	dgt; dGTPase [EC:3.1.5.1]	316.298	218.221	0.535493	98.0769	0.692896		316.298	74.7249	2.08162	241.573	0.986876		218.221	74.7249	1.54613	143.496	0.946717		146	65	6			KO:K02124	ATPVK, ntpK, atpK; V/A-type H+/Na+-transporting ATPase subunit K	84.4906	191.363	-1.17945	106.873	0.906297		84.4906	136.996	-0.697268	52.5051	0.791711		191.363	136.996	0.482184	54.3676	0.606617		39	57	11
KO:K01130	E3.1.6.1, aslA; arylsulfatase [EC:3.1.6.1]	101.822	63.7878	0.674698	38.0343	0.744252		101.822	1.08321	6.55459	100.739	0.999744		63.7878	1.67863	5.24793	62.1091	0.997668		47	19	0			KO:K02137	ATPeF0O, ATP5O, ATP5; F-type H+-transporting ATPase subunit O	2.16643	30.2153	-3.80189	28.0488	0.984583		2.16643	37.3625	-4.1082	35.196	0.988978		30.2153	37.3625	-0.306312	7.14721	0.423256		1	9	3
KO:K01132	GALNS; N-acetylgalactosamine-6-sulfatase [EC:3.1.6.4]	15.165	20.1435	-0.409571	4.97852	0.479324		15.165	1.08321	3.80735	14.0818	0.925928		20.1435	1.67863	3.58496	18.4649	0.941941		7	6	0			KO:K02164	norE; nitric oxide reductase NorE protein	6.49928	16.7863	-1.36893	10.287	0.809		6.49928	1.08321	2.58496	5.41607	0.770097		16.7863	1.67863	3.32193	15.1076	0.920822		3	5	0
KO:K01133	betC; choline-sulfatase [EC:3.1.6.6]	75.8249	83.9313	-0.146537	8.10637	0.42766		75.8249	24.9083	1.60604	50.9166	0.966368		83.9313	24.9083	1.75258	59.023	0.96984		35	25	2			KO:K02182	caiC; carnitine-CoA ligase [EC:6.2.1.48]	38.9957	53.716	-0.462038	14.7203	0.616241		38.9957	1.08321	5.16993	37.9125	0.990541		53.716	1.67863	5	52.0374	0.995705		18	16	0
KO:K01134	ARSA; arylsulfatase A [EC:3.1.6.8]	60.6599	57.0733	0.0879286	3.58666	0.265031		60.6599	1.08321	5.80735	59.5767	0.997843		57.0733	1.67863	5.08746	55.3946	0.996492		28	17	0			KO:K02188	cbiD; cobalt-precorrin-5B (C1)-methyltransferase [EC:2.1.1.195]	77.9913	43.6443	0.837522	34.3471	0.781031		77.9913	37.3625	1.06172	40.6289	0.904999		43.6443	37.3625	0.224202	6.2818	0.350634		36	13	3
KO:K01135	ARSB; arylsulfatase B [EC:3.1.6.12]	17.3314	16.7863	0.0461085	0.545153	0.216798		17.3314	24.9083	-0.523238	7.5769	0.611543		16.7863	24.9083	-0.569347	8.12206	0.512682		8	5	2			KO:K02191	cbiT; cobalt-precorrin-6B (C15)-methyltransferase [EC:2.1.1.196]	41.1621	20.1435	1.031	21.0186	0.866798		41.1621	62.2708	-0.597239	21.1087	0.743365		20.1435	62.2708	-1.62824	42.1273	0.962988		19	6	5
KO:K01136	IDS; iduronate 2-sulfatase [EC:3.1.6.13]	25.9971	47.0015	-0.854356	21.0044	0.762148		25.9971	1.08321	4.58496	24.9139	0.972482		47.0015	1.67863	4.80735	45.3229	0.993424		12	14	0			KO:K02200	ccmH; cytochrome c-type biogenesis protein CcmH	75.8249	50.3588	0.590429	25.4661	0.717545		75.8249	37.3625	1.02108	38.4624	0.902879		50.3588	37.3625	0.430653	12.9963	0.531714		35	15	3
KO:K01137	GNS; N-acetylglucosamine-6-sulfatase [EC:3.1.6.14]	32.4964	23.5008	0.467572	8.99563	0.580851		32.4964	1.08321	4.90689	31.4132	0.985122		23.5008	1.67863	3.80735	21.8221	0.956811		15	7	0			KO:K02201	E2.7.7.3B; pantetheine-phosphate adenylyltransferase [EC:2.7.7.3]	43.3285	114.147	-1.3975	70.818	0.92313		43.3285	112.087	-1.37124	68.7589	0.934199		114.147	112.087	0.026263	2.05914	0.220147		20	34	9
KO:K01138	K01138; uncharacterized sulfatase [EC:3.1.6.-]	203.644	292.081	-0.520318	88.4368	0.686891		203.644	485.712	-1.25405	282.068	0.924676		292.081	485.712	-0.733734	193.631	0.703007		94	87	39			KO:K02203	thrH; phosphoserine / homoserine phosphotransferase [EC:3.1.3.3 2.7.1.39]	17.3314	6.7145	1.36804	10.6169	0.809		17.3314	1.08321	4	16.2482	0.939883		6.7145	1.67863	2	5.03588	0.7284		8	2	0
KO:K01139	spoT; GTP diphosphokinase / guanosine-3',5'-bis(diphosphate) 3'-diphosphatase [EC:2.7.6.5 3.1.7.2]	47.6614	30.2153	0.657543	17.4461	0.706314		47.6614	12.4542	1.93619	35.2072	0.966816		30.2153	12.4542	1.27865	17.7611	0.869697		22	9	1			KO:K02204	thrB2; homoserine kinase type II [EC:2.7.1.39]	30.33	10.0718	1.59043	20.2582	0.928157		30.33	1.08321	4.80735	29.2468	0.982279		10.0718	1.67863	2.58496	8.39313	0.821722		14	3	0
KO:K01141	sbcB, exoI; exodeoxyribonuclease I [EC:3.1.11.1]	1.08321	6.7145	-2.63196	5.63129	0.765906		NA	NA	NA	NA	NA		6.7145	1.67863	2	5.03588	0.7284		0	2	0			KO:K02217	ftnA, ftn; ferritin [EC:1.16.3.2]	171.148	120.861	0.501892	50.2866	0.677591		171.148	37.3625	2.19558	133.785	0.987434		120.861	37.3625	1.69369	83.4986	0.97029		79	36	3
KO:K01142	E3.1.11.2, xthA; exodeoxyribonuclease III [EC:3.1.11.2]	86.657	97.3603	-0.168016	10.7032	0.445933		86.657	12.4542	2.79869	74.2029	0.996701		97.3603	12.4542	2.96671	84.9061	0.998057		40	29	1			KO:K02221	yggT; YggT family protein	175.481	104.075	0.75369	71.4057	0.774949		175.481	74.7249	1.23165	100.756	0.924063		104.075	74.7249	0.477959	29.3499	0.594764		81	31	6
KO:K01144	E3.1.11.5; exodeoxyribonuclease V [EC:3.1.11.5]	17.3314	1.08321	4	16.2482	0.943531		17.3314	1.08321	4	16.2482	0.939883		NA	NA	NA	NA	NA		8	0	0			KO:K02224	cobB-cbiA; cobyrinic acid a,c-diamide synthase [EC:6.3.5.9 6.3.5.11]	173.314	130.933	0.404562	42.3813	0.618505		173.314	74.7249	1.21373	98.5892	0.920033		130.933	74.7249	0.809165	56.2079	0.83151		80	39	6
KO:K01147	rnb; exoribonuclease II [EC:3.1.13.1]	82.3242	60.4305	0.446039	21.8937	0.636196		82.3242	1.08321	6.24793	81.241	0.999305		60.4305	1.67863	5.16993	58.7519	0.997044		38	18	0			KO:K02226	cobC, phpB; alpha-ribazole phosphatase [EC:3.1.3.73]	142.984	124.218	0.202977	18.7658	0.478003		142.984	37.3625	1.93619	105.622	0.977618		124.218	37.3625	1.73322	86.8558	0.970976		66	37	3
KO:K01150	endA; deoxyribonuclease I [EC:3.1.21.1]	4.33285	1.08321	2	3.24964	0.66769		4.33285	1.08321	2	3.24964	0.67548		NA	NA	NA	NA	NA		2	0	0			KO:K02227	cbiB, cobD; adenosylcobinamide-phosphate synthase [EC:6.3.1.10]	140.818	161.148	-0.194558	20.3304	0.473421		140.818	311.354	-1.14473	170.536	0.91645		161.148	311.354	-0.950169	150.206	0.860421		65	48	25
KO:K01151	nfo; deoxyribonuclease IV [EC:3.1.21.2]	372.625	419.656	-0.171483	47.0311	0.456855		372.625	410.987	-0.141368	38.3618	0.484299		419.656	410.987	0.0301153	8.66926	0.222551		172	125	33			KO:K02230	cobN; cobaltochelatase CobN [EC:6.6.1.2]	240.473	235.008	0.0331694	5.46572	0.231537		240.473	1.08321	7.79442	239.39	0.999982		235.008	1.67863	7.12928	233.329	1		111	70	0
KO:K01153	hsdR; type I restriction enzyme, R subunit [EC:3.1.21.3]	905.566	1070.96	-0.242017	165.397	0.515417		905.566	610.254	0.569411	295.312	0.742296		1070.96	610.254	0.811428	460.709	0.834741		418	319	49			KO:K02231	cobP, cobU; adenosylcobinamide kinase / adenosylcobinamide-phosphate guanylyltransferase [EC:2.7.1.156 2.7.7.62]	80.1578	83.9313	-0.0663663	3.77351	0.255474		80.1578	24.9083	1.68622	55.2495	0.967666		83.9313	24.9083	1.75258	59.023	0.96984		37	25	2
KO:K01154	hsdS; type I restriction enzyme, S subunit [EC:3.1.21.3]	825.408	1037.39	-0.329779	211.982	0.585853		825.408	597.799	0.465446	227.609	0.71157		1037.39	597.799	0.795226	439.591	0.8284		381	309	48			KO:K02233	E2.7.8.26, cobS, cobV; adenosylcobinamide-GDP ribazoletransferase [EC:2.7.8.26]	134.318	127.576	0.0743054	6.74287	0.261839		134.318	448.35	-1.73897	314.031	0.97166		127.576	448.35	-1.81327	320.774	0.975629		62	38	36
KO:K01155	E3.1.21.4; type II restriction enzyme [EC:3.1.21.4]	168.981	147.719	0.194007	21.2622	0.473773		168.981	87.1791	0.954809	81.8021	0.859751		147.719	87.1791	0.760802	60.54	0.82074		78	44	7			KO:K02238	comEC; competence protein ComEC	593.601	523.731	0.180666	69.8696	0.464774		593.601	186.812	1.6679	406.788	0.97017		523.731	186.812	1.48724	336.919	0.946472		274	156	15
KO:K01156	res; type III restriction enzyme [EC:3.1.21.5]	738.751	496.873	0.572211	241.878	0.698765		738.751	112.087	2.72046	626.664	0.997624		496.873	112.087	2.14825	384.786	0.988484		341	148	9			KO:K02241	comFB; competence protein ComFB	15.165	3.35725	2.17539	11.8077	0.883296		15.165	1.08321	3.80735	14.0818	0.925928		3.35725	1.67863	1	1.67863	0.471978		7	1	0
KO:K01159	ruvC; crossover junction endodeoxyribonuclease RuvC [EC:3.1.22.4]	355.294	265.223	0.421808	90.071	0.645015		355.294	99.6332	1.83431	255.661	0.97378		265.223	99.6332	1.41251	165.59	0.94235		164	79	8			KO:K02242	comFC; competence protein ComFC	45.4949	47.0015	-0.0470009	1.50657	0.233039		45.4949	1.08321	5.39232	44.4117	0.994315		47.0015	1.67863	4.80735	45.3229	0.993424		21	14	0
KO:K01160	rusA; crossover junction endodeoxyribonuclease RusA [EC:3.1.22.4]	19.4978	50.3588	-1.36893	30.8609	0.910252		19.4978	49.8166	-1.35331	30.3188	0.919064		50.3588	49.8166	0.0156158	0.542145	0.206054		9	15	4			KO:K02245	comGC; competence protein ComGC	38.9957	13.429	1.53796	25.5667	0.918437		38.9957	1.08321	5.16993	37.9125	0.990541		13.429	1.67863	3	11.7504	0.877572		18	4	0
KO:K01161	E3.1.25.1; deoxyribonuclease (pyrimidine dimer) [EC:3.1.25.1]	6.49928	3.35725	0.952999	3.14203	0.563281		6.49928	12.4542	-0.938276	5.95488	0.660053		3.35725	12.4542	-1.89127	9.0969	0.822755		3	1	1			KO:K02279	cpaB, rcpC; pilus assembly protein CpaB	116.987	77.2168	0.599362	39.7702	0.730903		116.987	37.3625	1.64669	79.6245	0.969357		77.2168	37.3625	1.04732	39.8543	0.905666		54	23	3
KO:K01163	K01163; uncharacterized protein	17.3314	6.7145	1.36804	10.6169	0.809		17.3314	1.08321	4	16.2482	0.939883		6.7145	1.67863	2	5.03588	0.7284		8	2	0			KO:K02284	cpcA; phycocyanin alpha chain	23.8307	1.08321	4.45943	22.7475	0.971036		23.8307	1.08321	4.45943	22.7475	0.966697		NA	NA	NA	NA	NA		11	0	0
KO:K01167	E3.1.27.3; ribonuclease T1 [EC:3.1.27.3]	6.49928	1.08321	2.58496	5.41607	0.765906		6.49928	1.08321	2.58496	5.41607	0.770097		NA	NA	NA	NA	NA		3	0	0			KO:K02285	cpcB; phycocyanin beta chain	25.9971	1.08321	4.58496	24.9139	0.97663		25.9971	1.08321	4.58496	24.9139	0.972482		NA	NA	NA	NA	NA		12	0	0
KO:K01170	endA; tRNA-intron endonuclease, archaea type [EC:4.6.1.16]	60.6599	231.65	-1.93313	170.99	0.973722		60.6599	797.066	-3.71588	736.406	0.999973		231.65	797.066	-1.78275	565.416	0.972735		28	69	64			KO:K02286	cpcC; phycocyanin-associated rod linker protein	15.165	1.08321	3.80735	14.0818	0.928123		15.165	1.08321	3.80735	14.0818	0.925928		NA	NA	NA	NA	NA		7	0	0
KO:K01173	ENDOG; endonuclease G, mitochondrial	34.6628	6.7145	2.36804	27.9483	0.976424		34.6628	1.08321	5	33.5796	0.987041		6.7145	1.67863	2	5.03588	0.7284		16	2	0			KO:K02287	cpcD; phycocyanin-associated, rod	21.6643	1.08321	4.32193	20.581	0.964113		21.6643	1.08321	4.32193	20.581	0.959706		NA	NA	NA	NA	NA		10	0	0
KO:K01174	nuc; micrococcal nuclease [EC:3.1.31.1]	231.808	570.733	-1.29989	338.925	0.913718		231.808	660.07	-1.50969	428.263	0.948903		570.733	660.07	-0.209804	89.3375	0.392381		107	170	53			KO:K02288	cpcE; phycocyanobilin lyase subunit alpha [EC:4.4.1.32]	41.1621	6.7145	2.61596	34.4476	0.988161		41.1621	1.08321	5.24793	40.0789	0.992469		6.7145	1.67863	2	5.03588	0.7284		19	2	0
KO:K01175	ybfF; esterase [EC:3.1.-.-]	19.4978	3.35725	2.53796	16.1406	0.938143		19.4978	1.08321	4.16993	18.4146	0.950969		3.35725	1.67863	1	1.67863	0.471978		9	1	0			KO:K02289	cpcF; phycocyanobilin lyase subunit beta [EC:4.4.1.32]	8.6657	3.35725	1.36804	5.30845	0.703543		8.6657	24.9083	-1.52324	16.2426	0.889106		3.35725	24.9083	-2.89127	21.5511	0.955645		4	1	2
KO:K01176	AMY, amyA, malS; alpha-amylase [EC:3.2.1.1]	149.483	26.858	2.47656	122.625	0.994569		149.483	1.08321	7.10852	148.4	0.999909		26.858	1.67863	4	25.1794	0.970352		69	8	0			KO:K02290	cpcG; phycobilisome rod-core linker protein	21.6643	1.08321	4.32193	20.581	0.964113		21.6643	1.08321	4.32193	20.581	0.959706		NA	NA	NA	NA	NA		10	0	0
KO:K01178	SGA1; glucoamylase [EC:3.2.1.3]	10.8321	1.08321	3.32193	9.74892	0.867459		10.8321	1.08321	3.32193	9.74892	0.867684		NA	NA	NA	NA	NA		5	0	0			KO:K02291	crtB; 15-cis-phytoene/all-trans-phytoene synthase [EC:2.5.1.32 2.5.1.99]	240.473	104.075	1.20826	136.399	0.906975		240.473	99.6332	1.27118	140.84	0.925644		104.075	99.6332	0.0629215	4.44154	0.244181		111	31	8
KO:K01179	E3.2.1.4; endoglucanase [EC:3.2.1.4]	747.417	785.597	-0.0718756	38.1798	0.26425		747.417	622.708	0.263358	124.709	0.589591		785.597	622.708	0.335234	162.889	0.531203		345	234	50			KO:K02293	PDS, crtP; 15-cis-phytoene desaturase [EC:1.3.5.5]	32.4964	1.08321	4.90689	31.4132	0.988658		32.4964	1.08321	4.90689	31.4132	0.985122		NA	NA	NA	NA	NA		15	0	0
KO:K01181	E3.2.1.8, xynA; endo-1,4-beta-xylanase [EC:3.2.1.8]	45.4949	60.4305	-0.409571	14.9356	0.584266		45.4949	12.4542	1.86908	33.0408	0.961305		60.4305	12.4542	2.27865	47.9764	0.983678		21	18	1			KO:K02294	crtR; beta-carotene hydroxylase [EC:1.14.13.-]	17.3314	1.08321	4	16.2482	0.943531		17.3314	1.08321	4	16.2482	0.939883		NA	NA	NA	NA	NA		8	0	0
KO:K01182	IMA, malL; oligo-1,6-glucosidase [EC:3.2.1.10]	2.16643	1.08321	1	1.08321	0.485879		2.16643	1.08321	1	1.08321	0.511588		NA	NA	NA	NA	NA		1	0	0			KO:K02313	dnaA; chromosomal replication initiator protein	535.107	362.583	0.561516	172.524	0.697478		535.107	62.2708	3.1032	472.836	0.999251		362.583	62.2708	2.54168	300.312	0.994539		247	108	5
KO:K01183	E3.2.1.14; chitinase [EC:3.2.1.14]	80.1578	124.218	-0.631963	44.0605	0.737835		80.1578	24.9083	1.68622	55.2495	0.967666		124.218	24.9083	2.31818	99.31	0.993731		37	37	2			KO:K02314	dnaB; replicative DNA helicase [EC:3.6.4.12]	654.261	574.09	0.188589	80.1707	0.476184		654.261	236.629	1.46724	417.632	0.948163		574.09	236.629	1.27865	337.461	0.933044		302	171	19
KO:K01185	E3.2.1.17; lysozyme [EC:3.2.1.17]	28.1635	20.1435	0.483514	8.02003	0.569346		28.1635	12.4542	1.1772	15.7094	0.854149		20.1435	12.4542	0.693688	7.68935	0.534486		13	6	1			KO:K02315	dnaC; DNA replication protein DnaC	140.818	70.5023	0.998087	70.3154	0.897855		140.818	37.3625	1.91417	103.455	0.977582		70.5023	37.3625	0.91608	33.1398	0.843547		65	21	3
KO:K01186	NEU1; sialidase-1 [EC:3.2.1.18]	47.6614	30.2153	0.657543	17.4461	0.706314		47.6614	1.08321	5.45943	46.5782	0.995111		30.2153	1.67863	4.16993	28.5366	0.977255		22	9	0			KO:K02318	COASY; phosphopantetheine adenylyltransferase / dephospho-CoA kinase [EC:2.7.7.3 2.7.1.24]	6.49928	23.5008	-1.85436	17.0015	0.918368		6.49928	37.3625	-2.52324	30.8632	0.978432		23.5008	37.3625	-0.668882	13.8617	0.607906		3	7	3
KO:K01187	malZ; alpha-glucosidase [EC:3.2.1.20]	322.797	245.079	0.397381	77.7182	0.620607		322.797	174.358	0.888575	148.439	0.857074		245.079	174.358	0.491195	70.7212	0.618214		149	73	14			KO:K02319	DPA, polB; DNA polymerase I [EC:2.7.7.7]	127.819	570.733	-2.15871	442.914	0.985038		127.819	734.795	-2.52324	606.976	0.99459		570.733	734.795	-0.364527	164.062	0.544846		59	170	59
KO:K01188	E3.2.1.21; beta-glucosidase [EC:3.2.1.21]	1.08321	3.35725	-1.63196	2.27404	0.59227		NA	NA	NA	NA	NA		3.35725	1.67863	1	1.67863	0.471978		0	1	0			KO:K02322	DPB1, polD2; DNA polymerase II large subunit [EC:2.7.7.7]	103.988	369.298	-1.82836	265.309	0.968497		103.988	1656.4	-3.99356	1552.41	1		369.298	1656.4	-2.1652	1287.11	0.989364		48	110	133
KO:K01190	lacZ; beta-galactosidase [EC:3.2.1.23]	188.479	157.791	0.256391	30.6883	0.534111		188.479	224.175	-0.25022	35.6957	0.572674		157.791	224.175	-0.506611	66.384	0.626621		87	47	18			KO:K02323	DPB2, polD1; DNA polymerase II small subunit [EC:2.7.7.7]	34.6628	177.934	-2.35988	143.271	0.993394		34.6628	1008.79	-4.86309	974.124	1		177.934	1008.79	-2.5032	830.852	0.994539		16	53	81
KO:K01191	MAN2C1; alpha-mannosidase [EC:3.2.1.24]	517.776	446.514	0.213621	71.2614	0.490271		517.776	523.075	-0.0146889	5.29869	0.262639		446.514	523.075	-0.22831	76.5601	0.412702		239	133	42			KO:K02335	DPO1, polA; DNA polymerase I [EC:2.7.7.7]	998.722	752.024	0.409305	246.698	0.622212		998.722	298.9	1.74042	699.823	0.971669		752.024	298.9	1.33112	453.125	0.941164		461	224	24
KO:K01192	E3.2.1.25, MANBA, manB; beta-mannosidase [EC:3.2.1.25]	212.31	208.15	0.0285501	4.16019	0.231426		212.31	523.075	-1.30085	310.765	0.926302		208.15	523.075	-1.3294	314.925	0.941164		98	62	42			KO:K02336	DPO2, polB; DNA polymerase II [EC:2.7.7.7]	49.8278	171.22	-1.78083	121.392	0.965623		49.8278	460.804	-3.20913	410.976	0.999552		171.22	460.804	-1.4283	289.584	0.944682		23	51	37
KO:K01193	INV, sacA; beta-fructofuranosidase [EC:3.2.1.26]	38.9957	40.287	-0.0470009	1.29134	0.233039		38.9957	49.8166	-0.353313	10.821	0.590075		40.287	49.8166	-0.306312	9.52961	0.442473		18	12	4			KO:K02338	DPO3B, dnaN; DNA polymerase III subunit beta [EC:2.7.7.7]	496.112	426.371	0.218556	69.7407	0.502668		496.112	124.542	1.99404	371.57	0.977838		426.371	124.542	1.77548	301.829	0.972735		229	127	10
KO:K01194	TREH, treA, treF; alpha,alpha-trehalase [EC:3.2.1.28]	32.4964	33.5725	-0.0470009	1.07612	0.233039		32.4964	1.08321	4.90689	31.4132	0.985122		33.5725	1.67863	4.32193	31.8939	0.982307		15	10	0			KO:K02340	DPO3D1, holA; DNA polymerase III subunit delta [EC:2.7.7.7]	197.145	164.505	0.261121	32.6395	0.534446		197.145	37.3625	2.39959	159.782	0.993575		164.505	37.3625	2.13847	127.143	0.988382		91	49	3
KO:K01195	uidA, GUSB; beta-glucuronidase [EC:3.2.1.31]	41.1621	70.5023	-0.776353	29.3402	0.766687		41.1621	87.1791	-1.08267	46.017	0.908079		70.5023	87.1791	-0.306312	16.6768	0.477766		19	21	7			KO:K02341	DPO3D2, holB; DNA polymerase III subunit delta' [EC:2.7.7.7]	296.8	298.795	-0.00966479	1.99498	0.21878		296.8	124.542	1.25287	172.259	0.924639		298.795	124.542	1.26253	174.254	0.932645		137	89	10
KO:K01197	hya; hyaluronoglucosaminidase [EC:3.2.1.35]	60.6599	26.858	1.17539	33.8019	0.896989		60.6599	24.9083	1.28412	35.7516	0.915098		26.858	24.9083	0.108725	1.9497	0.236224		28	8	2			KO:K02342	DPO3E, dnaQ; DNA polymerase III subunit epsilon [EC:2.7.7.7]	311.965	218.221	0.515594	93.744	0.686934		311.965	49.8166	2.64669	262.149	0.997304		218.221	49.8166	2.13109	168.405	0.988474		144	65	4
KO:K01198	xynB; xylan 1,4-beta-xylosidase [EC:3.2.1.37]	6.49928	10.0718	-0.631963	3.57248	0.51214		6.49928	1.08321	2.58496	5.41607	0.770097		10.0718	1.67863	2.58496	8.39313	0.821722		3	3	0			KO:K02343	DPO3G, dnaX; DNA polymerase III subunit gamma/tau [EC:2.7.7.7]	515.609	446.514	0.207572	69.095	0.490271		515.609	161.904	1.67114	353.705	0.970161		446.514	161.904	1.46357	284.61	0.945899		238	133	13
KO:K01200	pulA; pullulanase [EC:3.2.1.41]	25.9971	30.2153	-0.216926	4.21815	0.434943		25.9971	1.08321	4.58496	24.9139	0.972482		30.2153	1.67863	4.16993	28.5366	0.977255		12	9	0			KO:K02346	DPO4, dinB; DNA polymerase IV [EC:2.7.7.7]	90.9899	208.15	-1.19384	117.16	0.906786		90.9899	1.08321	6.39232	89.9067	0.999516		208.15	1.67863	6.9542	206.471	0.99999		42	62	0
KO:K01201	GBA, srfJ; glucosylceramidase [EC:3.2.1.45]	8.6657	1.08321	3	7.58249	0.825858		8.6657	1.08321	3	7.58249	0.828094		NA	NA	NA	NA	NA		4	0	0			KO:K02355	fusA, GFM, EFG; elongation factor G	1232.7	1017.25	0.277147	215.449	0.5471		1232.7	597.799	1.04408	634.897	0.91189		1017.25	597.799	0.766937	419.448	0.824484		569	303	48
KO:K01205	NAGLU; alpha-N-acetylglucosaminidase [EC:3.2.1.50]	1.08321	3.35725	-1.63196	2.27404	0.59227		NA	NA	NA	NA	NA		3.35725	1.67863	1	1.67863	0.471978		0	1	0			KO:K02356	efp; elongation factor P	478.78	406.227	0.237076	72.5528	0.515374		478.78	161.904	1.56422	316.876	0.949013		406.227	161.904	1.32715	244.323	0.941164		221	121	13
KO:K01206	FUCA; alpha-L-fucosidase [EC:3.2.1.51]	272.97	416.299	-0.60888	143.329	0.737114		272.97	871.791	-1.67524	598.821	0.970316		416.299	871.791	-1.06636	455.492	0.915954		126	124	70			KO:K02357	tsf, TSFM; elongation factor Ts	409.455	315.582	0.37569	93.8729	0.6128		409.455	186.812	1.13211	222.642	0.914997		315.582	186.812	0.756423	128.769	0.823236		189	94	15
KO:K01207	nagZ; beta-N-acetylhexosaminidase [EC:3.2.1.52]	264.304	198.078	0.416131	66.2262	0.644724		264.304	149.45	0.822537	114.854	0.821623		198.078	149.45	0.406406	48.628	0.562099		122	59	12			KO:K02371	fabK; enoyl-[acyl-carrier protein] reductase II [EC:1.3.1.9]	56.3271	87.2885	-0.631963	30.9615	0.730045		56.3271	12.4542	2.1772	43.8729	0.981448		87.2885	12.4542	2.80916	74.8344	0.997505		26	26	1
KO:K01208	cd, ma, nplT; cyclomaltodextrinase / maltogenic alpha-amylase / neopullulanase [EC:3.2.1.54 3.2.1.133 3.2.1.135]	10.8321	3.35725	1.68996	7.47488	0.794329		10.8321	1.08321	3.32193	9.74892	0.867684		3.35725	1.67863	1	1.67863	0.471978		5	1	0			KO:K02372	fabZ; 3-hydroxyacyl-[acyl-carrier-protein] dehydratase [EC:4.2.1.59]	262.138	214.864	0.2869	47.2735	0.553406		262.138	87.1791	1.58827	174.958	0.970015		214.864	87.1791	1.30137	127.685	0.933228		121	64	7
KO:K01209	abfA; alpha-N-arabinofuranosidase [EC:3.2.1.55]	240.473	278.652	-0.212587	38.1785	0.489756		240.473	585.345	-1.28341	344.872	0.926092		278.652	585.345	-1.07082	306.693	0.915954		111	83	47			KO:K02379	fdhD; FdhD protein	125.653	268.58	-1.09591	142.927	0.900901		125.653	74.7249	0.74978	50.9278	0.806279		268.58	74.7249	1.84569	193.855	0.976529		58	80	6
KO:K01210	E3.2.1.58; glucan 1,3-beta-glucosidase [EC:3.2.1.58]	2.16643	3.35725	-0.631963	1.19083	0.415923		2.16643	1.08321	1	1.08321	0.511588		3.35725	1.67863	1	1.67863	0.471978		1	1	0			KO:K02381	fdrA; FdrA protein	47.6614	67.145	-0.49446	19.4836	0.649588		47.6614	24.9083	0.936193	22.7531	0.827637		67.145	24.9083	1.43065	42.2367	0.936848		22	20	2
KO:K01212	sacC, levB; levanase [EC:3.2.1.65]	12.9986	13.429	-0.0470009	0.430448	0.216798		12.9986	49.8166	-1.93828	36.8181	0.967584		13.429	49.8166	-1.89127	36.3876	0.964788		6	4	4			KO:K02385	flbD; flagellar protein FlbD	82.3242	73.8595	0.156532	8.46467	0.432558		82.3242	37.3625	1.13973	44.9617	0.910821		73.8595	37.3625	0.983194	36.4971	0.848895		38	22	3
KO:K01213	E3.2.1.67; galacturan 1,4-alpha-galacturonidase [EC:3.2.1.67]	2.16643	1.08321	1	1.08321	0.485879		2.16643	1.08321	1	1.08321	0.511588		NA	NA	NA	NA	NA		1	0	0			KO:K02386	flgA; flagella basal body P-ring formation protein FlgA	45.4949	43.6443	0.0599143	1.85068	0.235767		45.4949	12.4542	1.86908	33.0408	0.961305		43.6443	12.4542	1.80916	31.1901	0.957936		21	13	1
KO:K01216	E3.2.1.73; licheninase [EC:3.2.1.73]	4.33285	3.35725	0.368037	0.975601	0.320427		4.33285	1.08321	2	3.24964	0.67548		3.35725	1.67863	1	1.67863	0.471978		2	1	0			KO:K02387	flgB; flagellar basal-body rod protein FlgB	142.984	114.147	0.324968	28.8376	0.577059		142.984	49.8166	1.52116	93.1675	0.948593		114.147	49.8166	1.19619	64.3299	0.921068		66	34	4
KO:K01218	gmuG; mannan endo-1,4-beta-mannosidase [EC:3.2.1.78]	25.9971	53.716	-1.047	27.7189	0.881992		25.9971	12.4542	1.06172	13.543	0.832873		53.716	12.4542	2.10873	41.2619	0.979802		12	16	1			KO:K02388	flgC; flagellar basal-body rod protein FlgC	186.313	127.576	0.546374	58.7371	0.694346		186.313	62.2708	1.5811	124.042	0.969914		127.576	62.2708	1.03472	65.3048	0.913019		86	38	5
KO:K01219	E3.2.1.81; beta-agarase [EC:3.2.1.81]	73.6585	147.719	-1.00393	74.0606	0.898001		73.6585	485.712	-2.72118	412.054	0.997624		147.719	485.712	-1.71725	337.993	0.971661		34	44	39			KO:K02389	flgD; flagellar basal-body rod modification protein FlgD	173.314	137.647	0.332413	35.6668	0.583099		173.314	62.2708	1.47676	111.043	0.947962		137.647	62.2708	1.14435	75.3765	0.918603		80	41	5
KO:K01220	E3.2.1.85, lacG; 6-phospho-beta-galactosidase [EC:3.2.1.85]	2.16643	1.08321	1	1.08321	0.485879		2.16643	1.08321	1	1.08321	0.511588		NA	NA	NA	NA	NA		1	0	0			KO:K02390	flgE; flagellar hook protein FlgE	331.463	248.437	0.415971	83.0266	0.644938		331.463	99.6332	1.73415	231.83	0.970709		248.437	99.6332	1.31818	148.803	0.941113		153	74	8
KO:K01222	E3.2.1.86A, celF; 6-phospho-beta-glucosidase [EC:3.2.1.86]	64.9928	63.7878	0.0269996	1.20501	0.227076		64.9928	1.08321	5.90689	63.9096	0.998282		63.7878	1.67863	5.24793	62.1091	0.997668		30	19	0			KO:K02391	flgF; flagellar basal-body rod protein FlgF	38.9957	23.5008	0.730607	15.4949	0.705654		38.9957	1.08321	5.16993	37.9125	0.990541		23.5008	1.67863	3.80735	21.8221	0.956811		18	7	0
KO:K01224	E3.2.1.89; arabinogalactan endo-1,4-beta-galactosidase [EC:3.2.1.89]	8.6657	20.1435	-1.21693	11.4778	0.811857		8.6657	1.08321	3	7.58249	0.828094		20.1435	1.67863	3.58496	18.4649	0.941941		4	6	0			KO:K02393	flgH; flagellar L-ring protein precursor FlgH	151.65	127.576	0.249392	24.0743	0.517733		151.65	74.7249	1.02108	76.9249	0.910766		127.576	74.7249	0.77169	52.8506	0.820352		70	38	6
KO:K01227	E3.2.1.96; mannosyl-glycoprotein endo-beta-N-acetylglucosaminidase [EC:3.2.1.96]	2.16643	1.08321	1	1.08321	0.485879		2.16643	1.08321	1	1.08321	0.511588		NA	NA	NA	NA	NA		1	0	0			KO:K02398	flgM; negative regulator of flagellin synthesis FlgM	43.3285	47.0015	-0.11739	3.67299	0.380165		43.3285	1.08321	5.32193	42.2453	0.993411		47.0015	1.67863	4.80735	45.3229	0.993424		20	14	0
KO:K01233	csn; chitosanase [EC:3.2.1.132]	4.33285	1.08321	2	3.24964	0.66769		4.33285	1.08321	2	3.24964	0.67548		NA	NA	NA	NA	NA		2	0	0			KO:K02400	flhA; flagellar biosynthesis protein FlhA	402.955	235.008	0.777912	167.948	0.779727		402.955	112.087	1.846	290.868	0.973826		235.008	112.087	1.06808	122.92	0.915801		186	70	9
KO:K01234	NA	43.3285	23.5008	0.88261	19.8278	0.792116		43.3285	1.08321	5.32193	42.2453	0.993411		23.5008	1.67863	3.80735	21.8221	0.956811		20	7	0			KO:K02401	flhB; flagellar biosynthetic protein FlhB	285.968	174.577	0.711991	111.391	0.760098		285.968	398.533	-0.478844	112.565	0.712758		174.577	398.533	-1.19084	223.956	0.92299		132	52	32
KO:K01235	aguA; alpha-glucuronidase [EC:3.2.1.139]	4.33285	10.0718	-1.21693	5.7389	0.696362		4.33285	1.08321	2	3.24964	0.67548		10.0718	1.67863	2.58496	8.39313	0.821722		2	3	0			KO:K02404	flhF; flagellar biosynthesis protein FlhF	194.978	110.789	0.815496	84.1891	0.787594		194.978	37.3625	2.38365	157.616	0.993548		110.789	37.3625	1.56816	73.4268	0.946942		90	33	3
KO:K01236	treZ, glgZ; maltooligosyltrehalose trehalohydrolase [EC:3.2.1.141]	71.4921	20.1435	1.82747	51.3486	0.966755		71.4921	1.08321	6.04439	70.4088	0.998794		20.1435	1.67863	3.58496	18.4649	0.941941		33	6	0			KO:K02405	fliA; RNA polymerase sigma factor for flagellar operon FliA	307.633	191.363	0.684894	116.269	0.754907		307.633	62.2708	2.30458	245.362	0.989134		191.363	62.2708	1.61969	129.093	0.97072		142	57	5
KO:K01239	iunH; purine nucleosidase [EC:3.2.2.1]	190.645	171.22	0.155043	19.4257	0.445144		190.645	336.262	-0.818694	145.617	0.821714		171.22	336.262	-0.973737	165.042	0.860943		88	51	27			KO:K02406	fliC; flagellin	483.113	376.012	0.361582	107.101	0.603878		483.113	87.1791	2.47031	395.934	0.99459		376.012	87.1791	2.10873	288.833	0.98831		223	112	7
KO:K01240	URH1; uridine nucleosidase [EC:3.2.2.3]	6.49928	1.08321	2.58496	5.41607	0.765906		6.49928	1.08321	2.58496	5.41607	0.770097		NA	NA	NA	NA	NA		3	0	0			KO:K02408	fliE; flagellar hook-basal body complex protein FliE	179.813	107.432	0.743076	72.3813	0.774202		179.813	87.1791	1.04445	92.6343	0.91147		107.432	87.1791	0.30137	20.2529	0.483033		83	32	7
KO:K01241	amn; AMP nucleosidase [EC:3.2.2.4]	15.165	6.7145	1.17539	8.45048	0.762286		15.165	1.08321	3.80735	14.0818	0.925928		6.7145	1.67863	2	5.03588	0.7284		7	2	0			KO:K02409	fliF; flagellar M-ring protein FliF	290.301	181.292	0.679238	109.01	0.754899		290.301	87.1791	1.7355	203.122	0.971632		181.292	87.1791	1.05626	94.1125	0.915197		134	54	7
KO:K01243	mtnN, mtn, pfs; adenosylhomocysteine nucleosidase [EC:3.2.2.9]	56.3271	23.5008	1.26112	32.8263	0.902788		56.3271	1.08321	5.70044	55.2439	0.997341		23.5008	1.67863	3.80735	21.8221	0.956811		26	7	0			KO:K02410	fliG; flagellar motor switch protein FliG	283.802	208.15	0.447263	75.6522	0.655088		283.802	99.6332	1.51018	184.169	0.948858		208.15	99.6332	1.06292	108.516	0.915392		131	62	8
KO:K01246	tag; DNA-3-methyladenine glycosylase I [EC:3.2.2.20]	17.3314	6.7145	1.36804	10.6169	0.809		17.3314	1.08321	4	16.2482	0.939883		6.7145	1.67863	2	5.03588	0.7284		8	2	0			KO:K02411	fliH; flagellar assembly protein FliH	145.151	97.3603	0.576145	47.7903	0.732061		145.151	37.3625	1.95789	107.788	0.977627		97.3603	37.3625	1.38174	59.9978	0.939568		67	29	3
KO:K01247	alkA; DNA-3-methyladenine glycosylase II [EC:3.2.2.21]	32.4964	36.9298	-0.184504	4.43337	0.416146		32.4964	12.4542	1.38365	20.0422	0.89575		36.9298	12.4542	1.56816	24.4756	0.915596		15	11	1			KO:K02412	fliI; flagellum-specific ATP synthase [EC:3.6.3.14]	331.463	181.292	0.870537	150.172	0.795547		331.463	74.7249	2.14919	256.738	0.987077		181.292	74.7249	1.27865	106.567	0.932757		153	54	6
KO:K01250	rihA; pyrimidine-specific ribonucleoside hydrolase [EC:3.2.-.-]	64.9928	100.718	-0.631963	35.7248	0.733888		64.9928	124.542	-0.938276	59.5488	0.857914		100.718	124.542	-0.306312	23.824	0.491399		30	30	10			KO:K02413	fliJ; flagellar FliJ protein	45.4949	36.9298	0.300922	8.56519	0.505259		45.4949	12.4542	1.86908	33.0408	0.961305		36.9298	12.4542	1.56816	24.4756	0.915596		21	11	1
KO:K01251	E3.3.1.1, ahcY; adenosylhomocysteinase [EC:3.3.1.1]	561.104	684.879	-0.28758	123.775	0.553946		561.104	423.441	0.406107	137.663	0.673049		684.879	423.441	0.693688	261.438	0.697453		259	204	34			KO:K02414	fliK; flagellar hook-length control protein FliK	19.4978	10.0718	0.952999	9.42608	0.713023		19.4978	1.08321	4.16993	18.4146	0.950969		10.0718	1.67863	2.58496	8.39313	0.821722		9	3	0
KO:K01253	EPHX1; microsomal epoxide hydrolase [EC:3.3.2.9]	12.9986	3.35725	1.953	9.64131	0.842279		12.9986	1.08321	3.58496	11.9153	0.895778		3.35725	1.67863	1	1.67863	0.471978		6	1	0			KO:K02415	fliL; flagellar FliL protein	132.152	83.9313	0.654918	48.2207	0.745178		132.152	24.9083	2.4075	107.244	0.99342		83.9313	24.9083	1.75258	59.023	0.96984		61	25	2
KO:K01255	CARP, pepA; leucyl aminopeptidase [EC:3.4.11.1]	357.46	241.722	0.564434	115.738	0.697478		357.46	174.358	1.03573	183.102	0.911844		241.722	174.358	0.471295	67.3639	0.606494		165	72	14			KO:K02416	fliM; flagellar motor switch protein FliM	236.14	134.29	0.814293	101.85	0.787097		236.14	24.9083	3.24495	211.232	0.999525		134.29	24.9083	2.43065	109.382	0.994007		109	40	2
KO:K01256	pepN; aminopeptidase N [EC:3.4.11.2]	199.311	120.861	0.721674	78.4502	0.760904		199.311	797.066	-1.99968	597.755	0.986895		120.861	797.066	-2.72135	676.205	0.997392		92	36	64			KO:K02417	fliNY, fliN; flagellar motor switch protein FliN/FliY	216.643	134.29	0.689965	82.3526	0.756074		216.643	74.7249	1.53566	141.918	0.948912		134.29	74.7249	0.845691	59.5651	0.84819		100	40	6
KO:K01258	pepT; tripeptide aminopeptidase [EC:3.4.11.4]	281.635	124.218	1.18095	157.417	0.906306		281.635	398.533	-0.50087	116.898	0.724091		124.218	398.533	-1.68182	274.315	0.971139		130	37	32			KO:K02418	fliOZ, fliO; flagellar protein FliO/FliZ	32.4964	33.5725	-0.0470009	1.07612	0.233039		32.4964	12.4542	1.38365	20.0422	0.89575		33.5725	12.4542	1.43065	21.1184	0.901626		15	10	1
KO:K01259	pip; proline iminopeptidase [EC:3.4.11.5]	49.8278	33.5725	0.56967	16.2553	0.655465		49.8278	24.9083	1.00032	24.9195	0.8845		33.5725	24.9083	0.430653	8.6642	0.486511		23	10	2			KO:K02419	fliP; flagellar biosynthetic protein FliP	223.142	130.933	0.769135	92.2091	0.777342		223.142	348.716	-0.644093	125.574	0.781603		130.933	348.716	-1.41323	217.784	0.94236		103	39	28
KO:K01262	pepP; Xaa-Pro aminopeptidase [EC:3.4.11.9]	771.248	715.094	0.10906	56.1532	0.297804		771.248	435.895	0.823212	335.352	0.821797		715.094	435.895	0.714152	279.199	0.701565		356	213	35			KO:K02421	fliR; flagellar biosynthetic protein FliR	188.479	147.719	0.351548	40.76	0.593806		188.479	74.7249	1.33474	113.754	0.934884		147.719	74.7249	0.983194	72.9941	0.859613		87	44	6
KO:K01265	map; methionyl aminopeptidase [EC:3.4.11.18]	480.947	574.09	-0.2554	93.1434	0.536436		480.947	435.895	0.141895	45.0512	0.484445		574.09	435.895	0.397295	138.195	0.564001		222	171	35			KO:K02422	fliS; flagellar protein FliS	142.984	130.933	0.127028	12.0513	0.416833		142.984	62.2708	1.19923	80.7133	0.919549		130.933	62.2708	1.0722	68.662	0.914267		66	39	5
KO:K01266	dmpA, dap; D-aminopeptidase [EC:3.4.11.19]	54.1607	90.6458	-0.742995	36.4851	0.767948		54.1607	1.08321	5.64386	53.0774	0.997021		90.6458	1.67863	5.75489	88.9672	0.999386		25	27	0			KO:K02426	sufE; cysteine desulfuration protein SufE	67.1592	23.5008	1.51488	43.6585	0.935818		67.1592	1.08321	5.9542	66.076	0.998538		23.5008	1.67863	3.80735	21.8221	0.956811		31	7	0
KO:K01270	pepD; dipeptidase D [EC:3.4.13.-]	47.6614	23.5008	1.02011	24.1606	0.875309		47.6614	1.08321	5.45943	46.5782	0.995111		23.5008	1.67863	3.80735	21.8221	0.956811		22	7	0			KO:K02427	rlmE, rrmJ, ftsJ; 23S rRNA (uridine2552-2'-O)-methyltransferase [EC:2.1.1.166]	69.3256	137.647	-0.989515	68.3217	0.834943		69.3256	386.079	-2.47743	316.753	0.994581		137.647	386.079	-1.48792	248.432	0.946472		32	41	31
KO:K01271	pepQ; Xaa-Pro dipeptidase [EC:3.4.13.9]	225.308	433.085	-0.942751	207.777	0.834592		225.308	423.441	-0.910261	198.133	0.858116		433.085	423.441	0.0324896	9.64411	0.222612		104	129	34			KO:K02429	fucP; MFS transporter, FHS family, L-fucose permease	15.165	1.08321	3.80735	14.0818	0.928123		15.165	1.08321	3.80735	14.0818	0.925928		NA	NA	NA	NA	NA		7	0	0
KO:K01273	DPEP; membrane dipeptidase [EC:3.4.13.19]	199.311	228.293	-0.195864	28.9819	0.481194		199.311	983.878	-2.30346	784.567	0.989152		228.293	983.878	-2.10759	755.585	0.98831		92	68	79			KO:K02431	fucU, FUOM; L-fucose mutarotase [EC:5.1.3.29]	19.4978	1.08321	4.16993	18.4146	0.955362		19.4978	1.08321	4.16993	18.4146	0.950969		NA	NA	NA	NA	NA		9	0	0
KO:K01274	E3.4.13.-; D-alanyl-D-alanine dipeptidase [EC:3.4.13.-]	12.9986	1.08321	3.58496	11.9153	0.897126		12.9986	1.08321	3.58496	11.9153	0.895778		NA	NA	NA	NA	NA		6	0	0			KO:K02434	gatB, PET112; aspartyl-tRNA(Asn)/glutamyl-tRNA(Gln) amidotransferase subunit B [EC:6.3.5.6 6.3.5.7]	636.929	567.375	0.166829	69.5538	0.456898		636.929	286.446	1.15287	350.484	0.916862		567.375	286.446	0.986043	280.93	0.861015		294	169	23
KO:K01277	DPP3; dipeptidyl-peptidase III [EC:3.4.14.4]	6.49928	1.08321	2.58496	5.41607	0.765906		6.49928	1.08321	2.58496	5.41607	0.770097		NA	NA	NA	NA	NA		3	0	0			KO:K02435	gatC, GATC; aspartyl-tRNA(Asn)/glutamyl-tRNA(Gln) amidotransferase subunit C [EC:6.3.5.6 6.3.5.7]	305.466	329.011	-0.107122	23.5445	0.297598		305.466	136.996	1.15688	168.47	0.916871		329.011	136.996	1.264	192.015	0.932645		141	98	11
KO:K01278	DPP4, CD26; dipeptidyl-peptidase 4 [EC:3.4.14.5]	173.314	67.145	1.36804	106.169	0.922787		173.314	12.4542	3.79869	160.86	0.999918		67.145	12.4542	2.43065	54.6909	0.99053		80	20	1			KO:K02438	glgX; glycogen debranching enzyme [EC:3.2.1.196]	145.151	47.0015	1.62677	98.149	0.963958		145.151	12.4542	3.54285	132.696	0.999762		47.0015	12.4542	1.91608	34.5474	0.96306		67	14	1
KO:K01283	ACE, CD143; peptidyl-dipeptidase A [EC:3.4.15.1]	67.1592	23.5008	1.51488	43.6585	0.935818		67.1592	24.9083	1.43096	42.2509	0.931694		23.5008	24.9083	-0.0839199	1.40755	0.23106		31	7	2			KO:K02443	glpP; glycerol uptake operon antiterminator	10.8321	26.858	-1.31004	16.0259	0.857953		10.8321	1.08321	3.32193	9.74892	0.867684		26.858	1.67863	4	25.1794	0.970352		5	8	0
KO:K01284	dcp; peptidyl-dipeptidase Dcp [EC:3.4.15.5]	38.9957	10.0718	1.953	28.9239	0.958348		38.9957	1.08321	5.16993	37.9125	0.990541		10.0718	1.67863	2.58496	8.39313	0.821722		18	3	0			KO:K02445	glpT; MFS transporter, OPA family, glycerol-3-phosphate transporter	19.4978	26.858	-0.462038	7.36017	0.554676		19.4978	1.08321	4.16993	18.4146	0.950969		26.858	1.67863	4	25.1794	0.970352		9	8	0
KO:K01286	E3.4.16.4; D-alanyl-D-alanine carboxypeptidase [EC:3.4.16.4]	56.3271	26.858	1.06848	29.4691	0.885673		56.3271	1.08321	5.70044	55.2439	0.997341		26.858	1.67863	4	25.1794	0.970352		26	8	0			KO:K02446	glpX; fructose-1,6-bisphosphatase II [EC:3.1.3.11]	184.146	63.7878	1.5295	120.358	0.939499		184.146	62.2708	1.56422	121.875	0.948867		63.7878	62.2708	0.0347246	1.51699	0.216598		85	19	5
KO:K01291	CPB1; carboxypeptidase B [EC:3.4.17.2]	1.08321	3.35725	-1.63196	2.27404	0.59227		NA	NA	NA	NA	NA		3.35725	1.67863	1	1.67863	0.471978		0	1	0			KO:K02448	norD; nitric oxide reductase NorD protein	30.33	10.0718	1.59043	20.2582	0.928157		30.33	1.08321	4.80735	29.2468	0.982279		10.0718	1.67863	2.58496	8.39313	0.821722		14	3	0
KO:K01295	cpg; glutamate carboxypeptidase [EC:3.4.17.11]	103.988	50.3588	1.04611	53.6297	0.897315		103.988	12.4542	3.06172	91.5343	0.998794		50.3588	12.4542	2.01562	37.9046	0.976335		48	15	1			KO:K02450	gspA; general secretion pathway protein A	147.317	90.6458	0.700612	56.6712	0.757421		147.317	1.08321	7.08746	146.234	0.999909		90.6458	1.67863	5.75489	88.9672	0.999386		68	27	0
KO:K01297	ldcA; muramoyltetrapeptide carboxypeptidase [EC:3.4.17.13]	181.98	107.432	0.760354	74.5478	0.775798		181.98	24.9083	2.86908	157.071	0.99862		107.432	24.9083	2.10873	82.5237	0.987411		84	32	2			KO:K02452	gspC; general secretion pathway protein C	21.6643	40.287	-0.894998	18.6228	0.789327		21.6643	12.4542	0.79869	9.21011	0.698912		40.287	12.4542	1.69369	27.8329	0.94639		10	12	1
KO:K01298	CPA2; carboxypeptidase A2 [EC:3.4.17.15]	19.4978	3.35725	2.53796	16.1406	0.938143		19.4978	1.08321	4.16993	18.4146	0.950969		3.35725	1.67863	1	1.67863	0.471978		9	1	0			KO:K02453	gspD; general secretion pathway protein D	275.136	295.438	-0.10271	20.302	0.289825		275.136	112.087	1.29552	163.049	0.926257		295.438	112.087	1.39823	183.351	0.94235		127	88	9
KO:K01299	E3.4.17.19; carboxypeptidase Taq [EC:3.4.17.19]	264.304	151.076	0.806921	113.228	0.787105		264.304	87.1791	1.60014	177.125	0.970015		151.076	87.1791	0.793223	63.8972	0.825782		122	45	7			KO:K02459	gspJ; general secretion pathway protein J	12.9986	26.858	-1.047	13.8595	0.821337		12.9986	1.08321	3.58496	11.9153	0.895778		26.858	1.67863	4	25.1794	0.970352		6	8	0
KO:K01301	NAALAD; N-acetylated-alpha-linked acidic dipeptidase [EC:3.4.17.21]	12.9986	16.7863	-0.368929	3.7877	0.45417		12.9986	1.08321	3.58496	11.9153	0.895778		16.7863	1.67863	3.32193	15.1076	0.920822		6	5	0			KO:K02460	gspK; general secretion pathway protein K	47.6614	43.6443	0.127028	4.01711	0.393814		47.6614	136.996	-1.52324	89.3343	0.948492		43.6443	136.996	-1.65027	93.3514	0.970403		22	13	11
KO:K01302	CPQ; carboxypeptidase Q [EC:3.4.17.-]	21.6643	3.35725	2.68996	18.307	0.952548		21.6643	1.08321	4.32193	20.581	0.959706		3.35725	1.67863	1	1.67863	0.471978		10	1	0			KO:K02470	gyrB; DNA gyrase subunit B [EC:5.99.1.3]	788.579	627.806	0.328937	160.773	0.585853		788.579	199.266	1.98456	589.313	0.977838		627.806	199.266	1.65562	428.539	0.970976		364	187	16
KO:K01303	APEH; acylaminoacyl-peptidase [EC:3.4.19.1]	75.8249	147.719	-0.962112	71.8941	0.834918		75.8249	373.625	-2.30085	297.8	0.989143		147.719	373.625	-1.33873	225.906	0.941205		35	44	30			KO:K02471	bacA; vitamin B12/bleomycin/antimicrobial peptide transport system ATP-binding/permease protein	21.6643	6.7145	1.68996	14.9498	0.892802		21.6643	1.08321	4.32193	20.581	0.959706		6.7145	1.67863	2	5.03588	0.7284		10	2	0
KO:K01304	pcp; pyroglutamyl-peptidase [EC:3.4.19.3]	21.6643	30.2153	-0.47996	8.551	0.569346		21.6643	24.9083	-0.20131	3.24405	0.458262		30.2153	24.9083	0.27865	5.30695	0.38962		10	9	2			KO:K02472	wecC; UDP-N-acetyl-D-mannosaminuronic acid dehydrogenase [EC:1.1.1.336]	80.1578	147.719	-0.881942	67.5613	0.829607		80.1578	298.9	-1.89875	218.742	0.977673		147.719	298.9	-1.01681	151.181	0.914809		37	44	24
KO:K01305	iadA; beta-aspartyl-dipeptidase (metallo-type) [EC:3.4.19.-]	15.165	30.2153	-0.994534	15.0503	0.774846		15.165	1.08321	3.80735	14.0818	0.925928		30.2153	1.67863	4.16993	28.5366	0.977255		7	9	0			KO:K02473	E5.1.3.7, wbpP; UDP-N-acetylglucosamine 4-epimerase [EC:5.1.3.7]	41.1621	13.429	1.61596	27.7331	0.946997		41.1621	12.4542	1.72469	28.7079	0.951371		13.429	12.4542	0.108725	0.974849	0.206054		19	4	1
KO:K01312	PRSS1_2_3; trypsin [EC:3.4.21.4]	2.16643	1.08321	1	1.08321	0.485879		2.16643	1.08321	1	1.08321	0.511588		NA	NA	NA	NA	NA		1	0	0			KO:K02477	K02477; two-component system, LytTR family, response regulator	73.6585	73.8595	-0.00393222	0.201038	0.216798		73.6585	12.4542	2.56422	61.2043	0.992652		73.8595	12.4542	2.56816	61.4054	0.992054		34	22	1
KO:K01317	ACR; acrosin [EC:3.4.21.10]	2.16643	1.08321	1	1.08321	0.485879		2.16643	1.08321	1	1.08321	0.511588		NA	NA	NA	NA	NA		1	0	0			KO:K02478	K02478; two-component system, LytTR family, sensor kinase [EC:2.7.13.3]	21.6643	33.5725	-0.631963	11.9083	0.658356		21.6643	1.08321	4.32193	20.581	0.959706		33.5725	1.67863	4.32193	31.8939	0.982307		10	10	0
KO:K01318	sspA; glutamyl endopeptidase [EC:3.4.21.19]	2.16643	1.08321	1	1.08321	0.485879		2.16643	1.08321	1	1.08321	0.511588		NA	NA	NA	NA	NA		1	0	0			KO:K02479	K02479; two-component system, NarL family, response regulator	71.4921	60.4305	0.242506	11.0615	0.493488		71.4921	12.4542	2.52116	59.0379	0.992433		60.4305	12.4542	2.27865	47.9764	0.983678		33	18	1
KO:K01322	PREP; prolyl oligopeptidase [EC:3.4.21.26]	127.819	83.9313	0.606823	43.8879	0.73394		127.819	62.2708	1.03748	65.5484	0.910355		83.9313	62.2708	0.430653	21.6605	0.564635		59	25	5			KO:K02480	K02480; two-component system, NarL family, sensor kinase [EC:2.7.13.3]	30.33	20.1435	0.590429	10.1865	0.645719		30.33	1.08321	4.80735	29.2468	0.982279		20.1435	1.67863	3.58496	18.4649	0.941941		14	6	0
KO:K01338	lon; ATP-dependent Lon protease [EC:3.4.21.53]	1260.86	1010.53	0.319292	250.327	0.581992		1260.86	983.878	0.357856	276.982	0.655968		1010.53	983.878	0.0385641	26.6543	0.231223		582	301	79			KO:K02481	K02481; two-component system, NtrC family, response regulator	381.291	224.936	0.761379	156.355	0.776055		381.291	37.3625	3.35123	343.929	0.999772		224.936	37.3625	2.58985	187.573	0.997269		176	67	3
KO:K01341	KEX2; kexin [EC:3.4.21.61]	10.8321	1.08321	3.32193	9.74892	0.867459		10.8321	1.08321	3.32193	9.74892	0.867684		NA	NA	NA	NA	NA		5	0	0			KO:K02482	K02482; two-component system, NtrC family, sensor kinase [EC:2.7.13.3]	398.622	211.507	0.914319	187.116	0.832773		398.622	112.087	1.8304	286.535	0.97378		211.507	112.087	0.91608	99.4194	0.858161		184	63	9
KO:K01342	aprE; subtilisin [EC:3.4.21.62]	90.9899	134.29	-0.561574	43.3001	0.694441		90.9899	37.3625	1.28412	53.6274	0.923122		134.29	37.3625	1.84569	96.9276	0.976089		42	40	3			KO:K02483	K02483; two-component system, OmpR family, response regulator	231.808	147.719	0.650072	84.0885	0.747186		231.808	74.7249	1.63327	157.083	0.970015		147.719	74.7249	0.983194	72.9941	0.859613		107	44	6
KO:K01354	ptrB; oligopeptidase B [EC:3.4.21.83]	32.4964	10.0718	1.68996	22.4246	0.935364		32.4964	24.9083	0.383652	7.58808	0.571623		10.0718	24.9083	-1.30631	14.8366	0.846277		15	3	2			KO:K02484	K02484; two-component system, OmpR family, sensor kinase [EC:2.7.13.3]	86.657	77.2168	0.166403	9.44027	0.443368		86.657	12.4542	2.79869	74.2029	0.996701		77.2168	12.4542	2.63229	64.7626	0.995244		40	23	1
KO:K01356	lexA; repressor LexA [EC:3.4.21.88]	320.631	241.722	0.407565	78.909	0.622074		320.631	37.3625	3.10125	283.269	0.999232		241.722	37.3625	2.69369	204.36	0.99728		148	72	3			KO:K02485	rssB, hnr; two-component system, response regulator	36.8292	26.858	0.455499	9.97123	0.578998		36.8292	12.4542	1.56422	24.3751	0.921523		26.858	12.4542	1.10873	14.4039	0.831591		17	8	1
KO:K01358	clpP, CLPP; ATP-dependent Clp protease, protease subunit [EC:3.4.21.92]	480.947	359.226	0.420985	121.721	0.64505		480.947	161.904	1.57074	319.043	0.949013		359.226	161.904	1.14975	197.322	0.920127		222	107	13			KO:K02486	K02486; two-component system, sensor kinase [EC:2.7.13.3]	4.33285	33.5725	-2.95389	29.2397	0.984746		4.33285	1.08321	2	3.24964	0.67548		33.5725	1.67863	4.32193	31.8939	0.982307		2	10	0
KO:K01361	E3.4.21.96; lactocepin [EC:3.4.21.96]	4.33285	13.429	-1.63196	9.09615	0.833519		4.33285	1.08321	2	3.24964	0.67548		13.429	1.67863	3	11.7504	0.877572		2	4	0			KO:K02488	pleD; two-component system, cell cycle response regulator [EC:2.7.7.65]	140.818	70.5023	0.998087	70.3154	0.897855		140.818	12.4542	3.49913	128.364	0.999762		70.5023	12.4542	2.50104	58.0481	0.991583		65	21	1
KO:K01364	speB; streptopain [EC:3.4.22.10]	1.08321	3.35725	-1.63196	2.27404	0.59227		NA	NA	NA	NA	NA		3.35725	1.67863	1	1.67863	0.471978		0	1	0			KO:K02490	spo0F; two-component system, response regulator, stage 0 sporulation protein F	25.9971	20.1435	0.368037	5.85361	0.495239		25.9971	1.08321	4.58496	24.9139	0.972482		20.1435	1.67863	3.58496	18.4649	0.941941		12	6	0
KO:K01365	CTSL; cathepsin L [EC:3.4.22.15]	2.16643	1.08321	1	1.08321	0.485879		2.16643	1.08321	1	1.08321	0.511588		NA	NA	NA	NA	NA		1	0	0			KO:K02491	kinA; two-component system, sporulation sensor kinase A [EC:2.7.13.3]	25.9971	23.5008	0.145644	2.49636	0.379598		25.9971	1.08321	4.58496	24.9139	0.972482		23.5008	1.67863	3.80735	21.8221	0.956811		12	7	0
KO:K01372	BLMH, pepC; bleomycin hydrolase [EC:3.4.22.40]	28.1635	10.0718	1.48351	18.0918	0.894423		28.1635	1.08321	4.70044	27.0803	0.978953		10.0718	1.67863	2.58496	8.39313	0.821722		13	3	0			KO:K02495	hemN, hemZ; oxygen-independent coproporphyrinogen III oxidase [EC:1.3.98.3]	502.611	332.368	0.596661	170.243	0.735432		502.611	161.904	1.6343	340.707	0.97006		332.368	161.904	1.03764	170.464	0.915126		232	99	13
KO:K01373	CTSF; cathepsin F [EC:3.4.22.41]	2.16643	1.08321	1	1.08321	0.485879		2.16643	1.08321	1	1.08321	0.511588		NA	NA	NA	NA	NA		1	0	0			KO:K02499	yabN; tetrapyrrole methylase family protein / MazG family protein	324.964	251.794	0.368037	73.1701	0.607507		324.964	124.542	1.38365	200.422	0.935871		251.794	124.542	1.01562	127.252	0.914758		150	75	10
KO:K01387	colA; microbial collagenase [EC:3.4.24.3]	8.6657	13.429	-0.631963	4.7633	0.542716		8.6657	1.08321	3	7.58249	0.828094		13.429	1.67863	3	11.7504	0.877572		4	4	0			KO:K02502	hisZ; ATP phosphoribosyltransferase regulatory subunit	75.8249	63.7878	0.249392	12.0371	0.501398		75.8249	12.4542	2.60604	63.3708	0.995604		63.7878	12.4542	2.35665	51.3336	0.989568		35	19	1
KO:K01392	THOP1; thimet oligopeptidase [EC:3.4.24.15]	17.3314	1.08321	4	16.2482	0.943531		17.3314	1.08321	4	16.2482	0.939883		NA	NA	NA	NA	NA		8	0	0			KO:K02507	hofQ; protein transport protein HofQ	1.08321	20.1435	-4.21693	19.0603	0.959875		1.08321	37.3625	-5.1082	36.2793	0.989746		20.1435	37.3625	-0.891275	17.219	0.795572		0	6	3
KO:K01393	NLN; neurolysin [EC:3.4.24.16]	2.16643	1.08321	1	1.08321	0.485879		2.16643	1.08321	1	1.08321	0.511588		NA	NA	NA	NA	NA		1	0	0			KO:K02517	lpxL, htrB; Kdo2-lipid IVA lauroyltransferase [EC:2.3.1.241]	335.796	164.505	1.02945	171.291	0.898361		335.796	49.8166	2.75289	285.979	0.997606		164.505	49.8166	1.72344	114.689	0.971446		155	49	4
KO:K01406	prtC; serralysin [EC:3.4.24.40]	19.4978	6.7145	1.53796	12.7833	0.849562		19.4978	1.08321	4.16993	18.4146	0.950969		6.7145	1.67863	2	5.03588	0.7284		9	2	0			KO:K02518	infA; translation initiation factor IF-1	342.295	271.937	0.331967	70.358	0.585733		342.295	124.542	1.45861	217.754	0.939262		271.937	124.542	1.12665	147.396	0.918398		158	81	10
KO:K01409	KAE1, tsaD, QRI7; N6-L-threonylcarbamoyladenine synthase [EC:2.3.1.234]	613.099	721.809	-0.235498	108.71	0.515417		613.099	622.708	-0.0224362	9.60919	0.26847		721.809	622.708	0.213062	99.1012	0.392422		283	215	50			KO:K02519	infB, MTIF2; translation initiation factor IF-2	695.423	523.731	0.409064	171.692	0.622212		695.423	286.446	1.27963	408.977	0.926101		523.731	286.446	0.870565	237.286	0.854357		321	156	23
KO:K01411	NRD1; nardilysin [EC:3.4.24.61]	1.08321	3.35725	-1.63196	2.27404	0.59227		NA	NA	NA	NA	NA		3.35725	1.67863	1	1.67863	0.471978		0	1	0			KO:K02520	infC, MTIF3; translation initiation factor IF-3	346.628	285.366	0.280574	61.2618	0.546946		346.628	161.904	1.09825	184.724	0.913928		285.366	161.904	0.817676	123.462	0.835253		160	85	13
KO:K01414	prlC; oligopeptidase A [EC:3.4.24.70]	23.8307	13.429	0.827468	10.4017	0.684926		23.8307	1.08321	4.45943	22.7475	0.966697		13.429	1.67863	3	11.7504	0.877572		11	4	0			KO:K02527	kdtA, waaA; 3-deoxy-D-manno-octulosonic-acid transferase [EC:2.4.99.12 2.4.99.13 2.4.99.14 2.4.99.15]	303.3	198.078	0.614677	105.222	0.737105		303.3	74.7249	2.02108	228.575	0.986876		198.078	74.7249	1.40641	123.353	0.942207		140	59	6
KO:K01415	ECE; endothelin-converting enzyme [EC:3.4.24.71]	10.8321	1.08321	3.32193	9.74892	0.867459		10.8321	1.08321	3.32193	9.74892	0.867684		NA	NA	NA	NA	NA		5	0	0			KO:K02533	lasT; tRNA/rRNA methyltransferase [EC:2.1.1.-]	93.1563	73.8595	0.33487	19.2968	0.571903		93.1563	37.3625	1.31806	55.7939	0.932407		73.8595	37.3625	0.983194	36.4971	0.848895		43	22	3
KO:K01417	MEP; extracellular elastinolytic metalloproteinase [EC:3.4.24.-]	2.16643	1.08321	1	1.08321	0.485879		2.16643	1.08321	1	1.08321	0.511588		NA	NA	NA	NA	NA		1	0	0			KO:K02536	lpxD; UDP-3-O-[3-hydroxymyristoyl] glucosamine N-acyltransferase [EC:2.3.1.191]	333.63	221.579	0.590429	112.051	0.734403		333.63	124.542	1.42162	209.088	0.938238		221.579	124.542	0.831191	97.037	0.836142		154	66	10
KO:K01419	hslV, clpQ; ATP-dependent HslUV protease, peptidase subunit HslV [EC:3.4.25.2]	236.14	194.721	0.27824	41.4199	0.546045		236.14	87.1791	1.43759	148.961	0.938366		194.721	87.1791	1.15935	107.541	0.919912		109	58	7			KO:K02549	menC; O-succinylbenzoate synthase [EC:4.2.1.113]	138.651	87.2885	0.667597	51.3627	0.747838		138.651	37.3625	1.8918	101.289	0.977454		87.2885	37.3625	1.2242	49.9261	0.922182		64	26	3
KO:K01420	fnr; CRP/FNR family transcriptional regulator, anaerobic regulatory protein	342.295	335.725	0.0279611	6.57021	0.231615		342.295	161.904	1.0801	180.391	0.912914		335.725	161.904	1.05214	173.821	0.915453		158	100	13			KO:K02551	menD; 2-succinyl-5-enolpyruvyl-6-hydroxy-3-cyclohexene-1-carboxylate synthase [EC:2.2.1.9]	75.8249	40.287	0.912357	35.5379	0.825112		75.8249	1.08321	6.12928	74.7417	0.999077		40.287	1.67863	4.58496	38.6084	0.989425		35	12	0
KO:K01421	yhgE; putative membrane protein	4.33285	6.7145	-0.631963	2.38165	0.471337		4.33285	1.08321	2	3.24964	0.67548		6.7145	1.67863	2	5.03588	0.7284		2	2	0			KO:K02552	menF; menaquinone-specific isochorismate synthase [EC:5.4.4.2]	62.8264	36.9298	0.766586	25.8966	0.757756		62.8264	1.08321	5.85798	61.7431	0.998063		36.9298	1.67863	4.45943	35.2511	0.98692		29	11	0
KO:K01424	E3.5.1.1, ansA, ansB; L-asparaginase [EC:3.5.1.1]	108.321	57.0733	0.92443	51.248	0.831615		108.321	1.08321	6.64386	107.238	0.99979		57.0733	1.67863	5.08746	55.3946	0.996492		50	17	0			KO:K02554	mhpD; 2-keto-4-pentenoate hydratase [EC:4.2.1.80]	64.9928	80.574	-0.310035	15.5812	0.54342		64.9928	37.3625	0.79869	27.6303	0.794983		80.574	37.3625	1.10873	43.2116	0.910033		30	24	3
KO:K01425	glsA, GLS; glutaminase [EC:3.5.1.2]	1.08321	6.7145	-2.63196	5.63129	0.765906		NA	NA	NA	NA	NA		6.7145	1.67863	2	5.03588	0.7284		0	2	0			KO:K02556	motA; chemotaxis protein MotA	344.462	218.221	0.658552	126.24	0.748705		344.462	74.7249	2.20468	269.737	0.987553		218.221	74.7249	1.54613	143.496	0.946717		159	65	6
KO:K01426	E3.5.1.4, amiE; amidase [EC:3.5.1.4]	171.148	127.576	0.42389	43.5721	0.642914		171.148	24.9083	2.78054	146.239	0.997532		127.576	24.9083	2.35665	102.667	0.993813		79	38	2			KO:K02557	motB; chemotaxis protein MotB	316.298	278.652	0.182822	37.6464	0.464499		316.298	112.087	1.49666	204.211	0.948821		278.652	112.087	1.31384	166.564	0.93334		146	83	9
KO:K01427	URE; urease [EC:3.5.1.5]	8.6657	3.35725	1.36804	5.30845	0.703543		8.6657	1.08321	3	7.58249	0.828094		3.35725	1.67863	1	1.67863	0.471978		4	1	0			KO:K02558	mpl; UDP-N-acetylmuramate: L-alanyl-gamma-D-glutamyl-meso-diaminopimelate ligase [EC:6.3.2.45]	77.9913	73.8595	0.0785299	4.13181	0.264611		77.9913	12.4542	2.64669	65.5372	0.995787		73.8595	12.4542	2.56816	61.4054	0.992054		36	22	1
KO:K01428	ureC; urease subunit alpha [EC:3.5.1.5]	47.6614	10.0718	2.24251	37.5896	0.981632		47.6614	1.08321	5.45943	46.5782	0.995111		10.0718	1.67863	2.58496	8.39313	0.821722		22	3	0			KO:K02563	murG; UDP-N-acetylglucosamine--N-acetylmuramyl-(pentapeptide) pyrophosphoryl-undecaprenol N-acetylglucosamine transferase [EC:2.4.1.227]	472.281	359.226	0.394754	113.055	0.61727		472.281	186.812	1.33806	285.469	0.935103		359.226	186.812	0.943302	172.414	0.860084		218	107	15
KO:K01429	ureB; urease subunit beta [EC:3.5.1.5]	12.9986	6.7145	0.952999	6.28405	0.656675		12.9986	1.08321	3.58496	11.9153	0.895778		6.7145	1.67863	2	5.03588	0.7284		6	2	0			KO:K02564	nagB, GNPDA; glucosamine-6-phosphate deaminase [EC:3.5.99.6]	192.812	241.722	-0.326155	48.9102	0.585149		192.812	49.8166	1.9525	142.995	0.977737		241.722	49.8166	2.27865	191.905	0.989579		89	72	4
KO:K01430	ureA; urease subunit gamma [EC:3.5.1.5]	19.4978	10.0718	0.952999	9.42608	0.713023		19.4978	1.08321	4.16993	18.4146	0.950969		10.0718	1.67863	2.58496	8.39313	0.821722		9	3	0			KO:K02573	napG; ferredoxin-type protein NapG	19.4978	33.5725	-0.783967	14.0747	0.71534		19.4978	1.08321	4.16993	18.4146	0.950969		33.5725	1.67863	4.32193	31.8939	0.982307		9	10	0
KO:K01432	AFMID; arylformamidase [EC:3.5.1.9]	4.33285	6.7145	-0.631963	2.38165	0.471337		4.33285	1.08321	2	3.24964	0.67548		6.7145	1.67863	2	5.03588	0.7284		2	2	0			KO:K02574	napH; ferredoxin-type protein NapH	17.3314	57.0733	-1.71943	39.7419	0.959429		17.3314	12.4542	0.476762	4.87725	0.545229		57.0733	12.4542	2.19619	44.6191	0.982379		8	17	1
KO:K01433	purU; formyltetrahydrofolate deformylase [EC:3.5.1.10]	69.3256	30.2153	1.19811	39.1104	0.901707		69.3256	12.4542	2.47676	56.8715	0.99215		30.2153	12.4542	1.27865	17.7611	0.869697		32	9	1			KO:K02575	NRT, narK, nrtP, nasA; MFS transporter, NNP family, nitrate/nitrite transporter	36.8292	90.6458	-1.29939	53.8165	0.912208		36.8292	1.08321	5.08746	35.746	0.988978		90.6458	1.67863	5.75489	88.9672	0.999386		17	27	0
KO:K01434	E3.5.1.11; penicillin amidase [EC:3.5.1.11]	569.77	376.012	0.599601	193.758	0.735432		569.77	672.524	-0.239207	102.754	0.569384		376.012	672.524	-0.838807	296.512	0.847413		263	112	54			KO:K02584	nifA; Nif-specific regulatory protein	210.143	124.218	0.758496	85.925	0.775952		210.143	37.3625	2.49171	172.781	0.994535		124.218	37.3625	1.73322	86.8558	0.970976		97	37	3
KO:K01436	K01436; amidohydrolase [EC:3.5.1.-]	281.635	114.147	1.30294	167.489	0.913718		281.635	1.08321	8.02237	280.552	0.999982		114.147	1.67863	6.08746	112.468	0.999765		130	34	0			KO:K02585	nifB; nitrogen fixation protein NifB	6.49928	20.1435	-1.63196	13.6442	0.883794		6.49928	1.08321	2.58496	5.41607	0.770097		20.1435	1.67863	3.58496	18.4649	0.941941		3	6	0
KO:K01438	argE; acetylornithine deacetylase [EC:3.5.1.16]	190.645	372.655	-0.966948	182.009	0.835398		190.645	547.983	-1.52324	357.337	0.948967		372.655	547.983	-0.556291	175.328	0.642054		88	111	44			KO:K02594	nifV; homocitrate synthase NifV [EC:2.3.3.14]	58.4935	83.9313	-0.520932	25.4378	0.672186		58.4935	1.08321	5.75489	57.4103	0.99767		83.9313	1.67863	5.64386	82.2527	0.9991		27	25	0
KO:K01439	dapE; succinyl-diaminopimelate desuccinylase [EC:3.5.1.18]	396.456	510.302	-0.364191	113.846	0.603878		396.456	398.533	-0.00753842	2.077	0.262484		510.302	398.533	0.356653	111.769	0.544692		183	152	32			KO:K02611	paaC; ring-1,2-phenylacetyl-CoA epoxidase subunit PaaC [EC:1.14.13.149]	45.4949	33.5725	0.438426	11.9224	0.590923		45.4949	87.1791	-0.938276	41.6841	0.853025		33.5725	87.1791	-1.3767	53.6066	0.938249		21	10	7
KO:K01443	nagA, AMDHD2; N-acetylglucosamine-6-phosphate deacetylase [EC:3.5.1.25]	266.47	268.58	-0.011377	2.10968	0.219003		266.47	112.087	1.24935	154.383	0.924621		268.58	112.087	1.26073	156.493	0.932634		123	80	9			KO:K02613	paaE; ring-1,2-phenylacetyl-CoA epoxidase subunit PaaE	38.9957	10.0718	1.953	28.9239	0.958348		38.9957	1.08321	5.16993	37.9125	0.990541		10.0718	1.67863	2.58496	8.39313	0.821722		18	3	0
KO:K01444	AGA, aspG; N4-(beta-N-acetylglucosaminyl)-L-asparaginase [EC:3.5.1.26]	90.9899	83.9313	0.116498	7.05862	0.40169		90.9899	12.4542	2.86908	78.5357	0.99788		83.9313	12.4542	2.75258	71.4771	0.995919		42	25	1			KO:K02616	paaX; phenylacetic acid degradation operon negative regulatory protein	47.6614	16.7863	1.50554	30.8751	0.926862		47.6614	1.08321	5.45943	46.5782	0.995111		16.7863	1.67863	3.32193	15.1076	0.920822		22	5	0
KO:K01446	PGRP; peptidoglycan recognition protein	2.16643	1.08321	1	1.08321	0.485879		2.16643	1.08321	1	1.08321	0.511588		NA	NA	NA	NA	NA		1	0	0			KO:K02618	paaZ; oxepin-CoA hydrolase / 3-oxo-5,6-dehydrosuberyl-CoA semialdehyde dehydrogenase [EC:3.3.2.12 1.2.1.91]	34.6628	26.858	0.368037	7.80481	0.523456		34.6628	136.996	-1.98267	102.333	0.9776		26.858	136.996	-2.35071	110.138	0.993884		16	8	11
KO:K01447	E3.5.1.28A, cwlA, xlyA, xlyB; N-acetylmuramoyl-L-alanine amidase [EC:3.5.1.28]	51.9942	36.9298	0.493567	15.0645	0.634034		51.9942	24.9083	1.06172	27.0859	0.891647		36.9298	24.9083	0.568157	12.0215	0.559665		24	11	2			KO:K02621	parC; topoisomerase IV subunit A [EC:5.99.1.-]	19.4978	20.1435	-0.0470009	0.645672	0.216798		19.4978	1.08321	4.16993	18.4146	0.950969		20.1435	1.67863	3.58496	18.4649	0.941941		9	6	0
KO:K01448	E3.5.1.28B, amiA, amiB, amiC; N-acetylmuramoyl-L-alanine amidase [EC:3.5.1.28]	363.96	308.867	0.236792	55.0925	0.51528		363.96	136.996	1.40965	226.964	0.936026		308.867	136.996	1.17286	171.871	0.922438		168	92	11			KO:K02622	parE; topoisomerase IV subunit B [EC:5.99.1.-]	30.33	20.1435	0.590429	10.1865	0.645719		30.33	1.08321	4.80735	29.2468	0.982279		20.1435	1.67863	3.58496	18.4649	0.941941		14	6	0
KO:K01449	E3.5.1.28C, cwlJ, sleB; N-acetylmuramoyl-L-alanine amidase [EC:3.5.1.28]	8.6657	6.7145	0.368037	1.9512	0.385921		8.6657	1.08321	3	7.58249	0.828094		6.7145	1.67863	2	5.03588	0.7284		4	2	0			KO:K02626	pdaD; arginine decarboxylase [EC:4.1.1.19]	99.6556	261.866	-1.3938	162.21	0.923473		99.6556	124.542	-0.321604	24.886	0.62293		261.866	124.542	1.0722	137.324	0.915862		46	78	10
KO:K01451	hipO; hippurate hydrolase [EC:3.5.1.32]	73.6585	60.4305	0.285574	13.228	0.529822		73.6585	1.08321	6.08746	72.5753	0.998976		60.4305	1.67863	5.16993	58.7519	0.997044		34	18	0			KO:K02634	petA; apocytochrome f	23.8307	1.08321	4.45943	22.7475	0.971036		23.8307	1.08321	4.45943	22.7475	0.966697		NA	NA	NA	NA	NA		11	0	0
KO:K01452	E3.5.1.41; chitin deacetylase [EC:3.5.1.41]	19.4978	10.0718	0.952999	9.42608	0.713023		19.4978	1.08321	4.16993	18.4146	0.950969		10.0718	1.67863	2.58496	8.39313	0.821722		9	3	0			KO:K02635	petB; cytochrome b6	106.155	110.789	-0.0616477	4.63441	0.251802		106.155	423.441	-1.99599	317.286	0.986885		110.789	423.441	-1.93434	312.652	0.977112		49	33	34
KO:K01453	nylB; 6-aminohexanoate-oligomer exohydrolase [EC:3.5.1.46]	6.49928	6.7145	-0.0470009	0.215224	0.216798		6.49928	1.08321	2.58496	5.41607	0.770097		6.7145	1.67863	2	5.03588	0.7284		3	2	0			KO:K02637	petD; cytochrome b6-f complex subunit 4	17.3314	1.08321	4	16.2482	0.943531		17.3314	1.08321	4	16.2482	0.939883		NA	NA	NA	NA	NA		8	0	0
KO:K01455	E3.5.1.49; formamidase [EC:3.5.1.49]	41.1621	40.287	0.0310016	0.875082	0.216798		41.1621	37.3625	0.139727	3.79963	0.438951		40.287	37.3625	0.108725	2.92455	0.253815		19	12	3			KO:K02638	petE; plastocyanin	15.165	1.08321	3.80735	14.0818	0.928123		15.165	1.08321	3.80735	14.0818	0.925928		NA	NA	NA	NA	NA		7	0	0
KO:K01456	E3.5.1.52, NGLY1, PNG1; peptide-N4-(N-acetyl-beta-glucosaminyl)asparagine amidase [EC:3.5.1.52]	2.16643	1.08321	1	1.08321	0.485879		2.16643	1.08321	1	1.08321	0.511588		NA	NA	NA	NA	NA		1	0	0			KO:K02639	petF; ferredoxin	49.8278	6.7145	2.8916	43.1133	0.994964		49.8278	1.08321	5.52356	48.7446	0.995641		6.7145	1.67863	2	5.03588	0.7284		23	2	0
KO:K01457	atzF; allophanate hydrolase [EC:3.5.1.54]	8.6657	1.08321	3	7.58249	0.825858		8.6657	1.08321	3	7.58249	0.828094		NA	NA	NA	NA	NA		4	0	0			KO:K02641	petH; ferredoxin--NADP+ reductase [EC:1.18.1.2]	21.6643	1.08321	4.32193	20.581	0.964113		21.6643	1.08321	4.32193	20.581	0.959706		NA	NA	NA	NA	NA		10	0	0
KO:K01462	PDF, def; peptide deformylase [EC:3.5.1.88]	389.957	339.082	0.201678	50.8743	0.482447		389.957	112.087	1.79869	277.869	0.971714		339.082	112.087	1.59701	226.995	0.970822		180	101	9			KO:K02650	pilA; type IV pilus assembly protein PilA	218.809	241.722	-0.143677	22.913	0.429375		218.809	74.7249	1.55001	144.084	0.948931		241.722	74.7249	1.69369	166.997	0.971139		101	72	6
KO:K01464	DPYS, dht, hydA; dihydropyrimidinase [EC:3.5.2.2]	132.152	181.292	-0.456114	49.1396	0.659171		132.152	87.1791	0.600144	44.9729	0.769402		181.292	87.1791	1.05626	94.1125	0.915197		61	54	7			KO:K02653	pilC; type IV pilus assembly protein PilC	743.084	772.168	-0.0553887	29.0836	0.255285		743.084	174.358	2.09147	568.726	0.986968		772.168	174.358	2.14686	597.81	0.988484		343	230	14
KO:K01465	URA4, pyrC; dihydroorotase [EC:3.5.2.3]	658.594	684.879	-0.0564613	26.2857	0.255285		658.594	1282.78	-0.961811	624.184	0.860684		684.879	1282.78	-0.90535	597.899	0.857906		304	204	103			KO:K02654	pilD, pppA; leader peptidase (prepilin peptidase) / N-methyltransferase [EC:3.4.23.43 2.1.1.-]	337.962	339.082	-0.00477271	1.11989	0.21685		337.962	161.904	1.06172	176.058	0.912447		339.082	161.904	1.0665	177.178	0.915944		156	101	13
KO:K01466	allB; allantoinase [EC:3.5.2.5]	47.6614	36.9298	0.368037	10.7316	0.552582		47.6614	361.171	-2.92179	313.509	0.998766		36.9298	361.171	-3.28982	324.241	0.999724		22	11	29			KO:K02655	pilE; type IV pilus assembly protein PilE	10.8321	33.5725	-1.63196	22.7404	0.935038		10.8321	1.08321	3.32193	9.74892	0.867684		33.5725	1.67863	4.32193	31.8939	0.982307		5	10	0
KO:K01467	ampC; beta-lactamase class C [EC:3.5.2.6]	21.6643	6.7145	1.68996	14.9498	0.892802		21.6643	1.08321	4.32193	20.581	0.959706		6.7145	1.67863	2	5.03588	0.7284		10	2	0			KO:K02656	pilF; type IV pilus assembly protein PilF	15.165	20.1435	-0.409571	4.97852	0.479324		15.165	1.08321	3.80735	14.0818	0.925928		20.1435	1.67863	3.58496	18.4649	0.941941		7	6	0
KO:K01468	hutI, AMDHD1; imidazolonepropionase [EC:3.5.2.7]	166.815	224.936	-0.431266	58.121	0.647589		166.815	174.358	-0.0638066	7.54337	0.298337		224.936	174.358	0.367459	50.5777	0.546431		77	67	14			KO:K02657	pilG; twitching motility two-component system response regulator PilG	49.8278	16.7863	1.56967	33.0415	0.930173		49.8278	1.08321	5.52356	48.7446	0.995641		16.7863	1.67863	3.32193	15.1076	0.920822		23	5	0
KO:K01469	OPLAH, OXP1, oplAH; 5-oxoprolinase (ATP-hydrolysing) [EC:3.5.2.9]	43.3285	30.2153	0.52004	13.1133	0.630353		43.3285	12.4542	1.79869	30.8744	0.955575		30.2153	12.4542	1.27865	17.7611	0.869697		20	9	1			KO:K02658	pilH; twitching motility two-component system response regulator PilH	77.9913	20.1435	1.953	57.8478	0.972641		77.9913	12.4542	2.64669	65.5372	0.995787		20.1435	12.4542	0.693688	7.68935	0.534486		36	6	1
KO:K01470	E3.5.2.10; creatinine amidohydrolase [EC:3.5.2.10]	246.973	459.943	-0.897106	212.971	0.831743		246.973	373.625	-0.597239	126.652	0.774529		459.943	373.625	0.299867	86.3187	0.499611		114	137	30			KO:K02659	pilI; twitching motility protein PilI	19.4978	3.35725	2.53796	16.1406	0.938143		19.4978	1.08321	4.16993	18.4146	0.950969		3.35725	1.67863	1	1.67863	0.471978		9	1	0
KO:K01473	hyuA; N-methylhydantoinase A [EC:3.5.2.14]	353.127	392.798	-0.1536	39.6709	0.439756		353.127	236.629	0.577562	116.498	0.773414		392.798	236.629	0.731162	156.169	0.702997		163	117	19			KO:K02660	pilJ; twitching motility protein PilJ	71.4921	16.7863	2.0905	54.7058	0.983459		71.4921	24.9083	1.52116	46.5837	0.944087		16.7863	24.9083	-0.569347	8.12206	0.512682		33	5	2
KO:K01474	hyuB; N-methylhydantoinase B [EC:3.5.2.14]	337.962	369.298	-0.127921	31.3352	0.419784		337.962	410.987	-0.28223	73.0247	0.59958		369.298	410.987	-0.154309	41.6895	0.337554		156	110	33			KO:K02662	pilM; type IV pilus assembly protein PilM	262.138	261.866	0.00149758	0.271968	0.216798		262.138	37.3625	2.81066	224.775	0.998657		261.866	37.3625	2.80916	224.503	0.998824		121	78	3
KO:K01476	E3.5.3.1, rocF, arg; arginase [EC:3.5.3.1]	84.4906	43.6443	0.952999	40.8464	0.830285		84.4906	49.8166	0.762164	34.674	0.798958		43.6443	49.8166	-0.190835	6.17236	0.334128		39	13	4			KO:K02663	pilN; type IV pilus assembly protein PilN	54.1607	53.716	0.0118927	0.444634	0.216798		54.1607	1.08321	5.64386	53.0774	0.997021		53.716	1.67863	5	52.0374	0.995705		25	16	0
KO:K01477	alc, ALLC; allantoicase [EC:3.5.3.4]	1.08321	3.35725	-1.63196	2.27404	0.59227		NA	NA	NA	NA	NA		3.35725	1.67863	1	1.67863	0.471978		0	1	0			KO:K02664	pilO; type IV pilus assembly protein PilO	64.9928	40.287	0.689965	24.7058	0.735518		64.9928	1.08321	5.90689	63.9096	0.998282		40.287	1.67863	4.58496	38.6084	0.989425		30	12	0
KO:K01478	arcA; arginine deiminase [EC:3.5.3.6]	19.4978	30.2153	-0.631963	10.7174	0.648276		19.4978	24.9083	-0.353313	5.41048	0.537032		30.2153	24.9083	0.27865	5.30695	0.38962		9	9	2			KO:K02665	pilP; type IV pilus assembly protein PilP	28.1635	20.1435	0.483514	8.02003	0.569346		28.1635	1.08321	4.70044	27.0803	0.978953		20.1435	1.67863	3.58496	18.4649	0.941941		13	6	0
KO:K01479	hutG; formiminoglutamase [EC:3.5.3.8]	34.6628	30.2153	0.198112	4.44756	0.424425		34.6628	12.4542	1.47676	22.2087	0.914888		30.2153	12.4542	1.27865	17.7611	0.869697		16	9	1			KO:K02668	pilS, pehS; two-component system, NtrC family, sensor histidine kinase PilS [EC:2.7.13.3]	43.3285	50.3588	-0.216926	7.03025	0.465528		43.3285	1.08321	5.32193	42.2453	0.993411		50.3588	1.67863	4.90689	48.6801	0.994416		20	15	0
KO:K01480	speB; agmatinase [EC:3.5.3.11]	288.135	463.301	-0.685205	175.166	0.756237		288.135	473.258	-0.715883	185.123	0.797021		463.301	473.258	-0.0306779	9.95725	0.222612		133	138	38			KO:K02670	pilU; twitching motility protein PilU	41.1621	30.2153	0.446039	10.9468	0.585355		41.1621	1.08321	5.24793	40.0789	0.992469		30.2153	1.67863	4.16993	28.5366	0.977255		19	9	0
KO:K01482	DDAH, ddaH; dimethylargininase [EC:3.5.3.18]	8.6657	10.0718	-0.216926	1.40605	0.370848		8.6657	24.9083	-1.52324	16.2426	0.889106		10.0718	24.9083	-1.30631	14.8366	0.846277		4	3	2			KO:K02674	pilY1; type IV pilus assembly protein PilY1	110.488	181.292	-0.714426	70.8038	0.759703		110.488	87.1791	0.341832	23.3086	0.628222		181.292	87.1791	1.05626	94.1125	0.915197		51	54	7
KO:K01483	allA; ureidoglycolate lyase [EC:4.3.2.3]	10.8321	3.35725	1.68996	7.47488	0.794329		10.8321	12.4542	-0.20131	1.62202	0.41486		3.35725	12.4542	-1.89127	9.0969	0.822755		5	1	1			KO:K02682	ppdD; prepilin peptidase dependent protein D	1.08321	13.429	-3.63196	12.3458	0.909163		NA	NA	NA	NA	NA		13.429	1.67863	3	11.7504	0.877572		0	4	0
KO:K01485	codA; cytosine deaminase [EC:3.5.4.1]	77.9913	47.0015	0.730607	30.9898	0.749734		77.9913	37.3625	1.06172	40.6289	0.904999		47.0015	37.3625	0.331118	9.63905	0.457916		36	14	3			KO:K02683	priS, pri1, priA; DNA primase small subunit [EC:2.7.7.-]	47.6614	211.507	-2.14981	163.845	0.985038		47.6614	224.175	-2.23373	176.513	0.989088		211.507	224.175	-0.0839199	12.668	0.267683		22	63	18
KO:K01486	ade; adenine deaminase [EC:3.5.4.2]	186.313	362.583	-0.960586	176.27	0.835252		186.313	99.6332	0.903026	86.6794	0.856818		362.583	99.6332	1.86361	262.95	0.976539		86	108	8			KO:K02689	psaA; photosystem I P700 chlorophyll a apoprotein A1	21.6643	1.08321	4.32193	20.581	0.964113		21.6643	1.08321	4.32193	20.581	0.959706		NA	NA	NA	NA	NA		10	0	0
KO:K01487	E3.5.4.3, guaD; guanine deaminase [EC:3.5.4.3]	38.9957	23.5008	0.730607	15.4949	0.705654		38.9957	24.9083	0.646687	14.0874	0.721669		23.5008	24.9083	-0.0839199	1.40755	0.23106		18	7	2			KO:K02690	psaB; photosystem I P700 chlorophyll a apoprotein A2	19.4978	1.08321	4.16993	18.4146	0.955362		19.4978	1.08321	4.16993	18.4146	0.950969		NA	NA	NA	NA	NA		9	0	0
KO:K01488	add, ADA; adenosine deaminase [EC:3.5.4.4]	125.653	97.3603	0.368037	28.2924	0.601081		125.653	24.9083	2.33474	100.744	0.993347		97.3603	24.9083	1.96671	72.452	0.975711		58	29	2			KO:K02691	psaC; photosystem I subunit VII	17.3314	1.08321	4	16.2482	0.943531		17.3314	1.08321	4	16.2482	0.939883		NA	NA	NA	NA	NA		8	0	0
KO:K01489	cdd, CDA; cytidine deaminase [EC:3.5.4.5]	214.476	177.934	0.269473	36.5419	0.539405		214.476	236.629	-0.141809	22.1528	0.483184		177.934	236.629	-0.411282	58.6946	0.563541		99	53	19			KO:K02698	psaK; photosystem I subunit X	15.165	1.08321	3.80735	14.0818	0.928123		15.165	1.08321	3.80735	14.0818	0.925928		NA	NA	NA	NA	NA		7	0	0
KO:K01491	folD; methylenetetrahydrofolate dehydrogenase (NADP+) / methenyltetrahydrofolate cyclohydrolase [EC:1.5.1.5 3.5.4.9]	472.281	443.157	0.0918268	29.1237	0.281452		472.281	249.083	0.923018	223.198	0.858838		443.157	249.083	0.831191	194.074	0.836562		218	132	20			KO:K02699	psaL; photosystem I subunit XI	17.3314	1.08321	4	16.2482	0.943531		17.3314	1.08321	4	16.2482	0.939883		NA	NA	NA	NA	NA		8	0	0
KO:K01492	purNH; phosphoribosylglycinamide/phosphoribosylaminoimidazolecarboxamide formyltransferase [EC:2.1.2.2 2.1.2.3]	2.16643	1.08321	1	1.08321	0.485879		2.16643	1.08321	1	1.08321	0.511588		NA	NA	NA	NA	NA		1	0	0			KO:K02703	psbA; photosystem II P680 reaction center D1 protein [EC:1.10.3.9]	34.6628	1.08321	5	33.5796	0.990666		34.6628	1.08321	5	33.5796	0.987041		NA	NA	NA	NA	NA		16	0	0
KO:K01493	comEB; dCMP deaminase [EC:3.5.4.12]	186.313	184.649	0.0129416	1.66383	0.21878		186.313	12.4542	3.90303	173.858	0.999936		184.649	12.4542	3.89008	172.195	0.99998		86	55	1			KO:K02704	psbB; photosystem II CP47 chlorophyll apoprotein	23.8307	1.08321	4.45943	22.7475	0.971036		23.8307	1.08321	4.45943	22.7475	0.966697		NA	NA	NA	NA	NA		11	0	0
KO:K01494	dcd; dCTP deaminase [EC:3.5.4.13]	283.802	429.728	-0.59854	145.926	0.735432		283.802	423.441	-0.577278	139.639	0.773478		429.728	423.441	0.0212623	6.28686	0.214921		131	128	34			KO:K02705	psbC; photosystem II CP43 chlorophyll apoprotein	21.6643	1.08321	4.32193	20.581	0.964113		21.6643	1.08321	4.32193	20.581	0.959706		NA	NA	NA	NA	NA		10	0	0
KO:K01495	GCH1, folE; GTP cyclohydrolase IA [EC:3.5.4.16]	242.64	224.936	0.109302	17.7039	0.297135		242.64	149.45	0.699154	93.1899	0.794443		224.936	149.45	0.589852	75.486	0.673727		112	67	12			KO:K02706	psbD; photosystem II P680 reaction center D2 protein [EC:1.10.3.9]	23.8307	1.08321	4.45943	22.7475	0.971036		23.8307	1.08321	4.45943	22.7475	0.966697		NA	NA	NA	NA	NA		11	0	0
KO:K01496	hisI; phosphoribosyl-AMP cyclohydrolase [EC:3.5.4.19]	153.816	188.006	-0.289571	34.1898	0.55175		153.816	149.45	0.0415464	4.36639	0.281749		188.006	149.45	0.331118	38.5562	0.52162		71	56	12			KO:K02709	psbH; photosystem II PsbH protein	15.165	1.08321	3.80735	14.0818	0.928123		15.165	1.08321	3.80735	14.0818	0.925928		NA	NA	NA	NA	NA		7	0	0
KO:K01497	ribA, RIB1; GTP cyclohydrolase II [EC:3.5.4.25]	30.33	6.7145	2.17539	23.6155	0.959866		30.33	12.4542	1.28412	17.8758	0.872418		6.7145	12.4542	-0.891275	5.73965	0.627991		14	2	1			KO:K02716	psbO; photosystem II oxygen-evolving enhancer protein 1	19.4978	1.08321	4.16993	18.4146	0.955362		19.4978	1.08321	4.16993	18.4146	0.950969		NA	NA	NA	NA	NA		9	0	0
KO:K01499	mch; methenyltetrahydromethanopterin cyclohydrolase [EC:3.5.4.27]	25.9971	87.2885	-1.74744	61.2914	0.964696		25.9971	12.4542	1.06172	13.543	0.832873		87.2885	12.4542	2.80916	74.8344	0.997505		12	26	1			KO:K02720	psbV; photosystem II cytochrome c550	28.1635	1.08321	4.70044	27.0803	0.98303		28.1635	1.08321	4.70044	27.0803	0.978953		NA	NA	NA	NA	NA		13	0	0
KO:K01501	E3.5.5.1; nitrilase [EC:3.5.5.1]	28.1635	23.5008	0.261121	4.66278	0.450189		28.1635	1.08321	4.70044	27.0803	0.978953		23.5008	1.67863	3.80735	21.8221	0.956811		13	7	0			KO:K02768	PTS-Fru-EIIA, fruB; PTS system, fructose-specific IIA component [EC:2.7.1.202]	43.3285	23.5008	0.88261	19.8278	0.792116		43.3285	1.08321	5.32193	42.2453	0.993411		23.5008	1.67863	3.80735	21.8221	0.956811		20	7	0
KO:K01502	E3.5.5.7; aliphatic nitrilase [EC:3.5.5.7]	6.49928	30.2153	-2.21693	23.716	0.962011		6.49928	12.4542	-0.938276	5.95488	0.660053		30.2153	12.4542	1.27865	17.7611	0.869697		3	9	1			KO:K02773	PTS-Gat-EIIA, gatA, sgcA; PTS system, galactitol-specific IIA component [EC:2.7.1.200]	12.9986	6.7145	0.952999	6.28405	0.656675		12.9986	37.3625	-1.52324	24.3639	0.921477		6.7145	37.3625	-2.47624	30.648	0.975251		6	2	3
KO:K01505	E3.5.99.7; 1-aminocyclopropane-1-carboxylate deaminase [EC:3.5.99.7]	1.08321	6.7145	-2.63196	5.63129	0.765906		NA	NA	NA	NA	NA		6.7145	1.67863	2	5.03588	0.7284		0	2	0			KO:K02774	PTS-Gat-EIIB, gatB, sgcB; PTS system, galactitol-specific IIB component [EC:2.7.1.200]	21.6643	6.7145	1.68996	14.9498	0.892802		21.6643	37.3625	-0.786273	15.6982	0.753619		6.7145	37.3625	-2.47624	30.648	0.975251		10	2	3
KO:K01507	ppa; inorganic pyrophosphatase [EC:3.6.1.1]	242.64	208.15	0.221195	34.4902	0.501853		242.64	112.087	1.11419	130.552	0.91391		208.15	112.087	0.892996	96.0622	0.855993		112	62	9			KO:K02775	PTS-Gat-EIIC, gatC, sgcC; PTS system, galactitol-specific IIC component	30.33	20.1435	0.590429	10.1865	0.645719		30.33	112.087	-1.88581	81.7574	0.977006		20.1435	112.087	-2.47624	91.9439	0.994017		14	6	9
KO:K01512	acyP; acylphosphatase [EC:3.6.1.7]	337.962	409.585	-0.277299	71.6222	0.547023		337.962	597.799	-0.822799	259.837	0.821788		409.585	597.799	-0.5455	188.215	0.639906		156	122	48			KO:K02777	PTS-Glc-EIIA, crr; PTS system, sugar-specific IIA component [EC:2.7.1.-]	4.33285	13.429	-1.63196	9.09615	0.833519		4.33285	62.2708	-3.84517	57.9379	0.99766		13.429	62.2708	-2.2132	48.8418	0.98378		2	4	5
KO:K01513	ENPP1_3, CD203; ectonucleotide pyrophosphatase/phosphodiesterase family member 1/3 [EC:3.1.4.1 3.6.1.9]	6.49928	1.08321	2.58496	5.41607	0.765906		6.49928	1.08321	2.58496	5.41607	0.770097		NA	NA	NA	NA	NA		3	0	0			KO:K02783	PTS-Gut-EIIC, srlA; PTS system, glucitol/sorbitol-specific IIC component	19.4978	1.08321	4.16993	18.4146	0.955362		19.4978	1.08321	4.16993	18.4146	0.950969		NA	NA	NA	NA	NA		9	0	0
KO:K01514	PRUNE, PPX1; exopolyphosphatase [EC:3.6.1.11]	4.33285	1.08321	2	3.24964	0.66769		4.33285	1.08321	2	3.24964	0.67548		NA	NA	NA	NA	NA		2	0	0			KO:K02793	PTS-Man-EIIA, manX; PTS system, mannose-specific IIA component [EC:2.7.1.191]	38.9957	40.287	-0.0470009	1.29134	0.233039		38.9957	12.4542	1.64669	26.5415	0.946938		40.287	12.4542	1.69369	27.8329	0.94639		18	12	1
KO:K01515	nudF; ADP-ribose pyrophosphatase [EC:3.6.1.13]	307.633	352.511	-0.196462	44.8789	0.482275		307.633	672.524	-1.12838	364.892	0.915025		352.511	672.524	-0.931917	320.013	0.859562		142	105	54			KO:K02800	PTS-Mtl-EIIC, mtlA, cmtA; PTS system, mannitol-specific IIC component	2.16643	3.35725	-0.631963	1.19083	0.415923		2.16643	24.9083	-3.52324	22.7419	0.966606		3.35725	24.9083	-2.89127	21.5511	0.955645		1	1	2
KO:K01517	ADPRM; manganese-dependent ADP-ribose/CDP-alcohol diphosphatase [EC:3.6.1.13 3.6.1.16 3.6.1.53]	6.49928	1.08321	2.58496	5.41607	0.765906		6.49928	1.08321	2.58496	5.41607	0.770097		NA	NA	NA	NA	NA		3	0	0			KO:K02802	PTS-Nag-EIIA, nagE; PTS system, N-acetylglucosamine-specific IIA component [EC:2.7.1.193]	4.33285	6.7145	-0.631963	2.38165	0.471337		4.33285	62.2708	-3.84517	57.9379	0.99766		6.7145	62.2708	-3.2132	55.5563	0.996216		2	2	5
KO:K01518	NUDT2; bis(5'-nucleosidyl)-tetraphosphatase [EC:3.6.1.17]	19.4978	6.7145	1.53796	12.7833	0.849562		19.4978	1.08321	4.16993	18.4146	0.950969		6.7145	1.67863	2	5.03588	0.7284		9	2	0			KO:K02803	PTS-Nag-EIIB, nagE; PTS system, N-acetylglucosamine-specific IIB component [EC:2.7.1.193]	4.33285	6.7145	-0.631963	2.38165	0.471337		4.33285	24.9083	-2.52324	20.5755	0.954295		6.7145	24.9083	-1.89127	18.1938	0.919022		2	2	2
KO:K01519	ITPA; inosine triphosphate pyrophosphatase [EC:3.6.1.-]	8.6657	1.08321	3	7.58249	0.825858		8.6657	1.08321	3	7.58249	0.828094		NA	NA	NA	NA	NA		4	0	0			KO:K02804	PTS-Nag-EIIC, nagE; PTS system, N-acetylglucosamine-specific IIC component	4.33285	16.7863	-1.95389	12.4534	0.883262		4.33285	62.2708	-3.84517	57.9379	0.99766		16.7863	62.2708	-1.89127	45.4845	0.970423		2	5	5
KO:K01520	dut, DUT; dUTP pyrophosphatase [EC:3.6.1.23]	218.809	134.29	0.70432	84.519	0.758468		218.809	87.1791	1.32762	131.63	0.93493		134.29	87.1791	0.623298	47.111	0.674402		101	40	7			KO:K02805	wecE, rffA; dTDP-4-amino-4,6-dideoxygalactose transaminase [EC:2.6.1.59]	101.822	60.4305	0.7527	41.3915	0.771148		101.822	49.8166	1.03135	52.0054	0.908481		60.4305	49.8166	0.27865	10.6139	0.437472		47	18	4
KO:K01522	FHIT; bis(5'-adenosyl)-triphosphatase [EC:3.6.1.29]	1.08321	3.35725	-1.63196	2.27404	0.59227		NA	NA	NA	NA	NA		3.35725	1.67863	1	1.67863	0.471978		0	1	0			KO:K02806	PTS-Ntr-EIIA, ptsN; PTS system, nitrogen regulatory IIA component [EC:2.7.1.-]	116.987	90.6458	0.368037	26.3412	0.599717		116.987	24.9083	2.23165	92.0787	0.988722		90.6458	24.9083	1.86361	65.7375	0.974616		54	27	2
KO:K01523	hisE; phosphoribosyl-ATP pyrophosphohydrolase [EC:3.6.1.31]	34.6628	20.1435	0.783074	14.5193	0.71534		34.6628	24.9083	0.476762	9.75451	0.623561		20.1435	24.9083	-0.306312	4.7648	0.378574		16	6	2			KO:K02821	PTS-Ula-EIIA, ulaC, sgaA; PTS system, ascorbate-specific IIA component [EC:2.7.1.194]	19.4978	6.7145	1.53796	12.7833	0.849562		19.4978	37.3625	-0.938276	17.8646	0.808042		6.7145	37.3625	-2.47624	30.648	0.975251		9	2	3
KO:K01524	ppx-gppA; exopolyphosphatase / guanosine-5'-triphosphate,3'-diphosphate pyrophosphatase [EC:3.6.1.11 3.6.1.40]	322.797	174.577	0.886765	148.22	0.831546		322.797	87.1791	1.88858	235.618	0.977682		174.577	87.1791	1.00181	87.398	0.914164		149	52	7			KO:K02822	PTS-Ula-EIIB, ulaB, sgaB; PTS system, ascorbate-specific IIB component [EC:2.7.1.194]	10.8321	10.0718	0.105002	0.760377	0.216798		10.8321	37.3625	-1.78627	26.5303	0.948547		10.0718	37.3625	-1.89127	27.2907	0.95224		5	3	3
KO:K01525	apaH; bis(5'-nucleosyl)-tetraphosphatase (symmetrical) [EC:3.6.1.41]	6.49928	6.7145	-0.0470009	0.215224	0.216798		6.49928	1.08321	2.58496	5.41607	0.770097		6.7145	1.67863	2	5.03588	0.7284		3	2	0			KO:K02824	pyrP, uraA; uracil permease	19.4978	20.1435	-0.0470009	0.645672	0.216798		19.4978	1.08321	4.16993	18.4146	0.950969		20.1435	1.67863	3.58496	18.4649	0.941941		9	6	0
KO:K01531	mgtA, mgtB; Mg2+-importing ATPase [EC:3.6.3.2]	136.485	208.15	-0.60888	71.6647	0.736788		136.485	24.9083	2.45404	111.577	0.993447		208.15	24.9083	3.06292	183.241	0.999489		63	62	2			KO:K02825	pyrR; pyrimidine operon attenuation protein / uracil phosphoribosyltransferase [EC:2.4.2.9]	207.977	164.505	0.338289	43.4716	0.588821		207.977	49.8166	2.06172	158.16	0.98684		164.505	49.8166	1.72344	114.689	0.971446		96	49	4
KO:K01533	copB; Cu2+-exporting ATPase [EC:3.6.3.4]	298.967	332.368	-0.152796	33.4011	0.439653		298.967	236.629	0.337359	62.3378	0.641976		332.368	236.629	0.490154	95.7389	0.619125		138	99	19			KO:K02826	qoxA; cytochrome aa3-600 menaquinol oxidase subunit II [EC:1.10.3.12]	10.8321	10.0718	0.105002	0.760377	0.216798		10.8321	49.8166	-2.20131	38.9845	0.978797		10.0718	49.8166	-2.30631	39.7449	0.97973		5	3	4
KO:K01534	zntA; Cd2+/Zn2+-exporting ATPase [EC:3.6.3.3 3.6.3.5]	435.452	201.435	1.1122	234.017	0.900978		435.452	124.542	1.80589	310.91	0.973789		201.435	124.542	0.693688	76.8935	0.696247		201	60	10			KO:K02828	qoxC; cytochrome aa3-600 menaquinol oxidase subunit III [EC:1.10.3.12]	2.16643	6.7145	-1.63196	4.54808	0.702977		2.16643	49.8166	-4.52324	47.6502	0.99543		6.7145	49.8166	-2.89127	43.1021	0.991399		1	2	4
KO:K01535	PMA1, PMA2; H+-transporting ATPase [EC:3.6.3.6]	2.16643	47.0015	-4.43932	44.8351	0.9968		2.16643	1.08321	1	1.08321	0.511588		47.0015	1.67863	4.80735	45.3229	0.993424		1	14	0			KO:K02834	rbfA; ribosome-binding factor A	240.473	241.722	-0.00747258	1.24879	0.21878		240.473	112.087	1.10125	128.386	0.913827		241.722	112.087	1.10873	129.635	0.917314		111	72	9
KO:K01537	E3.6.3.8; Ca2+-transporting ATPase [EC:3.6.3.8]	925.064	859.456	0.106129	65.6076	0.297804		925.064	473.258	0.966926	451.806	0.860848		859.456	473.258	0.860798	386.198	0.851728		427	256	38			KO:K02835	prfA, MTRF1, MRF1; peptide chain release factor 1	485.279	372.655	0.380976	112.625	0.612817		485.279	136.996	1.82469	348.284	0.973789		372.655	136.996	1.44371	235.659	0.944866		224	111	11
KO:K01539	ATP1A; sodium/potassium-transporting ATPase subunit alpha [EC:3.6.3.9]	12.9986	3.35725	1.953	9.64131	0.842279		12.9986	1.08321	3.58496	11.9153	0.895778		3.35725	1.67863	1	1.67863	0.471978		6	1	0			KO:K02837	prfC; peptide chain release factor 3	45.4949	10.0718	2.17539	35.4232	0.978071		45.4949	1.08321	5.39232	44.4117	0.994315		10.0718	1.67863	2.58496	8.39313	0.821722		21	3	0
KO:K01546	kdpA; K+-transporting ATPase ATPase A chain [EC:3.6.3.12]	1.08321	6.7145	-2.63196	5.63129	0.765906		NA	NA	NA	NA	NA		6.7145	1.67863	2	5.03588	0.7284		0	2	0			KO:K02838	frr, MRRF, RRF; ribosome recycling factor	389.957	308.867	0.336328	81.0896	0.590125		389.957	174.358	1.16126	215.599	0.916898		308.867	174.358	0.824932	134.509	0.835314		180	92	14
KO:K01547	kdpB; K+-transporting ATPase ATPase B chain [EC:3.6.3.12]	1.08321	10.0718	-3.21693	8.98854	0.848216		NA	NA	NA	NA	NA		10.0718	1.67863	2.58496	8.39313	0.821722		0	3	0			KO:K02841	waaC, rfaC; heptosyltransferase I [EC:2.4.-.-]	194.978	127.576	0.611962	67.4028	0.736608		194.978	49.8166	1.96861	145.162	0.977746		127.576	49.8166	1.35665	77.7589	0.940427		90	38	4
KO:K01548	kdpC; K+-transporting ATPase ATPase C chain [EC:3.6.3.12]	1.08321	10.0718	-3.21693	8.98854	0.848216		NA	NA	NA	NA	NA		10.0718	1.67863	2.58496	8.39313	0.821722		0	3	0			KO:K02843	waaF, rfaF; heptosyltransferase II [EC:2.4.-.-]	502.611	342.44	0.553592	160.171	0.695299		502.611	211.721	1.24728	290.89	0.924676		342.44	211.721	0.693688	130.719	0.697351		232	102	17
KO:K01551	arsA, ASNA1; arsenite-transporting ATPase [EC:3.6.3.16]	294.634	329.011	-0.15921	34.3767	0.446723		294.634	809.52	-1.45814	514.886	0.939289		329.011	809.52	-1.29893	480.509	0.93333		136	98	65			KO:K02844	waaG, rfaG; UDP-glucose:(heptosyl)LPS alpha-1,3-glucosyltransferase [EC:2.4.1.-]	54.1607	77.2168	-0.511669	23.0561	0.66715		54.1607	12.4542	2.12062	41.7065	0.979985		77.2168	12.4542	2.63229	64.7626	0.995244		25	23	1
KO:K01555	FAH, fahA; fumarylacetoacetase [EC:3.7.1.2]	15.165	10.0718	0.590429	5.09323	0.567648		15.165	12.4542	0.284117	2.71083	0.456388		10.0718	12.4542	-0.306312	2.3824	0.328493		7	3	1			KO:K02849	waaQ, rfaQ; heptosyltransferase III [EC:2.4.-.-]	103.988	77.2168	0.429437	26.7717	0.63792		103.988	12.4542	3.06172	91.5343	0.998794		77.2168	12.4542	2.63229	64.7626	0.995244		48	23	1
KO:K01556	KYNU, kynU; kynureninase [EC:3.7.1.3]	75.8249	23.5008	1.68996	52.3242	0.962663		75.8249	1.08321	6.12928	74.7417	0.999077		23.5008	1.67863	3.80735	21.8221	0.956811		35	7	0			KO:K02858	ribB, RIB3; 3,4-dihydroxy 2-butanone 4-phosphate synthase [EC:4.1.99.12]	17.3314	36.9298	-1.0914	19.5984	0.860776		17.3314	62.2708	-1.84517	44.9394	0.968159		36.9298	62.2708	-0.753771	25.341	0.795091		8	11	5
KO:K01560	E3.8.1.2; 2-haloacid dehalogenase [EC:3.8.1.2]	77.9913	114.147	-0.549501	36.1552	0.689842		77.9913	211.721	-1.44078	133.729	0.93832		114.147	211.721	-0.891275	97.5741	0.856013		36	34	17			KO:K02860	rimM; 16S rRNA processing protein RimM	229.641	188.006	0.288602	41.6351	0.55278		229.641	87.1791	1.39733	142.462	0.935935		188.006	87.1791	1.10873	100.827	0.917038		106	56	7
KO:K01561	dehH; haloacetate dehalogenase [EC:3.8.1.3]	17.3314	3.35725	2.36804	13.9742	0.91268		17.3314	1.08321	4	16.2482	0.939883		3.35725	1.67863	1	1.67863	0.471978		8	1	0			KO:K02866	RP-L10e, RPL10; large subunit ribosomal protein L10e	45.4949	157.791	-1.79423	112.296	0.965614		45.4949	186.812	-2.03781	141.317	0.986785		157.791	186.812	-0.243577	29.0215	0.415964		21	47	15
KO:K01563	dhaA; haloalkane dehalogenase [EC:3.8.1.5]	38.9957	10.0718	1.953	28.9239	0.958348		38.9957	1.08321	5.16993	37.9125	0.990541		10.0718	1.67863	2.58496	8.39313	0.821722		18	3	0			KO:K02869	RP-L12, rpl12; large subunit ribosomal protein L12	34.6628	137.647	-1.98952	102.984	0.973722		34.6628	249.083	-2.84517	214.42	0.998647		137.647	249.083	-0.855651	111.436	0.851493		16	41	20
KO:K01565	SGSH; N-sulfoglucosamine sulfohydrolase [EC:3.10.1.1]	10.8321	13.429	-0.310035	2.59687	0.411153		10.8321	12.4542	-0.20131	1.62202	0.41486		13.429	12.4542	0.108725	0.974849	0.206054		5	4	1			KO:K02873	RP-L13e, RPL13; large subunit ribosomal protein L13e	6.49928	50.3588	-2.95389	43.8595	0.994981		6.49928	136.996	-4.39771	130.496	0.999854		50.3588	136.996	-1.44382	86.6369	0.944181		3	15	11
KO:K01567	pdaA; peptidoglycan-N-acetylmuramic acid deacetylase [EC:3.5.1.-]	2.16643	1.08321	1	1.08321	0.485879		2.16643	1.08321	1	1.08321	0.511588		NA	NA	NA	NA	NA		1	0	0			KO:K02875	RP-L14e, RPL14; large subunit ribosomal protein L14e	15.165	83.9313	-2.46846	68.7663	0.994089		15.165	124.542	-3.03781	109.377	0.998949		83.9313	124.542	-0.569347	40.6103	0.635631		7	25	10
KO:K01571	oadA; oxaloacetate decarboxylase, alpha subunit [EC:4.1.1.3]	121.32	181.292	-0.579496	59.9717	0.733245		121.32	49.8166	1.28412	71.5032	0.924977		181.292	49.8166	1.86361	131.475	0.976447		56	54	4			KO:K02877	RP-L15e, RPL15; large subunit ribosomal protein L15e	34.6628	161.148	-2.21693	126.485	0.988049		34.6628	373.625	-3.43013	338.962	0.999772		161.148	373.625	-1.2132	212.477	0.923123		16	48	30
KO:K01572	oadB; oxaloacetate decarboxylase, beta subunit [EC:4.1.1.3]	80.1578	67.145	0.255562	13.0127	0.517725		80.1578	1.08321	6.20945	79.0746	0.999241		67.145	1.67863	5.32193	65.4664	0.998077		37	20	0			KO:K02878	RP-L16, MRPL16, rplP; large subunit ribosomal protein L16	357.46	288.724	0.308094	68.7367	0.564053		357.46	149.45	1.25812	208.01	0.925681		288.724	149.45	0.950027	139.274	0.860391		165	86	12
KO:K01574	adc; acetoacetate decarboxylase [EC:4.1.1.4]	8.6657	26.858	-1.63196	18.1923	0.919458		8.6657	12.4542	-0.523238	3.78845	0.527436		26.858	12.4542	1.10873	14.4039	0.831591		4	8	1			KO:K02879	RP-L17, MRPL17, rplQ; large subunit ribosomal protein L17	350.961	292.081	0.264943	58.8802	0.53629		350.961	136.996	1.35718	213.965	0.935432		292.081	136.996	1.09224	155.085	0.916691		162	87	11
KO:K01575	alsD, budA, aldC; acetolactate decarboxylase [EC:4.1.1.5]	1.08321	6.7145	-2.63196	5.63129	0.765906		NA	NA	NA	NA	NA		6.7145	1.67863	2	5.03588	0.7284		0	2	0			KO:K02881	RP-L18, MRPL18, rplR; large subunit ribosomal protein L18	361.793	443.157	-0.292653	81.364	0.553904		361.793	921.607	-1.34899	559.814	0.935213		443.157	921.607	-1.05633	478.45	0.915658		167	132	74
KO:K01576	mdlC; benzoylformate decarboxylase [EC:4.1.1.7]	151.65	73.8595	1.03789	77.7903	0.898396		151.65	24.9083	2.60604	126.742	0.997167		73.8595	24.9083	1.56816	48.9512	0.942718		70	22	2			KO:K02883	RP-L18e, RPL18; large subunit ribosomal protein L18e	28.1635	141.005	-2.32384	112.841	0.993385		28.1635	161.904	-2.52324	133.74	0.994453		141.005	161.904	-0.199397	20.8995	0.377736		13	42	13
KO:K01578	MLYCD; malonyl-CoA decarboxylase [EC:4.1.1.9]	8.6657	1.08321	3	7.58249	0.825858		8.6657	1.08321	3	7.58249	0.828094		NA	NA	NA	NA	NA		4	0	0			KO:K02884	RP-L19, MRPL19, rplS; large subunit ribosomal protein L19	357.46	305.51	0.226564	51.9505	0.508459		357.46	174.358	1.03573	183.102	0.911844		305.51	174.358	0.809165	131.152	0.834649		165	91	14
KO:K01579	panD; aspartate 1-decarboxylase [EC:4.1.1.11]	177.647	184.649	-0.0557712	7.00187	0.254393		177.647	161.904	0.133874	15.7429	0.471705		184.649	161.904	0.189645	22.7448	0.37252		82	55	13			KO:K02885	RP-L19e, RPL19; large subunit ribosomal protein L19e	36.8292	137.647	-1.90205	100.818	0.973567		36.8292	485.712	-3.72118	448.883	0.999973		137.647	485.712	-1.81913	348.065	0.975629		17	41	39
KO:K01580	E4.1.1.15, gadB, gadA, GAD; glutamate decarboxylase [EC:4.1.1.15]	4.33285	1.08321	2	3.24964	0.66769		4.33285	1.08321	2	3.24964	0.67548		NA	NA	NA	NA	NA		2	0	0			KO:K02887	RP-L20, MRPL20, rplT; large subunit ribosomal protein L20	355.294	312.224	0.18643	43.0695	0.475961		355.294	149.45	1.24935	205.844	0.924657		312.224	149.45	1.06292	162.774	0.915647		164	93	12
KO:K01581	E4.1.1.17, ODC1, speC, speF; ornithine decarboxylase [EC:4.1.1.17]	41.1621	43.6443	-0.0844756	2.48217	0.252539		41.1621	12.4542	1.72469	28.7079	0.951371		43.6443	12.4542	1.80916	31.1901	0.957936		19	13	1			KO:K02888	RP-L21, MRPL21, rplU; large subunit ribosomal protein L21	355.294	332.368	0.0962319	22.926	0.289894		355.294	124.542	1.51239	230.752	0.948885		332.368	124.542	1.41615	207.826	0.944631		164	99	10
KO:K01582	E4.1.1.18, ldcC, cadA; lysine decarboxylase [EC:4.1.1.18]	15.165	26.858	-0.824609	11.693	0.695436		15.165	1.08321	3.80735	14.0818	0.925928		26.858	1.67863	4	25.1794	0.970352		7	8	0			KO:K02889	RP-L21e, RPL21; large subunit ribosomal protein L21e	32.4964	137.647	-2.08262	105.151	0.984798		32.4964	161.904	-2.31679	129.408	0.993456		137.647	161.904	-0.234163	24.2567	0.406832		15	41	13
KO:K01583	E4.1.1.19; arginine decarboxylase [EC:4.1.1.19]	21.6643	6.7145	1.68996	14.9498	0.892802		21.6643	1.08321	4.32193	20.581	0.959706		6.7145	1.67863	2	5.03588	0.7284		10	2	0			KO:K02896	RP-L24e, RPL24; large subunit ribosomal protein L24e	23.8307	97.3603	-2.03051	73.5296	0.984514		23.8307	149.45	-2.64877	125.619	0.997167		97.3603	149.45	-0.618256	52.0896	0.675711		11	29	12
KO:K01584	adiA; arginine decarboxylase [EC:4.1.1.19]	6.49928	6.7145	-0.0470009	0.215224	0.216798		6.49928	1.08321	2.58496	5.41607	0.770097		6.7145	1.67863	2	5.03588	0.7284		3	2	0			KO:K02899	RP-L27, MRPL27, rpmA; large subunit ribosomal protein L27	327.13	248.437	0.396988	78.6938	0.620625		327.13	112.087	1.54524	215.043	0.948995		248.437	112.087	1.14825	136.349	0.920045		151	74	9
KO:K01585	speA; arginine decarboxylase [EC:4.1.1.19]	119.153	57.0733	1.06193	62.0802	0.89843		119.153	1.08321	6.78136	118.07	0.999826		57.0733	1.67863	5.08746	55.3946	0.996492		55	17	0			KO:K02902	RP-L28, MRPL28, rpmB; large subunit ribosomal protein L28	216.643	194.721	0.153912	21.922	0.438795		216.643	74.7249	1.53566	141.918	0.948912		194.721	74.7249	1.38174	119.996	0.942054		100	58	6
KO:K01586	lysA; diaminopimelate decarboxylase [EC:4.1.1.20]	483.113	365.94	0.400752	117.173	0.620753		483.113	186.812	1.37077	296.301	0.93546		365.94	186.812	0.970019	179.128	0.860943		223	109	15			KO:K02908	RP-L30e, RPL30; large subunit ribosomal protein L30e	30.33	117.504	-1.95389	87.1738	0.973644		30.33	149.45	-2.30085	119.12	0.988978		117.504	149.45	-0.346954	31.9461	0.52882		14	35	12
KO:K01588	purE; 5-(carboxyamino)imidazole ribonucleotide mutase [EC:5.4.99.18]	344.462	295.438	0.221488	49.0236	0.502565		344.462	199.266	0.789645	145.195	0.814924		295.438	199.266	0.568157	96.1716	0.643087		159	88	16			KO:K02909	RP-L31, rpmE; large subunit ribosomal protein L31	309.799	265.223	0.224127	44.5761	0.502368		309.799	99.6332	1.63663	210.166	0.970051		265.223	99.6332	1.41251	165.59	0.94235		143	79	8
KO:K01589	purK; 5-(carboxyamino)imidazole ribonucleotide synthase [EC:6.3.4.18]	342.295	124.218	1.46236	218.077	0.927145		342.295	199.266	0.780542	143.029	0.813983		124.218	199.266	-0.681821	75.0482	0.694948		158	37	16			KO:K02910	RP-L31e, RPL31; large subunit ribosomal protein L31e	30.33	114.147	-1.91207	83.8166	0.973542		30.33	199.266	-2.71588	168.937	0.997569		114.147	199.266	-0.803812	85.1199	0.827685		14	34	16
KO:K01590	hdc, HDC; histidine decarboxylase [EC:4.1.1.22]	6.49928	1.08321	2.58496	5.41607	0.765906		6.49928	1.08321	2.58496	5.41607	0.770097		NA	NA	NA	NA	NA		3	0	0			KO:K02911	RP-L32, MRPL32, rpmF; large subunit ribosomal protein L32	229.641	208.15	0.141761	21.4916	0.429298		229.641	87.1791	1.39733	142.462	0.935935		208.15	87.1791	1.25557	120.97	0.932491		106	62	7
KO:K01591	pyrF; orotidine-5'-phosphate decarboxylase [EC:4.1.1.23]	372.625	409.585	-0.136436	36.9594	0.42995		372.625	622.708	-0.74083	250.082	0.809084		409.585	622.708	-0.604394	213.123	0.676007		172	122	50			KO:K02912	RP-L32e, RPL32; large subunit ribosomal protein L32e	28.1635	154.434	-2.45509	126.27	0.993643		28.1635	435.895	-3.95208	407.732	1		154.434	435.895	-1.497	281.462	0.946615		13	46	35
KO:K01593	DDC, TDC; aromatic-L-amino-acid decarboxylase [EC:4.1.1.28]	56.3271	26.858	1.06848	29.4691	0.885673		56.3271	1.08321	5.70044	55.2439	0.997341		26.858	1.67863	4	25.1794	0.970352		26	8	0			KO:K02913	RP-L33, MRPL33, rpmG; large subunit ribosomal protein L33	216.643	157.791	0.457304	58.8518	0.659849		216.643	37.3625	2.53566	179.28	0.994535		157.791	37.3625	2.07835	120.428	0.988116		100	47	3
KO:K01595	ppc; phosphoenolpyruvate carboxylase [EC:4.1.1.31]	277.303	278.652	-0.00700287	1.3493	0.21878		277.303	1345.05	-2.27813	1067.75	0.989152		278.652	1345.05	-2.27112	1066.4	0.989589		128	83	108			KO:K02914	RP-L34, MRPL34, rpmH; large subunit ribosomal protein L34	153.816	117.504	0.388501	36.3125	0.613787		153.816	37.3625	2.04155	116.454	0.986712		117.504	37.3625	1.65305	80.1413	0.969912		71	35	3
KO:K01596	E4.1.1.32, pckA, PCK; phosphoenolpyruvate carboxykinase (GTP) [EC:4.1.1.32]	181.98	231.65	-0.34817	49.6705	0.595041		181.98	174.358	0.0617242	7.62162	0.298337		231.65	174.358	0.409895	57.2922	0.5635		84	69	14			KO:K02915	RP-L34e, RPL34; large subunit ribosomal protein L34e	19.4978	47.0015	-1.26939	27.5037	0.896242		19.4978	161.904	-3.05375	142.406	0.999123		47.0015	161.904	-1.78436	114.903	0.97252		9	14	13
KO:K01597	MVD, mvaD; diphosphomevalonate decarboxylase [EC:4.1.1.33]	93.1563	80.574	0.209339	12.5823	0.47699		93.1563	99.6332	-0.0969735	6.47692	0.326193		80.574	99.6332	-0.306312	19.0592	0.485263		43	24	8			KO:K02917	RP-L35Ae, RPL35A; large subunit ribosomal protein L35Ae	1.08321	36.9298	-5.0914	35.8465	0.992167		1.08321	12.4542	-3.52324	11.3709	0.895732		36.9298	12.4542	1.56816	24.4756	0.915596		0	11	1
KO:K01598	PPCDC, coaC; phosphopantothenoylcysteine decarboxylase [EC:4.1.1.36]	10.8321	3.35725	1.68996	7.47488	0.794329		10.8321	1.08321	3.32193	9.74892	0.867684		3.35725	1.67863	1	1.67863	0.471978		5	1	0			KO:K02918	RP-L35e, RPL35; large subunit ribosomal protein L35e	2.16643	10.0718	-2.21693	7.90533	0.815726		2.16643	24.9083	-3.52324	22.7419	0.966606		10.0718	24.9083	-1.30631	14.8366	0.846277		1	3	2
KO:K01599	hemE, UROD; uroporphyrinogen decarboxylase [EC:4.1.1.37]	1295.52	1420.12	-0.132476	124.594	0.419955		1295.52	1780.94	-0.459108	485.421	0.708326		1420.12	1780.94	-0.326632	360.827	0.526253		598	423	143			KO:K02919	RP-L36, MRPL36, rpmJ; large subunit ribosomal protein L36	106.155	97.3603	0.124765	8.7946	0.403869		106.155	37.3625	1.50651	68.7924	0.947633		97.3603	37.3625	1.38174	59.9978	0.939568		49	29	3
KO:K01601	rbcL; ribulose-bisphosphate carboxylase large chain [EC:4.1.1.39]	95.3227	167.863	-0.816388	72.5398	0.787406		95.3227	37.3625	1.35123	57.9603	0.932882		167.863	37.3625	2.16762	130.5	0.989262		44	50	3			KO:K02921	RP-L37Ae, RPL37A; large subunit ribosomal protein L37Ae	21.6643	114.147	-2.3975	92.4823	0.993377		21.6643	174.358	-3.00867	152.694	0.999086		114.147	174.358	-0.611167	60.2116	0.675302		10	34	14
KO:K01602	rbcS; ribulose-bisphosphate carboxylase small chain [EC:4.1.1.39]	28.1635	20.1435	0.483514	8.02003	0.569346		28.1635	1.08321	4.70044	27.0803	0.978953		20.1435	1.67863	3.58496	18.4649	0.941941		13	6	0			KO:K02922	RP-L37e, RPL37; large subunit ribosomal protein L37e	4.33285	43.6443	-3.3324	39.3114	0.994612		4.33285	74.7249	-4.1082	70.3921	0.998794		43.6443	74.7249	-0.775798	31.0807	0.80993		2	13	6
KO:K01607	pcaC; 4-carboxymuconolactone decarboxylase [EC:4.1.1.44]	45.4949	53.716	-0.239646	8.22107	0.478629		45.4949	1.08321	5.39232	44.4117	0.994315		53.716	1.67863	5	52.0374	0.995705		21	16	0			KO:K02923	RP-L38e, RPL38; large subunit ribosomal protein L38e	4.33285	20.1435	-2.21693	15.8107	0.92464		4.33285	62.2708	-3.84517	57.9379	0.99766		20.1435	62.2708	-1.62824	42.1273	0.962988		2	6	5
KO:K01608	gcl; tartronate-semialdehyde synthase [EC:4.1.1.47]	10.8321	6.7145	0.689965	4.11763	0.549065		10.8321	1.08321	3.32193	9.74892	0.867684		6.7145	1.67863	2	5.03588	0.7284		5	2	0			KO:K02924	RP-L39e, RPL39; large subunit ribosomal protein L39e	19.4978	97.3603	-2.32002	77.8624	0.993205		19.4978	174.358	-3.16067	154.86	0.999177		97.3603	174.358	-0.840649	76.9979	0.846226		9	29	14
KO:K01609	trpC; indole-3-glycerol phosphate synthase [EC:4.1.1.48]	335.796	339.082	-0.0140505	3.28632	0.219072		335.796	473.258	-0.495041	137.462	0.724145		339.082	473.258	-0.480991	134.176	0.609542		155	101	38			KO:K02926	RP-L4, MRPL4, rplD; large subunit ribosomal protein L4	344.462	305.51	0.173125	38.9519	0.456709		344.462	124.542	1.46772	219.92	0.948136		305.51	124.542	1.29459	180.968	0.933166		159	91	10
KO:K01610	E4.1.1.49, pckA; phosphoenolpyruvate carboxykinase (ATP) [EC:4.1.1.49]	307.633	167.863	0.873927	139.77	0.795547		307.633	99.6332	1.62651	207.999	0.970033		167.863	99.6332	0.752581	68.2293	0.820914		142	50	8			KO:K02927	RP-L40e, RPL40; large subunit ribosomal protein L40e	21.6643	83.9313	-1.95389	62.267	0.973044		21.6643	136.996	-2.66074	115.331	0.997139		83.9313	136.996	-0.70685	53.0644	0.697822		10	25	11
KO:K01611	speD, AMD1; S-adenosylmethionine decarboxylase [EC:4.1.1.50]	233.974	426.371	-0.865761	192.397	0.795547		233.974	709.887	-1.60124	475.913	0.970069		426.371	709.887	-0.73548	283.516	0.714747		108	127	57			KO:K02929	RP-L44e, RPL44; large subunit ribosomal protein L44e	34.6628	120.861	-1.80189	86.1982	0.965528		34.6628	149.45	-2.1082	114.787	0.986785		120.861	149.45	-0.306312	28.5888	0.4964		16	36	12
KO:K01613	psd, PISD; phosphatidylserine decarboxylase [EC:4.1.1.65]	238.307	144.362	0.723132	93.9451	0.761042		238.307	24.9083	3.25812	213.399	0.999525		144.362	24.9083	2.53499	119.453	0.994365		110	43	2			KO:K02930	RP-L4e, RPL4; large subunit ribosomal protein L4e	47.6614	174.577	-1.87297	126.916	0.969072		47.6614	199.266	-2.06381	151.605	0.986812		174.577	199.266	-0.190835	24.6894	0.37343		22	52	16
KO:K01615	gcdA; glutaconyl-CoA decarboxylase [EC:4.1.1.70]	21.6643	6.7145	1.68996	14.9498	0.892802		21.6643	1.08321	4.32193	20.581	0.959706		6.7145	1.67863	2	5.03588	0.7284		10	2	0			KO:K02935	RP-L7, MRPL12, rplL; large subunit ribosomal protein L7/L12	370.459	305.51	0.278094	64.949	0.54698		370.459	161.904	1.19417	208.555	0.920152		305.51	161.904	0.91608	143.606	0.858499		171	91	13
KO:K01617	dmpH, xylI, nahK; 2-oxo-3-hexenedioate decarboxylase [EC:4.1.1.77]	8.6657	6.7145	0.368037	1.9512	0.385921		8.6657	1.08321	3	7.58249	0.828094		6.7145	1.67863	2	5.03588	0.7284		4	2	0			KO:K02936	RP-L7Ae, RPL7A; large subunit ribosomal protein L7Ae	28.1635	137.647	-2.28908	109.484	0.988058		28.1635	174.358	-2.63015	146.195	0.997231		137.647	174.358	-0.341078	36.7109	0.525701		13	41	14
KO:K01619	deoC, DERA; deoxyribose-phosphate aldolase [EC:4.1.2.4]	370.459	332.368	0.156532	38.091	0.446817		370.459	261.537	0.502297	108.922	0.724063		332.368	261.537	0.345764	70.8306	0.536347		171	99	21			KO:K02939	RP-L9, MRPL9, rplI; large subunit ribosomal protein L9	340.129	285.366	0.253266	54.7625	0.521431		340.129	149.45	1.18642	190.679	0.920152		285.366	149.45	0.933154	135.916	0.85947		157	85	12
KO:K01620	ltaE; threonine aldolase [EC:4.1.2.48]	368.292	292.081	0.334484	76.2116	0.585741		368.292	49.8166	2.88615	318.476	0.998766		292.081	49.8166	2.55167	242.264	0.994539		170	87	4			KO:K02944	RP-LX, rplX; large subunit ribosomal protein LX	2.16643	40.287	-4.21693	38.1206	0.994235		2.16643	74.7249	-5.1082	72.5585	0.998976		40.287	74.7249	-0.891275	34.4379	0.842647		1	12	6
KO:K01621	xfp, xpk; xylulose-5-phosphate/fructose-6-phosphate phosphoketolase [EC:4.1.2.9 4.1.2.22]	41.1621	13.429	1.61596	27.7331	0.946997		41.1621	1.08321	5.24793	40.0789	0.992469		13.429	1.67863	3	11.7504	0.877572		19	4	0			KO:K02945	RP-S1, rpsA; small subunit ribosomal protein S1	623.931	436.443	0.515594	187.488	0.686968		623.931	186.812	1.7398	437.118	0.971669		436.443	186.812	1.2242	249.63	0.927368		288	130	15
KO:K01622	K01622; fructose 1,6-bisphosphate aldolase/phosphatase [EC:4.1.2.13 3.1.3.11]	216.643	453.229	-1.06492	236.586	0.899125		216.643	1083.51	-2.32233	866.869	0.993603		453.229	1083.51	-1.2574	630.283	0.932655		100	135	87			KO:K02959	RP-S16, MRPS16, rpsP; small subunit ribosomal protein S16	292.468	282.009	0.0525347	10.4584	0.246972		292.468	136.996	1.09415	155.472	0.91338		282.009	136.996	1.04161	145.013	0.915075		135	84	11
KO:K01623	ALDO; fructose-bisphosphate aldolase, class I [EC:4.1.2.13]	10.8321	1.08321	3.32193	9.74892	0.867459		10.8321	1.08321	3.32193	9.74892	0.867684		NA	NA	NA	NA	NA		5	0	0			KO:K02962	RP-S17e, RPS17; small subunit ribosomal protein S17e	19.4978	117.504	-2.59132	98.006	0.99668		19.4978	174.358	-3.16067	154.86	0.999177		117.504	174.358	-0.569347	56.8544	0.640509		9	35	14
KO:K01624	FBA, fbaA; fructose-bisphosphate aldolase, class II [EC:4.1.2.13]	290.301	245.079	0.244301	45.2218	0.515031		290.301	24.9083	3.54285	265.393	0.99989		245.079	24.9083	3.29855	220.171	0.999724		134	73	2			KO:K02963	RP-S18, MRPS18, rpsR; small subunit ribosomal protein S18	290.301	271.937	0.0942757	18.3638	0.281297		290.301	99.6332	1.54285	190.668	0.948986		271.937	99.6332	1.44858	172.304	0.944856		134	81	8
KO:K01625	eda; 2-dehydro-3-deoxyphosphogluconate aldolase / (4S)-4-hydroxy-2-oxoglutarate aldolase [EC:4.1.2.14 4.1.3.42]	125.653	90.6458	0.47113	35.0069	0.659206		125.653	37.3625	1.74978	88.2902	0.971157		90.6458	37.3625	1.27865	53.2833	0.929075		58	27	3			KO:K02966	RP-S19e, RPS19; small subunit ribosomal protein S19e	38.9957	151.076	-1.95389	112.081	0.97373		38.9957	211.721	-2.44078	172.725	0.993603		151.076	211.721	-0.486885	60.6443	0.617294		18	45	17
KO:K01626	E2.5.1.54, aroF, aroG, aroH; 3-deoxy-7-phosphoheptulonate synthase [EC:2.5.1.54]	73.6585	1.08321	6.08746	72.5753	0.9997		73.6585	1.08321	6.08746	72.5753	0.998976		NA	NA	NA	NA	NA		34	0	0			KO:K02970	RP-S21, MRPS21, rpsU; small subunit ribosomal protein S21	240.473	154.434	0.63889	86.0397	0.743016		240.473	49.8166	2.27118	190.657	0.989115		154.434	49.8166	1.63229	104.617	0.970536		111	46	4
KO:K01627	kdsA; 2-dehydro-3-deoxyphosphooctonate aldolase (KDO 8-P synthase) [EC:2.5.1.55]	266.47	171.22	0.638126	95.2506	0.743085		266.47	124.542	1.09735	141.929	0.913864		171.22	124.542	0.459222	46.6783	0.599928		123	51	10			KO:K02974	RP-S24e, RPS24; small subunit ribosomal protein S24e	17.3314	114.147	-2.71943	96.8151	0.997212		17.3314	448.35	-4.69316	431.018	1		114.147	448.35	-1.97374	334.203	0.977112		8	34	36
KO:K01628	fucA; L-fuculose-phosphate aldolase [EC:4.1.2.17]	242.64	332.368	-0.453965	89.7281	0.655242		242.64	323.808	-0.416323	81.1683	0.69406		332.368	323.808	0.0376421	8.55982	0.230845		112	99	26			KO:K02975	RP-S25e, RPS25; small subunit ribosomal protein S25e	28.1635	90.6458	-1.68641	62.4822	0.963607		28.1635	398.533	-3.8228	370.369	0.999991		90.6458	398.533	-2.13639	307.887	0.988484		13	27	32
KO:K01629	rhaD; rhamnulose-1-phosphate aldolase [EC:4.1.2.19]	19.4978	3.35725	2.53796	16.1406	0.938143		19.4978	1.08321	4.16993	18.4146	0.950969		3.35725	1.67863	1	1.67863	0.471978		9	1	0			KO:K02976	RP-S26e, RPS26; small subunit ribosomal protein S26e	36.8292	110.789	-1.58889	73.96	0.963684		36.8292	149.45	-2.02074	112.621	0.986703		110.789	149.45	-0.431843	38.6606	0.584128		17	33	12
KO:K01630	garL; 2-dehydro-3-deoxyglucarate aldolase [EC:4.1.2.20]	41.1621	47.0015	-0.191391	5.83942	0.434171		41.1621	99.6332	-1.27531	58.4711	0.923871		47.0015	99.6332	-1.08392	52.6317	0.911955		19	14	8			KO:K02977	RP-S27Ae, RPS27A; small subunit ribosomal protein S27Ae	25.9971	107.432	-2.047	81.4349	0.984635		25.9971	186.812	-2.84517	160.815	0.99862		107.432	186.812	-0.798165	79.3803	0.827347		12	32	15
KO:K01631	dgoA; 2-dehydro-3-deoxyphosphogalactonate aldolase [EC:4.1.2.21]	4.33285	3.35725	0.368037	0.975601	0.320427		4.33285	1.08321	2	3.24964	0.67548		3.35725	1.67863	1	1.67863	0.471978		2	1	0			KO:K02978	RP-S27e, RPS27; small subunit ribosomal protein S27e	28.1635	97.3603	-1.7895	69.1967	0.965202		28.1635	161.904	-2.52324	133.74	0.994453		97.3603	161.904	-0.733734	64.5437	0.701023		13	29	13
KO:K01633	folB; 7,8-dihydroneopterin aldolase/epimerase/oxygenase [EC:4.1.2.25 5.1.99.8 1.13.11.81]	158.149	80.574	0.972899	77.5751	0.835209		158.149	62.2708	1.34466	95.8783	0.934774		80.574	62.2708	0.37176	18.3033	0.520106		73	24	5			KO:K02979	RP-S28e, RPS28; small subunit ribosomal protein S28e	32.4964	144.362	-2.15134	111.865	0.985029		32.4964	161.904	-2.31679	129.408	0.993456		144.362	161.904	-0.16545	17.5422	0.351125		15	43	13
KO:K01634	SGPL1, DPL1; sphinganine-1-phosphate aldolase [EC:4.1.2.27]	4.33285	1.08321	2	3.24964	0.66769		4.33285	1.08321	2	3.24964	0.67548		NA	NA	NA	NA	NA		2	0	0			KO:K02983	RP-S30e, RPS30; small subunit ribosomal protein S30e	17.3314	73.8595	-2.0914	56.5281	0.983674		17.3314	136.996	-2.98267	119.664	0.998602		73.8595	136.996	-0.891275	63.1362	0.854295		8	22	11
KO:K01635	lacD; tagatose 1,6-diphosphate aldolase [EC:4.1.2.40]	49.8278	70.5023	-0.500719	20.6745	0.654607		49.8278	37.3625	0.415361	12.4653	0.637288		70.5023	37.3625	0.91608	33.1398	0.843547		23	21	3			KO:K02984	RP-S3Ae, RPS3A; small subunit ribosomal protein S3Ae	43.3285	188.006	-2.11739	144.678	0.985003		43.3285	236.629	-2.44924	193.3	0.993621		188.006	236.629	-0.331847	48.6229	0.523778		20	56	19
KO:K01637	E4.1.3.1, aceA; isocitrate lyase [EC:4.1.3.1]	166.815	144.362	0.208558	22.453	0.487183		166.815	473.258	-1.50438	306.443	0.948848		144.362	473.258	-1.71294	328.896	0.971651		77	43	38			KO:K02987	RP-S4e, RPS4; small subunit ribosomal protein S4e	41.1621	188.006	-2.19139	146.844	0.985904		41.1621	423.441	-3.36277	382.279	0.999781		188.006	423.441	-1.17138	235.435	0.922448		19	56	34
KO:K01638	aceB, glcB; malate synthase [EC:2.3.3.9]	194.978	161.148	0.274927	33.8303	0.538916		194.978	1419.77	-2.86428	1224.8	0.998675		161.148	1419.77	-3.1392	1258.63	0.999499		90	48	114			KO:K02990	RP-S6, MRPS6, rpsF; small subunit ribosomal protein S6	251.305	221.579	0.181623	29.7269	0.464079		251.305	49.8166	2.33474	201.489	0.993566		221.579	49.8166	2.15312	171.762	0.988474		116	66	4
KO:K01639	E4.1.3.3, nanA, NPL; N-acetylneuraminate lyase [EC:4.1.3.3]	45.4949	97.3603	-1.09763	51.8653	0.899159		45.4949	622.708	-3.77478	577.213	0.999973		97.3603	622.708	-2.67715	525.347	0.99729		21	29	50			KO:K02991	RP-S6e, RPS6; small subunit ribosomal protein S6e	38.9957	137.647	-1.81959	98.6516	0.96848		38.9957	211.721	-2.44078	172.725	0.993603		137.647	211.721	-0.621186	74.0733	0.67839		18	41	17
KO:K01640	E4.1.3.4, HMGCL, hmgL; hydroxymethylglutaryl-CoA lyase [EC:4.1.3.4]	160.316	97.3603	0.719509	62.9552	0.760389		160.316	49.8166	1.68622	110.499	0.970115		97.3603	49.8166	0.966706	47.5437	0.855103		74	29	4			KO:K02995	RP-S8e, RPS8; small subunit ribosomal protein S8e	36.8292	164.505	-2.15921	127.676	0.985038		36.8292	136.996	-1.89521	100.166	0.977445		164.505	136.996	0.264003	27.5096	0.465494		17	49	11
KO:K01641	E2.3.3.10; hydroxymethylglutaryl-CoA synthase [EC:2.3.3.10]	145.151	218.221	-0.588242	73.0708	0.734146		145.151	523.075	-1.84947	377.924	0.973844		218.221	523.075	-1.26122	304.853	0.932655		67	65	42			KO:K03013	RPB5, POLR2E; DNA-directed RNA polymerases I, II, and III subunit RPABC1	1.08321	20.1435	-4.21693	19.0603	0.959875		NA	NA	NA	NA	NA		20.1435	1.67863	3.58496	18.4649	0.941941		0	6	0
KO:K01643	citF; citrate lyase subunit alpha / citrate CoA-transferase [EC:2.8.3.10]	1.08321	10.0718	-3.21693	8.98854	0.848216		NA	NA	NA	NA	NA		10.0718	1.67863	2.58496	8.39313	0.821722		0	3	0			KO:K03014	RPB6, POLR2F; DNA-directed RNA polymerases I, II, and III subunit RPABC2	17.3314	43.6443	-1.3324	26.3129	0.903449		17.3314	224.175	-3.69316	206.843	0.999918		43.6443	224.175	-2.36076	180.531	0.994119		8	13	18
KO:K01644	citE; citrate lyase subunit beta / citryl-CoA lyase [EC:4.1.3.34]	106.155	124.218	-0.226707	18.0634	0.502025		106.155	261.537	-1.30085	155.382	0.926238		124.218	261.537	-1.07414	137.319	0.915862		49	37	21			KO:K03030	PSMD14, RPN11, POH1; 26S proteasome regulatory subunit N11	17.3314	47.0015	-1.43932	29.6701	0.912328		17.3314	74.7249	-2.1082	57.3935	0.984637		47.0015	74.7249	-0.668882	27.7234	0.668777		8	14	6
KO:K01647	CS, gltA; citrate synthase [EC:2.3.3.1]	543.773	416.299	0.385384	127.474	0.61727		543.773	697.433	-0.35905	153.66	0.655913		416.299	697.433	-0.744433	281.134	0.714747		251	124	56			KO:K03040	rpoA; DNA-directed RNA polymerase subunit alpha [EC:2.7.7.6]	474.447	379.369	0.322645	95.0779	0.581984		474.447	136.996	1.79212	337.452	0.971724		379.369	136.996	1.46947	242.374	0.946011		219	113	11
KO:K01648	ACLY; ATP citrate (pro-S)-lyase [EC:2.3.3.8]	4.33285	1.08321	2	3.24964	0.66769		4.33285	1.08321	2	3.24964	0.67548		NA	NA	NA	NA	NA		2	0	0			KO:K03041	rpoA1; DNA-directed RNA polymerase subunit A' [EC:2.7.7.6]	88.8235	372.655	-2.06883	283.831	0.984806		88.8235	336.262	-1.92057	247.439	0.977792		372.655	336.262	0.148254	36.3927	0.337421		41	111	27
KO:K01649	leuA, IMS; 2-isopropylmalate synthase [EC:2.3.3.13]	918.565	1091.11	-0.248339	172.542	0.521603		918.565	2403.65	-1.38777	1485.09	0.936026		1091.11	2403.65	-1.13944	1312.55	0.919861		424	325	193			KO:K03042	rpoA2; DNA-directed RNA polymerase subunit A" [EC:2.7.7.6]	15.165	100.718	-2.7315	85.5526	0.997126		15.165	136.996	-3.17531	121.831	0.999342		100.718	136.996	-0.443816	36.2782	0.586572		7	30	11
KO:K01652	E2.2.1.6L, ilvB, ilvG, ilvI; acetolactate synthase I/II/III large subunit [EC:2.2.1.6]	816.743	919.887	-0.171575	103.144	0.456898		816.743	2403.65	-1.55727	1586.91	0.949022		919.887	2403.65	-1.3857	1483.77	0.94234		377	274	193			KO:K03043	rpoB; DNA-directed RNA polymerase subunit beta [EC:2.7.7.6]	1031.22	768.811	0.423651	262.408	0.64505		1031.22	311.354	1.72772	719.865	0.970727		768.811	311.354	1.30407	457.457	0.93333		476	229	25
KO:K01653	E2.2.1.6S, ilvH, ilvN; acetolactate synthase I/III small subunit [EC:2.2.1.6]	242.64	258.508	-0.0913951	15.8686	0.281066		242.64	161.904	0.583677	80.7357	0.772884		258.508	161.904	0.675072	96.6043	0.695735		112	77	13			KO:K03044	rpoB1; DNA-directed RNA polymerase subunit B' [EC:2.7.7.6]	12.9986	43.6443	-1.74744	30.6457	0.952977		12.9986	37.3625	-1.52324	24.3639	0.921477		43.6443	37.3625	0.224202	6.2818	0.350634		6	13	3
KO:K01654	E2.5.1.56, neuB; N-acetylneuraminate synthase [EC:2.5.1.56]	134.318	40.287	1.73727	94.0314	0.965486		134.318	1.08321	6.9542	133.235	0.999863		40.287	1.67863	4.58496	38.6084	0.989425		62	12	0			KO:K03046	rpoC; DNA-directed RNA polymerase subunit beta' [EC:2.7.7.6]	1085.38	785.597	0.466339	299.783	0.664362		1085.38	460.804	1.23598	624.576	0.924465		785.597	460.804	0.769637	324.793	0.824484		501	234	37
KO:K01655	LYS21, LYS20; homocitrate synthase [EC:2.3.3.14]	64.9928	47.0015	0.467572	17.9913	0.63273		64.9928	37.3625	0.79869	27.6303	0.794983		47.0015	37.3625	0.331118	9.63905	0.457916		30	14	3			KO:K03047	rpoD; DNA-directed RNA polymerase subunit D [EC:2.7.7.6]	41.1621	141.005	-1.77635	99.8425	0.965606		41.1621	199.266	-2.27531	158.104	0.989097		141.005	199.266	-0.498957	58.2619	0.619728		19	42	16
KO:K01656	TRP3; anthranilate synthase / indole-3-glycerol phosphate synthase [EC:4.1.3.27 4.1.1.48]	8.6657	3.35725	1.36804	5.30845	0.703543		8.6657	1.08321	3	7.58249	0.828094		3.35725	1.67863	1	1.67863	0.471978		4	1	0			KO:K03049	rpoE1; DNA-directed RNA polymerase subunit E' [EC:2.7.7.6]	36.8292	171.22	-2.21693	134.391	0.988049		36.8292	224.175	-2.6057	187.346	0.997286		171.22	224.175	-0.388774	52.955	0.557445		17	51	18
KO:K01657	trpE; anthranilate synthase component I [EC:4.1.3.27]	450.617	402.87	0.161586	47.7465	0.446937		450.617	410.987	0.132807	39.6295	0.474529		402.87	410.987	-0.0287783	8.11699	0.222551		208	120	33			KO:K03050	rpoE2; DNA-directed RNA polymerase subunit E" [EC:2.7.7.6]	25.9971	117.504	-2.17628	91.5067	0.98587		25.9971	174.358	-2.74563	148.361	0.997532		117.504	174.358	-0.569347	56.8544	0.640509		12	35	14
KO:K01658	trpG; anthranilate synthase component II [EC:4.1.3.27]	318.465	305.51	0.0599143	12.9548	0.255113		318.465	323.808	-0.0240056	5.3434	0.268388		305.51	323.808	-0.0839199	18.2982	0.268419		147	91	26			KO:K03051	rpoF; DNA-directed RNA polymerase subunit F [EC:2.7.7.6]	36.8292	107.432	-1.5445	70.6028	0.939096		36.8292	124.542	-1.7577	87.7123	0.97113		107.432	124.542	-0.213203	17.1095	0.382727		17	32	10
KO:K01659	prpC; 2-methylcitrate synthase [EC:2.3.3.5]	28.1635	16.7863	0.746548	11.3773	0.68563		28.1635	1.08321	4.70044	27.0803	0.978953		16.7863	1.67863	3.32193	15.1076	0.920822		13	5	0			KO:K03052	rpoG; DNA-directed RNA polymerase subunit G [EC:2.7.7.6]	1.08321	6.7145	-2.63196	5.63129	0.765906		1.08321	37.3625	-5.1082	36.2793	0.989746		6.7145	37.3625	-2.47624	30.648	0.975251		0	2	3
KO:K01661	menB; naphthoate synthase [EC:4.1.3.36]	71.4921	97.3603	-0.44555	25.8682	0.643119		71.4921	37.3625	0.936193	34.1296	0.8482		97.3603	37.3625	1.38174	59.9978	0.939568		33	29	3			KO:K03053	rpoH; DNA-directed RNA polymerase subunit H [EC:2.7.7.6]	32.4964	100.718	-1.63196	68.2211	0.963495		32.4964	136.996	-2.07578	104.499	0.986666		100.718	136.996	-0.443816	36.2782	0.586572		15	30	11
KO:K01662	dxs; 1-deoxy-D-xylulose-5-phosphate synthase [EC:2.2.1.7]	353.127	271.937	0.376915	81.1901	0.612732		353.127	149.45	1.24053	203.678	0.924429		271.937	149.45	0.863613	122.487	0.851575		163	81	12			KO:K03055	rpoK; DNA-directed RNA polymerase subunit K [EC:2.7.7.6]	23.8307	97.3603	-2.03051	73.5296	0.984514		23.8307	311.354	-3.70766	287.523	0.999954		97.3603	311.354	-1.67715	213.994	0.971139		11	29	25
KO:K01663	HIS7; glutamine amidotransferase / cyclase [EC:2.4.2.- 4.1.3.-]	23.8307	13.429	0.827468	10.4017	0.684926		23.8307	12.4542	0.936193	11.3765	0.762594		13.429	12.4542	0.108725	0.974849	0.206054		11	4	1			KO:K03056	rpoL; DNA-directed RNA polymerase subunit L [EC:2.7.7.6]	23.8307	77.2168	-1.69609	53.3861	0.963075		23.8307	199.266	-3.06381	175.436	0.999177		77.2168	199.266	-1.36771	122.05	0.94146		11	23	16
KO:K01664	pabA; para-aminobenzoate synthetase component II [EC:2.6.1.85]	112.654	77.2168	0.544914	35.4374	0.686899		112.654	99.6332	0.177201	13.0209	0.509185		77.2168	99.6332	-0.367713	22.4165	0.529106		52	23	8			KO:K03057	tfs; transcription elongation factor TFS	30.33	161.148	-2.40957	130.818	0.993411		30.33	249.083	-3.03781	218.753	0.999132		161.148	249.083	-0.62824	87.9351	0.681141		14	48	20
KO:K01665	pabB; para-aminobenzoate synthetase component I [EC:2.6.1.85]	132.152	94.003	0.491419	38.149	0.67228		132.152	99.6332	0.407499	32.5187	0.664092		94.003	99.6332	-0.0839199	5.63021	0.26083		61	28	8			KO:K03058	rpoN; DNA-directed RNA polymerase subunit N [EC:2.7.7.6]	28.1635	134.29	-2.25345	106.127	0.988049		28.1635	199.266	-2.8228	171.103	0.99862		134.29	199.266	-0.569347	64.9764	0.641645		13	40	16
KO:K01666	mhpE; 4-hydroxy 2-oxovalerate aldolase [EC:4.1.3.39]	56.3271	40.287	0.483514	16.0401	0.629581		56.3271	37.3625	0.592239	18.9646	0.732855		40.287	37.3625	0.108725	2.92455	0.253815		26	12	3			KO:K03059	rpoP; DNA-directed RNA polymerase subunit P [EC:2.7.7.6]	36.8292	134.29	-1.86643	97.4608	0.969055		36.8292	261.537	-2.82809	224.708	0.998657		134.29	261.537	-0.961664	127.247	0.860646		17	40	21
KO:K01667	tnaA; tryptophanase [EC:4.1.99.1]	212.31	211.507	0.00546648	0.802935	0.216798		212.31	87.1791	1.28412	125.131	0.925946		211.507	87.1791	1.27865	124.328	0.9329		98	63	7			KO:K03060	rpoZ; DNA-directed RNA polymerase subunit omega [EC:2.7.7.6]	116.987	83.9313	0.479068	33.0557	0.659677		116.987	24.9083	2.23165	92.0787	0.988722		83.9313	24.9083	1.75258	59.023	0.96984		54	25	2
KO:K01668	E4.1.99.2; tyrosine phenol-lyase [EC:4.1.99.2]	43.3285	10.0718	2.105	33.2568	0.975523		43.3285	12.4542	1.79869	30.8744	0.955575		10.0718	12.4542	-0.306312	2.3824	0.328493		20	3	1			KO:K03070	secA; preprotein translocase subunit SecA	946.728	668.093	0.502901	278.635	0.679109		946.728	336.262	1.49336	610.466	0.94862		668.093	336.262	0.990462	331.831	0.861015		437	199	27
KO:K01669	phrB; deoxyribodipyrimidine photo-lyase [EC:4.1.99.3]	652.094	305.51	1.09386	346.584	0.90018		652.094	186.812	1.80349	465.282	0.971733		305.51	186.812	0.709629	118.698	0.70136		301	91	15			KO:K03073	secE; preprotein translocase subunit SecE	210.143	201.435	0.0610588	8.70826	0.254607		210.143	37.3625	2.49171	172.781	0.994535		201.435	37.3625	2.43065	164.073	0.994242		97	60	3
KO:K01673	cynT, can; carbonic anhydrase [EC:4.2.1.1]	129.986	70.5023	0.88261	59.4833	0.829127		129.986	49.8166	1.38365	80.1689	0.935167		70.5023	49.8166	0.501043	20.6857	0.588075		60	21	4			KO:K03074	secF; preprotein translocase subunit SecF	329.297	315.582	0.0613752	13.7152	0.255139		329.297	161.904	1.02425	167.393	0.911561		315.582	161.904	0.962874	153.678	0.860718		152	94	13
KO:K01674	cah; carbonic anhydrase [EC:4.2.1.1]	1.08321	3.35725	-1.63196	2.27404	0.59227		NA	NA	NA	NA	NA		3.35725	1.67863	1	1.67863	0.471978		0	1	0			KO:K03075	secG; preprotein translocase subunit SecG	255.638	194.721	0.392699	60.9177	0.616807		255.638	37.3625	2.77444	218.276	0.997596		194.721	37.3625	2.38174	157.358	0.99413		118	58	3
KO:K01676	E4.2.1.2A, fumA, fumB; fumarate hydratase, class I [EC:4.2.1.2]	88.8235	73.8595	0.266157	14.9639	0.523078		88.8235	24.9083	1.83431	63.9152	0.97208		73.8595	24.9083	1.56816	48.9512	0.942718		41	22	2			KO:K03077	araD, ulaF, sgaE, sgbE; L-ribulose-5-phosphate 4-epimerase [EC:5.1.3.4]	23.8307	13.429	0.827468	10.4017	0.684926		23.8307	1.08321	4.45943	22.7475	0.966697		13.429	1.67863	3	11.7504	0.877572		11	4	0
KO:K01677	E4.2.1.2AA, fumA; fumarate hydratase subunit alpha [EC:4.2.1.2]	101.822	288.724	-1.50364	186.902	0.939302		101.822	99.6332	0.0313506	2.18878	0.272921		288.724	99.6332	1.53499	189.09	0.946748		47	86	8			KO:K03086	SIG1, rpoD; RNA polymerase primary sigma factor	1048.55	829.241	0.338533	219.309	0.590202		1048.55	361.171	1.53764	687.38	0.949022		829.241	361.171	1.19911	468.071	0.923103		484	247	29
KO:K01678	E4.2.1.2AB, fumB; fumarate hydratase subunit beta [EC:4.2.1.2]	77.9913	265.223	-1.76582	187.231	0.965597		77.9913	124.542	-0.675241	46.5502	0.787214		265.223	124.542	1.09058	140.681	0.916629		36	79	10			KO:K03087	SIG2, rpoS; RNA polymerase nonessential primary-like sigma factor	58.4935	13.429	2.12292	45.0645	0.982138		58.4935	1.08321	5.75489	57.4103	0.99767		13.429	1.67863	3	11.7504	0.877572		27	4	0
KO:K01679	E4.2.1.2B, fumC; fumarate hydratase, class II [EC:4.2.1.2]	322.797	231.65	0.478681	91.1472	0.66594		322.797	460.804	-0.513523	138.006	0.729885		231.65	460.804	-0.992204	229.153	0.861015		149	69	37			KO:K03089	SIG3.3.1, rpoH; RNA polymerase sigma-32 factor	38.9957	50.3588	-0.368929	11.3631	0.559197		38.9957	1.08321	5.16993	37.9125	0.990541		50.3588	1.67863	4.90689	48.6801	0.994416		18	15	0
KO:K01681	ACO, acnA; aconitate hydratase [EC:4.2.1.3]	823.242	564.018	0.545575	259.224	0.695299		823.242	1145.78	-0.476945	322.54	0.712932		564.018	1145.78	-1.02252	581.764	0.91486		380	168	92			KO:K03090	SIG3.3.2, sigB; RNA polymerase sigma-B factor	121.32	83.9313	0.531535	37.3886	0.685252		121.32	298.9	-1.30085	177.58	0.926257		83.9313	298.9	-1.83238	214.968	0.975629		56	25	24
KO:K01682	acnB; aconitate hydratase 2 / 2-methylisocitrate dehydratase [EC:4.2.1.3 4.2.1.99]	49.8278	16.7863	1.56967	33.0415	0.930173		49.8278	1.08321	5.52356	48.7446	0.995641		16.7863	1.67863	3.32193	15.1076	0.920822		23	5	0			KO:K03091	SIG3.4; RNA polymerase sporulation-specific sigma factor	101.822	63.7878	0.674698	38.0343	0.744252		101.822	24.9083	2.03135	76.9137	0.986045		63.7878	24.9083	1.35665	38.8795	0.931049		47	19	2
KO:K01683	araD; D-arabinonate dehydratase [EC:4.2.1.5]	41.1621	80.574	-0.968998	39.4119	0.830225		41.1621	273.991	-2.73474	232.829	0.997606		80.574	273.991	-1.76574	193.417	0.972714		19	24	22			KO:K03092	SIG54, rpoN; RNA polymerase sigma-54 factor	342.295	177.934	0.943897	164.361	0.834592		342.295	37.3625	3.19558	304.933	0.999488		177.934	37.3625	2.25168	140.572	0.989497		158	53	3
KO:K01684	dgoD; galactonate dehydratase [EC:4.2.1.6]	179.813	167.863	0.0992198	11.9508	0.288401		179.813	249.083	-0.470127	69.2697	0.710547		167.863	249.083	-0.569347	81.2206	0.642647		83	50	20			KO:K03093	SIGMA70; RNA polymerase sigma factor	32.4964	10.0718	1.68996	22.4246	0.935364		32.4964	1.08321	4.90689	31.4132	0.985122		10.0718	1.67863	2.58496	8.39313	0.821722		15	3	0
KO:K01685	uxaA; altronate hydrolase [EC:4.2.1.7]	75.8249	53.716	0.49732	22.1089	0.659369		75.8249	510.62	-2.75151	434.795	0.997624		53.716	510.62	-3.24883	456.904	0.999724		35	16	41			KO:K03098	APOD; apolipoprotein D and lipocalin family protein	15.165	47.0015	-1.63196	31.8365	0.952634		15.165	1.08321	3.80735	14.0818	0.925928		47.0015	1.67863	4.80735	45.3229	0.993424		7	14	0
KO:K01686	uxuA; mannonate dehydratase [EC:4.2.1.8]	64.9928	33.5725	0.952999	31.4203	0.823816		64.9928	1.08321	5.90689	63.9096	0.998282		33.5725	1.67863	4.32193	31.8939	0.982307		30	10	0			KO:K03101	lspA; signal peptidase II [EC:3.4.23.36]	309.799	268.58	0.20598	41.2188	0.489842		309.799	136.996	1.1772	172.803	0.919731		268.58	136.996	0.971222	131.584	0.860861		143	80	11
KO:K01687	ilvD; dihydroxy-acid dehydratase [EC:4.2.1.9]	454.949	550.589	-0.27527	95.6397	0.5471		454.949	523.075	-0.20131	68.125	0.536968		550.589	523.075	0.0739598	27.5147	0.258959		210	164	42			KO:K03105	SRP19; signal recognition particle subunit SRP19	19.4978	94.003	-2.26939	74.5052	0.987809		19.4978	124.542	-2.67524	105.044	0.997103		94.003	124.542	-0.405848	30.5385	0.55406		9	28	10
KO:K01689	ENO, eno; enolase [EC:4.2.1.11]	669.426	812.455	-0.279364	143.029	0.5471		669.426	498.166	0.426297	171.259	0.697596		812.455	498.166	0.70566	314.289	0.701565		309	242	40			KO:K03110	ftsY; fused signal recognition particle receptor	405.122	463.301	-0.193593	58.179	0.476132		405.122	809.52	-0.998712	404.398	0.911588		463.301	809.52	-0.805118	346.219	0.834741		187	138	65
KO:K01690	edd; phosphogluconate dehydratase [EC:4.2.1.12]	1.08321	3.35725	-1.63196	2.27404	0.59227		NA	NA	NA	NA	NA		3.35725	1.67863	1	1.67863	0.471978		0	1	0			KO:K03111	ssb; single-strand DNA-binding protein	500.444	416.299	0.265589	84.1453	0.540872		500.444	199.266	1.32851	301.178	0.935067		416.299	199.266	1.06292	217.033	0.915658		231	124	16
KO:K01692	paaF, echA; enoyl-CoA hydratase [EC:4.2.1.17]	244.806	171.22	0.51579	73.5863	0.686702		244.806	112.087	1.12702	132.719	0.914878		171.22	112.087	0.611226	59.1324	0.675159		113	51	9			KO:K03113	EIF1, SUI1; translation initiation factor 1	51.9942	114.147	-1.13446	62.1523	0.901253		51.9942	174.358	-1.74563	122.364	0.971513		114.147	174.358	-0.611167	60.2116	0.675302		24	34	14
KO:K01693	hisB; imidazoleglycerol-phosphate dehydratase [EC:4.2.1.19]	305.466	315.582	-0.0470009	10.1155	0.246972		305.466	772.158	-1.33788	466.692	0.935122		315.582	772.158	-1.29088	456.576	0.933177		141	94	62			KO:K03117	tatB; sec-independent protein translocase protein TatB	88.8235	94.003	-0.0817664	5.17956	0.267347		88.8235	37.3625	1.24935	51.461	0.921248		94.003	37.3625	1.33112	56.6406	0.937881		41	28	3
KO:K01694	TRP; tryptophan synthase [EC:4.2.1.20]	12.9986	6.7145	0.952999	6.28405	0.656675		12.9986	1.08321	3.58496	11.9153	0.895778		6.7145	1.67863	2	5.03588	0.7284		6	2	0			KO:K03118	tatC; sec-independent protein translocase protein TatC	363.96	392.798	-0.110011	28.8388	0.297718		363.96	846.883	-1.21838	482.923	0.924301		392.798	846.883	-1.10837	454.084	0.917417		168	117	68
KO:K01695	trpA; tryptophan synthase alpha chain [EC:4.2.1.20]	355.294	376.012	-0.0817664	20.7182	0.272409		355.294	946.516	-1.41361	591.222	0.936045		376.012	946.516	-1.33185	570.504	0.941164		164	112	76			KO:K03119	tauD; taurine dioxygenase [EC:1.14.11.17]	1.08321	13.429	-3.63196	12.3458	0.909163		NA	NA	NA	NA	NA		13.429	1.67863	3	11.7504	0.877572		0	4	0
KO:K01696	trpB; tryptophan synthase beta chain [EC:4.2.1.20]	474.447	382.727	0.309934	91.7207	0.564147		474.447	946.516	-0.996379	472.068	0.911588		382.727	946.516	-1.30631	563.789	0.93335		219	114	76			KO:K03120	TBP, tbp; transcription initiation factor TFIID TATA-box-binding protein	43.3285	191.363	-2.14293	148.035	0.985038		43.3285	199.266	-2.20131	155.938	0.987498		191.363	199.266	-0.0583848	7.90317	0.24774		20	57	16
KO:K01697	CBS; cystathionine beta-synthase [EC:4.2.1.22]	108.321	60.4305	0.841968	47.8908	0.786917		108.321	37.3625	1.53566	70.9588	0.947816		60.4305	37.3625	0.693688	23.0681	0.665463		50	18	3			KO:K03124	TFIIB, GTF2B, SUA7, tfb; transcription initiation factor TFIIB	84.4906	329.011	-1.96127	244.52	0.973739		84.4906	485.712	-2.52324	401.221	0.99459		329.011	485.712	-0.561967	156.701	0.642043		39	98	39
KO:K01698	hemB, ALAD; porphobilinogen synthase [EC:4.2.1.24]	279.469	322.296	-0.205699	42.8271	0.489859		279.469	572.891	-1.03557	293.422	0.911872		322.296	572.891	-0.829874	250.595	0.836572		129	96	46			KO:K03136	TFIIE1, GTF2E1, TFA1, tfe; transcription initiation factor TFIIE subunit alpha	28.1635	120.861	-2.10145	92.6975	0.984823		28.1635	161.904	-2.52324	133.74	0.994453		120.861	161.904	-0.42179	41.043	0.582072		13	36	13
KO:K01699	pduC; propanediol dehydratase large subunit [EC:4.2.1.28]	21.6643	1.08321	4.32193	20.581	0.964113		21.6643	1.08321	4.32193	20.581	0.959706		NA	NA	NA	NA	NA		10	0	0			KO:K03146	THI4, THI1; thiamine thiazole synthase	99.6556	285.366	-1.51779	185.711	0.939499		99.6556	273.991	-1.45911	174.336	0.939234		285.366	273.991	0.0586845	11.3749	0.248947		46	85	22
KO:K01702	LEU1; 3-isopropylmalate dehydratase [EC:4.2.1.33]	1.08321	6.7145	-2.63196	5.63129	0.765906		1.08321	386.079	-8.47743	384.996	1		6.7145	386.079	-5.84547	379.364	1		0	2	31			KO:K03148	thiF; sulfur carrier protein ThiS adenylyltransferase [EC:2.7.7.73]	21.6643	13.429	0.689965	8.23526	0.632575		21.6643	1.08321	4.32193	20.581	0.959706		13.429	1.67863	3	11.7504	0.877572		10	4	0
KO:K01703	leuC, IPMI-L; 3-isopropylmalate/(R)-2-methylmalate dehydratase large subunit [EC:4.2.1.33 4.2.1.35]	554.605	668.093	-0.268588	113.488	0.540906		554.605	448.35	0.306837	106.255	0.617328		668.093	448.35	0.575425	219.743	0.674688		256	199	36			KO:K03149	thiG; thiazole synthase [EC:2.8.1.10]	207.977	151.076	0.461146	56.9006	0.659746		207.977	37.3625	2.47676	170.614	0.994535		151.076	37.3625	2.01562	113.714	0.987533		96	45	3
[truncated: 4,878 more rows]
