# Supplementary material for: Position-Specific Metabolic Probing and Metagenomics of Microbial Communities Reveal Conserved Central Carbon Metabolic Network Activities at High Temperatures
Source: Front Microbiol. 2019 Jul 5;10:1427. doi: 10.3389/fmicb.2019.01427 (PMC6624737; doi:10.3389/fmicb.2019.01427)
Supplement: Supplementary file 9 [file Table_9.XLSX]

## Sheet: Sheet1
Table S9: CAZymes that showed a significant difference (prob ≥ 0.9) in richness in any pairwise comparison. Normalized NOISeq-sim data for all pairwise comparisons of CAZyme richness (e.g., gbs60_mean) was used. Non-normalized CAZyme richness data for each metagenome (e.g., raw.60) obtained as described in the methods. M, log2-ratio between two sites; D, difference value between two sites; prob, …
	gbs60_mean	gbs70_mean	M	D	prob		gbs60_mean	gbs85_mean	M	D	prob		gbs70_mean	gbs85_mean	M	D	prob		raw.60	raw.70	raw.85
AA12.hmm	54.1607	47.0015	0.204538	7.15914	0.469492		54.1607	12.4542	2.12062	41.7065	0.978485		47.0015	12.4542	1.91608	34.5474	0.963366		25	14	1
AA2.hmm	147.317	73.8595	0.996068	73.4574	0.891667		147.317	1.08321	7.08746	146.234	0.998485		73.8595	1.67863	5.45943	72.1809	0.996205		68	22	0
AA6.hmm	292.468	382.727	-0.388038	90.2591	0.608051		292.468	124.542	1.23165	167.926	0.913636		382.727	124.542	1.61969	258.185	0.966502		135	114	10
CBM11.hmm	45.4949	73.8595	-0.699078	28.3646	0.726977		45.4949	12.4542	1.86908	33.0408	0.959394		73.8595	12.4542	2.56816	61.4054	0.989604		21	22	1
CBM12.hmm	64.9928	10.0718	2.68996	54.921	0.992514		64.9928	24.9083	1.38365	40.0845	0.914545		10.0718	24.9083	-1.30631	14.8366	0.869142		30	3	2
CBM13.hmm	12.9986	10.0718	0.368037	2.9268	0.458475		12.9986	1.08321	3.58496	11.9153	0.923636		10.0718	1.67863	2.58496	8.39313	0.873597		6	3	0
CBM2.hmm	45.4949	23.5008	0.952999	21.9942	0.799718		45.4949	74.7249	-0.715883	29.23	0.77303		23.5008	74.7249	-1.66888	51.2242	0.960891		21	7	6
CBM20.hmm	106.155	43.6443	1.28231	62.5106	0.906215		106.155	1.08321	6.61471	105.072	0.996515		43.6443	1.67863	4.70044	41.9656	0.993399		49	13	0
CBM21.hmm	30.33	10.0718	1.59043	20.2582	0.937571		30.33	1.08321	4.80735	29.2468	0.98697		10.0718	1.67863	2.58496	8.39313	0.873597		14	3	0
CBM22.hmm	54.1607	70.5023	-0.380425	16.3416	0.584322		54.1607	24.9083	1.12062	29.2523	0.893636		70.5023	24.9083	1.50104	45.594	0.932673		25	21	2
CBM23.hmm	54.1607	120.861	-1.15803	66.7004	0.896045		54.1607	124.542	-1.20131	70.3809	0.905758		120.861	124.542	-0.0432779	3.68051	0.25363		25	36	10
CBM24.hmm	NA	NA	NA	NA	NA		1.08321	24.9083	-4.52324	23.8251	0.979091		1.67863	24.9083	-3.89127	23.2297	0.977723		0	0	2
CBM29.hmm	1.08321	6.7145	-2.63196	5.63129	0.818927		1.08321	49.8166	-5.52324	48.7334	0.99303		6.7145	49.8166	-2.89127	43.1021	0.991914		0	2	4
CBM32.hmm	255.638	362.583	-0.504208	106.945	0.665113		255.638	585.345	-1.19518	329.707	0.910758		362.583	585.345	-0.690976	222.762	0.670132		118	108	47
CBM35.hmm	82.3242	117.504	-0.513319	35.1796	0.663418		82.3242	249.083	-1.59724	166.759	0.962727		117.504	249.083	-1.08392	131.579	0.902475		38	35	20
CBM37.hmm	119.153	238.365	-1.00035	119.211	0.89322		119.153	87.1791	0.450767	31.9743	0.681364		238.365	87.1791	1.45112	151.186	0.935479		55	71	7
CBM38.hmm	45.4949	67.145	-0.561574	21.6501	0.658333		45.4949	124.542	-1.45285	79.0466	0.922273		67.145	124.542	-0.891275	57.3965	0.829043		21	20	10
CBM4.hmm	145.151	224.936	-0.631963	79.7853	0.722034		145.151	348.716	-1.2645	203.566	0.914697		224.936	348.716	-0.632541	123.781	0.655116		67	67	28
CBM41.hmm	23.8307	10.0718	1.24251	13.7589	0.857345		23.8307	1.08321	4.45943	22.7475	0.977121		10.0718	1.67863	2.58496	8.39313	0.873597		11	3	0
CBM44.hmm	1135.21	1886.78	-0.732967	751.568	0.742655		1135.21	136.996	3.05075	998.212	0.999394		1886.78	136.996	3.78372	1749.78	1		524	562	11
CBM48.hmm	335.796	386.084	-0.201329	50.2878	0.496469		335.796	149.45	1.16792	186.346	0.908788		386.084	149.45	1.36925	236.634	0.932838		155	115	12
CBM50.hmm	1889.12	1211.97	0.640366	677.156	0.726695		1889.12	597.799	1.65998	1291.32	0.963939		1211.97	597.799	1.01962	614.168	0.90264		872	361	48
CBM51.hmm	73.6585	57.0733	0.368037	16.5852	0.580508		73.6585	24.9083	1.56422	48.7502	0.934545		57.0733	24.9083	1.19619	32.165	0.899835		34	17	2
CBM54.hmm	6.49928	13.429	-1.047	6.92973	0.760734		6.49928	1.08321	2.58496	5.41607	0.803333		13.429	1.67863	3	11.7504	0.917987		3	4	0
CBM56.hmm	15.165	3.35725	2.17539	11.8077	0.916384		15.165	1.08321	3.80735	14.0818	0.947424		3.35725	1.67863	1	1.67863	0.530363		7	1	0
CBM6.hmm	41.1621	26.858	0.615964	14.3041	0.685452		41.1621	12.4542	1.72469	28.7079	0.950455		26.858	12.4542	1.10873	14.4039	0.84967		19	8	1
CBM67.hmm	233.974	335.725	-0.520932	101.751	0.672175		233.974	846.883	-1.85581	612.909	0.970152		335.725	846.883	-1.33488	511.157	0.932508		108	100	68
CBM70.hmm	38.9957	63.7878	-0.709966	24.7921	0.723588		38.9957	99.6332	-1.35331	60.6376	0.916818		63.7878	99.6332	-0.643347	35.8455	0.65099		18	19	8
CBM8.hmm	171.148	40.287	2.08685	130.861	0.983333		171.148	1.08321	7.30378	170.064	0.999091		40.287	1.67863	4.58496	38.6084	0.992739		79	12	0
CE1.hmm	1009.55	694.951	0.538736	314.604	0.677119		1009.55	473.258	1.09302	536.297	0.904242		694.951	473.258	0.554285	221.693	0.611551		466	207	38
CE12.hmm	41.1621	16.7863	1.29404	24.3758	0.891525		41.1621	62.2708	-0.597239	21.1087	0.738636		16.7863	62.2708	-1.89127	45.4845	0.966997		19	5	5
CE13.hmm	6.49928	13.429	-1.047	6.92973	0.760734		6.49928	1.08321	2.58496	5.41607	0.803333		13.429	1.67863	3	11.7504	0.917987		3	4	0
CE14.hmm	660.76	550.589	0.26315	110.171	0.54096		660.76	236.629	1.4815	424.131	0.940152		550.589	236.629	1.21835	313.96	0.915842		305	164	19
CE7.hmm	342.295	278.652	0.296778	63.6435	0.556638		342.295	161.904	1.0801	180.391	0.903182		278.652	161.904	0.783325	116.748	0.80396		158	83	13
CE9.hmm	164.648	177.934	-0.111956	13.2859	0.300424		164.648	49.8166	1.72469	114.832	0.961515		177.934	49.8166	1.83665	128.118	0.971452		76	53	4
dockerin.hmm	587.101	292.081	1.00724	295.021	0.894492		587.101	1.08321	9.08215	586.018	1		292.081	1.67863	7.44294	290.402	1		271	87	0
GH102.hmm	25.9971	10.0718	1.36804	15.9254	0.87839		25.9971	1.08321	4.58496	24.9139	0.980909		10.0718	1.67863	2.58496	8.39313	0.873597		12	3	0
GH103.hmm	32.4964	13.429	1.27493	19.0674	0.882627		32.4964	1.08321	4.90689	31.4132	0.987727		13.429	1.67863	3	11.7504	0.917987		15	4	0
GH106.hmm	64.9928	114.147	-0.812536	49.1538	0.760734		64.9928	273.991	-2.07578	208.999	0.985606		114.147	273.991	-1.26324	159.845	0.923432		30	34	22
GH108.hmm	71.4921	23.5008	1.60508	47.9913	0.95678		71.4921	74.7249	-0.0638066	3.23287	0.306818		23.5008	74.7249	-1.66888	51.2242	0.960891		33	7	6
GH113.hmm	25.9971	40.287	-0.631963	14.2899	0.686441		25.9971	12.4542	1.06172	13.543	0.846364		40.287	12.4542	1.69369	27.8329	0.95132		12	12	1
GH117.hmm	32.4964	13.429	1.27493	19.0674	0.882627		32.4964	1.08321	4.90689	31.4132	0.987727		13.429	1.67863	3	11.7504	0.917987		15	4	0
GH12.hmm	15.165	33.5725	-1.14654	18.4075	0.870198		15.165	12.4542	0.284117	2.71083	0.488788		33.5725	12.4542	1.43065	21.1184	0.908911		7	10	1
GH122.hmm	1.08321	16.7863	-3.95389	15.703	0.95904		1.08321	24.9083	-4.52324	23.8251	0.979091		16.7863	24.9083	-0.569347	8.12206	0.524587		0	5	2
GH123.hmm	82.3242	80.574	0.0310016	1.75016	0.243644		82.3242	186.812	-1.1822	104.488	0.906212		80.574	186.812	-1.2132	106.238	0.909241		38	24	15
GH128.hmm	25.9971	16.7863	0.631071	9.21086	0.65339		25.9971	1.08321	4.58496	24.9139	0.980909		16.7863	1.67863	3.32193	15.1076	0.94967		12	5	0
GH13.hmm	162.482	104.075	0.642659	58.4072	0.722316		162.482	74.7249	1.12062	87.757	0.902121		104.075	74.7249	0.477959	29.3499	0.575743		75	31	6
GH13_10.hmm	36.8292	16.7863	1.13357	20.043	0.872175		36.8292	1.08321	5.08746	35.746	0.989091		16.7863	1.67863	3.32193	15.1076	0.94967		17	5	0
GH13_11.hmm	71.4921	23.5008	1.60508	47.9913	0.95678		71.4921	12.4542	2.52116	59.0379	0.988939		23.5008	12.4542	0.91608	11.0466	0.761386		33	7	1
GH13_13.hmm	15.165	3.35725	2.17539	11.8077	0.916384		15.165	1.08321	3.80735	14.0818	0.947424		3.35725	1.67863	1	1.67863	0.530363		7	1	0
GH13_16.hmm	43.3285	23.5008	0.88261	19.8278	0.793362		43.3285	1.08321	5.32193	42.2453	0.991667		23.5008	1.67863	3.80735	21.8221	0.972937		20	7	0
GH13_18.hmm	43.3285	13.429	1.68996	29.8995	0.949294		43.3285	1.08321	5.32193	42.2453	0.991667		13.429	1.67863	3	11.7504	0.917987		20	4	0
GH13_2.hmm	12.9986	3.35725	1.953	9.64131	0.881356		12.9986	1.08321	3.58496	11.9153	0.923636		3.35725	1.67863	1	1.67863	0.530363		6	1	0
GH13_20.hmm	119.153	114.147	0.0619334	5.0069	0.262994		119.153	37.3625	1.67316	81.791	0.959242		114.147	37.3625	1.61123	76.7841	0.963201		55	34	3
GH13_21.hmm	15.165	13.429	0.175391	1.73598	0.399576		15.165	1.08321	3.80735	14.0818	0.947424		13.429	1.67863	3	11.7504	0.917987		7	4	0
GH13_23.hmm	51.9942	23.5008	1.14564	28.4935	0.885593		51.9942	12.4542	2.06172	39.5401	0.977121		23.5008	12.4542	0.91608	11.0466	0.761386		24	7	1
GH13_26.hmm	28.1635	6.7145	2.06848	21.449	0.960452		28.1635	1.08321	4.70044	27.0803	0.985152		6.7145	1.67863	2	5.03588	0.787954		13	2	0
GH13_3.hmm	23.8307	23.5008	0.0201133	0.329929	0.236158		23.8307	1.08321	4.45943	22.7475	0.977121		23.5008	1.67863	3.80735	21.8221	0.972937		11	7	0
GH13_36.hmm	19.4978	10.0718	0.952999	9.42608	0.739266		19.4978	1.08321	4.16993	18.4146	0.966061		10.0718	1.67863	2.58496	8.39313	0.873597		9	3	0
GH13_7.hmm	19.4978	13.429	0.537962	6.06883	0.575847		19.4978	1.08321	4.16993	18.4146	0.966061		13.429	1.67863	3	11.7504	0.917987		9	4	0
GH140.hmm	99.6556	90.6458	0.136711	9.00982	0.442232		99.6556	224.175	-1.1696	124.519	0.907576		90.6458	224.175	-1.30631	133.529	0.922937		46	27	18
GH144.hmm	69.3256	43.6443	0.667597	25.6814	0.715819		69.3256	24.9083	1.47676	44.4173	0.932576		43.6443	24.9083	0.809165	18.736	0.779208		32	13	2
GH145.hmm	17.3314	16.7863	0.0461085	0.545153	0.236158		17.3314	1.08321	4	16.2482	0.95803		16.7863	1.67863	3.32193	15.1076	0.94967		8	5	0
GH18.hmm	114.821	73.8595	0.636525	40.9611	0.719209		114.821	12.4542	3.20468	102.366	0.995909		73.8595	12.4542	2.56816	61.4054	0.989604		53	22	1
GH22.hmm	NA	NA	NA	NA	NA		1.08321	12.4542	-3.52324	11.3709	0.923485		1.67863	12.4542	-2.89127	10.7755	0.907921		0	0	1
GH24.hmm	19.4978	13.429	0.537962	6.06883	0.575847		19.4978	1.08321	4.16993	18.4146	0.966061		13.429	1.67863	3	11.7504	0.917987		9	4	0
GH25.hmm	8.6657	13.429	-0.631963	4.7633	0.576412		8.6657	37.3625	-2.1082	28.6968	0.972424		13.429	37.3625	-1.47624	23.9335	0.915842		4	4	3
GH27.hmm	10.8321	1.08321	3.32193	9.74892	0.908051		10.8321	1.08321	3.32193	9.74892	0.896818		NA	NA	NA	NA	NA		5	0	0
GH30.hmm	19.4978	3.35725	2.53796	16.1406	0.958333		19.4978	1.08321	4.16993	18.4146	0.966061		3.35725	1.67863	1	1.67863	0.530363		9	1	0
GH30_4.hmm	2.16643	10.0718	-2.21693	7.90533	0.860311		2.16643	12.4542	-2.52324	10.2877	0.906667		10.0718	12.4542	-0.306312	2.3824	0.359571		1	3	1
GH37.hmm	10.8321	23.5008	-1.11739	12.6686	0.839831		10.8321	1.08321	3.32193	9.74892	0.896818		23.5008	1.67863	3.80735	21.8221	0.972937		5	7	0
GH43_21.hmm	1.08321	10.0718	-3.21693	8.98854	0.89096		1.08321	12.4542	-3.52324	11.3709	0.923485		10.0718	12.4542	-0.306312	2.3824	0.359571		0	3	1
GH43_4.hmm	2.16643	10.0718	-2.21693	7.90533	0.860311		2.16643	12.4542	-2.52324	10.2877	0.906667		10.0718	12.4542	-0.306312	2.3824	0.359571		1	3	1
GH43_5.hmm	17.3314	6.7145	1.36804	10.6169	0.841102		17.3314	1.08321	4	16.2482	0.95803		6.7145	1.67863	2	5.03588	0.787954		8	2	0
GH48.hmm	1.08321	13.429	-3.63196	12.3458	0.940395		NA	NA	NA	NA	NA		13.429	1.67863	3	11.7504	0.917987		0	4	0
GH5.hmm	262.138	392.798	-0.583465	130.661	0.719633		262.138	983.878	-1.90816	721.741	0.975303		392.798	983.878	-1.32469	591.08	0.932508		121	117	79
GH5_13.hmm	6.49928	16.7863	-1.36893	10.287	0.841102		6.49928	37.3625	-2.52324	30.8632	0.98197		16.7863	37.3625	-1.15431	20.5762	0.879538		3	5	3
GH5_19.hmm	41.1621	60.4305	-0.553961	19.2684	0.654802		41.1621	99.6332	-1.27531	58.4711	0.910303		60.4305	99.6332	-0.72135	39.2027	0.666832		19	18	8
GH5_28.hmm	6.49928	23.5008	-1.85436	17.0015	0.935028		6.49928	12.4542	-0.938276	5.95488	0.686364		23.5008	12.4542	0.91608	11.0466	0.761386		3	7	1
GH5_39.hmm	6.49928	1.08321	2.58496	5.41607	0.818927		6.49928	12.4542	-0.938276	5.95488	0.686364		1.67863	12.4542	-2.89127	10.7755	0.907921		3	0	1
GH5_46.hmm	12.9986	1.08321	3.58496	11.9153	0.930085		12.9986	1.08321	3.58496	11.9153	0.923636		NA	NA	NA	NA	NA		6	0	0
GH5_48.hmm	15.165	1.08321	3.80735	14.0818	0.95339		15.165	1.08321	3.80735	14.0818	0.947424		NA	NA	NA	NA	NA		7	0	0
GH5_7.hmm	15.165	3.35725	2.17539	11.8077	0.916384		15.165	24.9083	-0.715883	9.74333	0.705455		3.35725	24.9083	-2.89127	21.5511	0.971287		7	1	2
GH50.hmm	60.6599	77.2168	-0.34817	16.5568	0.571328		60.6599	161.904	-1.41632	101.244	0.922576		77.2168	161.904	-1.06815	84.6872	0.900165		28	23	13
GH52.hmm	2.16643	6.7145	-1.63196	4.54808	0.756497		2.16643	24.9083	-3.52324	22.7419	0.97697		6.7145	24.9083	-1.89127	18.1938	0.937129		1	2	2
GH55.hmm	8.6657	10.0718	-0.216926	1.40605	0.407768		8.6657	37.3625	-2.1082	28.6968	0.972424		10.0718	37.3625	-1.89127	27.2907	0.957591		4	3	3
GH65.hmm	41.1621	23.5008	0.808609	17.6613	0.736864		41.1621	12.4542	1.72469	28.7079	0.950455		23.5008	12.4542	0.91608	11.0466	0.761386		19	7	1
GH73.hmm	60.6599	33.5725	0.853463	27.0874	0.758616		60.6599	1.08321	5.80735	59.5767	0.994242		33.5725	1.67863	4.32193	31.8939	0.987954		28	10	0
GH74.hmm	1375.68	792.311	0.796006	583.369	0.757627		1375.68	199.266	2.78737	1176.41	0.998485		792.311	199.266	1.99137	593.045	0.973927		635	236	16
GH77.hmm	153.816	127.576	0.269856	26.2407	0.536723		153.816	49.8166	1.62651	104	0.960303		127.576	49.8166	1.35665	77.7589	0.929703		71	38	4
GH78.hmm	173.314	110.789	0.645571	62.5248	0.725989		173.314	249.083	-0.523238	75.769	0.716364		110.789	249.083	-1.16881	138.294	0.909736		80	33	20
GH8.hmm	12.9986	16.7863	-0.368929	3.7877	0.482345		12.9986	1.08321	3.58496	11.9153	0.923636		16.7863	1.67863	3.32193	15.1076	0.94967		6	5	0
GH88.hmm	43.3285	23.5008	0.88261	19.8278	0.793362		43.3285	1.08321	5.32193	42.2453	0.991667		23.5008	1.67863	3.80735	21.8221	0.972937		20	7	0
GH9.hmm	23.8307	40.287	-0.757494	16.4563	0.722316		23.8307	12.4542	0.936193	11.3765	0.780455		40.287	12.4542	1.69369	27.8329	0.95132		11	12	1
GH92.hmm	2.16643	13.429	-2.63196	11.2626	0.927542		2.16643	1.08321	1	1.08321	0.545455		13.429	1.67863	3	11.7504	0.917987		1	4	0
GH94.hmm	49.8278	26.858	0.891599	22.9698	0.798729		49.8278	1.08321	5.52356	48.7446	0.99303		26.858	1.67863	4	25.1794	0.981353		23	8	0
GH96.hmm	6.49928	13.429	-1.047	6.92973	0.760734		6.49928	24.9083	-1.93828	18.409	0.941667		13.429	24.9083	-0.891275	11.4793	0.759571		3	4	2
GH97.hmm	12.9986	6.7145	0.952999	6.28405	0.691384		12.9986	1.08321	3.58496	11.9153	0.923636		6.7145	1.67863	2	5.03588	0.787954		6	2	0
GT19.hmm	257.805	214.864	0.262854	42.9406	0.537571		257.805	124.542	1.04965	133.263	0.900909		214.864	124.542	0.786797	90.3225	0.80396		119	64	10
GT21.hmm	162.482	107.432	0.596855	55.0499	0.716384		162.482	74.7249	1.12062	87.757	0.902121		107.432	74.7249	0.523763	32.7071	0.593234		75	32	6
GT22.hmm	2.16643	13.429	-2.63196	11.2626	0.927542		2.16643	1.08321	1	1.08321	0.545455		13.429	1.67863	3	11.7504	0.917987		1	4	0
GT25.hmm	15.165	10.0718	0.590429	5.09323	0.597458		15.165	1.08321	3.80735	14.0818	0.947424		10.0718	1.67863	2.58496	8.39313	0.873597		7	3	0
GT26.hmm	392.123	292.081	0.424939	100.042	0.637429		392.123	99.6332	1.97661	292.49	0.975606		292.081	99.6332	1.55167	192.448	0.938614		181	87	8
GT27.hmm	162.482	151.076	0.105002	11.4057	0.299435		162.482	74.7249	1.12062	87.757	0.902121		151.076	74.7249	1.01562	76.3514	0.899175		75	45	6
GT28.hmm	587.101	483.444	0.280261	103.657	0.549435		587.101	249.083	1.23698	338.018	0.914697		483.444	249.083	0.956722	234.361	0.838614		271	144	20
GT3.hmm	38.9957	26.858	0.537962	12.1377	0.633051		38.9957	1.08321	5.16993	37.9125	0.989848		26.858	1.67863	4	25.1794	0.981353		18	8	0
GT30.hmm	216.643	151.076	0.52004	65.5663	0.669774		216.643	87.1791	1.31326	129.464	0.914545		151.076	87.1791	0.793223	63.8972	0.802145		100	45	7
GT32.hmm	8.6657	13.429	-0.631963	4.7633	0.576412		8.6657	1.08321	3	7.58249	0.860606		13.429	1.67863	3	11.7504	0.917987		4	4	0
GT41.hmm	67.1592	20.1435	1.73727	47.0157	0.958475		67.1592	1.08321	5.9542	66.076	0.994697		20.1435	1.67863	3.58496	18.4649	0.963696		31	6	0
GT44.hmm	6.49928	13.429	-1.047	6.92973	0.760734		6.49928	1.08321	2.58496	5.41607	0.803333		13.429	1.67863	3	11.7504	0.917987		3	4	0
GT45.hmm	15.165	6.7145	1.17539	8.45048	0.800706		15.165	37.3625	-1.30085	22.1975	0.893485		6.7145	37.3625	-2.47624	30.648	0.982343		7	2	3
GT51.hmm	667.259	453.229	0.558008	214.03	0.679661		667.259	211.721	1.65609	455.539	0.963939		453.229	211.721	1.09808	241.508	0.904125		308	135	17
GT52.hmm	NA	NA	NA	NA	NA		1.08321	12.4542	-3.52324	11.3709	0.923485		1.67863	12.4542	-2.89127	10.7755	0.907921		0	0	1
GT55.hmm	12.9986	33.5725	-1.36893	20.574	0.893785		12.9986	49.8166	-1.93828	36.8181	0.965		33.5725	49.8166	-0.569347	16.2441	0.576238		6	10	4
GT75.hmm	10.8321	23.5008	-1.11739	12.6686	0.839831		10.8321	49.8166	-2.20131	38.9845	0.978182		23.5008	49.8166	-1.08392	26.3159	0.886799		5	7	4
GT76.hmm	93.1563	57.0733	0.706838	36.0831	0.73291		93.1563	24.9083	1.90303	68.248	0.970303		57.0733	24.9083	1.19619	32.165	0.899835		43	17	2
GT8.hmm	41.1621	10.0718	2.031	31.0903	0.972175		41.1621	1.08321	5.24793	40.0789	0.991061		10.0718	1.67863	2.58496	8.39313	0.873597		19	3	0
GT89.hmm	88.8235	53.716	0.725589	35.1075	0.732768		88.8235	24.9083	1.83431	63.9152	0.964697		53.716	24.9083	1.10873	28.8077	0.889604		41	16	2
GT9.hmm	929.397	647.949	0.520413	281.447	0.673729		929.397	410.987	1.1772	518.41	0.909697		647.949	410.987	0.656788	236.962	0.663201		429	193	33
GT94.hmm	82.3242	50.3588	0.709073	31.9654	0.729379		82.3242	37.3625	1.13973	44.9617	0.900152		50.3588	37.3625	0.430653	12.9963	0.532343		38	15	3
GT99.hmm	2.16643	3.35725	-0.631963	1.19083	0.456356		2.16643	12.4542	-2.52324	10.2877	0.906667		3.35725	12.4542	-1.89127	9.0969	0.870297		1	1	1
PL1_2.hmm	12.9986	3.35725	1.953	9.64131	0.881356		12.9986	1.08321	3.58496	11.9153	0.923636		3.35725	1.67863	1	1.67863	0.530363		6	1	0
PL10_3.hmm	17.3314	30.2153	-0.801888	12.8839	0.705085		17.3314	211.721	-3.6107	194.389	0.999091		30.2153	211.721	-2.80881	181.505	0.99769		8	9	17
PL11.hmm	38.9957	50.3588	-0.368929	11.3631	0.564407		38.9957	136.996	-1.81274	98	0.966212		50.3588	136.996	-1.44382	86.6369	0.932838		18	15	11
PL12_3.hmm	93.1563	33.5725	1.47237	59.5838	0.931356		93.1563	1.08321	6.42626	92.0731	0.995758		33.5725	1.67863	4.32193	31.8939	0.987954		43	10	0
PL14.hmm	19.4978	13.429	0.537962	6.06883	0.575847		19.4978	1.08321	4.16993	18.4146	0.966061		13.429	1.67863	3	11.7504	0.917987		9	4	0
PL15.hmm	41.1621	100.718	-1.29093	59.5554	0.906215		41.1621	298.9	-2.86027	257.738	0.998636		100.718	298.9	-1.56935	198.182	0.940594		19	30	24
PL17.hmm	38.9957	43.6443	-0.162478	4.6486	0.435452		38.9957	273.991	-2.81274	234.996	0.998333		43.6443	273.991	-2.65027	230.347	0.997195		18	13	22
PL22_2.hmm	2.16643	3.35725	-0.631963	1.19083	0.456356		2.16643	37.3625	-4.1082	35.196	0.989091		3.35725	37.3625	-3.47624	34.0052	0.989769		1	1	3
PL6.hmm	30.33	10.0718	1.59043	20.2582	0.937571		30.33	1.08321	4.80735	29.2468	0.98697		10.0718	1.67863	2.58496	8.39313	0.873597		14	3	0
PL6_1.hmm	17.3314	16.7863	0.0461085	0.545153	0.236158		17.3314	1.08321	4	16.2482	0.95803		16.7863	1.67863	3.32193	15.1076	0.94967		8	5	0
PL9_2.hmm	15.165	40.287	-1.40957	25.122	0.903107		15.165	12.4542	0.284117	2.71083	0.488788		40.287	12.4542	1.69369	27.8329	0.95132		7	12	1
PL9_4.hmm	25.9971	10.0718	1.36804	15.9254	0.87839		25.9971	1.08321	4.58496	24.9139	0.980909		10.0718	1.67863	2.58496	8.39313	0.873597		12	3	0
SLH.hmm	275.136	382.727	-0.476169	107.591	0.653672		275.136	49.8166	2.46545	225.319	0.993939		382.727	49.8166	2.94162	332.91	0.99835		127	114	4
