# Supplementary material for: Position-Specific Metabolic Probing and Metagenomics of Microbial Communities Reveal Conserved Central Carbon Metabolic Network Activities at High Temperatures
Source: Front Microbiol. 2019 Jul 5;10:1427. doi: 10.3389/fmicb.2019.01427 (PMC6624737; doi:10.3389/fmicb.2019.01427)
Supplement: Supplementary file 10 [file Table_10.XLSX]

## Sheet: Sheet1
Table S10: KOs (A) or CAZYmes (B) that either shared significant differences in richness and abundance, were significant in abundance only, were significant in richness only, or were not found to be significant in either abundance or richness in any pairwise comparison.
A. KOs that either shared significant differences in richness and abundance, were significant in abundance only, were significant in richness only, or were not found to be significant in either abundance or richness in any pairwise comparison.													B. CAZymes that either shared significant differences in richness and abundance, were significant in abundance only, were significant in richness only, or were not found to be significant in either abundance or richness in any pairwise comparison.
Shared significance			Richness only			Abundance only			Not significant in either				Shared significant	Abundance only	Richness only	Not in either
KO #	Simplified Names		KO #	Simplified Names		KO #	Simplified Names		KO #	Simplified Names			AA2.hmm	CBM69.hmm	AA12.hmm	AA10.hmm
KO:K00004	BDH, butB; (R,R)-butanediol dehydrogenase / meso-butanediol dehydrogenase / diacetyl reductase [EC:1.1.1.4 1.1.1.- 1.1.1.303]		KO:K00016	LDH, ldh; L-lactate dehydrogenase [EC:1.1.1.27]		KO:K00023	phbB; acetoacetyl-CoA reductase [EC:1.1.1.36]		KO:K00001	E1.1.1.1, adh; alcohol dehydrogenase [EC:1.1.1.1]			CBM12.hmm	GH100.hmm	AA6.hmm	AA3.hmm
KO:K00005	gldA; glycerol dehydrogenase [EC:1.1.1.6]		KO:K00018	hprA; glycerate dehydrogenase [EC:1.1.1.29]		KO:K00112	glpB; glycerol-3-phosphate dehydrogenase subunit B [EC:1.1.5.3]		KO:K00002	AKR1A1, adh; alcohol dehydrogenase (NADP+) [EC:1.1.1.2]			CBM20.hmm	GH104.hmm	CBM11.hmm	AA4.hmm
KO:K00009	mtlD; mannitol-1-phosphate 5-dehydrogenase [EC:1.1.1.17]		KO:K00019	E1.1.1.30, bdh; 3-hydroxybutyrate dehydrogenase [EC:1.1.1.30]		KO:K00121	frmA, ADH5, adhC; S-(hydroxymethyl)glutathione dehydrogenase / alcohol dehydrogenase [EC:1.1.1.284 1.1.1.1]		KO:K00003	E1.1.1.3; homoserine dehydrogenase [EC:1.1.1.3]			CBM21.hmm	GH114.hmm	CBM13.hmm	AA7.hmm
KO:K00021	HMGCR; hydroxymethylglutaryl-CoA reductase (NADPH) [EC:1.1.1.34]		KO:K00020	mmsB, HIBADH; 3-hydroxyisobutyrate dehydrogenase [EC:1.1.1.31]		KO:K00153	E1.1.1.306; S-(hydroxymethyl)mycothiol dehydrogenase [EC:1.1.1.306]		KO:K00008	SORD, gutB; L-iditol 2-dehydrogenase [EC:1.1.1.14]			CBM22.hmm	GH120.hmm	CBM23.hmm	CBM10.hmm
KO:K00034	gdh; glucose 1-dehydrogenase [EC:1.1.1.47]		KO:K00027	ME2, sfcA, maeA; malate dehydrogenase (oxaloacetate-decarboxylating) [EC:1.1.1.38]		KO:K00255	ACADL; long-chain-acyl-CoA dehydrogenase [EC:1.3.8.8]		KO:K00010	iolG; myo-inositol 2-dehydrogenase / D-chiro-inositol 1-dehydrogenase [EC:1.1.1.18 1.1.1.369]			CBM29.hmm	GH13_4.hmm	CBM24.hmm	CBM14.hmm
KO:K00046	idnO; gluconate 5-dehydrogenase [EC:1.1.1.69]		KO:K00029	E1.1.1.40, maeB; malate dehydrogenase (oxaloacetate-decarboxylating)(NADP+) [EC:1.1.1.40]		KO:K00276	AOC3, AOC2, tynA; primary-amine oxidase [EC:1.4.3.21]		KO:K00012	UGDH, ugd; UDPglucose 6-dehydrogenase [EC:1.1.1.22]			CBM54.hmm	GH135.hmm	CBM2.hmm	CBM16.hmm
KO:K00050	ttuD; hydroxypyruvate reductase [EC:1.1.1.81]		KO:K00030	IDH3; isocitrate dehydrogenase (NAD+) [EC:1.1.1.41]		KO:K00317	dmd-tmd; dimethylamine/trimethylamine dehydrogenase [EC:1.5.8.1 1.5.8.2]		KO:K00013	hisD; histidinol dehydrogenase [EC:1.1.1.23]			CBM8.hmm	GH5_10.hmm	CBM32.hmm	CBM17.hmm
KO:K00064	E1.1.1.122; D-threo-aldose 1-dehydrogenase [EC:1.1.1.122]		KO:K00036	G6PD, zwf; glucose-6-phosphate 1-dehydrogenase [EC:1.1.1.49 1.1.1.363]		KO:K00367	narB; ferredoxin-nitrate reductase [EC:1.7.7.2]		KO:K00014	aroE; shikimate dehydrogenase [EC:1.1.1.25]			dockerin.hmm	GH5_25.hmm	CBM35.hmm	CBM19.hmm
KO:K00065	kduD; 2-dehydro-3-deoxy-D-gluconate 5-dehydrogenase [EC:1.1.1.127]		KO:K00057	gpsA; glycerol-3-phosphate dehydrogenase (NAD(P)+) [EC:1.1.1.94]		KO:K00449	pcaH; protocatechuate 3,4-dioxygenase, beta subunit [EC:1.13.11.3]		KO:K00015	gyaR, GOR1; glyoxylate reductase [EC:1.1.1.26]			GH102.hmm	GH91.hmm	CBM37.hmm	CBM1.hmm
KO:K00066	algD; GDP-mannose 6-dehydrogenase [EC:1.1.1.132]		KO:K00074	paaH, hbd, fadB, mmgB; 3-hydroxybutyryl-CoA dehydrogenase [EC:1.1.1.157]		KO:K00452	HAAO; 3-hydroxyanthranilate 3,4-dioxygenase [EC:1.13.11.6]		KO:K00022	HADH; 3-hydroxyacyl-CoA dehydrogenase [EC:1.1.1.35]			GH122.hmm	GT33.hmm	CBM38.hmm	CBM25.hmm
KO:K00068	srlD; sorbitol-6-phosphate 2-dehydrogenase [EC:1.1.1.140]		KO:K00075	murB; UDP-N-acetylmuramate dehydrogenase [EC:1.3.1.98]		KO:K00484	hpaC; flavin reductase (NADH) [EC:1.5.1.36]		KO:K00024	mdh; malate dehydrogenase [EC:1.1.1.37]			GH128.hmm	GT40.hmm	CBM41.hmm	CBM26.hmm
KO:K00101	lldD; L-lactate dehydrogenase (cytochrome) [EC:1.1.2.3]		KO:K00076	hdhA; 7-alpha-hydroxysteroid dehydrogenase [EC:1.1.1.159]		KO:K00486	KMO; kynurenine 3-monooxygenase [EC:1.14.13.9]		KO:K00031	IDH1, IDH2, icd; isocitrate dehydrogenase [EC:1.1.1.42]			GH12.hmm	GT84.hmm	CBM44.hmm	CBM27.hmm
KO:K00113	glpC; glycerol-3-phosphate dehydrogenase subunit C [EC:1.1.5.3]		KO:K00077	panE, apbA; 2-dehydropantoate 2-reductase [EC:1.1.1.169]		KO:K00499	CMO; choline monooxygenase [EC:1.14.15.7]		KO:K00032	E1.1.1.43; phosphogluconate 2-dehydrogenase [EC:1.1.1.43]			GH13_10.hmm	PL14_3.hmm	CBM48.hmm	CBM30.hmm
KO:K00114	exaA; alcohol dehydrogenase (cytochrome c) [EC:1.1.2.8]		KO:K00082	ribD2; 5-amino-6-(5-phosphoribosylamino)uracil reductase [EC:1.1.1.193]		KO:K00508	E1.14.19.3; linoleoyl-CoA desaturase [EC:1.14.19.3]		KO:K00033	PGD, gnd, gntZ; 6-phosphogluconate dehydrogenase [EC:1.1.1.44 1.1.1.343]			GH13_13.hmm		CBM4.hmm	CBM31.hmm
KO:K00122	FDH; formate dehydrogenase [EC:1.17.1.9]		KO:K00086	dhaT; 1,3-propanediol dehydrogenase [EC:1.1.1.202]		KO:K00518	sodN; nickel superoxide dismutase [EC:1.15.1.1]		KO:K00035	gal; D-galactose 1-dehydrogenase [EC:1.1.1.48]			GH13_16.hmm		CBM50.hmm	CBM34.hmm
KO:K00125	fdhB; formate dehydrogenase, beta subunit [EC:1.17.1.9]		KO:K00091	E1.1.1.219; dihydroflavonol-4-reductase [EC:1.1.1.219]		KO:K00523	ascD, ddhD, rfbI; CDP-4-dehydro-6-deoxyglucose reductase, E3 [EC:1.17.1.1]		KO:K00038	E1.1.1.53; 3alpha(or 20beta)-hydroxysteroid dehydrogenase [EC:1.1.1.53]			GH13_18.hmm		CBM51.hmm	CBM36.hmm
KO:K00131	gapN; glyceraldehyde-3-phosphate dehydrogenase (NADP+) [EC:1.2.1.9]		KO:K00096	araM, egsA; glycerol-1-phosphate dehydrogenase [NAD(P)+] [EC:1.1.1.261]		KO:K00557	trmA; tRNA (uracil-5-)-methyltransferase [EC:2.1.1.35]		KO:K00039	rbtD; ribitol 2-dehydrogenase [EC:1.1.1.56]			GH13_21.hmm		CBM56.hmm	CBM39.hmm
KO:K00132	E1.2.1.10; acetaldehyde dehydrogenase (acetylating) [EC:1.2.1.10]		KO:K00097	pdxA; 4-hydroxythreonine-4-phosphate dehydrogenase [EC:1.1.1.262]		KO:K00587	ICMT, STE14; protein-S-isoprenylcysteine O-methyltransferase [EC:2.1.1.100]		KO:K00040	uxuB; fructuronate reductase [EC:1.1.1.57]			GH13_26.hmm		CBM67.hmm	CBM3.hmm
KO:K00146	feaB; phenylacetaldehyde dehydrogenase [EC:1.2.1.39]		KO:K00099	dxr; 1-deoxy-D-xylulose-5-phosphate reductoisomerase [EC:1.1.1.267]		KO:K00588	E2.1.1.104; caffeoyl-CoA O-methyltransferase [EC:2.1.1.104]		KO:K00041	uxaB; tagaturonate reductase [EC:1.1.1.58]			GH13_2.hmm		CBM6.hmm	CBM40.hmm
KO:K00163	aceE; pyruvate dehydrogenase E1 component [EC:1.2.4.1]		KO:K00102	LDHD, dld; D-lactate dehydrogenase (cytochrome) [EC:1.1.2.4]		KO:K00663	aacA; aminoglycoside 6'-N-acetyltransferase [EC:2.3.1.82]		KO:K00042	garR, glxR; 2-hydroxy-3-oxopropionate reductase [EC:1.1.1.60]			GH13_36.hmm		CBM70.hmm	CBM43.hmm
KO:K00164	OGDH, sucA; 2-oxoglutarate dehydrogenase E1 component [EC:1.2.4.2]		KO:K00104	glcD; glycolate oxidase [EC:1.1.3.15]		KO:K00701	cgt; cyclomaltodextrin glucanotransferase [EC:2.4.1.19]		KO:K00045	E1.1.1.67, mtlK; mannitol 2-dehydrogenase [EC:1.1.1.67]			GH13_3.hmm		CE12.hmm	CBM45.hmm
KO:K00186	vorA; 2-oxoisovalerate ferredoxin oxidoreductase, alpha subunit [EC:1.2.7.7]		KO:K00108	betA, CHDH; choline dehydrogenase [EC:1.1.99.1]		KO:K00801	FDFT1; farnesyl-diphosphate farnesyltransferase [EC:2.5.1.21]		KO:K00048	fucO; lactaldehyde reductase [EC:1.1.1.77]			GH13_7.hmm		CE13.hmm	CBM47.hmm
KO:K00187	vorB; 2-oxoisovalerate ferredoxin oxidoreductase, beta subunit [EC:1.2.7.7]		KO:K00111	glpA, glpD; glycerol-3-phosphate dehydrogenase [EC:1.1.5.3]		KO:K00929	buk; butyrate kinase [EC:2.7.2.7]		KO:K00049	GRHPR; glyoxylate/hydroxypyruvate reductase [EC:1.1.1.79 1.1.1.81]			GH144.hmm		CE14.hmm	CBM49.hmm
KO:K00189	vorG; 2-oxoisovalerate ferredoxin oxidoreductase, gamma subunit [EC:1.2.7.7]		KO:K00117	gcd; quinoprotein glucose dehydrogenase [EC:1.1.5.2]		KO:K00984	aadA; streptomycin 3"-adenylyltransferase [EC:2.7.7.47]		KO:K00052	leuB, IMDH; 3-isopropylmalate dehydrogenase [EC:1.1.1.85]			GH145.hmm		CE1.hmm	CBM53.hmm
KO:K00192	cdhA; acetyl-CoA decarbonylase/synthase complex subunit alpha [EC:1.2.7.4]		KO:K00118	gfo; glucose-fructose oxidoreductase [EC:1.1.99.28]		KO:K01026	pct; propionate CoA-transferase [EC:2.8.3.1]		KO:K00053	ilvC; ketol-acid reductoisomerase [EC:1.1.1.86]			GH18.hmm		CE7.hmm	CBM57.hmm
KO:K00194	cdhD, acsD; acetyl-CoA decarbonylase/synthase complex subunit delta [EC:2.1.1.245]		KO:K00123	fdoG, fdhF; formate dehydrogenase major subunit [EC:1.17.1.9]		KO:K01071	MCH; medium-chain acyl-[acyl-carrier-protein] hydrolase [EC:3.1.2.21]		KO:K00054	mvaA; hydroxymethylglutaryl-CoA reductase [EC:1.1.1.88]			GH30.hmm		CE9.hmm	CBM59.hmm
KO:K00195	cdhB; acetyl-CoA decarbonylase/synthase complex subunit epsilon		KO:K00127	fdoI; formate dehydrogenase subunit gamma		KO:K01208	cd, ma, nplT; cyclomaltodextrinase / maltogenic alpha-amylase / neopullulanase [EC:3.2.1.54 3.2.1.133 3.2.1.135]		KO:K00055	E1.1.1.90; aryl-alcohol dehydrogenase [EC:1.1.1.90]			GH37.hmm		GH103.hmm	CBM5.hmm
KO:K00196	cooF; anaerobic carbon-monoxide dehydrogenase iron sulfur subunit		KO:K00128	ALDH; aldehyde dehydrogenase (NAD+) [EC:1.2.1.3]		KO:K01240	URH1; uridine nucleosidase [EC:3.2.2.3]		KO:K00058	serA, PHGDH; D-3-phosphoglycerate dehydrogenase / 2-oxoglutarate reductase [EC:1.1.1.95 1.1.1.399]			GH52.hmm		GH106.hmm	CBM61.hmm
KO:K00197	cdhE, acsC; acetyl-CoA decarbonylase/synthase complex subunit gamma [EC:2.1.1.245]		KO:K00130	betB, gbsA; betaine-aldehyde dehydrogenase [EC:1.2.1.8]		KO:K01259	pip; proline iminopeptidase [EC:3.4.11.5]		KO:K00059	fabG; 3-oxoacyl-[acyl-carrier protein] reductase [EC:1.1.1.100]			GH5_39.hmm		GH108.hmm	CBM64.hmm
KO:K00198	cooS, acsA; anaerobic carbon-monoxide dehydrogenase catalytic subunit [EC:1.2.7.4]		KO:K00134	GAPDH, gapA; glyceraldehyde 3-phosphate dehydrogenase [EC:1.2.1.12]		KO:K01304	pcp; pyroglutamyl-peptidase [EC:3.4.19.3]		KO:K00060	tdh; threonine 3-dehydrogenase [EC:1.1.1.103]			GH5_46.hmm		GH113.hmm	CBM65.hmm
KO:K00200	fwdA, fmdA; formylmethanofuran dehydrogenase subunit A [EC:1.2.7.12]		KO:K00135	gabD; succinate-semialdehyde dehydrogenase / glutarate-semialdehyde dehydrogenase [EC:1.2.1.16 1.2.1.79 1.2.1.20]		KO:K01429	ureB; urease subunit beta [EC:3.5.1.5]		KO:K00067	rfbD, rmlD; dTDP-4-dehydrorhamnose reductase [EC:1.1.1.133]			GH5_48.hmm		GH117.hmm	CBM66.hmm
KO:K00201	fwdB, fmdB; formylmethanofuran dehydrogenase subunit B [EC:1.2.7.12]		KO:K00141	xylC; benzaldehyde dehydrogenase (NAD) [EC:1.2.1.28]		KO:K01457	atzF; allophanate hydrolase [EC:3.5.1.54]		KO:K00069	HPGD; 15-hydroxyprostaglandin dehydrogenase (NAD) [EC:1.1.1.141]			GH65.hmm		GH123.hmm	CBM72.hmm
KO:K00202	fwdC, fmdC; formylmethanofuran dehydrogenase subunit C [EC:1.2.7.12]		KO:K00147	proA; glutamate-5-semialdehyde dehydrogenase [EC:1.2.1.41]		KO:K01478	arcA; arginine deiminase [EC:3.5.3.6]		KO:K00073	allD; ureidoglycolate dehydrogenase (NAD+) [EC:1.1.1.350]			GH73.hmm		GH13_11.hmm	CBM77.hmm
KO:K00203	fwdD, fmdD; formylmethanofuran dehydrogenase subunit D [EC:1.2.7.12]		KO:K00150	gap2; glyceraldehyde-3-phosphate dehydrogenase (NAD(P)) [EC:1.2.1.59]		KO:K01617	dmpH, xylI, nahK; 2-oxo-3-hexenedioate decarboxylase [EC:4.1.1.77]		KO:K00087	ygeS, xdhA; xanthine dehydrogenase molybdenum-binding subunit [EC:1.17.1.4]			GH88.hmm		GH13_20.hmm	CBM78.hmm
KO:K00214	BLVRA, bvdR; biliverdin reductase [EC:1.3.1.24]		KO:K00151	hpaE, hpcC; 5-carboxymethyl-2-hydroxymuconic-semialdehyde dehydrogenase [EC:1.2.1.60]		KO:K01666	mhpE; 4-hydroxy 2-oxovalerate aldolase [EC:4.1.3.39]		KO:K00088	IMPDH, guaB; IMP dehydrogenase [EC:1.1.1.205]			GH8.hmm		GH13_23.hmm	CBM79.hmm
KO:K00218	por; protochlorophyllide reductase [EC:1.3.1.33]		KO:K00161	PDHA, pdhA; pyruvate dehydrogenase E1 component alpha subunit [EC:1.2.4.1]		KO:K01787	RENBP; N-acylglucosamine 2-epimerase [EC:5.1.3.8]		KO:K00090	ghrB; glyoxylate/hydroxypyruvate/2-ketogluconate reductase [EC:1.1.1.79 1.1.1.81 1.1.1.215]			GH94.hmm		GH13.hmm	CBM80.hmm
KO:K00228	CPOX, hemF; coproporphyrinogen III oxidase [EC:1.3.3.3]		KO:K00162	PDHB, pdhB; pyruvate dehydrogenase E1 component beta subunit [EC:1.2.4.1]		KO:K01850	E5.4.99.5; chorismate mutase [EC:5.4.99.5]		KO:K00098	idnD; L-idonate 5-dehydrogenase [EC:1.1.1.264]			GH96.hmm		GH140.hmm	CBM9.hmm
KO:K00230	hemG; menaquinone-dependent protoporphyrinogen oxidase [EC:1.3.5.3]		KO:K00167	BCKDHB, bkdA2; 2-oxoisovalerate dehydrogenase E1 component beta subunit [EC:1.2.4.4]		KO:K01851	pchA; salicylate biosynthesis isochorismate synthase [EC:5.4.4.2]		KO:K00100	bdhAB; butanol dehydrogenase [EC:1.1.1.-]			GT3.hmm		GH22.hmm	CE10.hmm
KO:K00254	DHODH, pyrD; dihydroorotate dehydrogenase [EC:1.3.5.2]		KO:K00170	porB; pyruvate ferredoxin oxidoreductase beta subunit [EC:1.2.7.1]		KO:K02092	apcA; allophycocyanin alpha subunit		KO:K00103	GULO; L-gulonolactone oxidase [EC:1.1.3.8]			GT41.hmm		GH24.hmm	CE11.hmm
KO:K00260	gudB, rocG; glutamate dehydrogenase [EC:1.4.1.2]		KO:K00171	porD; pyruvate ferredoxin oxidoreductase delta subunit [EC:1.2.7.1]		KO:K02097	apcF; phycobilisome core component		KO:K00109	L2HGDH; 2-hydroxyglutarate dehydrogenase [EC:1.1.99.2]			GT8.hmm		GH25.hmm	CE15.hmm
KO:K00263	E1.4.1.9; leucine dehydrogenase [EC:1.4.1.9]		KO:K00172	porG; pyruvate ferredoxin oxidoreductase gamma subunit [EC:1.2.7.1]		KO:K02099	araC; AraC family transcriptional regulator, arabinose operon regulatory protein		KO:K00124	fdoH; formate dehydrogenase iron-sulfur subunit			PL12_3.hmm		GH27.hmm	CE16.hmm
KO:K00273	DAO, aao; D-amino-acid oxidase [EC:1.4.3.3]		KO:K00177	korC, oorC; 2-oxoglutarate ferredoxin oxidoreductase subunit gamma [EC:1.2.7.3]		KO:K02107	ATPVG, ahaH, atpH; V/A-type H+/Na+-transporting ATPase subunit G/H		KO:K00133	asd; aspartate-semialdehyde dehydrogenase [EC:1.2.1.11]			PL1_2.hmm		GH30_4.hmm	CE2.hmm
KO:K00274	MAO, aofH; monoamine oxidase [EC:1.4.3.4]		KO:K00179	iorA; indolepyruvate ferredoxin oxidoreductase, alpha subunit [EC:1.2.7.8]		KO:K02234	cobW; cobalamin biosynthesis protein CobW		KO:K00137	prr; aminobutyraldehyde dehydrogenase [EC:1.2.1.19]			PL14.hmm		GH43_21.hmm	CE3.hmm
KO:K00281	GLDC, gcvP; glycine dehydrogenase [EC:1.4.4.2]		KO:K00183	K00183; prokaryotic molybdopterin-containing oxidoreductase family, molybdopterin binding subunit		KO:K02300	cyoD; cytochrome o ubiquinol oxidase subunit IV		KO:K00138	aldB; aldehyde dehydrogenase [EC:1.2.1.-]			PL22_2.hmm		GH43_4.hmm	CE4.hmm
KO:K00287	DHFR, folA; dihydrofolate reductase [EC:1.5.1.3]		KO:K00184	K00184; prokaryotic molybdopterin-containing oxidoreductase family, iron-sulfur binding subunit		KO:K02487	pilL; type IV pili sensor histidine kinase and response regulator		KO:K00140	mmsA, iolA, ALDH6A1; malonate-semialdehyde dehydrogenase (acetylating) / methylmalonate-semialdehyde dehydrogenase [EC:1.2.1.18 1.2.1.27]			PL6_1.hmm		GH43_5.hmm	CE5.hmm
KO:K00299	ssuE; FMN reductase [EC:1.5.1.38]		KO:K00185	K00185; prokaryotic molybdopterin-containing oxidoreductase family, membrane subunit		KO:K02567	napA; periplasmic nitrate reductase NapA [EC:1.7.99.-]		KO:K00145	argC; N-acetyl-gamma-glutamyl-phosphate reductase [EC:1.2.1.38]			PL6.hmm		GH48.hmm	CE6.hmm
KO:K00302	soxA; sarcosine oxidase, subunit alpha [EC:1.5.3.1]		KO:K00193	cdhC; acetyl-CoA decarbonylase/synthase complex subunit beta [EC:2.3.1.-]		KO:K02586	nifD; nitrogenase molybdenum-iron protein alpha chain [EC:1.18.6.1]		KO:K00154	E1.2.1.68; coniferyl-aldehyde dehydrogenase [EC:1.2.1.68]			PL9_4.hmm		GH50.hmm	CE8.hmm
KO:K00311	ETFDH; electron-transferring-flavoprotein dehydrogenase [EC:1.5.5.1]		KO:K00205	fwdF, fmdF; 4Fe-4S ferredoxin		KO:K02588	nifH; nitrogenase iron protein NifH [EC:1.18.6.1]		KO:K00156	poxB; pyruvate dehydrogenase (quinone) [EC:1.2.5.1]					GH5_13.hmm	cohesin.hmm
KO:K00322	sthA, udhA; NAD(P) transhydrogenase [EC:1.6.1.1]		KO:K00208	fabI; enoyl-[acyl-carrier protein] reductase I [EC:1.3.1.9 1.3.1.10]		KO:K02591	nifK; nitrogenase molybdenum-iron protein beta chain [EC:1.18.6.1]		KO:K00158	E1.2.3.3, poxL; pyruvate oxidase [EC:1.2.3.3]					GH5_19.hmm	GH105.hmm
KO:K00347	nqrB; Na+-transporting NADH:ubiquinone oxidoreductase subunit B [EC:1.6.5.8]		KO:K00210	E1.3.1.12; prephenate dehydrogenase [EC:1.3.1.12]		KO:K02609	paaA; ring-1,2-phenylacetyl-CoA epoxidase subunit PaaA [EC:1.14.13.149]		KO:K00166	BCKDHA, bkdA1; 2-oxoisovalerate dehydrogenase E1 component alpha subunit [EC:1.2.4.4]					GH5_28.hmm	GH109.hmm
KO:K00350	nqrE; Na+-transporting NADH:ubiquinone oxidoreductase subunit E [EC:1.6.5.8]		KO:K00219	fadH; 2,4-dienoyl-CoA reductase (NADPH2) [EC:1.3.1.34]		KO:K02631	pecE; phycoerythrocyanin alpha-cysteine-84 phycoviolobilin lyase/isomerase subunit PecE [EC:4.4.1.31]		KO:K00169	porA; pyruvate ferredoxin oxidoreductase alpha subunit [EC:1.2.7.1]					GH55.hmm	GH10.hmm
KO:K00351	nqrF; Na+-transporting NADH:ubiquinone oxidoreductase subunit F [EC:1.6.5.8]		KO:K00226	pyrD; dihydroorotate dehydrogenase (fumarate) [EC:1.3.98.1]		KO:K02636	petC; cytochrome b6-f complex iron-sulfur subunit [EC:1.10.9.1]		KO:K00174	korA, oorA, oforA; 2-oxoglutarate/2-oxoacid ferredoxin oxidoreductase subunit alpha [EC:1.2.7.3 1.2.7.11]					GH5_7.hmm	GH110.hmm
KO:K00355	NQO1; NAD(P)H dehydrogenase (quinone) [EC:1.6.5.2]		KO:K00231	PPOX, hemY; protoporphyrinogen/coproporphyrinogen III oxidase [EC:1.3.3.4 1.3.3.15]		KO:K02640	petG; cytochrome b6-f complex subunit 5		KO:K00175	korB, oorB, oforB; 2-oxoglutarate/2-oxoacid ferredoxin oxidoreductase subunit beta [EC:1.2.7.3 1.2.7.11]					GH5.hmm	GH112.hmm
KO:K00362	nirB; nitrite reductase (NADH) large subunit [EC:1.7.1.15]		KO:K00244	frdA; fumarate reductase flavoprotein subunit [EC:1.3.5.4]		KO:K02643	petM; cytochrome b6-f complex subunit 7		KO:K00176	korD, oorD; 2-oxoglutarate ferredoxin oxidoreductase subunit delta [EC:1.2.7.3]					GH74.hmm	GH115.hmm
KO:K00389	yidH; putative membrane protein		KO:K00245	frdB; fumarate reductase iron-sulfur subunit [EC:1.3.5.4]		KO:K02692	psaD; photosystem I subunit II		KO:K00180	iorB; indolepyruvate ferredoxin oxidoreductase, beta subunit [EC:1.2.7.8]					GH77.hmm	GH116.hmm
KO:K00404	ccoN; cytochrome c oxidase cbb3-type subunit I [EC:1.9.3.1]		KO:K00249	ACADM, acd; acyl-CoA dehydrogenase [EC:1.3.8.7]		KO:K02693	psaE; photosystem I subunit IV		KO:K00188	vorD; 2-oxoisovalerate ferredoxin oxidoreductase, delta subunit [EC:1.2.7.7]					GH78.hmm	GH119.hmm
KO:K00405	ccoO; cytochrome c oxidase cbb3-type subunit II		KO:K00252	GCDH, gcdH; glutaryl-CoA dehydrogenase [EC:1.3.8.6]		KO:K02694	psaF; photosystem I subunit III		KO:K00209	fabV, ter; enoyl-[acyl-carrier protein] reductase / trans-2-enoyl-CoA reductase (NAD+) [EC:1.3.1.9 1.3.1.44]					GH92.hmm	GH121.hmm
KO:K00406	ccoP; cytochrome c oxidase cbb3-type subunit III		KO:K00256	E1.3.99.16; isoquinoline 1-oxidoreductase [EC:1.3.99.16]		KO:K02696	psaI; photosystem I subunit VIII		KO:K00215	dapB; 4-hydroxy-tetrahydrodipicolinate reductase [EC:1.17.1.8]					GH97.hmm	GH125.hmm
KO:K00426	cydB; cytochrome d ubiquinol oxidase subunit II [EC:1.10.3.14]		KO:K00259	ald; alanine dehydrogenase [EC:1.4.1.1]		KO:K02697	psaJ; photosystem I subunit IX		KO:K00216	entA; 2,3-dihydro-2,3-dihydroxybenzoate dehydrogenase [EC:1.3.1.28]					GH9.hmm	GH126.hmm
KO:K00432	gpx; glutathione peroxidase [EC:1.11.1.9]		KO:K00262	E1.4.1.4, gdhA; glutamate dehydrogenase (NADP+) [EC:1.4.1.4]		KO:K02700	psaM; photosystem I subunit XII		KO:K00220	tyrC; cyclohexadieny/prephenate dehydrogenase [EC:1.3.1.43 1.3.1.12]					GT19.hmm	GH127.hmm
KO:K00437	hydB; [NiFe] hydrogenase large subunit [EC:1.12.2.1]		KO:K00265	gltB; glutamate synthase (NADPH/NADH) large chain [EC:1.4.1.13 1.4.1.14]		KO:K02707	psbE; photosystem II cytochrome b559 subunit alpha		KO:K00221	E4.99.1.2; alkylmercury lyase [EC:4.99.1.2]					GT21.hmm	GH129.hmm
KO:K00451	HGD, hmgA; homogentisate 1,2-dioxygenase [EC:1.13.11.5]		KO:K00275	pdxH, PNPO; pyridoxamine 5'-phosphate oxidase [EC:1.4.3.5]		KO:K02708	psbF; photosystem II cytochrome b559 subunit beta		KO:K00232	E1.3.3.6, ACOX1, ACOX3; acyl-CoA oxidase [EC:1.3.3.6]					GT22.hmm	GH130.hmm
KO:K00453	TDO2, kynA; tryptophan 2,3-dioxygenase [EC:1.13.11.11]		KO:K00278	nadB; L-aspartate oxidase [EC:1.4.3.16]		KO:K02710	psbI; photosystem II PsbI protein		KO:K00239	sdhA, frdA; succinate dehydrogenase / fumarate reductase, flavoprotein subunit [EC:1.3.5.1 1.3.5.4]					GT25.hmm	GH13_14.hmm
KO:K00457	HPD, hppD; 4-hydroxyphenylpyruvate dioxygenase [EC:1.13.11.27]		KO:K00283	gcvPB; glycine dehydrogenase subunit 2 [EC:1.4.4.2]		KO:K02711	psbJ; photosystem II PsbJ protein		KO:K00240	sdhB, frdB; succinate dehydrogenase / fumarate reductase, iron-sulfur subunit [EC:1.3.5.1 1.3.5.4]					GT26.hmm	GH13_15.hmm
KO:K00463	IDO, INDO; indoleamine 2,3-dioxygenase [EC:1.13.11.52]		KO:K00284	E1.4.7.1; glutamate synthase (ferredoxin) [EC:1.4.7.1]		KO:K02712	psbK; photosystem II PsbK protein		KO:K00241	sdhC, frdC; succinate dehydrogenase / fumarate reductase, cytochrome b subunit					GT27.hmm	GH13_19.hmm
KO:K00464	diox1; all-trans-8'-apo-beta-carotenal 15,15'-oxygenase [EC:1.13.11.75]		KO:K00285	dadA; D-amino-acid dehydrogenase [EC:1.4.5.1]		KO:K02713	psbL; photosystem II PsbL protein		KO:K00242	sdhD, frdD; succinate dehydrogenase / fumarate reductase, membrane anchor subunit					GT28.hmm	GH13_31.hmm
KO:K00479	gbcA; glycine betaine catabolism A		KO:K00288	MTHFD; methylenetetrahydrofolate dehydrogenase (NADP+) / methenyltetrahydrofolate cyclohydrolase / formyltetrahydrofolate synthetase [EC:1.5.1.5 3.5.4.9 6.3.4.3]		KO:K02714	psbM; photosystem II PsbM protein		KO:K00246	frdC; fumarate reductase subunit C					GT30.hmm	GH13_32.hmm
KO:K00493	E1.14.14.1; unspecific monooxygenase [EC:1.14.14.1]		KO:K00293	LYS9; saccharopine dehydrogenase (NADP+, L-glutamate forming) [EC:1.5.1.10]		KO:K02715	psbN; PsbN protein		KO:K00248	ACADS, bcd; butyryl-CoA dehydrogenase [EC:1.3.8.1]					GT32.hmm	GH13_33.hmm
KO:K00496	alkB1_2, alkM; alkane 1-monooxygenase [EC:1.14.15.3]		KO:K00294	E1.2.1.88; 1-pyrroline-5-carboxylate dehydrogenase [EC:1.2.1.88]		KO:K02717	psbP; photosystem II oxygen-evolving enhancer protein 2		KO:K00253	IVD, ivd; isovaleryl-CoA dehydrogenase [EC:1.3.8.4]					GT44.hmm	GH13_34.hmm
KO:K00500	phhA, PAH; phenylalanine-4-hydroxylase [EC:1.14.16.1]		KO:K00297	metF, MTHFR; methylenetetrahydrofolate reductase (NADPH) [EC:1.5.1.20]		KO:K02718	psbT; photosystem II PsbT protein		KO:K00257	mbtN, fadE14; acyl-ACP dehydrogenase [EC:1.3.99.-]					GT45.hmm	GH133.hmm
KO:K00507	SCD, desC; stearoyl-CoA desaturase (Delta-9 desaturase) [EC:1.14.19.1]		KO:K00301	E1.5.3.1; sarcosine oxidase [EC:1.5.3.1]		KO:K02719	psbU; photosystem II PsbU protein		KO:K00261	GLUD1_2, gdhA; glutamate dehydrogenase (NAD(P)+) [EC:1.4.1.3]					GT51.hmm	GH13_6.hmm
KO:K00510	HMOX1; heme oxygenase 1 [EC:1.14.14.18]		KO:K00318	PRODH; proline dehydrogenase [EC:1.5.-.-]		KO:K02722	psbX; photosystem II PsbX protein		KO:K00266	gltD; glutamate synthase (NADPH/NADH) small chain [EC:1.4.1.13 1.4.1.14]					GT52.hmm	GH136.hmm
KO:K00514	ZDS, crtQ; zeta-carotene desaturase [EC:1.3.5.6]		KO:K00319	mtd; methylenetetrahydromethanopterin dehydrogenase [EC:1.5.98.1]		KO:K02723	psbY; photosystem II PsbY protein		KO:K00279	CKX; cytokinin dehydrogenase [EC:1.5.99.12]					GT55.hmm	GH137.hmm
KO:K00517	CYP81F; indol-3-yl-methylglucosinolate hydroxylase [EC:1.14.-.-]		KO:K00320	mer; 5,10-methylenetetrahydromethanopterin reductase [EC:1.5.98.2]		KO:K02724	psbZ; photosystem II PsbZ protein		KO:K00280	LOXL2_3_4; lysyl oxidase-like protein 2/3/4 [EC:1.4.3.-]					GT75.hmm	GH138.hmm
KO:K00524	nrdJ; ribonucleotide reductase, class II [EC:1.17.4.1]		KO:K00324	pntA; NAD(P) transhydrogenase subunit alpha [EC:1.6.1.2]		KO:K02784	PTS-HPR.PTSH, ptsH; phosphocarrier protein HPr		KO:K00282	gcvPA; glycine dehydrogenase subunit 1 [EC:1.4.4.2]					GT76.hmm	GH13_9.hmm
KO:K00527	rtpR; ribonucleoside-triphosphate reductase (thioredoxin) [EC:1.17.4.2]		KO:K00325	pntB; NAD(P) transhydrogenase subunit beta [EC:1.6.1.2]		KO:K03188	ureF; urease accessory protein		KO:K00286	proC; pyrroline-5-carboxylate reductase [EC:1.5.1.2]					GT89.hmm	GH139.hmm
KO:K00529	hcaD; 3-phenylpropionate/trans-cinnamate dioxygenase ferredoxin reductase component [EC:1.18.1.3]		KO:K00331	nuoB; NADH-quinone oxidoreductase subunit B [EC:1.6.5.3]		KO:K03189	ureG; urease accessory protein		KO:K00290	LYS1; saccharopine dehydrogenase (NAD+, L-lysine forming) [EC:1.5.1.7]					GT94.hmm	GH141.hmm
KO:K00591	COQ3; polyprenyldihydroxybenzoate methyltransferase / 3-demethylubiquinol 3-O-methyltransferase [EC:2.1.1.114 2.1.1.64]		KO:K00334	nuoE; NADH-quinone oxidoreductase subunit E [EC:1.6.5.3]		KO:K03190	ureD, ureH; urease accessory protein		KO:K00292	NA					GT99.hmm	GH142.hmm
KO:K00598	tam; trans-aconitate 2-methyltransferase [EC:2.1.1.144]		KO:K00335	nuoF; NADH-quinone oxidoreductase subunit F [EC:1.6.5.3]		KO:K03297	emrE, qac, mmr, smr; small multidrug resistance pump		KO:K00303	soxB; sarcosine oxidase, subunit beta [EC:1.5.3.1]					GT9.hmm	GH143.hmm
KO:K00625	E2.3.1.8, pta; phosphate acetyltransferase [EC:2.3.1.8]		KO:K00336	nuoG; NADH-quinone oxidoreductase subunit G [EC:1.6.5.3]		KO:K03435	fruR1, fruR; LacI family transcriptional regulator, fructose operon transcriptional repressor		KO:K00304	soxD; sarcosine oxidase, subunit delta [EC:1.5.3.1]					PL10_3.hmm	GH15.hmm
KO:K00634	ptb; phosphate butyryltransferase [EC:2.3.1.19]		KO:K00338	nuoI; NADH-quinone oxidoreductase subunit I [EC:1.6.5.3]		KO:K03548	perM; putative permease		KO:K00306	PIPOX; sarcosine oxidase / L-pipecolate oxidase [EC:1.5.3.1 1.5.3.7]					PL11.hmm	GH16.hmm
KO:K00641	metX; homoserine O-acetyltransferase [EC:2.3.1.31]		KO:K00348	nqrC; Na+-transporting NADH:ubiquinone oxidoreductase subunit C [EC:1.6.5.8]		KO:K03606	wcaJ; putative colanic acid biosysnthesis UDP-glucose lipid carrier transferase		KO:K00313	fixC; electron transfer flavoprotein-quinone oxidoreductase [EC:1.5.5.-]					PL15.hmm	GH17.hmm
KO:K00656	E2.3.1.54, pflD; formate C-acetyltransferase [EC:2.3.1.54]		KO:K00349	nqrD; Na+-transporting NADH:ubiquinone oxidoreductase subunit D [EC:1.6.5.8]		KO:K03620	hyaC; Ni/Fe-hydrogenase 1 B-type cytochrome subunit		KO:K00315	DMGDH; dimethylglycine dehydrogenase [EC:1.5.8.4]					PL17.hmm	GH19.hmm
KO:K00672	ftr; formylmethanofuran--tetrahydromethanopterin N-formyltransferase [EC:2.3.1.101]		KO:K00372	nasA; assimilatory nitrate reductase catalytic subunit [EC:1.7.99.-]		KO:K03689	petN; cytochrome b6-f complex subunit 8		KO:K00330	nuoA; NADH-quinone oxidoreductase subunit A [EC:1.6.5.3]					PL9_2.hmm	GH1.hmm
KO:K00674	dapD; 2,3,4,5-tetrahydropyridine-2,6-dicarboxylate N-succinyltransferase [EC:2.3.1.117]		KO:K00373	narJ, narW; nitrate reductase molybdenum cofactor assembly chaperone NarJ/NarW		KO:K03821	phbC, phaC; polyhydroxyalkanoate synthase [EC:2.3.1.-]		KO:K00332	nuoC; NADH-quinone oxidoreductase subunit C [EC:1.6.5.3]					SLH.hmm	GH20.hmm
KO:K00683	QPCT; glutaminyl-peptide cyclotransferase [EC:2.3.2.5]		KO:K00374	narI, narV; nitrate reductase gamma subunit [EC:1.7.5.1 1.7.99.-]		KO:K03828	yjgM; putative acetyltransferase [EC:2.3.1.-]		KO:K00333	nuoD; NADH-quinone oxidoreductase subunit D [EC:1.6.5.3]						GH23.hmm
KO:K00684	aat; leucyl/phenylalanyl-tRNA---protein transferase [EC:2.3.2.6]		KO:K00375	K00375; GntR family transcriptional regulator / MocR family aminotransferase		KO:K03862	vanA; vanillate monooxygenase [EC:1.14.13.82]		KO:K00337	nuoH; NADH-quinone oxidoreductase subunit H [EC:1.6.5.3]						GH26.hmm
KO:K00690	E2.4.1.7; sucrose phosphorylase [EC:2.4.1.7]		KO:K00376	nosZ; nitrous-oxide reductase [EC:1.7.2.4]		KO:K04036	bchJ; divinyl protochlorophyllide a 8-vinyl-reductase [EC:1.-.-.-]		KO:K00339	nuoJ; NADH-quinone oxidoreductase subunit J [EC:1.6.5.3]						GH28.hmm
KO:K00697	otsA; trehalose 6-phosphate synthase [EC:2.4.1.15]		KO:K00381	cysI; sulfite reductase (NADPH) hemoprotein beta-component [EC:1.8.1.2]		KO:K04071	NA		KO:K00340	nuoK; NADH-quinone oxidoreductase subunit K [EC:1.6.5.3]						GH29.hmm
KO:K00702	E2.4.1.20; cellobiose phosphorylase [EC:2.4.1.20]		KO:K00412	CYTB, petB; ubiquinol-cytochrome c reductase cytochrome b subunit		KO:K04073	mhpF; acetaldehyde dehydrogenase [EC:1.2.1.10]		KO:K00341	nuoL; NADH-quinone oxidoreductase subunit L [EC:1.6.5.3]						GH2.hmm
KO:K00720	UGCG; ceramide glucosyltransferase [EC:2.4.1.80]		KO:K00425	cydA; cytochrome d ubiquinol oxidase subunit I [EC:1.10.3.14]		KO:K04112	bcrC, badD; benzoyl-CoA reductase subunit C [EC:1.3.7.8]		KO:K00342	nuoM; NADH-quinone oxidoreductase subunit M [EC:1.6.5.3]						GH30_2.hmm
KO:K00758	deoA, TYMP; thymidine phosphorylase [EC:2.4.2.4]		KO:K00428	E1.11.1.5; cytochrome c peroxidase [EC:1.11.1.5]		KO:K04113	bcrB, badE; benzoyl-CoA reductase subunit B [EC:1.3.7.8]		KO:K00343	nuoN; NADH-quinone oxidoreductase subunit N [EC:1.6.5.3]						GH31.hmm
KO:K00783	rlmH; 23S rRNA (pseudouridine1915-N3)-methyltransferase [EC:2.1.1.177]		KO:K00441	frhB; coenzyme F420 hydrogenase subunit beta [EC:1.12.98.1]		KO:K04343	strB; streptomycin 6-kinase [EC:2.7.1.72]		KO:K00344	qor, CRYZ; NADPH2:quinone reductase [EC:1.6.5.5]						GH32.hmm
KO:K00799	GST, gst; glutathione S-transferase [EC:2.5.1.18]		KO:K00442	frhD; coenzyme F420 hydrogenase subunit delta		KO:K04748	norQ; nitric oxide reductase NorQ protein		KO:K00346	nqrA; Na+-transporting NADH:ubiquinone oxidoreductase subunit A [EC:1.6.5.8]						GH33.hmm
KO:K00804	GGPS1; geranylgeranyl diphosphate synthase, type III [EC:2.5.1.1 2.5.1.10 2.5.1.29]		KO:K00446	dmpB, xylE; catechol 2,3-dioxygenase [EC:1.13.11.2]		KO:K05382	cpeS; phycoerythrin-associated linker protein		KO:K00354	E1.6.99.1; NADPH2 dehydrogenase [EC:1.6.99.1]						GH35.hmm
KO:K00805	hepST; heptaprenyl diphosphate synthase [EC:2.5.1.30]		KO:K00450	E1.13.11.4; gentisate 1,2-dioxygenase [EC:1.13.11.4]		KO:K05579	ndhH; NAD(P)H-quinone oxidoreductase subunit H [EC:1.6.5.3]		KO:K00356	E1.6.99.3; NADH dehydrogenase [EC:1.6.99.3]						GH36.hmm
KO:K00831	serC, PSAT1; phosphoserine aminotransferase [EC:2.6.1.52]		KO:K00459	ncd2, npd; nitronate monooxygenase [EC:1.13.12.16]		KO:K05581	ndhJ; NAD(P)H-quinone oxidoreductase subunit J [EC:1.6.5.3]		KO:K00363	nirD; nitrite reductase (NADH) small subunit [EC:1.7.1.15]						GH38.hmm
KO:K00835	avtA; valine--pyruvate aminotransferase [EC:2.6.1.66]		KO:K00477	PHYH; phytanoyl-CoA hydroxylase [EC:1.14.11.18]		KO:K05582	ndhK; NAD(P)H-quinone oxidoreductase subunit K [EC:1.6.5.3]		KO:K00364	E1.7.1.7, guaC; GMP reductase [EC:1.7.1.7]						GH39.hmm
KO:K00836	ectB, dat; diaminobutyrate-2-oxoglutarate transaminase [EC:2.6.1.76]		KO:K00481	pobA; p-hydroxybenzoate 3-monooxygenase [EC:1.14.13.2]		KO:K05583	ndhL; NAD(P)H-quinone oxidoreductase subunit L [EC:1.6.5.3]		KO:K00366	nirA; ferredoxin-nitrite reductase [EC:1.7.7.1]						GH3.hmm
KO:K00855	PRK, prkB; phosphoribulokinase [EC:2.7.1.19]		KO:K00520	merA; mercuric reductase [EC:1.16.1.1]		KO:K05776	modF; molybdate transport system ATP-binding protein		KO:K00368	nirK; nitrite reductase (NO-forming) [EC:1.7.2.1]						GH42.hmm
KO:K00856	E2.7.1.20, ADK; adenosine kinase [EC:2.7.1.20]		KO:K00528	fpr; ferredoxin/flavodoxin---NADP+ reductase [EC:1.18.1.2 1.19.1.1]		KO:K05816	ugpC; sn-glycerol 3-phosphate transport system ATP-binding protein [EC:3.6.3.20]		KO:K00370	narG, narZ, nxrA; nitrate reductase / nitrite oxidoreductase, alpha subunit [EC:1.7.5.1 1.7.99.-]						GH43_10.hmm
KO:K00857	tdk, TK; thymidine kinase [EC:2.7.1.21]		KO:K00533	E1.12.7.2L; ferredoxin hydrogenase large subunit [EC:1.12.7.2]		KO:K05841	E2.4.1.173; sterol 3beta-glucosyltransferase [EC:2.4.1.173]		KO:K00371	narH, narY, nxrB; nitrate reductase / nitrite oxidoreductase, beta subunit [EC:1.7.5.1 1.7.99.-]						GH43_11.hmm
KO:K00863	DAK, TKFC; triose/dihydroxyacetone kinase / FAD-AMP lyase (cyclizing) [EC:2.7.1.28 2.7.1.29 4.6.1.15]		KO:K00547	mmuM, BHMT2; homocysteine S-methyltransferase [EC:2.1.1.10]		KO:K05916	hmp, YHB1; nitric oxide dioxygenase [EC:1.14.12.17]		KO:K00380	cysJ; sulfite reductase (NADPH) flavoprotein alpha-component [EC:1.8.1.2]						GH43_12.hmm
KO:K00870	E2.7.1.37; protein kinase [EC:2.7.1.37]		KO:K00548	metH, MTR; 5-methyltetrahydrofolate--homocysteine methyltransferase [EC:2.1.1.13]		KO:K06075	slyA; MarR family transcriptional regulator, transcriptional regulator for hemolysin		KO:K00382	DLD, lpd, pdhD; dihydrolipoamide dehydrogenase [EC:1.8.1.4]						GH43_16.hmm
KO:K00875	E2.7.1.47; D-ribulokinase [EC:2.7.1.47]		KO:K00549	metE; 5-methyltetrahydropteroyltriglutamate--homocysteine methyltransferase [EC:2.1.1.14]		KO:K06076	fadL; long-chain fatty acid transport protein		KO:K00383	GSR, gor; glutathione reductase (NADPH) [EC:1.8.1.7]						GH43_18.hmm
KO:K00876	udk, UCK; uridine kinase [EC:2.7.1.48]		KO:K00554	trmD; tRNA (guanine37-N1)-methyltransferase [EC:2.1.1.228]		KO:K06160	pvdE; putative pyoverdin transport system ATP-binding/permease protein		KO:K00384	trxB, TRR; thioredoxin reductase (NADPH) [EC:1.8.1.9]						GH43_1.hmm
KO:K00884	NAGK, nagK; N-acetylglucosamine kinase [EC:2.7.1.59]		KO:K00555	TRMT1, trm1; tRNA (guanine26-N2/guanine27-N2)-dimethyltransferase [EC:2.1.1.215 2.1.1.216]		KO:K06195	apaG; ApaG protein		KO:K00387	SUOX; sulfite oxidase [EC:1.8.3.1]						GH43_2.hmm
KO:K00899	mtnK; 5-methylthioribose kinase [EC:2.7.1.100]		KO:K00556	trmH; tRNA (guanosine-2'-O-)-methyltransferase [EC:2.1.1.34]		KO:K06203	cysZ; CysZ protein		KO:K00390	cysH; phosphoadenosine phosphosulfate reductase [EC:1.8.4.8 1.8.4.10]						GH43_30.hmm
KO:K00924	E2.7.1.-; kinase [EC:2.7.1.-]		KO:K00558	DNMT1, dcm; DNA (cytosine-5)-methyltransferase 1 [EC:2.1.1.37]		KO:K06306	yaaH; spore germination protein		KO:K00392	sir; sulfite reductase (ferredoxin) [EC:1.8.7.1]						GH43_31.hmm
KO:K00925	ackA; acetate kinase [EC:2.7.2.1]		KO:K00566	mnmA, trmU; tRNA-uridine 2-sulfurtransferase [EC:2.8.1.13]		KO:K06374	spmB; spore maturation protein B		KO:K00394	aprA; adenylylsulfate reductase, subunit A [EC:1.8.99.2]						GH43.hmm
KO:K00937	ppk; polyphosphate kinase [EC:2.7.4.1]		KO:K00567	ogt, MGMT; methylated-DNA-[protein]-cysteine S-methyltransferase [EC:2.1.1.63]		KO:K06518	cidA; holin-like protein		KO:K00395	aprB; adenylylsulfate reductase, subunit B [EC:1.8.99.2]						GH44.hmm
KO:K00980	tagD; glycerol-3-phosphate cytidylyltransferase [EC:2.7.7.39]		KO:K00568	ubiG; 2-polyprenyl-6-hydroxyphenyl methylase / 3-demethylubiquinone-9 3-methyltransferase [EC:2.1.1.222 2.1.1.64]		KO:K06595	hemAT; heam-based aerotactic trancducer		KO:K00399	mcrA; methyl-coenzyme M reductase alpha subunit [EC:2.8.4.1]						GH46.hmm
KO:K00983	neuA; N-acylneuraminate cytidylyltransferase [EC:2.7.7.43]		KO:K00573	E2.1.1.77, pcm; protein-L-isoaspartate(D-aspartate) O-methyltransferase [EC:2.1.1.77]		KO:K07156	copC, pcoC; copper resistance protein C		KO:K00400	K00400; methyl coenzyme M reductase system, component A2						GH4.hmm
KO:K00986	E2.7.7.49; RNA-directed DNA polymerase [EC:2.7.7.49]		KO:K00574	cfa; cyclopropane-fatty-acyl-phospholipid synthase [EC:2.1.1.79]		KO:K07173	luxS; S-ribosylhomocysteine lyase [EC:4.4.1.21]		KO:K00401	mcrB; methyl-coenzyme M reductase beta subunit [EC:2.8.4.1]						GH5_1.hmm
KO:K01028	E2.8.3.5A, scoA; 3-oxoacid CoA-transferase subunit A [EC:2.8.3.5]		KO:K00575	cheR; chemotaxis protein methyltransferase CheR [EC:2.1.1.80]		KO:K07242	K07242; putative multicomponent Na+:H+ antiporter subunit B		KO:K00402	mcrG; methyl-coenzyme M reductase gamma subunit [EC:2.8.4.1]						GH51.hmm
KO:K01046	lip, TGL2; triacylglycerol lipase [EC:3.1.1.3]		KO:K00577	mtrA; tetrahydromethanopterin S-methyltransferase subunit A [EC:2.1.1.86]		KO:K07281	ipct; 1L-myo-inositol 1-phosphate cytidylyltransferase [EC:2.7.7.74]		KO:K00407	ccoQ; cytochrome c oxidase cbb3-type subunit IV						GH5_22.hmm
KO:K01051	E3.1.1.11; pectinesterase [EC:3.1.1.11]		KO:K00584	mtrH; tetrahydromethanopterin S-methyltransferase subunit H [EC:2.1.1.86]		KO:K07336	K07336; PKHD-type hydroxylase [EC:1.14.11.-]		KO:K00410	fbcH; ubiquinol-cytochrome c reductase cytochrome b/c1 subunit						GH5_26.hmm
KO:K01053	E3.1.1.17, gnl, RGN; gluconolactonase [EC:3.1.1.17]		KO:K00586	DPH5; diphthine methyl ester synthase [EC:2.1.1.314]		KO:K07395	K07395; putative proteasome-type protease		KO:K00411	UQCRFS1, RIP1, petA; ubiquinol-cytochrome c reductase iron-sulfur subunit [EC:1.10.2.2]						GH5_29.hmm
KO:K01060	cah; cephalosporin-C deacetylase [EC:3.1.1.41]		KO:K00595	cobL; precorrin-6Y C5,15-methyltransferase (decarboxylating) [EC:2.1.1.132]		KO:K07451	mcrA; 5-methylcytosine-specific restriction enzyme A [EC:3.1.21.-]		KO:K00413	CYC1, CYT1, petC; ubiquinol-cytochrome c reductase cytochrome c1 subunit						GH5_2.hmm
KO:K01066	aes; acetyl esterase [EC:3.1.1.-]		KO:K00603	fctD; glutamate formiminotransferase [EC:2.1.2.5]		KO:K07500	K07500; DNA endonuclease		KO:K00433	cpo; non-heme chloroperoxidase [EC:1.11.1.10]						GH5_34.hmm
KO:K01077	E3.1.3.1, phoA, phoB; alkaline phosphatase [EC:3.1.3.1]		KO:K00604	MTFMT, fmt; methionyl-tRNA formyltransferase [EC:2.1.2.9]		KO:K07536	badI; 2-ketocyclohexanecarboxyl-CoA hydrolase [EC:3.1.2.-]		KO:K00435	hemQ; Fe-coproporphyrin III decarboxylase [EC:1.11.1.-]						GH5_36.hmm
KO:K01078	PHO; acid phosphatase [EC:3.1.3.2]		KO:K00610	pyrI; aspartate carbamoyltransferase regulatory subunit		KO:K07537	dch; cyclohexa-1,5-dienecarbonyl-CoA hydratase [EC:4.2.1.100]		KO:K00436	hoxH; NAD-reducing hydrogenase large subunit [EC:1.12.1.2]						GH5_37.hmm
KO:K01081	E3.1.3.5; 5'-nucleotidase [EC:3.1.3.5]		KO:K00616	E2.2.1.2, talA, talB; transaldolase [EC:2.2.1.2]		KO:K07546	bbsH; E-phenylitaconyl-CoA hydratase [EC:4.2.1.-]		KO:K00448	pcaG; protocatechuate 3,4-dioxygenase, alpha subunit [EC:1.13.11.3]						GH53.hmm
KO:K01082	cysQ, MET22, BPNT1; 3'(2'), 5'-bisphosphate nucleotidase [EC:3.1.3.7]		KO:K00619	argA; amino-acid N-acetyltransferase [EC:2.3.1.1]		KO:K07584	ysxB; uncharacterized protein		KO:K00454	LOX2S; lipoxygenase [EC:1.13.11.12]						GH5_41.hmm
KO:K01083	E3.1.3.8; 3-phytase [EC:3.1.3.8]		KO:K00620	argJ; glutamate N-acetyltransferase / amino-acid N-acetyltransferase [EC:2.3.1.35 2.3.1.1]		KO:K07748	E1.1.1.170, NSDHL, ERG26; sterol-4alpha-carboxylate 3-dehydrogenase (decarboxylating) [EC:1.1.1.170]		KO:K00455	hpaD, hpcB; 3,4-dihydroxyphenylacetate 2,3-dioxygenase [EC:1.13.11.15]						GH5_42.hmm
KO:K01119	cpdB; 2',3'-cyclic-nucleotide 2'-phosphodiesterase / 3'-nucleotidase [EC:3.1.4.16 3.1.3.6]		KO:K00631	plsB; glycerol-3-phosphate O-acyltransferase [EC:2.3.1.15]		KO:K07790	pagO; putative membrane protein PagO		KO:K00456	CDO1; cysteine dioxygenase [EC:1.13.11.20]						GH5_4.hmm
KO:K01130	E3.1.6.1, aslA; arylsulfatase [EC:3.1.6.1]		KO:K00632	fadA, fadI; acetyl-CoA acyltransferase [EC:2.3.1.16]		KO:K07999	MMP20; matrix metalloproteinase-20 (enamelysin) [EC:3.4.24.-]		KO:K00467	E1.13.12.4; lactate 2-monooxygenase [EC:1.13.12.4]						GH57.hmm
KO:K01134	ARSA; arylsulfatase A [EC:3.1.6.8]		KO:K00639	kbl, GCAT; glycine C-acetyltransferase [EC:2.3.1.29]		KO:K08162	mdtH; MFS transporter, DHA1 family, multidrug resistance protein		KO:K00472	P4HA; prolyl 4-hydroxylase [EC:1.14.11.2]						GH5_8.hmm
KO:K01142	E3.1.11.2, xthA; exodeoxyribonuclease III [EC:3.1.11.2]		KO:K00640	cysE; serine O-acetyltransferase [EC:2.3.1.30]		KO:K08172	shiA; MFS transporter, MHS family, shikimate and dehydroshikimate transport protein		KO:K00480	E1.14.13.1; salicylate hydroxylase [EC:1.14.13.1]						GH59.hmm
KO:K01147	rnb; exoribonuclease II [EC:3.1.13.1]		KO:K00645	fabD; [acyl-carrier-protein] S-malonyltransferase [EC:2.3.1.39]		KO:K08349	fdnH; formate dehydrogenase-N, beta subunit		KO:K00483	hpaB; 4-hydroxyphenylacetate 3-monooxygenase [EC:1.14.14.9]						GH62.hmm
KO:K01156	res; type III restriction enzyme [EC:3.1.21.5]		KO:K00648	fabH; 3-oxoacyl-[acyl-carrier-protein] synthase III [EC:2.3.1.180]		KO:K08364	merP; periplasmic mercuric ion binding protein		KO:K00525	E1.17.4.1A, nrdA, nrdE; ribonucleoside-diphosphate reductase alpha chain [EC:1.17.4.1]						GH63.hmm
KO:K01173	ENDOG; endonuclease G, mitochondrial		KO:K00652	bioF; 8-amino-7-oxononanoate synthase [EC:2.3.1.47]		KO:K08479	sasA; two-component system, OmpR family, clock-associated histidine kinase SasA [EC:2.7.13.3]		KO:K00526	E1.17.4.1B, nrdB, nrdF; ribonucleoside-diphosphate reductase beta chain [EC:1.17.4.1]						GH67.hmm
KO:K01176	AMY, amyA, malS; alpha-amylase [EC:3.2.1.1]		KO:K00655	plsC; 1-acyl-sn-glycerol-3-phosphate acyltransferase [EC:2.3.1.51]		KO:K08637	CPA4; carboxypeptidase A4 [EC:3.4.17.-]		KO:K00534	E1.12.7.2S; ferredoxin hydrogenase small subunit [EC:1.12.7.2]						GH6.hmm
KO:K01183	E3.2.1.14; chitinase [EC:3.2.1.14]		KO:K00657	speG, SAT; diamine N-acetyltransferase [EC:2.3.1.57]		KO:K08818	CDC2L; cell division cycle 2-like [EC:2.7.11.22]		KO:K00537	ARSC1, arsC; arsenate reductase [EC:1.20.4.1]						GH76.hmm
KO:K01194	TREH, treA, treF; alpha,alpha-trehalase [EC:3.2.1.28]		KO:K00658	DLST, sucB; 2-oxoglutarate dehydrogenase E2 component (dihydrolipoamide succinyltransferase) [EC:2.3.1.61]		KO:K08903	psb28; photosystem II 13kDa protein		KO:K00540	NA						GH79.hmm
KO:K01222	E3.2.1.86A, celF; 6-phospho-beta-glucosidase [EC:3.2.1.86]		KO:K00677	lpxA; UDP-N-acetylglucosamine acyltransferase [EC:2.3.1.129]		KO:K08906	petJ; cytochrome c6		KO:K00543	ASMT; acetylserotonin N-methyltransferase [EC:2.1.1.4]						GH81.hmm
KO:K01234	NA		KO:K00680	ytmI; uncharacterized N-acetyltransferase [EC:2.3.1.-]		KO:K08927	pufB; light-harvesting complex 1 beta chain		KO:K00544	BHMT; betaine-homocysteine S-methyltransferase [EC:2.1.1.5]						GH82.hmm
KO:K01236	treZ, glgZ; maltooligosyltrehalose trehalohydrolase [EC:3.2.1.141]		KO:K00685	ATE1; arginyl-tRNA---protein transferase [EC:2.3.2.8]		KO:K08952	csmI; chlorosome envelope protein I		KO:K00559	E2.1.1.41, SMT1, ERG6; sterol 24-C-methyltransferase [EC:2.1.1.41]						GH84.hmm
KO:K01243	mtnN, mtn, pfs; adenosylhomocysteine nucleosidase [EC:3.2.2.9]		KO:K00688	PYG, glgP; glycogen phosphorylase [EC:2.4.1.1]		KO:K09709	meh; 3-methylfumaryl-CoA hydratase [EC:4.2.1.153]		KO:K00560	thyA, TYMS; thymidylate synthase [EC:2.1.1.45]						GH85.hmm
KO:K01266	dmpA, dap; D-aminopeptidase [EC:3.4.11.19]		KO:K00693	GYS; glycogen synthase [EC:2.4.1.11]		KO:K09777	K09777; uncharacterized protein		KO:K00564	rsmC; 16S rRNA (guanine1207-N2)-methyltransferase [EC:2.1.1.172]						GH87.hmm
KO:K01270	pepD; dipeptidase D [EC:3.4.13.-]		KO:K00694	bcsA; cellulose synthase (UDP-forming) [EC:2.4.1.12]		KO:K09833	HPT, HGGT, ubiA; homogentisate phytyltransferase / homogentisate geranylgeranyltransferase [EC:2.5.1.115 2.5.1.116]		KO:K00569	TPMT, tpmT; thiopurine S-methyltransferase [EC:2.1.1.67]						GH93.hmm
KO:K01278	DPP4, CD26; dipeptidyl-peptidase 4 [EC:3.4.14.5]		KO:K00696	E2.4.1.14; sucrose-phosphate synthase [EC:2.4.1.14]		KO:K09834	VTE1, SXD1; tocopherol cyclase [EC:5.5.1.24]		KO:K00570	pmtA; phosphatidylethanolamine/phosphatidyl-N-methylethanolamine N-methyltransferase [EC:2.1.1.17 2.1.1.71]						GH95.hmm
KO:K01286	E3.4.16.4; D-alanyl-D-alanine carboxypeptidase [EC:3.4.16.4]		KO:K00705	malQ; 4-alpha-glucanotransferase [EC:2.4.1.25]		KO:K09879	crtU; isorenieratene synthase		KO:K00571	E2.1.1.72; site-specific DNA-methyltransferase (adenine-specific) [EC:2.1.1.72]						GH98.hmm
KO:K01298	CPA2; carboxypeptidase A2 [EC:3.4.17.15]		KO:K00729	ALG5; dolichyl-phosphate beta-glucosyltransferase [EC:2.4.1.117]		KO:K09914	K09914; putative lipoprotein		KO:K00578	mtrB; tetrahydromethanopterin S-methyltransferase subunit B [EC:2.1.1.86]						GH99.hmm
KO:K01301	NAALAD; N-acetylated-alpha-linked acidic dipeptidase [EC:3.4.17.21]		KO:K00743	GGTA1; N-acetyllactosaminide 3-alpha-galactosyltransferase [EC:2.4.1.87]		KO:K09927	K09927; uncharacterized protein		KO:K00579	mtrC; tetrahydromethanopterin S-methyltransferase subunit C [EC:2.1.1.86]						GT101.hmm
KO:K01342	aprE; subtilisin [EC:3.4.21.62]		KO:K00748	lpxB; lipid-A-disaccharide synthase [EC:2.4.1.182]		KO:K09935	K09935; uncharacterized protein		KO:K00580	mtrD; tetrahydromethanopterin S-methyltransferase subunit D [EC:2.1.1.86]						GT102.hmm
KO:K01354	ptrB; oligopeptidase B [EC:3.4.21.83]		KO:K00752	hasA; hyaluronan synthase [EC:2.4.1.212]		KO:K09936	TC.BAT2; bacterial/archaeal transporter family-2 protein		KO:K00581	mtrE; tetrahydromethanopterin S-methyltransferase subunit E [EC:2.1.1.86]						GT103.hmm
KO:K01356	lexA; repressor LexA [EC:3.4.21.88]		KO:K00756	pdp; pyrimidine-nucleoside phosphorylase [EC:2.4.2.2]		KO:K09994	phnO; aminoalkylphosphonate N-acetyltransferase [EC:2.3.1.-]		KO:K00583	mtrG; tetrahydromethanopterin S-methyltransferase subunit G [EC:2.1.1.86]						GT104.hmm
KO:K01406	prtC; serralysin [EC:3.4.24.40]		KO:K00757	udp, UPP; uridine phosphorylase [EC:2.4.2.3]		KO:K10026	queE; 7-carboxy-7-deazaguanine synthase [EC:4.3.99.3]		KO:K00590	E2.1.1.113; site-specific DNA-methyltransferase (cytosine-N4-specific) [EC:2.1.1.113]						GT11.hmm
KO:K01424	E3.5.1.1, ansA, ansB; L-asparaginase [EC:3.5.1.1]		KO:K00760	hprT, hpt, HPRT1; hypoxanthine phosphoribosyltransferase [EC:2.4.2.8]		KO:K10046	GME; GDP-D-mannose 3', 5'-epimerase [EC:5.1.3.18 5.1.3.-]		KO:K00596	E4.1.1.64; 2,2-dialkylglycine decarboxylase (pyruvate) [EC:4.1.1.64]						GT12.hmm
KO:K01428	ureC; urease subunit alpha [EC:3.5.1.5]		KO:K00761	upp, UPRT; uracil phosphoribosyltransferase [EC:2.4.2.9]		KO:K10216	dmpD, xylF; 2-hydroxymuconate-semialdehyde hydrolase [EC:3.7.1.9]		KO:K00600	glyA, SHMT; glycine hydroxymethyltransferase [EC:2.1.2.1]						GT13.hmm
KO:K01430	ureA; urease subunit gamma [EC:3.5.1.5]		KO:K00767	nadC, QPRT; nicotinate-nucleotide pyrophosphorylase (carboxylating) [EC:2.4.2.19]		KO:K10548	ABC.GGU.A, gguA; putative multiple sugar transport system ATP-binding protein [EC:3.6.3.17]		KO:K00601	E2.1.2.2; phosphoribosylglycinamide formyltransferase [EC:2.1.2.2]						GT14.hmm
KO:K01436	K01436; amidohydrolase [EC:3.5.1.-]		KO:K00768	E2.4.2.21, cobU, cobT; nicotinate-nucleotide--dimethylbenzimidazole phosphoribosyltransferase [EC:2.4.2.21]		KO:K10549	alsB; D-allose transport system substrate-binding protein		KO:K00602	purH; phosphoribosylaminoimidazolecarboxamide formyltransferase / IMP cyclohydrolase [EC:2.1.2.3 3.5.4.10]						GT17.hmm
KO:K01444	AGA, aspG; N4-(beta-N-acetylglucosaminyl)-L-asparaginase [EC:3.5.1.26]		KO:K00773	tgt, QTRT1; queuine tRNA-ribosyltransferase [EC:2.4.2.29]		KO:K10622	cmtD, dhbB; HCOMODA/2-hydroxy-3-carboxy-muconic semialdehyde decarboxylase [EC:4.1.1.-]		KO:K00605	gcvT, AMT; aminomethyltransferase [EC:2.1.2.10]						GT1.hmm
KO:K01451	hipO; hippurate hydrolase [EC:3.5.1.32]		KO:K00782	lldG; L-lactate dehydrogenase complex protein LldG		KO:K10770	ALKBH8; alkylated DNA repair protein alkB homolog 8 [EC:1.14.11.- 2.1.1.229]		KO:K00606	panB; 3-methyl-2-oxobutanoate hydroxymethyltransferase [EC:2.1.2.11]						GT20.hmm
KO:K01452	E3.5.1.41; chitin deacetylase [EC:3.5.1.41]		KO:K00784	rnz; ribonuclease Z [EC:3.1.26.11]		KO:K10856	acxC; acetone carboxylase, gamma subunit [EC:6.4.1.6]		KO:K00608	pyrBI; aspartate carbamoyltransferase [EC:2.1.3.2]						GT2_Cellulose_synt.hmm
KO:K01466	allB; allantoinase [EC:3.5.2.5]		KO:K00788	thiE; thiamine-phosphate pyrophosphorylase [EC:2.5.1.3]		KO:K10917	aphA; PadR family transcriptional regulator, regulatory protein AphA		KO:K00609	pyrB, PYR2; aspartate carbamoyltransferase catalytic subunit [EC:2.1.3.2]						GT2.hmm
KO:K01467	ampC; beta-lactamase class C [EC:3.5.2.6]		KO:K00790	murA; UDP-N-acetylglucosamine 1-carboxyvinyltransferase [EC:2.5.1.7]		KO:K11073	potF; putrescine transport system substrate-binding protein		KO:K00611	OTC, argF, argI; ornithine carbamoyltransferase [EC:2.1.3.3]						GT31.hmm
KO:K01469	OPLAH, OXP1, oplAH; 5-oxoprolinase (ATP-hydrolysing) [EC:3.5.2.9]		KO:K00791	miaA, TRIT1; tRNA dimethylallyltransferase [EC:2.5.1.75]		KO:K11332	nblR; two-component system, OmpR family, response regulator NblR		KO:K00612	E2.1.3.-; carbamoyltransferase [EC:2.1.3.-]						GT35.hmm
KO:K01488	add, ADA; adenosine deaminase [EC:3.5.4.4]		KO:K00795	ispA; farnesyl diphosphate synthase [EC:2.5.1.1 2.5.1.10]		KO:K11336	bchF; 3-vinyl bacteriochlorophyllide hydratase [EC:4.2.1.165]		KO:K00615	E2.2.1.1, tktA, tktB; transketolase [EC:2.2.1.1]						GT39.hmm
KO:K01493	comEB; dCMP deaminase [EC:3.5.4.12]		KO:K00796	folP; dihydropteroate synthase [EC:2.5.1.15]		KO:K11390	CLYBL; citrate lyase subunit beta-like protein [EC:4.1.-.-]		KO:K00626	E2.3.1.9, atoB; acetyl-CoA C-acetyltransferase [EC:2.3.1.9]						GT46.hmm
KO:K01499	mch; methenyltetrahydromethanopterin cyclohydrolase [EC:3.5.4.27]		KO:K00809	DHPS, dys; deoxyhypusine synthase [EC:2.5.1.46]		KO:K11440	gbsB; choline dehydrogenase [EC:1.1.1.1]		KO:K00627	DLAT, aceF, pdhC; pyruvate dehydrogenase E2 component (dihydrolipoamide acetyltransferase) [EC:2.3.1.12]						GT47.hmm
KO:K01501	E3.5.5.1; nitrilase [EC:3.5.5.1]		KO:K00818	E2.6.1.11, argD; acetylornithine aminotransferase [EC:2.6.1.11]		KO:K11520	manS; two-component system, OmpR family, manganese sensing sensor histidine kinase [EC:2.7.13.3]		KO:K00633	lacA; galactoside O-acetyltransferase [EC:2.3.1.18]						GT4.hmm
KO:K01518	NUDT2; bis(5'-nucleosidyl)-tetraphosphatase [EC:3.6.1.17]		KO:K00821	argD; acetylornithine/N-succinyldiaminopimelate aminotransferase [EC:2.6.1.11 2.6.1.17]		KO:K11522	pixG; two-component system, chemotaxis family, response regulator PixG		KO:K00635	E2.3.1.20; diacylglycerol O-acyltransferase [EC:2.3.1.20]						GT50.hmm
KO:K01531	mgtA, mgtB; Mg2+-importing ATPase [EC:3.6.3.2]		KO:K00823	puuE; 4-aminobutyrate aminotransferase [EC:2.6.1.19]		KO:K11524	pixI; positive phototaxis protein PixI		KO:K00643	E2.3.1.37, ALAS; 5-aminolevulinate synthase [EC:2.3.1.37]						GT56.hmm
KO:K01556	KYNU, kynU; kynureninase [EC:3.7.1.3]		KO:K00829	NA		KO:K11525	pixJ; methyl-accepting chemotaxis protein PixJ		KO:K00647	fabB; 3-oxoacyl-[acyl-carrier-protein] synthase I [EC:2.3.1.41]						GT58.hmm
KO:K01561	dehH; haloacetate dehalogenase [EC:3.8.1.3]		KO:K00830	AGXT; alanine-glyoxylate transaminase / serine-glyoxylate transaminase / serine-pyruvate transaminase [EC:2.6.1.44 2.6.1.45 2.6.1.51]		KO:K11526	pixL; two-component system, chemotaxis family, sensor histidine kinase and response regulator PixL		KO:K00651	metA; homoserine O-succinyltransferase [EC:2.3.1.46]						GT5.hmm
KO:K01563	dhaA; haloalkane dehalogenase [EC:3.8.1.5]		KO:K00837	NA		KO:K11601	mntC; manganese transport system substrate-binding protein		KO:K00661	maa; maltose O-acetyltransferase [EC:2.3.1.79]						GT66.hmm
KO:K01572	oadB; oxaloacetate decarboxylase, beta subunit [EC:4.1.1.3]		KO:K00847	E2.7.1.4, scrK; fructokinase [EC:2.7.1.4]		KO:K11603	mntA; manganese transport system ATP-binding protein		KO:K00662	aacC; aminoglycoside 3-N-acetyltransferase [EC:2.3.1.81]						GT70.hmm
KO:K01574	adc; acetoacetate decarboxylase [EC:4.1.1.4]		KO:K00850	pfkA, PFK; 6-phosphofructokinase 1 [EC:2.7.1.11]		KO:K11617	liaS; two-component system, NarL family, sensor histidine kinase LiaS [EC:2.7.13.3]		KO:K00666	K00666; fatty-acyl-CoA synthase [EC:6.2.1.-]						GT71.hmm
KO:K01576	mdlC; benzoylformate decarboxylase [EC:4.1.1.7]		KO:K00851	E2.7.1.12, gntK, idnK; gluconokinase [EC:2.7.1.12]		KO:K11921	cynR; LysR family transcriptional regulator, cyn operon transcriptional activator		KO:K00668	FAS1; fatty acid synthase subunit beta, fungi type [EC:2.3.1.86]						GT73.hmm
KO:K01582	E4.1.1.18, ldcC, cadA; lysine decarboxylase [EC:4.1.1.18]		KO:K00852	rbsK, RBKS; ribokinase [EC:2.7.1.15]		KO:K11924	mntR; DtxR family transcriptional regulator, manganese transport regulator		KO:K00675	nhoA; N-hydroxyarylamine O-acetyltransferase [EC:2.3.1.118]						GT74.hmm
KO:K01583	E4.1.1.19; arginine decarboxylase [EC:4.1.1.19]		KO:K00853	araB; L-ribulokinase [EC:2.7.1.16]		KO:K11951	cmpB; bicarbonate transport system permease protein		KO:K00681	ggt; gamma-glutamyltranspeptidase / glutathione hydrolase [EC:2.3.2.2 3.4.19.13]						GT78.hmm
KO:K01585	speA; arginine decarboxylase [EC:4.1.1.19]		KO:K00858	ppnK, NADK; NAD+ kinase [EC:2.7.1.23]		KO:K11954	K11954, natB; neutral amino acid transport system substrate-binding protein		KO:K00682	GGCT; gamma-glutamylcyclotransferase [EC:4.3.2.9]						GT7.hmm
KO:K01593	DDC, TDC; aromatic-L-amino-acid decarboxylase [EC:4.1.1.28]		KO:K00862	eryA; erythritol kinase (D-erythritol 1-phosphate-forming) [EC:2.7.1.215]		KO:K11955	natC; neutral amino acid transport system permease protein		KO:K00691	mapA; maltose phosphorylase [EC:2.4.1.8]						GT81.hmm
KO:K01601	rbcL; ribulose-bisphosphate carboxylase large chain [EC:4.1.1.39]		KO:K00864	glpK, GK; glycerol kinase [EC:2.7.1.30]		KO:K12067	traE; conjugal transfer pilus assembly protein TraE		KO:K00692	sacB; levansucrase [EC:2.4.1.10]						GT83.hmm
KO:K01602	rbcS; ribulose-bisphosphate carboxylase small chain [EC:4.1.1.39]		KO:K00865	glxK, garK; glycerate 2-kinase [EC:2.7.1.165]		KO:K12283	mshM; MSHA biogenesis protein MshM		KO:K00695	E2.4.1.13; sucrose synthase [EC:2.4.1.13]						GT87.hmm
KO:K01607	pcaC; 4-carboxymuconolactone decarboxylase [EC:4.1.1.44]		KO:K00873	PK, pyk; pyruvate kinase [EC:2.7.1.40]		KO:K12369	dppB; dipeptide transport system permease protein		KO:K00700	GBE1, glgB; 1,4-alpha-glucan branching enzyme [EC:2.4.1.18]						GT97.hmm
KO:K01620	ltaE; threonine aldolase [EC:4.1.2.48]		KO:K00874	kdgK; 2-dehydro-3-deoxygluconokinase [EC:2.7.1.45]		KO:K12733	PPIL1; peptidyl-prolyl cis-trans isomerase-like 1 [EC:5.2.1.8]		KO:K00703	glgA; starch synthase [EC:2.4.1.21]						PL10.hmm
KO:K01621	xfp, xpk; xylulose-5-phosphate/fructose-6-phosphate phosphoketolase [EC:4.1.2.9 4.1.2.22]		KO:K00879	fucK; L-fuculokinase [EC:2.7.1.51]		KO:K13018	wbpD, wlbB; UDP-2-acetamido-3-amino-2,3-dideoxy-glucuronate N-acetyltransferase [EC:2.3.1.201]		KO:K00712	tagE; poly(glycerol-phosphate) alpha-glucosyltransferase [EC:2.4.1.52]						PL1_12.hmm
KO:K01626	E2.5.1.54, aroF, aroG, aroH; 3-deoxy-7-phosphoheptulonate synthase [EC:2.5.1.54]		KO:K00880	lyxK; L-xylulokinase [EC:2.7.1.53]		KO:K13276	bpr; bacillopeptidase F [EC:3.4.21.-]		KO:K00721	DPM1; dolichol-phosphate mannosyltransferase [EC:2.4.1.83]						PL12_2.hmm
KO:K01629	rhaD; rhamnulose-1-phosphate aldolase [EC:4.1.2.19]		KO:K00882	fruK; 1-phosphofructokinase [EC:2.7.1.56]		KO:K13605	bchK; bacteriochlorophyll c synthase [EC:2.5.1.-]		KO:K00728	POMT; dolichyl-phosphate-mannose-protein mannosyltransferase [EC:2.4.1.109]						PL12.hmm
KO:K01630	garL; 2-dehydro-3-deoxyglucarate aldolase [EC:4.1.2.20]		KO:K00895	pfp, PFP; diphosphate-dependent phosphofructokinase [EC:2.7.1.90]		KO:K13677	dgs, bgsA; 1,2-diacylglycerol-3-alpha-glucose alpha-1,2-glucosyltransferase [EC:2.4.1.208]		KO:K00737	MGAT3; beta-1,4-mannosyl-glycoprotein beta-1,4-N-acetylglucosaminyltransferase [EC:2.4.1.144]						PL1_3.hmm
KO:K01639	E4.1.3.3, nanA, NPL; N-acetylneuraminate lyase [EC:4.1.3.3]		KO:K00901	dgkA, DGK; diacylglycerol kinase (ATP) [EC:2.7.1.107]		KO:K13695	nlpC; probable lipoprotein NlpC		KO:K00754	bshA; L-malate glycosyltransferase [EC:2.4.1.-]						PL14_1.hmm
KO:K01654	E2.5.1.56, neuB; N-acetylneuraminate synthase [EC:2.5.1.56]		KO:K00917	lacC; tagatose 6-phosphate kinase [EC:2.7.1.144]		KO:K13722	trf2_3; tricorn protease interacting factor F2/3 [EC:3.4.11.-]		KO:K00759	APRT, apt; adenine phosphoribosyltransferase [EC:2.4.2.7]						PL15_1.hmm
KO:K01659	prpC; 2-methylcitrate synthase [EC:2.3.3.5]		KO:K00919	ispE; 4-diphosphocytidyl-2-C-methyl-D-erythritol kinase [EC:2.7.1.148]		KO:K13730	inlA; internalin A		KO:K00762	pyrE; orotate phosphoribosyltransferase [EC:2.4.2.10]						PL15_2.hmm
KO:K01668	E4.1.99.2; tyrosine phenol-lyase [EC:4.1.99.2]		KO:K00926	arcC; carbamate kinase [EC:2.7.2.2]		KO:K13795	citB, tcuB; citrate/tricarballylate utilization protein		KO:K00763	pncB, NAPRT1; nicotinate phosphoribosyltransferase [EC:6.3.4.21]						PL1_5.hmm
KO:K01676	E4.2.1.2A, fumA, fumB; fumarate hydratase, class I [EC:4.2.1.2]		KO:K00936	pdtaS; two-component system, sensor histidine kinase PdtaS [EC:2.7.13.3]		KO:K13815	rpfG; two-component system, response regulator RpfG		KO:K00764	purF, PPAT; amidophosphoribosyltransferase [EC:2.4.2.14]						PL17_1.hmm
KO:K01682	acnB; aconitate hydratase 2 / 2-methylisocitrate dehydratase [EC:4.2.1.3 4.2.1.99]		KO:K00942	E2.7.4.8, gmk; guanylate kinase [EC:2.7.4.8]		KO:K13818	mobAB; molybdopterin-guanine dinucleotide biosynthesis protein [EC:2.7.7.77]		KO:K00765	hisG; ATP phosphoribosyltransferase [EC:2.4.2.17]						PL18.hmm
KO:K01685	uxaA; altronate hydrolase [EC:4.2.1.7]		KO:K00949	thiN, TPK1, THI80; thiamine pyrophosphokinase [EC:2.7.6.2]		KO:K13893	yejA; microcin C transport system substrate-binding protein		KO:K00766	trpD; anthranilate phosphoribosyltransferase [EC:2.4.2.18]						PL1.hmm
KO:K01686	uxuA; mannonate dehydratase [EC:4.2.1.8]		KO:K00950	folK; 2-amino-4-hydroxy-6-hydroxymethyldihydropteridine diphosphokinase [EC:2.7.6.3]		KO:K13894	yejB; microcin C transport system permease protein		KO:K00769	gpt; xanthine phosphoribosyltransferase [EC:2.4.2.22]						PL20.hmm
KO:K01702	LEU1; 3-isopropylmalate dehydratase [EC:4.2.1.33]		KO:K00951	relA; GTP pyrophosphokinase [EC:2.7.6.5]		KO:K13895	yejE; microcin C transport system permease protein		KO:K00772	mtaP, MTAP; 5'-methylthioadenosine phosphorylase [EC:2.4.2.28]						PL21_1.hmm
KO:K01740	metY; O-acetylhomoserine (thiol)-lyase [EC:2.5.1.49]		KO:K00952	nadM; nicotinamide-nucleotide adenylyltransferase [EC:2.7.7.1]		KO:K13992	pufC; photosynthetic reaction center cytochrome c subunit		KO:K00777	NA						PL22_1.hmm
KO:K01741	E4.2.99.18; DNA-(apurinic or apyrimidinic site) lyase [EC:4.2.99.18]		KO:K00954	E2.7.7.3A, coaD, kdtB; pantetheine-phosphate adenylyltransferase [EC:2.7.7.3]		KO:K14028	mdh1, mxaF; methanol dehydrogenase (cytochrome c) subunit 1 [EC:1.1.2.7]		KO:K00786	E2.4.-.-; glycosyltransferase [EC:2.4.-.-]						PL22.hmm
KO:K01744	aspA; aspartate ammonia-lyase [EC:4.3.1.1]		KO:K00955	cysNC; bifunctional enzyme CysN/CysC [EC:2.7.7.4 2.7.1.25]		KO:K14105	ehaN; energy-converting hydrogenase A subunit N		KO:K00789	metK; S-adenosylmethionine synthetase [EC:2.5.1.6]						PL25.hmm
KO:K01746	E4.3.1.4; formiminotetrahydrofolate cyclodeaminase [EC:4.3.1.4]		KO:K00956	cysN; sulfate adenylyltransferase subunit 1 [EC:2.7.7.4]		KO:K14188	dltC; D-alanine--poly(phosphoribitol) ligase subunit 2 [EC:6.1.1.13]		KO:K00793	ribE, RIB5; riboflavin synthase [EC:2.5.1.9]						PL26.hmm
KO:K01752	E4.3.1.17, sdaA, sdaB, tdcG; L-serine dehydratase [EC:4.3.1.17]		KO:K00957	cysD; sulfate adenylyltransferase subunit 2 [EC:2.7.7.4]		KO:K14189	dltE; uncharacterized oxidoreductase [EC:1.-.-.-]		KO:K00794	ribH, RIB4; 6,7-dimethyl-8-ribityllumazine synthase [EC:2.5.1.78]						PL27.hmm
KO:K01759	GLO1, gloA; lactoylglutathione lyase [EC:4.4.1.5]		KO:K00962	pnp, PNPT1; polyribonucleotide nucleotidyltransferase [EC:2.7.7.8]		KO:K14466	K14466; 4-hydroxybutyrate---CoA ligase (AMP-forming) [EC:6.2.1.40]		KO:K00797	speE, SRM; spermidine synthase [EC:2.5.1.16]						PL2.hmm
KO:K01779	racD; aspartate racemase [EC:5.1.1.13]		KO:K00966	GMPP; mannose-1-phosphate guanylyltransferase [EC:2.7.7.13]		KO:K14468	mcr; malonyl-CoA reductase / 3-hydroxypropionate dehydrogenase (NADP+) [EC:1.2.1.75 1.1.1.298]		KO:K00798	MMAB, pduO; cob(I)alamin adenosyltransferase [EC:2.5.1.17]						PL4.hmm
KO:K01785	galM, GALM; aldose 1-epimerase [EC:5.1.3.3]		KO:K00970	pcnB; poly(A) polymerase [EC:2.7.7.19]		KO:K14470	mct; 2-methylfumaryl-CoA isomerase [EC:5.4.1.3]		KO:K00800	aroA; 3-phosphoshikimate 1-carboxyvinyltransferase [EC:2.5.1.19]						PL5.hmm
KO:K01788	nanE; N-acylglucosamine-6-phosphate 2-epimerase [EC:5.1.3.9]		KO:K00971	manC, cpsB; mannose-1-phosphate guanylyltransferase [EC:2.7.7.13]		KO:K14471	smtA1; succinyl-CoA:(S)-malate CoA-transferase subunit A [EC:2.8.3.22]		KO:K00803	AGPS, agpS; alkyldihydroxyacetonephosphate synthase [EC:2.5.1.26]						PL6_2.hmm
KO:K01810	GPI, pgi; glucose-6-phosphate isomerase [EC:5.3.1.9]		KO:K00972	UAP1; UDP-N-acetylglucosamine/UDP-N-acetylgalactosamine diphosphorylase [EC:2.7.7.23 2.7.7.83]		KO:K14472	smtB; succinyl-CoA:(S)-malate CoA-transferase subunit B [EC:2.8.3.22]		KO:K00806	uppS; undecaprenyl diphosphate synthase [EC:2.5.1.31]						PL6_3.hmm
KO:K01812	uxaC; glucuronate isomerase [EC:5.3.1.12]		KO:K00975	glgC; glucose-1-phosphate adenylyltransferase [EC:2.7.7.27]		KO:K14518	pipX; PII interaction protein X		KO:K00812	aspB; aspartate aminotransferase [EC:2.6.1.1]						PL7_1.hmm
KO:K01813	rhaA; L-rhamnose isomerase [EC:5.3.1.14]		KO:K00978	rfbF; glucose-1-phosphate cytidylyltransferase [EC:2.7.7.33]		KO:K14729	FOX2; multifunctional beta-oxidation protein [EC:4.2.1.- 1.1.1.-]		KO:K00813	aspC; aspartate aminotransferase [EC:2.6.1.1]						PL7_3.hmm
KO:K01821	praC, xylH; 4-oxalocrotonate tautomerase [EC:5.3.2.6]		KO:K00979	kdsB; 3-deoxy-manno-octulosonate cytidylyltransferase (CMP-KDO synthetase) [EC:2.7.7.38]		KO:K14750	etbAc; ethylbenzene dioxygenase ferredoxin component		KO:K00814	GPT, ALT; alanine transaminase [EC:2.6.1.2]						PL8_2.hmm
KO:K01835	pgm; phosphoglucomutase [EC:5.4.2.2]		KO:K00981	E2.7.7.41, CDS1, CDS2, cdsA; phosphatidate cytidylyltransferase [EC:2.7.7.41]		KO:K14761	ybcJ; ribosome-associated protein		KO:K00816	CCBL; kynurenine---oxoglutarate transaminase / cysteine-S-conjugate beta-lyase / glutamine---phenylpyruvate transaminase [EC:2.6.1.7 4.4.1.13 2.6.1.64]						PL9_1.hmm
KO:K01847	MUT; methylmalonyl-CoA mutase [EC:5.4.99.2]		KO:K00982	glnE; [glutamine synthetase] adenylyltransferase / [glutamine synthetase]-adenylyl-L-tyrosine phosphorylase [EC:2.7.7.42 2.7.7.89]		KO:K14952	namH; UDP-MurNAc hydroxylase		KO:K00817	hisC; histidinol-phosphate aminotransferase [EC:2.6.1.9]						PL9_3.hmm
KO:K01854	glf; UDP-galactopyranose mutase [EC:5.4.99.9]		KO:K00989	rph; ribonuclease PH [EC:2.7.7.56]		KO:K14954	lprG; lipoprotein LprG		KO:K00819	rocD, OAT; ornithine--oxo-acid transaminase [EC:2.6.1.13]						PL9.hmm
KO:K01857	pcaB; 3-carboxy-cis,cis-muconate cycloisomerase [EC:5.5.1.2]		KO:K00990	glnD; [protein-PII] uridylyltransferase [EC:2.7.7.59]		KO:K14959	MLL4; histone-lysine N-methyltransferase MLL4 [EC:2.1.1.43]		KO:K00820	glmS, GFPT; glucosamine---fructose-6-phosphate aminotransferase (isomerizing) [EC:2.6.1.16]
KO:K01886	QARS, glnS; glutaminyl-tRNA synthetase [EC:6.1.1.18]		KO:K00992	murU; N-acetyl-alpha-D-muramate 1-phosphate uridylyltransferase [EC:2.7.7.99]		KO:K15067	amnD; 2-aminomuconate deaminase [EC:3.5.99.5]		KO:K00822	E2.6.1.18; beta-alanine--pyruvate transaminase [EC:2.6.1.18]
KO:K01908	prpE; propionyl-CoA synthetase [EC:6.2.1.17]		KO:K00995	pgsA, PGS1; CDP-diacylglycerol---glycerol-3-phosphate 3-phosphatidyltransferase [EC:2.7.8.5]		KO:K15528	FAAH; fatty acid amide hydrolase [EC:3.5.1.99]		KO:K00824	dat; D-alanine transaminase [EC:2.6.1.21]
KO:K01911	menE; O-succinylbenzoic acid---CoA ligase [EC:6.2.1.26]		KO:K01000	mraY; phospho-N-acetylmuramoyl-pentapeptide-transferase [EC:2.7.8.13]		KO:K15579	nrtD, cynD; nitrate/nitrite transport system ATP-binding protein		KO:K00826	E2.6.1.42, ilvE; branched-chain amino acid aminotransferase [EC:2.6.1.42]
KO:K01920	gshB; glutathione synthase [EC:6.3.2.3]		KO:K01001	ALG7; UDP-N-acetylglucosamine--dolichyl-phosphate N-acetylglucosaminephosphotransferase [EC:2.7.8.15]		KO:K15784	doeB; N2-acetyl-L-2,4-diaminobutanoate deacetylase [EC:3.5.1.125]		KO:K00832	tyrB; aromatic-amino-acid transaminase [EC:2.6.1.57]
KO:K01922	PPCS, COAB; phosphopantothenate---cysteine ligase (ATP) [EC:6.3.2.51]		KO:K01008	selD, SEPHS; selenide, water dikinase [EC:2.7.9.3]		KO:K16242	dmpN, poxD; phenol hydroxylase P3 protein [EC:1.14.13.-]		KO:K00833	bioA; adenosylmethionine---8-amino-7-oxononanoate aminotransferase [EC:2.6.1.62]
KO:K01926	rex; redox-sensing transcriptional repressor		KO:K01012	bioB; biotin synthase [EC:2.8.1.6]		KO:K16244	dmpM, poxB; phenol hydroxylase P2 protein		KO:K00839	pucG; (S)-ureidoglycine---glyoxylate transaminase [EC:2.6.1.112]
KO:K01938	fhs; formate--tetrahydrofolate ligase [EC:6.3.4.3]		KO:K01029	E2.8.3.5B, scoB; 3-oxoacid CoA-transferase subunit B [EC:2.8.3.5]		KO:K16246	dmpP, poxF; phenol hydroxylase P5 protein		KO:K00841	patA; aminotransferase [EC:2.6.1.-]
KO:K01941	E6.3.4.6; urea carboxylase [EC:6.3.4.6]		KO:K01031	pcaI; 3-oxoadipate CoA-transferase, alpha subunit [EC:2.8.3.6]		KO:K16793	aksE; methanogen homoaconitase small subunit [EC:4.2.1.114]		KO:K00845	glk; glucokinase [EC:2.7.1.2]
KO:K01958	PC, pyc; pyruvate carboxylase [EC:6.4.1.1]		KO:K01039	gctA; glutaconate CoA-transferase, subunit A [EC:2.8.3.12]		KO:K16844	comC; (2R)-3-sulfolactate dehydrogenase (NADP+) [EC:1.1.1.338]		KO:K00846	KHK; ketohexokinase [EC:2.7.1.3]
KO:K01960	pycB; pyruvate carboxylase subunit B [EC:6.4.1.1]		KO:K01040	gctB; glutaconate CoA-transferase, subunit B [EC:2.8.3.12]		KO:K16905	K16905; fluoroquinolone transport system permease protein		KO:K00848	rhaB; rhamnulokinase [EC:2.7.1.5]
KO:K01989	ABC.X4.S; putative ABC transport system substrate-binding protein		KO:K01048	pldB; lysophospholipase [EC:3.1.1.5]		KO:K16906	K16906; fluoroquinolone transport system permease protein		KO:K00849	galK; galactokinase [EC:2.7.1.6]
KO:K01991	ABC-2.OM, wza; polysaccharide biosynthesis/export protein		KO:K01055	pcaD; 3-oxoadipate enol-lactonase [EC:3.1.1.24]		KO:K16907	K16907; fluoroquinolone transport system ATP-binding protein [EC:3.6.3.-]		KO:K00854	xylB, XYLB; xylulokinase [EC:2.7.1.17]
KO:K02009	cbiN; cobalt/nickel transport protein		KO:K01061	E3.1.1.45; carboxymethylenebutenolidase [EC:3.1.1.45]		KO:K16924	mtsT; energy-coupling factor transport system substrate-specific component		KO:K00859	coaE; dephospho-CoA kinase [EC:2.7.1.24]
KO:K02014	TC.FEV.OM; iron complex outermembrane recepter protein		KO:K01067	E3.1.2.1, ACH1; acetyl-CoA hydrolase [EC:3.1.2.1]		KO:K17049	ebdC; ethylbenzene hydroxylase subunit gamma		KO:K00860	cysC; adenylylsulfate kinase [EC:2.7.1.25]
KO:K02019	modE; molybdate transport system regulatory protein		KO:K01069	gloB, HAGH; hydroxyacylglutathione hydrolase [EC:3.1.2.6]		KO:K17081	PHB2; prohibitin 2		KO:K00867	coaA; type I pantothenate kinase [EC:2.7.1.33]
KO:K02022	ABC.MR.TX; HlyD family secretion protein		KO:K01079	serB, PSPH; phosphoserine phosphatase [EC:3.1.3.3]		KO:K17440	MRP49; large subunit ribosomal protein MRP49		KO:K00868	pdxK, pdxY; pyridoxine kinase [EC:2.7.1.35]
KO:K02045	cysA; sulfate transport system ATP-binding protein [EC:3.6.3.25]		KO:K01087	otsB; trehalose 6-phosphate phosphatase [EC:3.1.3.12]		KO:K17752	rsbT; serine/threonine-protein kinase RsbT [EC:2.7.11.1]		KO:K00869	E2.7.1.36, MVK, mvaK1; mevalonate kinase [EC:2.7.1.36]
KO:K02046	cysU; sulfate transport system permease protein		KO:K01089	hisB; imidazoleglycerol-phosphate dehydratase / histidinol-phosphatase [EC:4.2.1.19 3.1.3.15]		KO:K17762	rsbS; rsbT antagonist protein RsbS		KO:K00872	thrB1; homoserine kinase [EC:2.7.1.39]
KO:K02047	cysW; sulfate transport system permease protein		KO:K01095	pgpA; phosphatidylglycerophosphatase A [EC:3.1.3.27]		KO:K17840	aac2-I; aminoglycoside 2'-N-acetyltransferase I [EC:2.3.1.59]		KO:K00878	thiM; hydroxyethylthiazole kinase [EC:2.7.1.50]
KO:K02048	cysP, sbp; sulfate transport system substrate-binding protein		KO:K01104	E3.1.3.48; protein-tyrosine phosphatase [EC:3.1.3.48]		KO:K18215	tetV; MFS transporter, DHA3 family, tetracycline resistance protein		KO:K00881	alsK; allose kinase [EC:2.7.1.55]
KO:K02067	mlaD, linM; phospholipid/cholesterol/gamma-HCH transport system substrate-binding protein		KO:K01113	phoD; alkaline phosphatase D [EC:3.1.3.1]		KO:K18336	K18336; 2,4-diketo-3-deoxy-L-fuconate hydrolase [EC:3.7.1.-]		KO:K00883	dgoK; 2-dehydro-3-deoxygalactonokinase [EC:2.7.1.58]
KO:K02093	apcB; allophycocyanin beta subunit		KO:K01114	plc; phospholipase C [EC:3.1.4.3]		KO:K18362	padC; phenylacetyl-CoA:acceptor oxidoreductase 27-kDa subunit		KO:K00885	nanK; N-acylmannosamine kinase [EC:2.7.1.60]
KO:K02094	apcC; phycobilisome core linker protein		KO:K01129	dgt; dGTPase [EC:3.1.5.1]		KO:K18372	acmB; methyl acetate hydrolase [EC:3.1.1.-]		KO:K00886	ppgK; polyphosphate glucokinase [EC:2.7.1.63]
KO:K02095	apcD; allophycocyanin-B		KO:K01132	GALNS; N-acetylgalactosamine-6-sulfatase [EC:3.1.6.4]		KO:K18603	K18603; acetyl-CoA/propionyl-CoA carboxylase [EC:6.4.1.2 6.4.1.3]		KO:K00887	dgkA; undecaprenol kinase [EC:2.7.1.66]
KO:K02096	apcE; phycobilisome core-membrane linker protein		KO:K01133	betC; choline-sulfatase [EC:3.1.6.6]		KO:K18640	parM; plasmid segregation protein ParM		KO:K00891	E2.7.1.71, aroK, aroL; shikimate kinase [EC:2.7.1.71]
KO:K02137	ATPeF0O, ATP5O, ATP5; F-type H+-transporting ATPase subunit O		KO:K01136	IDS; iduronate 2-sulfatase [EC:3.1.6.13]		KO:K18661	matB; malonyl-CoA/methylmalonyl-CoA synthetase [EC:6.2.1.-]		KO:K00893	DCK; deoxycitidine kinase [EC:2.7.1.74]
KO:K02164	norE; nitric oxide reductase NorE protein		KO:K01137	GNS; N-acetylglucosamine-6-sulfatase [EC:3.1.6.14]		KO:K18691	mltF; membrane-bound lytic murein transglycosylase F [EC:4.2.2.-]		KO:K00904	DGUOK; deoxyguanosine kinase [EC:2.7.1.113]
KO:K02182	caiC; carnitine-CoA ligase [EC:6.2.1.48]		KO:K01138	K01138; uncharacterized sulfatase [EC:3.1.6.-]		KO:K18802	DUG3; glutamine amidotransferase		KO:K00906	aceK; isocitrate dehydrogenase kinase/phosphatase [EC:2.7.11.5 3.1.3.-]
KO:K02203	thrH; phosphoserine / homoserine phosphotransferase [EC:3.1.3.3 2.7.1.39]		KO:K01139	spoT; GTP diphosphokinase / guanosine-3',5'-bis(diphosphate) 3'-diphosphatase [EC:2.7.6.5 3.1.7.2]		KO:K18805	K18805; chorismate lyase [EC:4.1.3.40]		KO:K00912	lpxK; tetraacyldisaccharide 4'-kinase [EC:2.7.1.130]
KO:K02204	thrB2; homoserine kinase type II [EC:2.7.1.39]		KO:K01144	E3.1.11.5; exodeoxyribonuclease V [EC:3.1.11.5]		KO:K18815	aac6-I; aminoglycoside 6'-N-acetyltransferase I [EC:2.3.1.82]		KO:K00918	pfkC; ADP-dependent phosphofructokinase/glucokinase [EC:2.7.1.146 2.7.1.147]
KO:K02217	ftnA, ftn; ferritin [EC:1.16.3.2]		KO:K01159	ruvC; crossover junction endodeoxyribonuclease RuvC [EC:3.1.22.4]		KO:K18845	rmt, armA; 16S rRNA (guanine(1405)-N(7))-methyltransferase [EC:2.1.1.179]		KO:K00927	PGK, pgk; phosphoglycerate kinase [EC:2.7.2.3]
KO:K02230	cobN; cobaltochelatase CobN [EC:6.6.1.2]		KO:K01160	rusA; crossover junction endodeoxyribonuclease RusA [EC:3.1.22.4]		KO:K19032	PSRP3; 30S ribosomal protein 3		KO:K00928	lysC; aspartate kinase [EC:2.7.2.4]
KO:K02241	comFB; competence protein ComFB		KO:K01163	K01163; uncharacterized protein		KO:K19159	yefM; antitoxin YefM		KO:K00930	argB; acetylglutamate kinase [EC:2.7.2.8]
KO:K02242	comFC; competence protein ComFC		KO:K01170	endA; tRNA-intron endonuclease, archaea type [EC:4.6.1.16]		KO:K19166	higB; mRNA interferase HigB [EC:3.1.-.-]		KO:K00931	proB; glutamate 5-kinase [EC:2.7.2.11]
KO:K02245	comGC; competence protein ComGC		KO:K01174	nuc; micrococcal nuclease [EC:3.1.31.1]		KO:K19168	cptA; toxin CptA		KO:K00938	E2.7.4.2, mvaK2; phosphomevalonate kinase [EC:2.7.4.2]
KO:K02279	cpaB, rcpC; pilus assembly protein CpaB		KO:K01175	ybfF; esterase [EC:3.1.-.-]		KO:K19169	dndB; DNA sulfur modification protein DndB		KO:K00939	adk, AK; adenylate kinase [EC:2.7.4.3]
KO:K02284	cpcA; phycocyanin alpha chain		KO:K01181	E3.2.1.8, xynA; endo-1,4-beta-xylanase [EC:3.2.1.8]		KO:K19220	cwlS; peptidoglycan DL-endopeptidase CwlS [EC:3.4.-.-]		KO:K00940	ndk, NME; nucleoside-diphosphate kinase [EC:2.7.4.6]
KO:K02285	cpcB; phycocyanin beta chain		KO:K01186	NEU1; sialidase-1 [EC:3.2.1.18]		KO:K19355	MAN; mannan endo-1,4-beta-mannosidase [EC:3.2.1.78]		KO:K00941	thiD; hydroxymethylpyrimidine/phosphomethylpyrimidine kinase [EC:2.7.1.49 2.7.4.7]
KO:K02286	cpcC; phycocyanin-associated rod linker protein		KO:K01192	E3.2.1.25, MANBA, manB; beta-mannosidase [EC:3.2.1.25]					KO:K00943	tmk, DTYMK; dTMP kinase [EC:2.7.4.9]
KO:K02287	cpcD; phycocyanin-associated, rod		KO:K01195	uidA, GUSB; beta-glucuronidase [EC:3.2.1.31]					KO:K00945	cmk; CMP/dCMP kinase [EC:2.7.4.25]
KO:K02288	cpcE; phycocyanobilin lyase subunit alpha [EC:4.4.1.32]		KO:K01197	hya; hyaluronoglucosaminidase [EC:3.2.1.35]					KO:K00946	thiL; thiamine-monophosphate kinase [EC:2.7.4.16]
KO:K02289	cpcF; phycocyanobilin lyase subunit beta [EC:4.4.1.32]		KO:K01200	pulA; pullulanase [EC:3.2.1.41]					KO:K00948	PRPS, prsA; ribose-phosphate pyrophosphokinase [EC:2.7.6.1]
KO:K02290	cpcG; phycobilisome rod-core linker protein		KO:K01206	FUCA; alpha-L-fucosidase [EC:3.2.1.51]					KO:K00953	FLAD1; FAD synthetase [EC:2.7.7.2]
KO:K02293	PDS, crtP; 15-cis-phytoene desaturase [EC:1.3.5.5]		KO:K01209	abfA; alpha-N-arabinofuranosidase [EC:3.2.1.55]					KO:K00958	sat, met3; sulfate adenylyltransferase [EC:2.7.7.4]
KO:K02294	crtR; beta-carotene hydroxylase [EC:1.14.13.-]		KO:K01212	sacC, levB; levanase [EC:3.2.1.65]					KO:K00960	E2.7.7.6; DNA-directed RNA polymerase [EC:2.7.7.6]
KO:K02313	dnaA; chromosomal replication initiator protein		KO:K01218	gmuG; mannan endo-1,4-beta-mannosidase [EC:3.2.1.78]					KO:K00963	UGP2, galU, galF; UTP--glucose-1-phosphate uridylyltransferase [EC:2.7.7.9]
KO:K02322	DPB1, polD2; DNA polymerase II large subunit [EC:2.7.7.7]		KO:K01219	E3.2.1.81; beta-agarase [EC:3.2.1.81]					KO:K00965	galT, GALT; UDPglucose--hexose-1-phosphate uridylyltransferase [EC:2.7.7.12]
KO:K02323	DPB2, polD1; DNA polymerase II small subunit [EC:2.7.7.7]		KO:K01224	E3.2.1.89; arabinogalactan endo-1,4-beta-galactosidase [EC:3.2.1.89]					KO:K00968	PCYT1; choline-phosphate cytidylyltransferase [EC:2.7.7.15]
KO:K02336	DPO2, polB; DNA polymerase II [EC:2.7.7.7]		KO:K01241	amn; AMP nucleosidase [EC:3.2.2.4]					KO:K00969	nadD; nicotinate-nucleotide adenylyltransferase [EC:2.7.7.18]
KO:K02338	DPO3B, dnaN; DNA polymerase III subunit beta [EC:2.7.7.7]		KO:K01246	tag; DNA-3-methyladenine glycosylase I [EC:3.2.2.20]					KO:K00973	E2.7.7.24, rfbA, rffH; glucose-1-phosphate thymidylyltransferase [EC:2.7.7.24]
KO:K02340	DPO3D1, holA; DNA polymerase III subunit delta [EC:2.7.7.7]		KO:K01247	alkA; DNA-3-methyladenine glycosylase II [EC:3.2.2.21]					KO:K00974	cca; tRNA nucleotidyltransferase (CCA-adding enzyme) [EC:2.7.7.72 3.1.3.- 3.1.4.-]
KO:K02346	DPO4, dinB; DNA polymerase IV [EC:2.7.7.7]		KO:K01255	CARP, pepA; leucyl aminopeptidase [EC:3.4.11.1]					KO:K00988	APA1_2; ATP adenylyltransferase [EC:2.7.7.53]
KO:K02371	fabK; enoyl-[acyl-carrier protein] reductase II [EC:1.3.1.9]		KO:K01256	pepN; aminopeptidase N [EC:3.4.11.2]					KO:K00991	ispD; 2-C-methyl-D-erythritol 4-phosphate cytidylyltransferase [EC:2.7.7.60]
KO:K02391	flgF; flagellar basal-body rod protein FlgF		KO:K01258	pepT; tripeptide aminopeptidase [EC:3.4.11.4]					KO:K00996	rfbP; undecaprenyl-phosphate galactose phosphotransferase [EC:2.7.8.6]
KO:K02398	flgM; negative regulator of flagellin synthesis FlgM		KO:K01273	DPEP; membrane dipeptidase [EC:3.4.13.19]					KO:K00997	acpS; holo-[acyl-carrier protein] synthase [EC:2.7.8.7]
KO:K02426	sufE; cysteine desulfuration protein SufE		KO:K01283	ACE, CD143; peptidyl-dipeptidase A [EC:3.4.15.1]					KO:K01002	mdoB; phosphoglycerol transferase [EC:2.7.8.20]
KO:K02431	fucU, FUOM; L-fucose mutarotase [EC:5.1.3.29]		KO:K01284	dcp; peptidyl-dipeptidase Dcp [EC:3.4.15.5]					KO:K01004	pcs; phosphatidylcholine synthase [EC:2.7.8.24]
KO:K02450	gspA; general secretion pathway protein A		KO:K01295	cpg; glutamate carboxypeptidase [EC:3.4.17.11]					KO:K01006	ppdK; pyruvate, orthophosphate dikinase [EC:2.7.9.1]
KO:K02471	bacA; vitamin B12/bleomycin/antimicrobial peptide transport system ATP-binding/permease protein		KO:K01297	ldcA; muramoyltetrapeptide carboxypeptidase [EC:3.4.17.13]					KO:K01007	pps, ppsA; pyruvate, water dikinase [EC:2.7.9.2]
KO:K02477	K02477; two-component system, LytTR family, response regulator		KO:K01299	E3.4.17.19; carboxypeptidase Taq [EC:3.4.17.19]					KO:K01011	TST, MPST, sseA; thiosulfate/3-mercaptopyruvate sulfurtransferase [EC:2.8.1.1 2.8.1.2]
KO:K02478	K02478; two-component system, LytTR family, sensor kinase [EC:2.7.13.3]		KO:K01302	CPQ; carboxypeptidase Q [EC:3.4.17.-]					KO:K01014	SULT1A; aryl sulfotransferase [EC:2.8.2.1]
KO:K02479	K02479; two-component system, NarL family, response regulator		KO:K01303	APEH; acylaminoacyl-peptidase [EC:3.4.19.1]					KO:K01015	SULT2B1; alcohol sulfotransferase [EC:2.8.2.2]
KO:K02481	K02481; two-component system, NtrC family, response regulator		KO:K01305	iadA; beta-aspartyl-dipeptidase (metallo-type) [EC:3.4.19.-]					KO:K01016	SULT1E1, STE; estrone sulfotransferase [EC:2.8.2.4]
KO:K02485	rssB, hnr; two-component system, response regulator		KO:K01322	PREP; prolyl oligopeptidase [EC:3.4.21.26]					KO:K01025	SULT1; sulfotransferase [EC:2.8.2.-]
KO:K02490	spo0F; two-component system, response regulator, stage 0 sporulation protein F		KO:K01358	clpP, CLPP; ATP-dependent Clp protease, protease subunit [EC:3.4.21.92]					KO:K01027	OXCT; 3-oxoacid CoA-transferase [EC:2.8.3.5]
KO:K02507	hofQ; protein transport protein HofQ		KO:K01372	BLMH, pepC; bleomycin hydrolase [EC:3.4.22.40]					KO:K01032	pcaJ; 3-oxoadipate CoA-transferase, beta subunit [EC:2.8.3.6]
KO:K02551	menD; 2-succinyl-5-enolpyruvyl-6-hydroxy-3-cyclohexene-1-carboxylate synthase [EC:2.2.1.9]		KO:K01392	THOP1; thimet oligopeptidase [EC:3.4.24.15]					KO:K01034	atoD; acetate CoA/acetoacetate CoA-transferase alpha subunit [EC:2.8.3.8 2.8.3.9]
KO:K02552	menF; menaquinone-specific isochorismate synthase [EC:5.4.4.2]		KO:K01414	prlC; oligopeptidase A [EC:3.4.24.70]					KO:K01035	atoA; acetate CoA/acetoacetate CoA-transferase beta subunit [EC:2.8.3.8 2.8.3.9]
KO:K02554	mhpD; 2-keto-4-pentenoate hydratase [EC:4.2.1.80]		KO:K01419	hslV, clpQ; ATP-dependent HslUV protease, peptidase subunit HslV [EC:3.4.25.2]					KO:K01042	selA; L-seryl-tRNA(Ser) seleniumtransferase [EC:2.9.1.1]
KO:K02573	napG; ferredoxin-type protein NapG		KO:K01420	fnr; CRP/FNR family transcriptional regulator, anaerobic regulatory protein					KO:K01045	PON; arylesterase / paraoxonase [EC:3.1.1.2 3.1.8.1]
KO:K02574	napH; ferredoxin-type protein NapH		KO:K01426	E3.5.1.4, amiE; amidase [EC:3.5.1.4]					KO:K01056	PTH1, pth, spoVC; peptidyl-tRNA hydrolase, PTH1 family [EC:3.1.1.29]
KO:K02575	NRT, narK, nrtP, nasA; MFS transporter, NNP family, nitrate/nitrite transporter		KO:K01433	purU; formyltetrahydrofolate deformylase [EC:3.5.1.10]					KO:K01057	PGLS, pgl, devB; 6-phosphogluconolactonase [EC:3.1.1.31]
KO:K02585	nifB; nitrogen fixation protein NifB		KO:K01438	argE; acetylornithine deacetylase [EC:3.5.1.16]					KO:K01070	frmB, ESD, fghA; S-formylglutathione hydrolase [EC:3.1.2.12]
KO:K02594	nifV; homocitrate synthase NifV [EC:2.3.3.14]		KO:K01443	nagA, AMDHD2; N-acetylglucosamine-6-phosphate deacetylase [EC:3.5.1.25]					KO:K01073	E3.1.2.20; acyl-CoA hydrolase [EC:3.1.2.20]
KO:K02613	paaE; ring-1,2-phenylacetyl-CoA epoxidase subunit PaaE		KO:K01448	E3.5.1.28B, amiA, amiB, amiC; N-acetylmuramoyl-L-alanine amidase [EC:3.5.1.28]					KO:K01075	E3.1.2.23; 4-hydroxybenzoyl-CoA thioesterase [EC:3.1.2.23]
KO:K02616	paaX; phenylacetic acid degradation operon negative regulatory protein		KO:K01462	PDF, def; peptide deformylase [EC:3.5.1.88]					KO:K01090	E3.1.3.16; protein phosphatase [EC:3.1.3.16]
KO:K02634	petA; apocytochrome f		KO:K01464	DPYS, dht, hydA; dihydropyrimidinase [EC:3.5.2.2]					KO:K01091	gph; phosphoglycolate phosphatase [EC:3.1.3.18]
KO:K02637	petD; cytochrome b6-f complex subunit 4		KO:K01479	hutG; formiminoglutamase [EC:3.5.3.8]					KO:K01092	E3.1.3.25, IMPA, suhB; myo-inositol-1(or 4)-monophosphatase [EC:3.1.3.25]
KO:K02638	petE; plastocyanin		KO:K01485	codA; cytosine deaminase [EC:3.5.4.1]					KO:K01096	pgpB; phosphatidylglycerophosphatase B [EC:3.1.3.27 3.1.3.81 3.1.3.4 3.6.1.27]
KO:K02639	petF; ferredoxin		KO:K01486	ade; adenine deaminase [EC:3.5.4.2]					KO:K01101	E3.1.3.41; 4-nitrophenyl phosphatase [EC:3.1.3.41]
KO:K02641	petH; ferredoxin--NADP+ reductase [EC:1.18.1.2]		KO:K01497	ribA, RIB1; GTP cyclohydrolase II [EC:3.5.4.25]					KO:K01118	acpD, azoR; FMN-dependent NADH-azoreductase [EC:1.7.-.-]
KO:K02657	pilG; twitching motility two-component system response regulator PilG		KO:K01502	E3.5.5.7; aliphatic nitrilase [EC:3.5.5.7]					KO:K01120	cpdP; 3',5'-cyclic-nucleotide phosphodiesterase [EC:3.1.4.17]
KO:K02658	pilH; twitching motility two-component system response regulator PilH		KO:K01507	ppa; inorganic pyrophosphatase [EC:3.6.1.1]					KO:K01126	E3.1.4.46, glpQ, ugpQ; glycerophosphoryl diester phosphodiesterase [EC:3.1.4.46]
KO:K02659	pilI; twitching motility protein PilI		KO:K01515	nudF; ADP-ribose pyrophosphatase [EC:3.6.1.13]					KO:K01127	E3.1.4.50; glycosylphosphatidylinositol phospholipase D [EC:3.1.4.50]
KO:K02660	pilJ; twitching motility protein PilJ		KO:K01520	dut, DUT; dUTP pyrophosphatase [EC:3.6.1.23]					KO:K01135	ARSB; arylsulfatase B [EC:3.1.6.12]
KO:K02662	pilM; type IV pilus assembly protein PilM		KO:K01524	ppx-gppA; exopolyphosphatase / guanosine-5'-triphosphate,3'-diphosphate pyrophosphatase [EC:3.6.1.11 3.6.1.40]					KO:K01141	sbcB, exoI; exodeoxyribonuclease I [EC:3.1.11.1]
KO:K02663	pilN; type IV pilus assembly protein PilN		KO:K01534	zntA; Cd2+/Zn2+-exporting ATPase [EC:3.6.3.3 3.6.3.5]					KO:K01150	endA; deoxyribonuclease I [EC:3.1.21.1]
KO:K02664	pilO; type IV pilus assembly protein PilO		KO:K01535	PMA1, PMA2; H+-transporting ATPase [EC:3.6.3.6]					KO:K01151	nfo; deoxyribonuclease IV [EC:3.1.21.2]
KO:K02668	pilS, pehS; two-component system, NtrC family, sensor histidine kinase PilS [EC:2.7.13.3]		KO:K01551	arsA, ASNA1; arsenite-transporting ATPase [EC:3.6.3.16]					KO:K01153	hsdR; type I restriction enzyme, R subunit [EC:3.1.21.3]
KO:K02670	pilU; twitching motility protein PilU		KO:K01560	E3.8.1.2; 2-haloacid dehalogenase [EC:3.8.1.2]					KO:K01154	hsdS; type I restriction enzyme, S subunit [EC:3.1.21.3]
KO:K02689	psaA; photosystem I P700 chlorophyll a apoprotein A1		KO:K01571	oadA; oxaloacetate decarboxylase, alpha subunit [EC:4.1.1.3]					KO:K01155	E3.1.21.4; type II restriction enzyme [EC:3.1.21.4]
KO:K02690	psaB; photosystem I P700 chlorophyll a apoprotein A2		KO:K01581	E4.1.1.17, ODC1, speC, speF; ornithine decarboxylase [EC:4.1.1.17]					KO:K01161	E3.1.25.1; deoxyribonuclease (pyrimidine dimer) [EC:3.1.25.1]
KO:K02691	psaC; photosystem I subunit VII		KO:K01586	lysA; diaminopimelate decarboxylase [EC:4.1.1.20]					KO:K01167	E3.1.27.3; ribonuclease T1 [EC:3.1.27.3]
KO:K02698	psaK; photosystem I subunit X		KO:K01589	purK; 5-(carboxyamino)imidazole ribonucleotide synthase [EC:6.3.4.18]					KO:K01178	SGA1; glucoamylase [EC:3.2.1.3]
KO:K02699	psaL; photosystem I subunit XI		KO:K01595	ppc; phosphoenolpyruvate carboxylase [EC:4.1.1.31]					KO:K01179	E3.2.1.4; endoglucanase [EC:3.2.1.4]
KO:K02703	psbA; photosystem II P680 reaction center D1 protein [EC:1.10.3.9]		KO:K01610	E4.1.1.49, pckA; phosphoenolpyruvate carboxykinase (ATP) [EC:4.1.1.49]					KO:K01182	IMA, malL; oligo-1,6-glucosidase [EC:3.2.1.10]
KO:K02704	psbB; photosystem II CP47 chlorophyll apoprotein		KO:K01611	speD, AMD1; S-adenosylmethionine decarboxylase [EC:4.1.1.50]					KO:K01185	E3.2.1.17; lysozyme [EC:3.2.1.17]
KO:K02705	psbC; photosystem II CP43 chlorophyll apoprotein		KO:K01613	psd, PISD; phosphatidylserine decarboxylase [EC:4.1.1.65]					KO:K01187	malZ; alpha-glucosidase [EC:3.2.1.20]
KO:K02706	psbD; photosystem II P680 reaction center D2 protein [EC:1.10.3.9]		KO:K01615	gcdA; glutaconyl-CoA decarboxylase [EC:4.1.1.70]					KO:K01188	E3.2.1.21; beta-glucosidase [EC:3.2.1.21]
KO:K02709	psbH; photosystem II PsbH protein		KO:K01622	K01622; fructose 1,6-bisphosphate aldolase/phosphatase [EC:4.1.2.13 3.1.3.11]					KO:K01190	lacZ; beta-galactosidase [EC:3.2.1.23]
KO:K02716	psbO; photosystem II oxygen-evolving enhancer protein 1		KO:K01624	FBA, fbaA; fructose-bisphosphate aldolase, class II [EC:4.1.2.13]					KO:K01191	MAN2C1; alpha-mannosidase [EC:3.2.1.24]
KO:K02720	psbV; photosystem II cytochrome c550		KO:K01625	eda; 2-dehydro-3-deoxyphosphogluconate aldolase / (4S)-4-hydroxy-2-oxoglutarate aldolase [EC:4.1.2.14 4.1.3.42]					KO:K01193	INV, sacA; beta-fructofuranosidase [EC:3.2.1.26]
KO:K02768	PTS-Fru-EIIA, fruB; PTS system, fructose-specific IIA component [EC:2.7.1.202]		KO:K01627	kdsA; 2-dehydro-3-deoxyphosphooctonate aldolase (KDO 8-P synthase) [EC:2.5.1.55]					KO:K01198	xynB; xylan 1,4-beta-xylosidase [EC:3.2.1.37]
KO:K02793	PTS-Man-EIIA, manX; PTS system, mannose-specific IIA component [EC:2.7.1.191]		KO:K01633	folB; 7,8-dihydroneopterin aldolase/epimerase/oxygenase [EC:4.1.2.25 5.1.99.8 1.13.11.81]					KO:K01201	GBA, srfJ; glucosylceramidase [EC:3.2.1.45]
KO:K02824	pyrP, uraA; uracil permease		KO:K01637	E4.1.3.1, aceA; isocitrate lyase [EC:4.1.3.1]					KO:K01205	NAGLU; alpha-N-acetylglucosaminidase [EC:3.2.1.50]
KO:K02828	qoxC; cytochrome aa3-600 menaquinol oxidase subunit III [EC:1.10.3.12]		KO:K01638	aceB, glcB; malate synthase [EC:2.3.3.9]					KO:K01207	nagZ; beta-N-acetylhexosaminidase [EC:3.2.1.52]
KO:K02837	prfC; peptide chain release factor 3		KO:K01640	E4.1.3.4, HMGCL, hmgL; hydroxymethylglutaryl-CoA lyase [EC:4.1.3.4]					KO:K01210	E3.2.1.58; glucan 1,3-beta-glucosidase [EC:3.2.1.58]
KO:K02844	waaG, rfaG; UDP-glucose:(heptosyl)LPS alpha-1,3-glucosyltransferase [EC:2.4.1.-]		KO:K01641	E2.3.3.10; hydroxymethylglutaryl-CoA synthase [EC:2.3.3.10]					KO:K01213	E3.2.1.67; galacturan 1,4-alpha-galacturonidase [EC:3.2.1.67]
KO:K02849	waaQ, rfaQ; heptosyltransferase III [EC:2.4.-.-]		KO:K01644	citE; citrate lyase subunit beta / citryl-CoA lyase [EC:4.1.3.34]					KO:K01216	E3.2.1.73; licheninase [EC:3.2.1.73]
KO:K02873	RP-L13e, RPL13; large subunit ribosomal protein L13e		KO:K01649	leuA, IMS; 2-isopropylmalate synthase [EC:2.3.3.13]					KO:K01220	E3.2.1.85, lacG; 6-phospho-beta-galactosidase [EC:3.2.1.85]
KO:K02875	RP-L14e, RPL14; large subunit ribosomal protein L14e		KO:K01652	E2.2.1.6L, ilvB, ilvG, ilvI; acetolactate synthase I/II/III large subunit [EC:2.2.1.6]					KO:K01227	E3.2.1.96; mannosyl-glycoprotein endo-beta-N-acetylglucosaminidase [EC:3.2.1.96]
KO:K02913	RP-L33, MRPL33, rpmG; large subunit ribosomal protein L33		KO:K01661	menB; naphthoate synthase [EC:4.1.3.36]					KO:K01233	csn; chitosanase [EC:3.2.1.132]
KO:K02914	RP-L34, MRPL34, rpmH; large subunit ribosomal protein L34		KO:K01662	dxs; 1-deoxy-D-xylulose-5-phosphate synthase [EC:2.2.1.7]					KO:K01235	aguA; alpha-glucuronidase [EC:3.2.1.139]
KO:K02915	RP-L34e, RPL34; large subunit ribosomal protein L34e		KO:K01667	tnaA; tryptophanase [EC:4.1.99.1]					KO:K01239	iunH; purine nucleosidase [EC:3.2.2.1]
KO:K02917	RP-L35Ae, RPL35A; large subunit ribosomal protein L35Ae		KO:K01669	phrB; deoxyribodipyrimidine photo-lyase [EC:4.1.99.3]					KO:K01250	rihA; pyrimidine-specific ribonucleoside hydrolase [EC:3.2.-.-]
KO:K02918	RP-L35e, RPL35; large subunit ribosomal protein L35e		KO:K01673	cynT, can; carbonic anhydrase [EC:4.2.1.1]					KO:K01251	E3.3.1.1, ahcY; adenosylhomocysteinase [EC:3.3.1.1]
KO:K02923	RP-L38e, RPL38; large subunit ribosomal protein L38e		KO:K01677	E4.2.1.2AA, fumA; fumarate hydratase subunit alpha [EC:4.2.1.2]					KO:K01253	EPHX1; microsomal epoxide hydrolase [EC:3.3.2.9]
KO:K02927	RP-L40e, RPL40; large subunit ribosomal protein L40e		KO:K01678	E4.2.1.2AB, fumB; fumarate hydratase subunit beta [EC:4.2.1.2]					KO:K01262	pepP; Xaa-Pro aminopeptidase [EC:3.4.11.9]
KO:K02944	RP-LX, rplX; large subunit ribosomal protein LX		KO:K01681	ACO, acnA; aconitate hydratase [EC:4.2.1.3]					KO:K01265	map; methionyl aminopeptidase [EC:3.4.11.18]
KO:K02974	RP-S24e, RPS24; small subunit ribosomal protein S24e		KO:K01683	araD; D-arabinonate dehydratase [EC:4.2.1.5]					KO:K01271	pepQ; Xaa-Pro dipeptidase [EC:3.4.13.9]
KO:K03042	rpoA2; DNA-directed RNA polymerase subunit A" [EC:2.7.7.6]		KO:K01692	paaF, echA; enoyl-CoA hydratase [EC:4.2.1.17]					KO:K01274	E3.4.13.-; D-alanyl-D-alanine dipeptidase [EC:3.4.13.-]
KO:K03052	rpoG; DNA-directed RNA polymerase subunit G [EC:2.7.7.6]		KO:K01693	hisB; imidazoleglycerol-phosphate dehydratase [EC:4.2.1.19]					KO:K01277	DPP3; dipeptidyl-peptidase III [EC:3.4.14.4]
KO:K03073	secE; preprotein translocase subunit SecE		KO:K01695	trpA; tryptophan synthase alpha chain [EC:4.2.1.20]					KO:K01291	CPB1; carboxypeptidase B [EC:3.4.17.2]
KO:K03087	SIG2, rpoS; RNA polymerase nonessential primary-like sigma factor		KO:K01696	trpB; tryptophan synthase beta chain [EC:4.2.1.20]					KO:K01312	PRSS1_2_3; trypsin [EC:3.4.21.4]
KO:K03089	SIG3.3.1, rpoH; RNA polymerase sigma-32 factor		KO:K01697	CBS; cystathionine beta-synthase [EC:4.2.1.22]					KO:K01317	ACR; acrosin [EC:3.4.21.10]
KO:K03098	APOD; apolipoprotein D and lipocalin family protein		KO:K01698	hemB, ALAD; porphobilinogen synthase [EC:4.2.1.24]					KO:K01318	sspA; glutamyl endopeptidase [EC:3.4.21.19]
KO:K03149	thiG; thiazole synthase [EC:2.8.1.10]		KO:K01699	pduC; propanediol dehydratase large subunit [EC:4.2.1.28]					KO:K01338	lon; ATP-dependent Lon protease [EC:3.4.21.53]
KO:K03150	thiH; 2-iminoacetate synthase [EC:4.1.99.19]		KO:K01709	rfbG; CDP-glucose 4,6-dehydratase [EC:4.2.1.45]					KO:K01341	KEX2; kexin [EC:3.4.21.61]
KO:K03163	TOP1; DNA topoisomerase I [EC:5.99.1.2]		KO:K01714	dapA; 4-hydroxy-tetrahydrodipicolinate synthase [EC:4.3.3.7]					KO:K01361	E3.4.21.96; lactocepin [EC:3.4.21.96]
KO:K03185	ubiH; 2-octaprenyl-6-methoxyphenol hydroxylase [EC:1.14.13.-]		KO:K01715	crt; enoyl-CoA hydratase [EC:4.2.1.17]					KO:K01364	speB; streptopain [EC:3.4.22.10]
KO:K03192	ureJ; urease accessory protein		KO:K01719	hemD, UROS; uroporphyrinogen-III synthase [EC:4.2.1.75]					KO:K01365	CTSL; cathepsin L [EC:3.4.22.15]
KO:K03215	rumA; 23S rRNA (uracil1939-C5)-methyltransferase [EC:2.1.1.190]		KO:K01720	prpD; 2-methylcitrate dehydratase [EC:4.2.1.79]					KO:K01373	CTSF; cathepsin F [EC:3.4.22.41]
KO:K03216	trmL, cspR; tRNA (cytidine/uridine-2'-O-)-methyltransferase [EC:2.1.1.207]		KO:K01728	pel; pectate lyase [EC:4.2.2.2]					KO:K01387	colA; microbial collagenase [EC:3.4.24.3]
KO:K03223	yscL, sctL; type III secretion protein L		KO:K01730	ogl; oligogalacturonide lyase [EC:4.2.2.6]					KO:K01393	NLN; neurolysin [EC:3.4.24.16]
KO:K03239	EIF2B1; translation initiation factor eIF-2B subunit alpha		KO:K01733	thrC; threonine synthase [EC:4.2.3.1]					KO:K01409	KAE1, tsaD, QRI7; N6-L-threonylcarbamoyladenine synthase [EC:2.3.1.234]
KO:K03243	EIF5B; translation initiation factor 5B		KO:K01735	aroB; 3-dehydroquinate synthase [EC:4.2.3.4]					KO:K01411	NRD1; nardilysin [EC:3.4.24.61]
KO:K03282	mscL; large conductance mechanosensitive channel		KO:K01736	aroC; chorismate synthase [EC:4.2.3.5]					KO:K01415	ECE; endothelin-converting enzyme [EC:3.4.24.71]
KO:K03286	TC.OOP; OmpA-OmpF porin, OOP family		KO:K01738	cysK; cysteine synthase A [EC:2.5.1.47]					KO:K01417	MEP; extracellular elastinolytic metalloproteinase [EC:3.4.24.-]
KO:K03292	TC.GPH; glycoside/pentoside/hexuronide:cation symporter, GPH family		KO:K01750	E4.3.1.12, ocd; ornithine cyclodeaminase [EC:4.3.1.12]					KO:K01421	yhgE; putative membrane protein
KO:K03299	TC.GNTP; gluconate:H+ symporter, GntP family		KO:K01754	E4.3.1.19, ilvA, tdcB; threonine dehydratase [EC:4.3.1.19]					KO:K01425	glsA, GLS; glutaminase [EC:3.5.1.2]
KO:K03303	lctP; lactate permease		KO:K01756	purB, ADSL; adenylosuccinate lyase [EC:4.3.2.2]					KO:K01427	URE; urease [EC:3.5.1.5]
KO:K03304	tehA; tellurite resistance protein		KO:K01758	CTH; cystathionine gamma-lyase [EC:4.4.1.1]					KO:K01432	AFMID; arylformamidase [EC:3.5.1.9]
KO:K03305	TC.POT; proton-dependent oligopeptide transporter, POT family		KO:K01761	E4.4.1.11; methionine-gamma-lyase [EC:4.4.1.11]					KO:K01434	E3.5.1.11; penicillin amidase [EC:3.5.1.11]
KO:K03309	TC.DAACS; dicarboxylate/amino acid:cation (Na+ or H+) symporter, DAACS family		KO:K01768	E4.6.1.1; adenylate cyclase [EC:4.6.1.1]					KO:K01439	dapE; succinyl-diaminopimelate desuccinylase [EC:3.5.1.18]
KO:K03313	nhaA; Na+:H+ antiporter, NhaA family		KO:K01770	ispF; 2-C-methyl-D-erythritol 2,4-cyclodiphosphate synthase [EC:4.6.1.12]					KO:K01446	PGRP; peptidoglycan recognition protein
KO:K03316	TC.CPA1; monovalent cation:H+ antiporter, CPA1 family		KO:K01772	hemH, FECH; protoporphyrin/coproporphyrin ferrochelatase [EC:4.99.1.1 4.99.1.9]					KO:K01447	E3.5.1.28A, cwlA, xlyA, xlyB; N-acetylmuramoyl-L-alanine amidase [EC:3.5.1.28]
KO:K03325	ACR3, arsB; arsenite transporter		KO:K01775	alr; alanine racemase [EC:5.1.1.1]					KO:K01449	E3.5.1.28C, cwlJ, sleB; N-acetylmuramoyl-L-alanine amidase [EC:3.5.1.28]
KO:K03328	TC.PST; polysaccharide transporter, PST family		KO:K01776	murI; glutamate racemase [EC:5.1.1.3]					KO:K01453	nylB; 6-aminohexanoate-oligomer exohydrolase [EC:3.5.1.46]
KO:K03330	gatE; glutamyl-tRNA(Gln) amidotransferase subunit E [EC:6.3.5.7]		KO:K01777	prdF; proline racemase [EC:5.1.1.4]					KO:K01455	E3.5.1.49; formamidase [EC:3.5.1.49]
KO:K03333	choD; cholesterol oxidase [EC:1.1.3.6]		KO:K01778	dapF; diaminopimelate epimerase [EC:5.1.1.7]					KO:K01456	E3.5.1.52, NGLY1, PNG1; peptide-N4-(N-acetyl-beta-glucosaminyl)asparagine amidase [EC:3.5.1.52]
KO:K03336	iolD; 3D-(3,5/4)-trihydroxycyclohexane-1,2-dione acylhydrolase (decyclizing) [EC:3.7.1.22]		KO:K01783	rpe, RPE; ribulose-phosphate 3-epimerase [EC:5.1.3.1]					KO:K01465	URA4, pyrC; dihydroorotase [EC:3.5.2.3]
KO:K03342	pabBC; para-aminobenzoate synthetase / 4-amino-4-deoxychorismate lyase [EC:2.6.1.85 4.1.3.38]		KO:K01784	galE, GALE; UDP-glucose 4-epimerase [EC:5.1.3.2]					KO:K01468	hutI, AMDHD1; imidazolonepropionase [EC:3.5.2.7]
KO:K03366	butA, budC; meso-butanediol dehydrogenase / (S,S)-butanediol dehydrogenase / diacetyl reductase [EC:1.1.1.- 1.1.1.76 1.1.1.304]		KO:K01799	nicE, maiA; maleate isomerase [EC:5.2.1.1]					KO:K01470	E3.5.2.10; creatinine amidohydrolase [EC:3.5.2.10]
KO:K03387	ahpF; alkyl hydroperoxide reductase subunit F [EC:1.6.4.-]		KO:K01802	E5.2.1.8; peptidylprolyl isomerase [EC:5.2.1.8]					KO:K01473	hyuA; N-methylhydantoinase A [EC:3.5.2.14]
KO:K03392	ACMSD; aminocarboxymuconate-semialdehyde decarboxylase [EC:4.1.1.45]		KO:K01804	araA; L-arabinose isomerase [EC:5.3.1.4]					KO:K01474	hyuB; N-methylhydantoinase B [EC:3.5.2.14]
KO:K03402	argR, ahrC; transcriptional regulator of arginine metabolism		KO:K01807	rpiA; ribose 5-phosphate isomerase A [EC:5.3.1.6]					KO:K01476	E3.5.3.1, rocF, arg; arginase [EC:3.5.3.1]
KO:K03403	chlH, bchH; magnesium chelatase subunit H [EC:6.6.1.1]		KO:K01809	manA, MPI; mannose-6-phosphate isomerase [EC:5.3.1.8]					KO:K01477	alc, ALLC; allantoicase [EC:3.5.3.4]
KO:K03408	cheW; purine-binding chemotaxis protein CheW		KO:K01811	xylS, yicI; alpha-D-xyloside xylohydrolase [EC:3.2.1.177]					KO:K01480	speB; agmatinase [EC:3.5.3.11]
KO:K03409	cheX; chemotaxis protein CheX		KO:K01816	hyi, gip; hydroxypyruvate isomerase [EC:5.3.1.22]					KO:K01482	DDAH, ddaH; dimethylargininase [EC:3.5.3.18]
KO:K03420	psmR; proteasome regulatory subunit		KO:K01820	rhaA; L-rhamnose isomerase / sugar isomerase [EC:5.3.1.14 5.3.1.-]					KO:K01483	allA; ureidoglycolate lyase [EC:4.3.2.3]
KO:K03428	bchM, chlM; magnesium-protoporphyrin O-methyltransferase [EC:2.1.1.11]		KO:K01829	E5.3.4.1; protein disulfide-isomerase [EC:5.3.4.1]					KO:K01487	E3.5.4.3, guaD; guanine deaminase [EC:3.5.4.3]
KO:K03431	glmM; phosphoglucosamine mutase [EC:5.4.2.10]		KO:K01834	PGAM, gpmA; 2,3-bisphosphoglycerate-dependent phosphoglycerate mutase [EC:5.4.2.11]					KO:K01489	cdd, CDA; cytidine deaminase [EC:3.5.4.5]
KO:K03453	TC.BASS; bile acid:Na+ symporter, BASS family		KO:K01838	pgmB; beta-phosphoglucomutase [EC:5.4.2.6]					KO:K01491	folD; methylenetetrahydrofolate dehydrogenase (NADP+) / methenyltetrahydrofolate cyclohydrolase [EC:1.5.1.5 3.5.4.9]
KO:K03473	pdxB; erythronate-4-phosphate dehydrogenase [EC:1.1.1.290]		KO:K01840	manB; phosphomannomutase [EC:5.4.2.8]					KO:K01492	purNH; phosphoribosylglycinamide/phosphoribosylaminoimidazolecarboxamide formyltransferase [EC:2.1.2.2 2.1.2.3]
KO:K03495	gidA, mnmG, MTO1; tRNA uridine 5-carboxymethylaminomethyl modification enzyme		KO:K01843	kamA; lysine 2,3-aminomutase [EC:5.4.3.2]					KO:K01494	dcd; dCTP deaminase [EC:3.5.4.13]
KO:K03534	rhaM; L-rhamnose mutarotase [EC:5.1.3.32]		KO:K01844	kamD; beta-lysine 5,6-aminomutase alpha subunit [EC:5.4.3.3]					KO:K01495	GCH1, folE; GTP cyclohydrolase IA [EC:3.5.4.16]
KO:K03537	POP5; ribonuclease P/MRP protein subunit POP5 [EC:3.1.26.5]		KO:K01856	catB; muconate cycloisomerase [EC:5.5.1.1]					KO:K01496	hisI; phosphoribosyl-AMP cyclohydrolase [EC:3.5.4.19]
KO:K03558	cvpA; membrane protein required for colicin V production		KO:K01858	INO1, ISYNA1; myo-inositol-1-phosphate synthase [EC:5.5.1.4]					KO:K01505	E3.5.99.7; 1-aminocyclopropane-1-carboxylate deaminase [EC:3.5.99.7]
KO:K03567	gcvR; glycine cleavage system transcriptional repressor		KO:K01867	WARS, trpS; tryptophanyl-tRNA synthetase [EC:6.1.1.2]					KO:K01512	acyP; acylphosphatase [EC:3.6.1.7]
KO:K03571	mreD; rod shape-determining protein MreD		KO:K01878	glyQ; glycyl-tRNA synthetase alpha chain [EC:6.1.1.14]					KO:K01513	ENPP1_3, CD203; ectonucleotide pyrophosphatase/phosphodiesterase family member 1/3 [EC:3.1.4.1 3.6.1.9]
KO:K03581	recD; exodeoxyribonuclease V alpha subunit [EC:3.1.11.5]		KO:K01893	NARS, asnS; asparaginyl-tRNA synthetase [EC:6.1.1.22]					KO:K01514	PRUNE, PPX1; exopolyphosphatase [EC:3.6.1.11]
KO:K03584	recO; DNA repair protein RecO (recombination protein O)		KO:K01896	ACSM; medium-chain acyl-CoA synthetase [EC:6.2.1.2]					KO:K01517	ADPRM; manganese-dependent ADP-ribose/CDP-alcohol diphosphatase [EC:3.6.1.13 3.6.1.16 3.6.1.53]
KO:K03585	acrA, mexA, adeI, smeD, mtrC, cmeA; membrane fusion protein, multidrug efflux system		KO:K01897	ACSL, fadD; long-chain acyl-CoA synthetase [EC:6.2.1.3]					KO:K01519	ITPA; inosine triphosphate pyrophosphatase [EC:3.6.1.-]
KO:K03612	rnfG; electron transport complex protein RnfG		KO:K01905	acdA; acetate---CoA ligase (ADP-forming) subunit alpha [EC:6.2.1.13]					KO:K01522	FHIT; bis(5'-adenosyl)-triphosphatase [EC:3.6.1.29]
KO:K03613	rnfE; electron transport complex protein RnfE		KO:K01906	bioW; 6-carboxyhexanoate--CoA ligase [EC:6.2.1.14]					KO:K01523	hisE; phosphoribosyl-ATP pyrophosphohydrolase [EC:3.6.1.31]
KO:K03614	rnfD; electron transport complex protein RnfD		KO:K01907	AACS, acsA; acetoacetyl-CoA synthetase [EC:6.2.1.16]					KO:K01525	apaH; bis(5'-nucleosyl)-tetraphosphatase (symmetrical) [EC:3.6.1.41]
KO:K03615	rnfC; electron transport complex protein RnfC		KO:K01909	mbtM; long-chain-fatty-acid--[acyl-carrier-protein] ligase [EC:6.2.1.20]					KO:K01533	copB; Cu2+-exporting ATPase [EC:3.6.3.4]
KO:K03617	rnfA; electron transport complex protein RnfA		KO:K01914	asnA; aspartate--ammonia ligase [EC:6.3.1.1]					KO:K01537	E3.6.3.8; Ca2+-transporting ATPase [EC:3.6.3.8]
KO:K03640	pal; peptidoglycan-associated lipoprotein		KO:K01915	glnA, GLUL; glutamine synthetase [EC:6.3.1.2]					KO:K01539	ATP1A; sodium/potassium-transporting ATPase subunit alpha [EC:3.6.3.9]
KO:K03642	rlpA; rare lipoprotein A		KO:K01919	gshA; glutamate--cysteine ligase [EC:6.3.2.2]					KO:K01546	kdpA; K+-transporting ATPase ATPase A chain [EC:3.6.3.12]
KO:K03651	cpdA; 3',5'-cyclic-AMP phosphodiesterase [EC:3.1.4.53]		KO:K01923	purC; phosphoribosylaminoimidazole-succinocarboxamide synthase [EC:6.3.2.6]					KO:K01547	kdpB; K+-transporting ATPase ATPase B chain [EC:3.6.3.12]
KO:K03676	grxC, GLRX, GLRX2; glutaredoxin 3		KO:K01924	murC; UDP-N-acetylmuramate--alanine ligase [EC:6.3.2.8]					KO:K01548	kdpC; K+-transporting ATPase ATPase C chain [EC:3.6.3.12]
KO:K03684	rnd; ribonuclease D [EC:3.1.13.5]		KO:K01925	murD; UDP-N-acetylmuramoylalanine--D-glutamate ligase [EC:6.3.2.9]					KO:K01555	FAH, fahA; fumarylacetoacetase [EC:3.7.1.2]
KO:K03688	ubiB, aarF; ubiquinone biosynthesis protein		KO:K01928	murE; UDP-N-acetylmuramoyl-L-alanyl-D-glutamate--2,6-diaminopimelate ligase [EC:6.3.2.13]					KO:K01565	SGSH; N-sulfoglucosamine sulfohydrolase [EC:3.10.1.1]
KO:K03694	clpA; ATP-dependent Clp protease ATP-binding subunit ClpA		KO:K01929	murF; UDP-N-acetylmuramoyl-tripeptide--D-alanyl-D-alanine ligase [EC:6.3.2.10]					KO:K01567	pdaA; peptidoglycan-N-acetylmuramic acid deacetylase [EC:3.5.1.-]
KO:K03705	hrcA; heat-inducible transcriptional repressor		KO:K01934	MTHFS; 5-formyltetrahydrofolate cyclo-ligase [EC:6.3.3.2]					KO:K01575	alsD, budA, aldC; acetolactate decarboxylase [EC:4.1.1.5]
KO:K03716	splB; spore photoproduct lyase [EC:4.1.99.14]		KO:K01935	bioD; dethiobiotin synthetase [EC:6.3.3.3]					KO:K01578	MLYCD; malonyl-CoA decarboxylase [EC:4.1.1.9]
KO:K03767	PPIA; peptidyl-prolyl cis-trans isomerase A (cyclophilin A) [EC:5.2.1.8]		KO:K01951	guaA, GMPS; GMP synthase (glutamine-hydrolysing) [EC:6.3.5.2]					KO:K01579	panD; aspartate 1-decarboxylase [EC:4.1.1.11]
KO:K03768	PPIB, ppiB; peptidyl-prolyl cis-trans isomerase B (cyclophilin B) [EC:5.2.1.8]		KO:K01962	accA; acetyl-CoA carboxylase carboxyl transferase subunit alpha [EC:6.4.1.2]					KO:K01580	E4.1.1.15, gadB, gadA, GAD; glutamate decarboxylase [EC:4.1.1.15]
KO:K03770	ppiD; peptidyl-prolyl cis-trans isomerase D [EC:5.2.1.8]		KO:K01963	accD; acetyl-CoA carboxylase carboxyl transferase subunit beta [EC:6.4.1.2]					KO:K01584	adiA; arginine decarboxylase [EC:4.1.1.19]
KO:K03771	surA; peptidyl-prolyl cis-trans isomerase SurA [EC:5.2.1.8]		KO:K01968	E6.4.1.4A; 3-methylcrotonyl-CoA carboxylase alpha subunit [EC:6.4.1.4]					KO:K01588	purE; 5-(carboxyamino)imidazole ribonucleotide mutase [EC:5.4.99.18]
KO:K03778	ldhA; D-lactate dehydrogenase [EC:1.1.1.28]		KO:K01969	E6.4.1.4B; 3-methylcrotonyl-CoA carboxylase beta subunit [EC:6.4.1.4]					KO:K01590	hdc, HDC; histidine decarboxylase [EC:4.1.1.22]
KO:K03782	katG; catalase-peroxidase [EC:1.11.1.21]		KO:K01971	ligD; bifunctional non-homologous end joining protein LigD [EC:6.5.1.1]					KO:K01591	pyrF; orotidine-5'-phosphate decarboxylase [EC:4.1.1.23]
KO:K03783	punA, PNP; purine-nucleoside phosphorylase [EC:2.4.2.1]		KO:K01972	E6.5.1.2, ligA, ligB; DNA ligase (NAD+) [EC:6.5.1.2]					KO:K01596	E4.1.1.32, pckA, PCK; phosphoenolpyruvate carboxykinase (GTP) [EC:4.1.1.32]
KO:K03784	deoD; purine-nucleoside phosphorylase [EC:2.4.2.1]		KO:K01974	RTCA, rtcA; RNA 3'-terminal phosphate cyclase (ATP) [EC:6.5.1.4]					KO:K01597	MVD, mvaD; diphosphomevalonate decarboxylase [EC:4.1.1.33]
KO:K03790	rimJ; ribosomal-protein-alanine N-acetyltransferase [EC:2.3.1.128]		KO:K01993	ABC-2.TX; HlyD family secretion protein					KO:K01598	PPCDC, coaC; phosphopantothenoylcysteine decarboxylase [EC:4.1.1.36]
KO:K03802	cphA; cyanophycin synthetase [EC:6.3.2.29 6.3.2.30]		KO:K01995	livG; branched-chain amino acid transport system ATP-binding protein					KO:K01599	hemE, UROD; uroporphyrinogen decarboxylase [EC:4.1.1.37]
KO:K03814	mtgA; monofunctional glycosyltransferase [EC:2.4.1.129]		KO:K01997	livH; branched-chain amino acid transport system permease protein					KO:K01608	gcl; tartronate-semialdehyde synthase [EC:4.1.1.47]
KO:K03839	fldA, nifF, isiB; flavodoxin I		KO:K02004	ABC.CD.P; putative ABC transport system permease protein					KO:K01609	trpC; indole-3-glycerol phosphate synthase [EC:4.1.1.48]
KO:K03841	FBP, fbp; fructose-1,6-bisphosphatase I [EC:3.1.3.11]		KO:K02005	ABC.CD.TX; HlyD family secretion protein					KO:K01619	deoC, DERA; deoxyribose-phosphate aldolase [EC:4.1.2.4]
KO:K03867	BGLUT; UDP-glucose:tetrahydrobiopterin glucosyltransferase [EC:2.4.1.-]		KO:K02010	afuC, fbpC; iron(III) transport system ATP-binding protein [EC:3.6.3.30]					KO:K01623	ALDO; fructose-bisphosphate aldolase, class I [EC:4.1.2.13]
KO:K03918	lat; L-lysine 6-transaminase [EC:2.6.1.36]		KO:K02011	afuB, fbpB; iron(III) transport system permease protein					KO:K01628	fucA; L-fuculose-phosphate aldolase [EC:4.1.2.17]
KO:K03929	pnbA; para-nitrobenzyl esterase [EC:3.1.1.-]		KO:K02012	afuA, fbpA; iron(III) transport system substrate-binding protein					KO:K01631	dgoA; 2-dehydro-3-deoxyphosphogalactonate aldolase [EC:4.1.2.21]
KO:K03975	dedA; membrane-associated protein		KO:K02025	ABC.MS.P; multiple sugar transport system permease protein					KO:K01634	SGPL1, DPL1; sphinganine-1-phosphate aldolase [EC:4.1.2.27]
KO:K03976	ybaK, ebsC; Cys-tRNA(Pro)/Cys-tRNA(Cys) deacylase [EC:3.1.1.-]		KO:K02026	ABC.MS.P1; multiple sugar transport system permease protein					KO:K01635	lacD; tagatose 1,6-diphosphate aldolase [EC:4.1.2.40]
KO:K03978	engB; GTP-binding protein		KO:K02027	ABC.MS.S; multiple sugar transport system substrate-binding protein					KO:K01643	citF; citrate lyase subunit alpha / citrate CoA-transferase [EC:2.8.3.10]
KO:K03981	dsbC; thiol:disulfide interchange protein DsbC [EC:5.3.4.1]		KO:K02029	ABC.PA.P; polar amino acid transport system permease protein					KO:K01647	CS, gltA; citrate synthase [EC:2.3.3.1]
KO:K04014	nrfC; protein NrfC		KO:K02030	ABC.PA.S; polar amino acid transport system substrate-binding protein					KO:K01648	ACLY; ATP citrate (pro-S)-lyase [EC:2.3.3.8]
KO:K04027	eutM; ethanolamine utilization protein EutM		KO:K02043	phnF; GntR family transcriptional regulator, phosphonate transport system regulatory protein					KO:K01653	E2.2.1.6S, ilvH, ilvN; acetolactate synthase I/III small subunit [EC:2.2.1.6]
KO:K04028	eutN; ethanolamine utilization protein EutN		KO:K02053	ABC.SP.P; putative spermidine/putrescine transport system permease protein					KO:K01655	LYS21, LYS20; homocitrate synthase [EC:2.3.3.14]
KO:K04035	E1.14.13.81, acsF, chlE; magnesium-protoporphyrin IX monomethyl ester (oxidative) cyclase [EC:1.14.13.81]		KO:K02054	ABC.SP.P1; putative spermidine/putrescine transport system permease protein					KO:K01656	TRP3; anthranilate synthase / indole-3-glycerol phosphate synthase [EC:4.1.3.27 4.1.1.48]
KO:K04037	chlL; light-independent protochlorophyllide reductase subunit L [EC:1.3.7.7]		KO:K02055	ABC.SP.S; putative spermidine/putrescine transport system substrate-binding protein					KO:K01657	trpE; anthranilate synthase component I [EC:4.1.3.27]
KO:K04038	chlN; light-independent protochlorophyllide reductase subunit N [EC:1.3.7.7]		KO:K02062	thiQ; thiamine transport system ATP-binding protein					KO:K01658	trpG; anthranilate synthase component II [EC:4.1.3.27]
KO:K04039	chlB; light-independent protochlorophyllide reductase subunit B [EC:1.3.7.7]		KO:K02065	mlaF, linL, mkl; phospholipid/cholesterol/gamma-HCH transport system ATP-binding protein					KO:K01663	HIS7; glutamine amidotransferase / cyclase [EC:2.4.2.- 4.1.3.-]
KO:K04040	chlG, bchG; chlorophyll/bacteriochlorophyll a synthase [EC:2.5.1.62 2.5.1.133]		KO:K02066	mlaE, linK; phospholipid/cholesterol/gamma-HCH transport system permease protein					KO:K01664	pabA; para-aminobenzoate synthetase component II [EC:2.6.1.85]
KO:K04072	adhE; acetaldehyde dehydrogenase / alcohol dehydrogenase [EC:1.2.1.10 1.1.1.1]		KO:K02074	ABC.ZM.A; zinc/manganese transport system ATP-binding protein					KO:K01665	pabB; para-aminobenzoate synthetase component I [EC:2.6.1.85]
KO:K04079	HSP90A, htpG; molecular chaperone HtpG		KO:K02077	ABC.ZM.S; zinc/manganese transport system substrate-binding protein					KO:K01674	cah; carbonic anhydrase [EC:4.2.1.1]
KO:K04101	ligB; protocatechuate 4,5-dioxygenase, beta chain [EC:1.13.11.8]		KO:K02081	agaR; DeoR family transcriptional regulator, aga operon transcriptional repressor					KO:K01679	E4.2.1.2B, fumC; fumarate hydratase, class II [EC:4.2.1.2]
KO:K04102	pht5; 4,5-dihydroxyphthalate decarboxylase [EC:4.1.1.55]		KO:K02083	allC; allantoate deiminase [EC:3.5.3.9]					KO:K01684	dgoD; galactonate dehydratase [EC:4.2.1.6]
KO:K04108	hcrA, hbaC; 4-hydroxybenzoyl-CoA reductase subunit alpha [EC:1.3.7.9]		KO:K02106	atoE; short-chain fatty acids transporter					KO:K01687	ilvD; dihydroxy-acid dehydratase [EC:4.2.1.9]
KO:K04109	hcrB, hbaD; 4-hydroxybenzoyl-CoA reductase subunit beta [EC:1.3.7.9]		KO:K02108	ATPF0A, atpB; F-type H+-transporting ATPase subunit a					KO:K01689	ENO, eno; enolase [EC:4.2.1.11]
KO:K04117	aliB; cyclohexanecarboxyl-CoA dehydrogenase [EC:1.3.99.-]		KO:K02109	ATPF0B, atpF; F-type H+-transporting ATPase subunit b					KO:K01690	edd; phosphogluconate dehydratase [EC:4.2.1.12]
KO:K04127	cefD; isopenicillin-N epimerase [EC:5.1.1.17]		KO:K02110	ATPF0C, atpE; F-type H+-transporting ATPase subunit c					KO:K01694	TRP; tryptophan synthase [EC:4.2.1.20]
KO:K04486	E3.1.3.15B; histidinol-phosphatase (PHP family) [EC:3.1.3.15]		KO:K02112	ATPF1B, atpD; F-type H+-transporting ATPase subunit beta [EC:3.6.3.14]					KO:K01703	leuC, IPMI-L; 3-isopropylmalate/(R)-2-methylmalate dehydratase large subunit [EC:4.2.1.33 4.2.1.35]
KO:K04649	HIP2, UBC1; ubiquitin-conjugating enzyme (huntingtin interacting protein 2) [EC:2.3.2.23]		KO:K02113	ATPF1D, atpH; F-type H+-transporting ATPase subunit delta					KO:K01704	leuD, IPMI-S; 3-isopropylmalate/(R)-2-methylmalate dehydratase small subunit [EC:4.2.1.33 4.2.1.35]
KO:K04652	hypB; hydrogenase nickel incorporation protein HypB		KO:K02114	ATPF1E, atpC; F-type H+-transporting ATPase subunit epsilon					KO:K01706	gudD; glucarate dehydratase [EC:4.2.1.40]
KO:K04744	lptD, imp, ostA; LPS-assembly protein		KO:K02116	atpI; ATP synthase protein I					KO:K01707	kdgD; 5-dehydro-4-deoxyglucarate dehydratase [EC:4.2.1.41]
KO:K04757	rsbW; serine/threonine-protein kinase RsbW [EC:2.7.11.1]		KO:K02117	ATPVA, ntpA, atpA; V/A-type H+/Na+-transporting ATPase subunit A [EC:3.6.3.14 3.6.3.15]					KO:K01708	garD; galactarate dehydratase [EC:4.2.1.42]
KO:K04761	oxyR; LysR family transcriptional regulator, hydrogen peroxide-inducible genes activator		KO:K02119	ATPVC, ntpC, atpC; V/A-type H+/Na+-transporting ATPase subunit C					KO:K01710	E4.2.1.46, rfbB, rffG; dTDP-glucose 4,6-dehydratase [EC:4.2.1.46]
KO:K04764	ihfA, himA; integration host factor subunit alpha		KO:K02120	ATPVD, ntpD, atpD; V/A-type H+/Na+-transporting ATPase subunit D					KO:K01711	gmd, GMDS; GDPmannose 4,6-dehydratase [EC:4.2.1.47]
KO:K04765	mazG; nucleoside triphosphate diphosphatase [EC:3.6.1.9]		KO:K02121	ATPVE, ntpE, atpE; V/A-type H+/Na+-transporting ATPase subunit E					KO:K01712	hutU, UROC1; urocanate hydratase [EC:4.2.1.49]
KO:K04940	odh; opine dehydrogenase [EC:1.5.1.28]		KO:K02122	ATPVF, ntpF, atpF; V/A-type H+/Na+-transporting ATPase subunit F					KO:K01713	pheC; cyclohexadienyl dehydratase [EC:4.2.1.51 4.2.1.91]
KO:K05299	fdhA; formate dehydrogenase (NADP+) alpha subunit [EC:1.17.1.10]		KO:K02123	ATPVI, ntpI, atpI; V/A-type H+/Na+-transporting ATPase subunit I					KO:K01716	fabA; 3-hydroxyacyl-[acyl-carrier protein] dehydratase / trans-2-decenoyl-[acyl-carrier protein] isomerase [EC:4.2.1.59 5.3.3.14]
KO:K05306	phnX; phosphonoacetaldehyde hydrolase [EC:3.11.1.1]		KO:K02124	ATPVK, ntpK, atpK; V/A-type H+/Na+-transporting ATPase subunit K					KO:K01721	nthA; nitrile hydratase subunit alpha [EC:4.2.1.84]
KO:K05341	E2.4.1.4; amylosucrase [EC:2.4.1.4]		KO:K02188	cbiD; cobalt-precorrin-5B (C1)-methyltransferase [EC:2.1.1.195]					KO:K01724	PCBD, phhB; 4a-hydroxytetrahydrobiopterin dehydratase [EC:4.2.1.96]
KO:K05343	treS; maltose alpha-D-glucosyltransferase / alpha-amylase [EC:5.4.99.16 3.2.1.1]		KO:K02191	cbiT; cobalt-precorrin-6B (C15)-methyltransferase [EC:2.1.1.196]					KO:K01725	cynS; cyanate lyase [EC:4.2.1.104]
KO:K05346	deoR; deoxyribonucleoside regulator		KO:K02200	ccmH; cytochrome c-type biogenesis protein CcmH					KO:K01729	algL; poly(beta-D-mannuronate) lyase [EC:4.2.2.3]
KO:K05356	SPS, sds; all-trans-nonaprenyl-diphosphate synthase [EC:2.5.1.84 2.5.1.85]		KO:K02201	E2.7.7.3B; pantetheine-phosphate adenylyltransferase [EC:2.7.7.3]					KO:K01734	mgsA; methylglyoxal synthase [EC:4.2.3.3]
KO:K05359	ADT, PDT; arogenate/prephenate dehydratase [EC:4.2.1.91 4.2.1.51]		KO:K02221	yggT; YggT family protein					KO:K01737	queD, ptpS, PTS; 6-pyruvoyltetrahydropterin/6-carboxytetrahydropterin synthase [EC:4.2.3.12 4.1.2.50]
KO:K05364	pbpA; penicillin-binding protein A		KO:K02224	cobB-cbiA; cobyrinic acid a,c-diamide synthase [EC:6.3.5.9 6.3.5.11]					KO:K01739	metB; cystathionine gamma-synthase [EC:2.5.1.48]
KO:K05367	pbpC; penicillin-binding protein 1C [EC:2.4.1.129]		KO:K02226	cobC, phpB; alpha-ribazole phosphatase [EC:3.1.3.73]					KO:K01745	hutH, HAL; histidine ammonia-lyase [EC:4.3.1.3]
KO:K05371	pcyA; phycocyanobilin:ferredoxin oxidoreductase [EC:1.3.7.5]		KO:K02227	cbiB, cobD; adenosylcobinamide-phosphate synthase [EC:6.3.1.10]					KO:K01749	hemC, HMBS; hydroxymethylbilane synthase [EC:2.5.1.61]
KO:K05516	cbpA; curved DNA-binding protein		KO:K02231	cobP, cobU; adenosylcobinamide kinase / adenosylcobinamide-phosphate guanylyltransferase [EC:2.7.1.156 2.7.7.62]					KO:K01751	E4.3.1.15; diaminopropionate ammonia-lyase [EC:4.3.1.15]
KO:K05527	bolA; BolA family transcriptional regulator, general stress-responsive regulator		KO:K02233	E2.7.8.26, cobS, cobV; adenosylcobinamide-GDP ribazoletransferase [EC:2.7.8.26]					KO:K01753	dsdA; D-serine dehydratase [EC:4.3.1.18]
KO:K05539	dusA; tRNA-dihydrouridine synthase A [EC:1.-.-.-]		KO:K02238	comEC; competence protein ComEC					KO:K01755	argH, ASL; argininosuccinate lyase [EC:4.3.2.1]
KO:K05540	dusB; tRNA-dihydrouridine synthase B [EC:1.-.-.-]		KO:K02291	crtB; 15-cis-phytoene/all-trans-phytoene synthase [EC:2.5.1.32 2.5.1.99]					KO:K01760	metC; cystathionine beta-lyase [EC:4.4.1.8]
KO:K05559	phaA; multicomponent K+:H+ antiporter subunit A		KO:K02314	dnaB; replicative DNA helicase [EC:3.6.4.12]					KO:K01766	csdA; cysteine sulfinate desulfinase [EC:4.4.1.-]
KO:K05563	phaF; multicomponent K+:H+ antiporter subunit F		KO:K02315	dnaC; DNA replication protein DnaC					KO:K01769	E4.6.1.2; guanylate cyclase, other [EC:4.6.1.2]
KO:K05566	mnhB, mrpB; multicomponent Na+:H+ antiporter subunit B		KO:K02318	COASY; phosphopantetheine adenylyltransferase / dephospho-CoA kinase [EC:2.7.7.3 2.7.1.24]					KO:K01782	fadJ; 3-hydroxyacyl-CoA dehydrogenase / enoyl-CoA hydratase / 3-hydroxybutyryl-CoA epimerase [EC:1.1.1.35 4.2.1.17 5.1.2.3]
KO:K05571	mnhG, mrpG; multicomponent Na+:H+ antiporter subunit G		KO:K02319	DPA, polB; DNA polymerase I [EC:2.7.7.7]					KO:K01786	NA
KO:K05572	ndhA; NAD(P)H-quinone oxidoreductase subunit 1 [EC:1.6.5.3]		KO:K02335	DPO1, polA; DNA polymerase I [EC:2.7.7.7]					KO:K01790	rfbC, rmlC; dTDP-4-dehydrorhamnose 3,5-epimerase [EC:5.1.3.13]
KO:K05573	ndhB; NAD(P)H-quinone oxidoreductase subunit 2 [EC:1.6.5.3]		KO:K02341	DPO3D2, holB; DNA polymerase III subunit delta' [EC:2.7.7.7]					KO:K01791	wecB; UDP-N-acetylglucosamine 2-epimerase (non-hydrolysing) [EC:5.1.3.14]
KO:K05575	ndhD; NAD(P)H-quinone oxidoreductase subunit 4 [EC:1.6.5.3]		KO:K02342	DPO3E, dnaQ; DNA polymerase III subunit epsilon [EC:2.7.7.7]					KO:K01792	E5.1.3.15; glucose-6-phosphate 1-epimerase [EC:5.1.3.15]
KO:K05577	ndhF; NAD(P)H-quinone oxidoreductase subunit 5 [EC:1.6.5.3]		KO:K02343	DPO3G, dnaX; DNA polymerase III subunit gamma/tau [EC:2.7.7.7]					KO:K01793	GLCE; heparosan-N-sulfate-glucuronate 5-epimerase [EC:5.1.3.17]
KO:K05580	ndhI; NAD(P)H-quinone oxidoreductase subunit I [EC:1.6.5.3]		KO:K02355	fusA, GFM, EFG; elongation factor G					KO:K01796	E5.1.99.4, AMACR, mcr; alpha-methylacyl-CoA racemase [EC:5.1.99.4]
KO:K05584	ndhM; NAD(P)H-quinone oxidoreductase subunit M [EC:1.6.5.3]		KO:K02356	efp; elongation factor P					KO:K01800	maiA, GSTZ1; maleylacetoacetate isomerase [EC:5.2.1.2]
KO:K05585	ndhN; NAD(P)H-quinone oxidoreductase subunit N [EC:1.6.5.3]		KO:K02357	tsf, TSFM; elongation factor Ts					KO:K01801	nagL; maleylpyruvate isomerase [EC:5.2.1.4]
KO:K05589	ftsB; cell division protein FtsB		KO:K02372	fabZ; 3-hydroxyacyl-[acyl-carrier-protein] dehydratase [EC:4.2.1.59]					KO:K01803	TPI, tpiA; triosephosphate isomerase (TIM) [EC:5.3.1.1]
KO:K05601	hcp; hydroxylamine reductase [EC:1.7.99.1]		KO:K02379	fdhD; FdhD protein					KO:K01805	xylA; xylose isomerase [EC:5.3.1.5]
KO:K05685	macB; macrolide transport system ATP-binding/permease protein [EC:3.6.3.-]		KO:K02381	fdrA; FdrA protein					KO:K01808	rpiB; ribose 5-phosphate isomerase B [EC:5.3.1.6]
KO:K05711	hcaB; 2,3-dihydroxy-2,3-dihydrophenylpropionate dehydrogenase [EC:1.3.1.87]		KO:K02385	flbD; flagellar protein FlbD					KO:K01814	hisA; phosphoribosylformimino-5-aminoimidazole carboxamide ribotide isomerase [EC:5.3.1.16]
KO:K05713	mhpB; 2,3-dihydroxyphenylpropionate 1,2-dioxygenase [EC:1.13.11.16]		KO:K02386	flgA; flagella basal body P-ring formation protein FlgA					KO:K01815	kduI; 4-deoxy-L-threo-5-hexosulose-uronate ketol-isomerase [EC:5.3.1.17]
KO:K05715	2PGK; 2-phosphoglycerate kinase [EC:2.7.2.-]		KO:K02387	flgB; flagellar basal-body rod protein FlgB					KO:K01817	trpF; phosphoribosylanthranilate isomerase [EC:5.3.1.24]
KO:K05786	rarD; chloramphenicol-sensitive protein RarD		KO:K02388	flgC; flagellar basal-body rod protein FlgC					KO:K01818	fucI; L-fucose/D-arabinose isomerase [EC:5.3.1.25 5.3.1.3]
KO:K05799	pdhR; GntR family transcriptional regulator, transcriptional repressor for pyruvate dehydrogenase complex		KO:K02389	flgD; flagellar basal-body rod modification protein FlgD					KO:K01823	idi, IDI; isopentenyl-diphosphate Delta-isomerase [EC:5.3.3.2]
KO:K05807	bamD; outer membrane protein assembly factor BamD		KO:K02390	flgE; flagellar hook protein FlgE					KO:K01825	fadB; 3-hydroxyacyl-CoA dehydrogenase / enoyl-CoA hydratase / 3-hydroxybutyryl-CoA epimerase / enoyl-CoA isomerase [EC:1.1.1.35 4.2.1.17 5.1.2.3 5.3.3.8]
KO:K05813	ugpB; sn-glycerol 3-phosphate transport system substrate-binding protein		KO:K02393	flgH; flagellar L-ring protein precursor FlgH					KO:K01826	hpaF, hpcD; 5-carboxymethyl-2-hydroxymuconate isomerase [EC:5.3.3.10]
KO:K05814	ugpA; sn-glycerol 3-phosphate transport system permease protein		KO:K02400	flhA; flagellar biosynthesis protein FlhA					KO:K01839	deoB; phosphopentomutase [EC:5.4.2.7]
KO:K05815	ugpE; sn-glycerol 3-phosphate transport system permease protein		KO:K02401	flhB; flagellar biosynthetic protein FlhB					KO:K01841	pepM; phosphoenolpyruvate phosphomutase [EC:5.4.2.9]
KO:K05824	LYS12; homoisocitrate dehydrogenase [EC:1.1.1.87]		KO:K02404	flhF; flagellar biosynthesis protein FlhF					KO:K01845	hemL; glutamate-1-semialdehyde 2,1-aminomutase [EC:5.4.3.8]
KO:K05832	ABC.X4.P; putative ABC transport system permease protein		KO:K02405	fliA; RNA polymerase sigma factor for flagellar operon FliA					KO:K01846	glmS, mutS, mamA; methylaspartate mutase sigma subunit [EC:5.4.99.1]
KO:K05833	ABC.X4.A; putative ABC transport system ATP-binding protein		KO:K02406	fliC; flagellin					KO:K01848	E5.4.99.2A, mcmA1; methylmalonyl-CoA mutase, N-terminal domain [EC:5.4.99.2]
KO:K05838	ybbN; putative thioredoxin		KO:K02408	fliE; flagellar hook-basal body complex protein FliE					KO:K01849	E5.4.99.2B, mcmA2; methylmalonyl-CoA mutase, C-terminal domain [EC:5.4.99.2]
KO:K05845	opuC; osmoprotectant transport system substrate-binding protein		KO:K02409	fliF; flagellar M-ring protein FliF					KO:K01860	E5.5.1.7; chloromuconate cycloisomerase [EC:5.5.1.7]
KO:K05886	sdh; serine 3-dehydrogenase (NADP+) [EC:1.1.1.276]		KO:K02410	fliG; flagellar motor switch protein FliG					KO:K01866	YARS, tyrS; tyrosyl-tRNA synthetase [EC:6.1.1.1]
KO:K05895	cobK-cbiJ; precorrin-6A/cobalt-precorrin-6A reductase [EC:1.3.1.54 1.3.1.106]		KO:K02411	fliH; flagellar assembly protein FliH					KO:K01868	TARS, thrS; threonyl-tRNA synthetase [EC:6.1.1.3]
KO:K05919	dfx; superoxide reductase [EC:1.15.1.2]		KO:K02412	fliI; flagellum-specific ATP synthase [EC:3.6.3.14]					KO:K01869	LARS, leuS; leucyl-tRNA synthetase [EC:6.1.1.4]
KO:K05939	aas; acyl-[acyl-carrier-protein]-phospholipid O-acyltransferase / long-chain-fatty-acid--[acyl-carrier-protein] ligase [EC:2.3.1.40 6.2.1.20]		KO:K02413	fliJ; flagellar FliJ protein					KO:K01870	IARS, ileS; isoleucyl-tRNA synthetase [EC:6.1.1.5]
KO:K05962	E2.7.13.1; protein-histidine pros-kinase [EC:2.7.13.1]		KO:K02414	fliK; flagellar hook-length control protein FliK					KO:K01872	AARS, alaS; alanyl-tRNA synthetase [EC:6.1.1.7]
KO:K05966	citG; triphosphoribosyl-dephospho-CoA synthase [EC:2.4.2.52]		KO:K02415	fliL; flagellar FliL protein					KO:K01873	VARS, valS; valyl-tRNA synthetase [EC:6.1.1.9]
KO:K06016	pydC; beta-ureidopropionase / N-carbamoyl-L-amino-acid hydrolase [EC:3.5.1.6 3.5.1.87]		KO:K02416	fliM; flagellar motor switch protein FliM					KO:K01874	MARS, metG; methionyl-tRNA synthetase [EC:6.1.1.10]
KO:K06039	ychN; uncharacterized protein involved in oxidation of intracellular sulfur		KO:K02417	fliNY, fliN; flagellar motor switch protein FliN/FliY					KO:K01875	SARS, serS; seryl-tRNA synthetase [EC:6.1.1.11]
KO:K06044	treY, glgY; (1->4)-alpha-D-glucan 1-alpha-D-glucosylmutase [EC:5.4.99.15]		KO:K02418	fliOZ, fliO; flagellar protein FliO/FliZ					KO:K01876	DARS, aspS; aspartyl-tRNA synthetase [EC:6.1.1.12]
KO:K06045	shc; squalene-hopene/tetraprenyl-beta-curcumene cyclase [EC:5.4.99.17 4.2.1.129]		KO:K02419	fliP; flagellar biosynthetic protein FliP					KO:K01879	glyS; glycyl-tRNA synthetase beta chain [EC:6.1.1.14]
KO:K06048	ybdK; carboxylate-amine ligase [EC:6.3.-.-]		KO:K02421	fliR; flagellar biosynthetic protein FliR					KO:K01880	GARS, glyS1; glycyl-tRNA synthetase [EC:6.1.1.14]
KO:K06118	SQD1, sqdB; UDP-sulfoquinovose synthase [EC:3.13.1.1]		KO:K02422	fliS; flagellar protein FliS					KO:K01881	PARS, proS; prolyl-tRNA synthetase [EC:6.1.1.15]
KO:K06133	LYS5, acpT; 4'-phosphopantetheinyl transferase [EC:2.7.8.-]		KO:K02427	rlmE, rrmJ, ftsJ; 23S rRNA (uridine2552-2'-O)-methyltransferase [EC:2.1.1.166]					KO:K01883	CARS, cysS; cysteinyl-tRNA synthetase [EC:6.1.1.16]
KO:K06142	hlpA, ompH; outer membrane protein		KO:K02429	fucP; MFS transporter, FHS family, L-fucose permease					KO:K01884	cysS1; cysteinyl-tRNA synthetase, unknown class [EC:6.1.1.16]
KO:K06149	uspA; universal stress protein A		KO:K02434	gatB, PET112; aspartyl-tRNA(Asn)/glutamyl-tRNA(Gln) amidotransferase subunit B [EC:6.3.5.6 6.3.5.7]					KO:K01885	EARS, gltX; glutamyl-tRNA synthetase [EC:6.1.1.17]
KO:K06158	ABCF3; ATP-binding cassette, subfamily F, member 3		KO:K02435	gatC, GATC; aspartyl-tRNA(Asn)/glutamyl-tRNA(Gln) amidotransferase subunit C [EC:6.3.5.6 6.3.5.7]					KO:K01887	RARS, argS; arginyl-tRNA synthetase [EC:6.1.1.19]
KO:K06166	phnG; alpha-D-ribose 1-methylphosphonate 5-triphosphate synthase subunit PhnG [EC:2.7.8.37]		KO:K02438	glgX; glycogen debranching enzyme [EC:3.2.1.196]					KO:K01889	FARSA, pheS; phenylalanyl-tRNA synthetase alpha chain [EC:6.1.1.20]
KO:K06169	miaE; tRNA-(ms[2]io[6]A)-hydroxylase [EC:1.-.-.-]		KO:K02443	glpP; glycerol uptake operon antiterminator					KO:K01890	FARSB, pheT; phenylalanyl-tRNA synthetase beta chain [EC:6.1.1.20]
KO:K06179	rluC; 23S rRNA pseudouridine955/2504/2580 synthase [EC:5.4.99.24]		KO:K02445	glpT; MFS transporter, OPA family, glycerol-3-phosphate transporter					KO:K01892	HARS, hisS; histidyl-tRNA synthetase [EC:6.1.1.21]
KO:K06181	rluE; 23S rRNA pseudouridine2457 synthase [EC:5.4.99.20]		KO:K02446	glpX; fructose-1,6-bisphosphatase II [EC:3.1.3.11]					KO:K01894	gluQ; glutamyl-Q tRNA(Asp) synthetase [EC:6.1.1.-]
KO:K06183	rsuA; 16S rRNA pseudouridine516 synthase [EC:5.4.99.19]		KO:K02448	norD; nitric oxide reductase NorD protein					KO:K01895	ACSS, acs; acetyl-CoA synthetase [EC:6.2.1.1]
KO:K06189	corC; magnesium and cobalt transporter		KO:K02452	gspC; general secretion pathway protein C					KO:K01899	LSC1; succinyl-CoA synthetase alpha subunit [EC:6.2.1.4 6.2.1.5]
KO:K06199	crcB, FEX; fluoride exporter		KO:K02453	gspD; general secretion pathway protein D					KO:K01900	LSC2; succinyl-CoA synthetase beta subunit [EC:6.2.1.4 6.2.1.5]
KO:K06204	dksA; DnaK suppressor protein		KO:K02459	gspJ; general secretion pathway protein J					KO:K01902	sucD; succinyl-CoA synthetase alpha subunit [EC:6.2.1.5]
KO:K06207	typA, bipA; GTP-binding protein		KO:K02460	gspK; general secretion pathway protein K					KO:K01903	sucC; succinyl-CoA synthetase beta subunit [EC:6.2.1.5]
KO:K06208	aroH; chorismate mutase [EC:5.4.99.5]		KO:K02470	gyrB; DNA gyrase subunit B [EC:5.99.1.3]					KO:K01904	4CL; 4-coumarate--CoA ligase [EC:6.2.1.12]
KO:K06223	dam; DNA adenine methylase [EC:2.1.1.72]		KO:K02472	wecC; UDP-N-acetyl-D-mannosaminuronic acid dehydrogenase [EC:1.1.1.336]					KO:K01912	paaK; phenylacetate-CoA ligase [EC:6.2.1.30]
KO:K06269	PPP1C; serine/threonine-protein phosphatase PP1 catalytic subunit [EC:3.1.3.16]		KO:K02473	E5.1.3.7, wbpP; UDP-N-acetylglucosamine 4-epimerase [EC:5.1.3.7]					KO:K01916	nadE; NAD+ synthase [EC:6.3.1.5]
KO:K06284	abrB; transcriptional pleiotropic regulator of transition state genes		KO:K02480	K02480; two-component system, NarL family, sensor kinase [EC:2.7.13.3]					KO:K01918	panC; pantoate--beta-alanine ligase [EC:6.3.2.1]
KO:K06350	kipA; antagonist of KipI		KO:K02482	K02482; two-component system, NtrC family, sensor kinase [EC:2.7.13.3]					KO:K01921	ddl; D-alanine-D-alanine ligase [EC:6.3.2.4]
KO:K06351	kipI; inhibitor of KinA		KO:K02483	K02483; two-component system, OmpR family, response regulator					KO:K01933	purM; phosphoribosylformylglycinamidine cyclo-ligase [EC:6.3.3.1]
KO:K06373	spmA; spore maturation protein A		KO:K02484	K02484; two-component system, OmpR family, sensor kinase [EC:2.7.13.3]					KO:K01937	pyrG, CTPS; CTP synthase [EC:6.3.4.2]
KO:K06378	spoIIAA; stage II sporulation protein AA (anti-sigma F factor antagonist)		KO:K02486	K02486; two-component system, sensor kinase [EC:2.7.13.3]					KO:K01939	purA, ADSS; adenylosuccinate synthase [EC:6.3.4.4]
KO:K06400	spoIVCA; site-specific DNA recombinase		KO:K02488	pleD; two-component system, cell cycle response regulator [EC:2.7.7.65]					KO:K01940	argG, ASS1; argininosuccinate synthase [EC:6.3.4.5]
KO:K06416	spoVS; stage V sporulation protein S		KO:K02491	kinA; two-component system, sporulation sensor kinase A [EC:2.7.13.3]					KO:K01945	purD; phosphoribosylamine---glycine ligase [EC:6.3.4.13]
KO:K06443	lcyB, crtL1, crtY; lycopene beta-cyclase [EC:5.5.1.19]		KO:K02495	hemN, hemZ; oxygen-independent coproporphyrinogen III oxidase [EC:1.3.98.3]					KO:K01950	E6.3.5.1, NADSYN1, QNS1, nadE; NAD+ synthase (glutamine-hydrolysing) [EC:6.3.5.1]
KO:K06596	chpA; chemosensory pili system protein ChpA (sensor histidine kinase/response regulator)		KO:K02499	yabN; tetrapyrrole methylase family protein / MazG family protein					KO:K01952	purL, PFAS; phosphoribosylformylglycinamidine synthase [EC:6.3.5.3]
KO:K06603	flaG; flagellar protein FlaG		KO:K02502	hisZ; ATP phosphoribosyltransferase regulatory subunit					KO:K01953	asnB, ASNS; asparagine synthase (glutamine-hydrolysing) [EC:6.3.5.4]
KO:K06694	PSMD10; 26S proteasome non-ATPase regulatory subunit 10		KO:K02517	lpxL, htrB; Kdo2-lipid IVA lauroyltransferase [EC:2.3.1.241]					KO:K01955	carB, CPA2; carbamoyl-phosphate synthase large subunit [EC:6.3.5.5]
KO:K06860	K06860; putative heme uptake system protein		KO:K02518	infA; translation initiation factor IF-1					KO:K01956	carA, CPA1; carbamoyl-phosphate synthase small subunit [EC:6.3.5.5]
KO:K06867	K06867; uncharacterized protein		KO:K02519	infB, MTIF2; translation initiation factor IF-2					KO:K01959	pycA; pyruvate carboxylase subunit A [EC:6.4.1.1]
KO:K06870	K06870; uncharacterized protein		KO:K02520	infC, MTIF3; translation initiation factor IF-3					KO:K01961	accC; acetyl-CoA carboxylase, biotin carboxylase subunit [EC:6.4.1.2 6.3.4.14]
KO:K06872	K06872; uncharacterized protein		KO:K02527	kdtA, waaA; 3-deoxy-D-manno-octulosonic-acid transferase [EC:2.4.99.12 2.4.99.13 2.4.99.14 2.4.99.15]					KO:K01965	PCCA, pccA; propionyl-CoA carboxylase alpha chain [EC:6.4.1.3]
KO:K06873	K06873; uncharacterized protein		KO:K02533	lasT; tRNA/rRNA methyltransferase [EC:2.1.1.-]					KO:K01966	PCCB, pccB; propionyl-CoA carboxylase beta chain [EC:6.4.1.3]
KO:K06874	K06874; zinc finger protein		KO:K02536	lpxD; UDP-3-O-[3-hydroxymyristoyl] glucosamine N-acyltransferase [EC:2.3.1.191]					KO:K01975	thpR; RNA 2',3'-cyclic 3'-phosphodiesterase [EC:3.1.4.58]
KO:K06876	K06876; deoxyribodipyrimidine photolyase-related protein		KO:K02549	menC; O-succinylbenzoate synthase [EC:4.2.1.113]					KO:K01990	ABC-2.A; ABC-2 type transport system ATP-binding protein
KO:K06890	K06890; uncharacterized protein		KO:K02556	motA; chemotaxis protein MotA					KO:K01992	ABC-2.P; ABC-2 type transport system permease protein
KO:K06891	clpS; ATP-dependent Clp protease adaptor protein ClpS		KO:K02557	motB; chemotaxis protein MotB					KO:K01996	livF; branched-chain amino acid transport system ATP-binding protein
KO:K06893	K06893; uncharacterized protein		KO:K02558	mpl; UDP-N-acetylmuramate: L-alanyl-gamma-D-glutamyl-meso-diaminopimelate ligase [EC:6.3.2.45]					KO:K01998	livM; branched-chain amino acid transport system permease protein
KO:K06897	K06897; 7,8-dihydropterin-6-yl-methyl-4-(beta-D-ribofuranosyl)aminobenzene 5'-phosphate synthase [EC:2.5.1.105]		KO:K02563	murG; UDP-N-acetylglucosamine--N-acetylmuramyl-(pentapeptide) pyrophosphoryl-undecaprenol N-acetylglucosamine transferase [EC:2.4.1.227]					KO:K01999	livK; branched-chain amino acid transport system substrate-binding protein
KO:K06903	K06903; uncharacterized protein		KO:K02564	nagB, GNPDA; glucosamine-6-phosphate deaminase [EC:3.5.99.6]					KO:K02000	proV; glycine betaine/proline transport system ATP-binding protein [EC:3.6.3.32]
KO:K06907	K06907; uncharacterized protein		KO:K02584	nifA; Nif-specific regulatory protein					KO:K02001	proW; glycine betaine/proline transport system permease protein
KO:K06909	xtmB; phage terminase large subunit		KO:K02611	paaC; ring-1,2-phenylacetyl-CoA epoxidase subunit PaaC [EC:1.14.13.149]					KO:K02002	proX; glycine betaine/proline transport system substrate-binding protein
KO:K06914	mfnD; tyramine---L-glutamate ligase [EC:6.3.4.24]		KO:K02618	paaZ; oxepin-CoA hydrolase / 3-oxo-5,6-dehydrosuberyl-CoA semialdehyde dehydrogenase [EC:3.3.2.12 1.2.1.91]					KO:K02003	ABC.CD.A; putative ABC transport system ATP-binding protein
KO:K06916	zapE; cell division protein ZapE		KO:K02621	parC; topoisomerase IV subunit A [EC:5.99.1.-]					KO:K02006	cbiO; cobalt/nickel transport system ATP-binding protein
KO:K06917	selU; tRNA 2-selenouridine synthase [EC:2.9.1.-]		KO:K02622	parE; topoisomerase IV subunit B [EC:5.99.1.-]					KO:K02007	cbiM; cobalt/nickel transport system permease protein
KO:K06930	K06930; uncharacterized protein		KO:K02626	pdaD; arginine decarboxylase [EC:4.1.1.19]					KO:K02008	cbiQ; cobalt/nickel transport system permease protein
KO:K06935	K06935; uncharacterized protein		KO:K02635	petB; cytochrome b6					KO:K02013	ABC.FEV.A; iron complex transport system ATP-binding protein [EC:3.6.3.34]
KO:K06943	NOG1; nucleolar GTP-binding protein		KO:K02650	pilA; type IV pilus assembly protein PilA					KO:K02015	ABC.FEV.P; iron complex transport system permease protein
KO:K06948	yqeH; 30S ribosome assembly GTPase		KO:K02653	pilC; type IV pilus assembly protein PilC					KO:K02016	ABC.FEV.S; iron complex transport system substrate-binding protein
KO:K06951	K06951; uncharacterized protein		KO:K02654	pilD, pppA; leader peptidase (prepilin peptidase) / N-methyltransferase [EC:3.4.23.43 2.1.1.-]					KO:K02017	modC; molybdate transport system ATP-binding protein [EC:3.6.3.29]
KO:K06955	K06955; uncharacterized protein		KO:K02655	pilE; type IV pilus assembly protein PilE					KO:K02018	modB; molybdate transport system permease protein
KO:K06963	TAN1, THUMPD1; tRNA acetyltransferase TAN1		KO:K02656	pilF; type IV pilus assembly protein PilF					KO:K02020	modA; molybdate transport system substrate-binding protein
KO:K06965	PELO, DOM34, pelA; protein pelota		KO:K02665	pilP; type IV pilus assembly protein PilP					KO:K02021	ABC.MR; putative ABC transport system ATP-binding protein
KO:K06968	rlmM; 23S rRNA (cytidine2498-2'-O)-methyltransferase [EC:2.1.1.186]		KO:K02674	pilY1; type IV pilus assembly protein PilY1					KO:K02024	lamB; maltoporin
KO:K06972	PITRM1, PreP, CYM1; presequence protease [EC:3.4.24.-]		KO:K02682	ppdD; prepilin peptidase dependent protein D					KO:K02028	ABC.PA.A; polar amino acid transport system ATP-binding protein [EC:3.6.3.21]
KO:K06973	K06973; uncharacterized protein		KO:K02683	priS, pri1, priA; DNA primase small subunit [EC:2.7.7.-]					KO:K02031	ABC.PE.A; peptide/nickel transport system ATP-binding protein
KO:K06975	K06975; uncharacterized protein		KO:K02773	PTS-Gat-EIIA, gatA, sgcA; PTS system, galactitol-specific IIA component [EC:2.7.1.200]					KO:K02032	ABC.PE.A1; peptide/nickel transport system ATP-binding protein
KO:K06980	ygfZ; tRNA-modifying protein YgfZ		KO:K02774	PTS-Gat-EIIB, gatB, sgcB; PTS system, galactitol-specific IIB component [EC:2.7.1.200]					KO:K02033	ABC.PE.P; peptide/nickel transport system permease protein
KO:K06983	K06983; uncharacterized protein		KO:K02775	PTS-Gat-EIIC, gatC, sgcC; PTS system, galactitol-specific IIC component					KO:K02034	ABC.PE.P1; peptide/nickel transport system permease protein
KO:K06984	K06984; beta-ribofuranosylaminobenzene 5'-phosphate synthase [EC:2.4.2.54]		KO:K02777	PTS-Glc-EIIA, crr; PTS system, sugar-specific IIA component [EC:2.7.1.-]					KO:K02035	ABC.PE.S; peptide/nickel transport system substrate-binding protein
KO:K06987	K06987; uncharacterized protein		KO:K02783	PTS-Gut-EIIC, srlA; PTS system, glucitol/sorbitol-specific IIC component					KO:K02036	pstB; phosphate transport system ATP-binding protein [EC:3.6.3.27]
KO:K06989	nadX; aspartate dehydrogenase [EC:1.4.1.21]		KO:K02800	PTS-Mtl-EIIC, mtlA, cmtA; PTS system, mannitol-specific IIC component					KO:K02037	pstC; phosphate transport system permease protein
KO:K06991	K06991; uncharacterized protein		KO:K02802	PTS-Nag-EIIA, nagE; PTS system, N-acetylglucosamine-specific IIA component [EC:2.7.1.193]					KO:K02038	pstA; phosphate transport system permease protein
KO:K06992	K06992; uncharacterized protein		KO:K02803	PTS-Nag-EIIB, nagE; PTS system, N-acetylglucosamine-specific IIB component [EC:2.7.1.193]					KO:K02039	phoU; phosphate transport system protein
KO:K07003	K07003; uncharacterized protein		KO:K02804	PTS-Nag-EIIC, nagE; PTS system, N-acetylglucosamine-specific IIC component					KO:K02040	pstS; phosphate transport system substrate-binding protein
KO:K07004	K07004; uncharacterized protein		KO:K02805	wecE, rffA; dTDP-4-amino-4,6-dideoxygalactose transaminase [EC:2.6.1.59]					KO:K02041	phnC; phosphonate transport system ATP-binding protein [EC:3.6.3.28]
KO:K07007	K07007; uncharacterized protein		KO:K02806	PTS-Ntr-EIIA, ptsN; PTS system, nitrogen regulatory IIA component [EC:2.7.1.-]					KO:K02042	phnE; phosphonate transport system permease protein
KO:K07009	K07009; uncharacterized protein		KO:K02821	PTS-Ula-EIIA, ulaC, sgaA; PTS system, ascorbate-specific IIA component [EC:2.7.1.194]					KO:K02044	phnD; phosphonate transport system substrate-binding protein
KO:K07018	K07018; uncharacterized protein		KO:K02822	PTS-Ula-EIIB, ulaB, sgaB; PTS system, ascorbate-specific IIB component [EC:2.7.1.194]					KO:K02049	ABC.SN.A; NitT/TauT family transport system ATP-binding protein
KO:K07026	E3.1.3.70; mannosyl-3-phosphoglycerate phosphatase [EC:3.1.3.70]		KO:K02825	pyrR; pyrimidine operon attenuation protein / uracil phosphoribosyltransferase [EC:2.4.2.9]					KO:K02050	ABC.SN.P; NitT/TauT family transport system permease protein
KO:K07034	K07034; uncharacterized protein		KO:K02826	qoxA; cytochrome aa3-600 menaquinol oxidase subunit II [EC:1.10.3.12]					KO:K02051	ABC.SN.S; NitT/TauT family transport system substrate-binding protein
KO:K07046	K07046; L-fuconolactonase [EC:3.1.1.-]		KO:K02834	rbfA; ribosome-binding factor A					KO:K02052	ABC.SP.A; putative spermidine/putrescine transport system ATP-binding protein
KO:K07049	K07049; TatD-related deoxyribonuclease		KO:K02835	prfA, MTRF1, MRF1; peptide chain release factor 1					KO:K02056	ABC.SS.A; simple sugar transport system ATP-binding protein [EC:3.6.3.17]
KO:K07058	K07058; membrane protein		KO:K02838	frr, MRRF, RRF; ribosome recycling factor					KO:K02057	ABC.SS.P; simple sugar transport system permease protein
KO:K07067	disA; diadenylate cyclase [EC:2.7.7.85]		KO:K02841	waaC, rfaC; heptosyltransferase I [EC:2.4.-.-]					KO:K02058	ABC.SS.S; simple sugar transport system substrate-binding protein
KO:K07072	mfnF; (4-(4-[2-(gamma-L-glutamylamino)ethyl]phenoxymethyl)furan-2-yl)methanamine synthase [EC:2.5.1.131]		KO:K02843	waaF, rfaF; heptosyltransferase II [EC:2.4.-.-]					KO:K02063	thiP; thiamine transport system permease protein
KO:K07075	K07075; uncharacterized protein		KO:K02858	ribB, RIB3; 3,4-dihydroxy 2-butanone 4-phosphate synthase [EC:4.1.99.12]					KO:K02064	thiB, tbpA; thiamine transport system substrate-binding protein
KO:K07085	K07085; putative transport protein		KO:K02860	rimM; 16S rRNA processing protein RimM					KO:K02068	ABC.X2.A; putative ABC transport system ATP-binding protein
KO:K07097	K07097; uncharacterized protein		KO:K02866	RP-L10e, RPL10; large subunit ribosomal protein L10e					KO:K02069	ABC.X2.P; putative ABC transport system permease protein
KO:K07099	K07099; uncharacterized protein		KO:K02869	RP-L12, rpl12; large subunit ribosomal protein L12					KO:K02071	metN; D-methionine transport system ATP-binding protein
KO:K07117	K07117; uncharacterized protein		KO:K02877	RP-L15e, RPL15; large subunit ribosomal protein L15e					KO:K02072	metI; D-methionine transport system permease protein
KO:K07119	K07119; uncharacterized protein		KO:K02878	RP-L16, MRPL16, rplP; large subunit ribosomal protein L16					KO:K02073	metQ; D-methionine transport system substrate-binding protein
KO:K07120	K07120; uncharacterized protein		KO:K02879	RP-L17, MRPL17, rplQ; large subunit ribosomal protein L17					KO:K02075	ABC.ZM.P; zinc/manganese transport system permease protein
KO:K07129	K07129; uncharacterized protein		KO:K02881	RP-L18, MRPL18, rplR; large subunit ribosomal protein L18					KO:K02076	zurR, zur; Fur family transcriptional regulator, zinc uptake regulator
KO:K07137	K07137; uncharacterized protein		KO:K02883	RP-L18e, RPL18; large subunit ribosomal protein L18e					KO:K02078	acpP; acyl carrier protein
KO:K07138	K07138; uncharacterized protein		KO:K02884	RP-L19, MRPL19, rplS; large subunit ribosomal protein L19					KO:K02079	agaA; N-acetylgalactosamine-6-phosphate deacetylase [EC:3.5.1.25]
KO:K07140	K07140; uncharacterized protein		KO:K02885	RP-L19e, RPL19; large subunit ribosomal protein L19e					KO:K02080	agaI; galactosamine-6-phosphate isomerase [EC:5.3.1.-]
KO:K07143	K07143; UPF0148 protein		KO:K02887	RP-L20, MRPL20, rplT; large subunit ribosomal protein L20					KO:K02082	agaS; tagatose-6-phosphate ketose/aldose isomerase [EC:5.-.-.-]
KO:K07144	mfnE; 5-(aminomethyl)-3-furanmethanol phosphate kinase [EC:2.7.4.31]		KO:K02888	RP-L21, MRPL21, rplU; large subunit ribosomal protein L21					KO:K02100	araE; MFS transporter, SP family, arabinose:H+ symporter
KO:K07147	msrP; methionine sulfoxide reductase catalytic subunit [EC:1.8.-.-]		KO:K02889	RP-L21e, RPL21; large subunit ribosomal protein L21e					KO:K02101	araL; arabinose operon protein AraL
KO:K07148	K07148; uncharacterized protein		KO:K02896	RP-L24e, RPL24; large subunit ribosomal protein L24e					KO:K02103	araR; GntR family transcriptional regulator, arabinose operon transcriptional repressor
KO:K07151	STT3; dolichyl-diphosphooligosaccharide---protein glycosyltransferase [EC:2.4.99.18]		KO:K02899	RP-L27, MRPL27, rpmA; large subunit ribosomal protein L27					KO:K02111	ATPF1A, atpA; F-type H+-transporting ATPase subunit alpha [EC:3.6.3.14]
KO:K07157	K07157; uncharacterized protein		KO:K02902	RP-L28, MRPL28, rpmB; large subunit ribosomal protein L28					KO:K02115	ATPF1G, atpG; F-type H+-transporting ATPase subunit gamma
KO:K07158	K07158; uncharacterized protein		KO:K02908	RP-L30e, RPL30; large subunit ribosomal protein L30e					KO:K02118	ATPVB, ntpB, atpB; V/A-type H+/Na+-transporting ATPase subunit B
KO:K07160	K07160; UPF0271 protein		KO:K02909	RP-L31, rpmE; large subunit ribosomal protein L31					KO:K02128	ATPeF0C, ATP5G, ATP9; F-type H+-transporting ATPase subunit c
KO:K07172	mazE, chpAI; antitoxin MazE		KO:K02910	RP-L31e, RPL31; large subunit ribosomal protein L31e					KO:K02155	ATPeV0C, ATP6L; V-type H+-transporting ATPase 16kDa proteolipid subunit
KO:K07178	RIOK1; RIO kinase 1 [EC:2.7.11.1]		KO:K02911	RP-L32, MRPL32, rpmF; large subunit ribosomal protein L32					KO:K02160	accB, bccP; acetyl-CoA carboxylase biotin carboxyl carrier protein
KO:K07185	NA		KO:K02912	RP-L32e, RPL32; large subunit ribosomal protein L32e					KO:K02167	betI; TetR/AcrR family transcriptional regulator, transcriptional repressor of bet genes
KO:K07214	fes; enterochelin esterase and related enzymes		KO:K02919	RP-L36, MRPL36, rpmJ; large subunit ribosomal protein L36					KO:K02168	betT, betS; choline/glycine/proline betaine transport protein
KO:K07226	hugZ, hutZ; heme iron utilization protein		KO:K02921	RP-L37Ae, RPL37A; large subunit ribosomal protein L37Ae					KO:K02169	bioC; malonyl-CoA O-methyltransferase [EC:2.1.1.197]
KO:K07235	tusD, dsrE; tRNA 2-thiouridine synthesizing protein D [EC:2.8.1.-]		KO:K02922	RP-L37e, RPL37; large subunit ribosomal protein L37e					KO:K02170	bioH; pimeloyl-[acyl-carrier protein] methyl ester esterase [EC:3.1.1.85]
KO:K07240	chrA; chromate transporter		KO:K02924	RP-L39e, RPL39; large subunit ribosomal protein L39e					KO:K02172	blaR1; bla regulator protein blaR1
KO:K07244	K07244; mgtE-like transporter		KO:K02926	RP-L4, MRPL4, rplD; large subunit ribosomal protein L4					KO:K02184	FMN2; formin 2
KO:K07246	ttuC, dmlA; tartrate dehydrogenase/decarboxylase / D-malate dehydrogenase [EC:1.1.1.93 4.1.1.73 1.1.1.83]		KO:K02929	RP-L44e, RPL44; large subunit ribosomal protein L44e					KO:K02189	cbiG; cobalt-precorrin 5A hydrolase [EC:3.7.1.12]
KO:K07257	spsF; spore coat polysaccharide biosynthesis protein SpsF		KO:K02930	RP-L4e, RPL4; large subunit ribosomal protein L4e					KO:K02190	cbiK; sirohydrochlorin cobaltochelatase [EC:4.99.1.3]
KO:K07260	vanY; zinc D-Ala-D-Ala carboxypeptidase [EC:3.4.17.14]		KO:K02935	RP-L7, MRPL12, rplL; large subunit ribosomal protein L7/L12					KO:K02193	ccmA; heme exporter protein A [EC:3.6.3.41]
KO:K07267	oprB; porin		KO:K02936	RP-L7Ae, RPL7A; large subunit ribosomal protein L7Ae					KO:K02194	ccmB; heme exporter protein B
KO:K07282	capA, pgsA; gamma-polyglutamate biosynthesis protein CapA		KO:K02939	RP-L9, MRPL9, rplI; large subunit ribosomal protein L9					KO:K02195	ccmC; heme exporter protein C
KO:K07285	slp; outer membrane lipoprotein		KO:K02945	RP-S1, rpsA; small subunit ribosomal protein S1					KO:K02196	ccmD; heme exporter protein D
KO:K07291	dipps; CDP-L-myo-inositol myo-inositolphosphotransferase [EC:2.7.8.34]		KO:K02959	RP-S16, MRPS16, rpsP; small subunit ribosomal protein S16					KO:K02197	ccmE; cytochrome c-type biogenesis protein CcmE
KO:K07302	iorA; isoquinoline 1-oxidoreductase subunit alpha [EC:1.3.99.16]		KO:K02962	RP-S17e, RPS17; small subunit ribosomal protein S17e					KO:K02198	ccmF; cytochrome c-type biogenesis protein CcmF
KO:K07303	iorB; isoquinoline 1-oxidoreductase subunit beta [EC:1.3.99.16]		KO:K02963	RP-S18, MRPS18, rpsR; small subunit ribosomal protein S18					KO:K02199	ccmG, dsbE; cytochrome c biogenesis protein CcmG, thiol:disulfide interchange protein DsbE
KO:K07304	msrA; peptide-methionine (S)-S-oxide reductase [EC:1.8.4.11]		KO:K02966	RP-S19e, RPS19; small subunit ribosomal protein S19e					KO:K02225	cobC1, cobC; cobalamin biosynthetic protein CobC
KO:K07305	msrB; peptide-methionine (R)-S-oxide reductase [EC:1.8.4.12]		KO:K02970	RP-S21, MRPS21, rpsU; small subunit ribosomal protein S21					KO:K02228	cobF; precorrin-6A synthase [EC:2.1.1.152]
KO:K07313	pphA; serine/threonine protein phosphatase 1 [EC:3.1.3.16]		KO:K02975	RP-S25e, RPS25; small subunit ribosomal protein S25e					KO:K02232	cobQ, cbiP; adenosylcobyric acid synthase [EC:6.3.5.10]
KO:K07315	rsbU_P; phosphoserine phosphatase RsbU/P [EC:3.1.3.3]		KO:K02976	RP-S26e, RPS26; small subunit ribosomal protein S26e					KO:K02236	comC; leader peptidase (prepilin peptidase) / N-methyltransferase [EC:3.4.23.43 2.1.1.-]
KO:K07318	K07318; adenine-specific DNA-methyltransferase [EC:2.1.1.72]		KO:K02977	RP-S27Ae, RPS27A; small subunit ribosomal protein S27Ae					KO:K02237	comEA; competence protein ComEA
KO:K07319	yhdJ; adenine-specific DNA-methyltransferase [EC:2.1.1.72]		KO:K02978	RP-S27e, RPS27; small subunit ribosomal protein S27e					KO:K02257	COX10, ctaB, cyoE; heme o synthase [EC:2.5.1.141]
KO:K07321	cooC; CO dehydrogenase maturation factor		KO:K02979	RP-S28e, RPS28; small subunit ribosomal protein S28e					KO:K02258	COX11; cytochrome c oxidase assembly protein subunit 11
KO:K07322	ytfE, scdA; regulator of cell morphogenesis and NO signaling		KO:K02983	RP-S30e, RPS30; small subunit ribosomal protein S30e					KO:K02259	COX15; cytochrome c oxidase assembly protein subunit 15
KO:K07323	mlaC; phospholipid transport system substrate-binding protein		KO:K02984	RP-S3Ae, RPS3A; small subunit ribosomal protein S3Ae					KO:K02274	coxA; cytochrome c oxidase subunit I [EC:1.9.3.1]
KO:K07330	flaG-A, flaG; archaeal flagellar protein FlaG		KO:K02987	RP-S4e, RPS4; small subunit ribosomal protein S4e					KO:K02275	coxB; cytochrome c oxidase subunit II [EC:1.9.3.1]
KO:K07332	flaI-A, flaI; archaeal flagellar protein FlaI		KO:K02990	RP-S6, MRPS6, rpsF; small subunit ribosomal protein S6					KO:K02276	coxC; cytochrome c oxidase subunit III [EC:1.9.3.1]
KO:K07333	flaJ-A, flaJ; archaeal flagellar protein FlaJ		KO:K02991	RP-S6e, RPS6; small subunit ribosomal protein S6e					KO:K02277	coxD, ctaF; cytochrome c oxidase subunit IV [EC:1.9.3.1]
KO:K07388	K07388; hydrogenase expression/formation protein		KO:K02995	RP-S8e, RPS8; small subunit ribosomal protein S8e					KO:K02278	cpaA, tadV; prepilin peptidase CpaA [EC:3.4.23.43]
KO:K07390	grxD, GLRX5; monothiol glutaredoxin		KO:K03013	RPB5, POLR2E; DNA-directed RNA polymerases I, II, and III subunit RPABC1					KO:K02280	cpaC, rcpA; pilus assembly protein CpaC
KO:K07399	resB, ccs1; cytochrome c biogenesis protein		KO:K03014	RPB6, POLR2F; DNA-directed RNA polymerases I, II, and III subunit RPABC2					KO:K02282	cpaE, tadZ; pilus assembly protein CpaE
KO:K07443	ybaZ; methylated-DNA-protein-cysteine methyltransferase related protein		KO:K03030	PSMD14, RPN11, POH1; 26S proteasome regulatory subunit N11					KO:K02283	cpaF, tadA; pilus assembly protein CpaF
KO:K07444	ypsC; putative N6-adenine-specific DNA methylase [EC:2.1.1.-]		KO:K03040	rpoA; DNA-directed RNA polymerase subunit alpha [EC:2.7.7.6]					KO:K02292	crtO; beta-carotene ketolase (CrtO type)
KO:K07446	trm-G10; tRNA (guanine10-N2)-dimethyltransferase [EC:2.1.1.213]		KO:K03041	rpoA1; DNA-directed RNA polymerase subunit A' [EC:2.7.7.6]					KO:K02298	cyoB; cytochrome o ubiquinol oxidase subunit I [EC:1.10.3.10]
KO:K07461	K07461; putative endonuclease		KO:K03043	rpoB; DNA-directed RNA polymerase subunit beta [EC:2.7.7.6]					KO:K02299	cyoC; cytochrome o ubiquinol oxidase subunit III
KO:K07472	TIP49; TBP-interacting protein		KO:K03044	rpoB1; DNA-directed RNA polymerase subunit B' [EC:2.7.7.6]					KO:K02301	NA
KO:K07481	K07481; transposase, IS5 family		KO:K03046	rpoC; DNA-directed RNA polymerase subunit beta' [EC:2.7.7.6]					KO:K02302	cysG; uroporphyrin-III C-methyltransferase / precorrin-2 dehydrogenase / sirohydrochlorin ferrochelatase [EC:2.1.1.107 1.3.1.76 4.99.1.4]
KO:K07483	K07483; transposase		KO:K03047	rpoD; DNA-directed RNA polymerase subunit D [EC:2.7.7.6]					KO:K02303	cobA; uroporphyrin-III C-methyltransferase [EC:2.1.1.107]
KO:K07484	K07484; transposase		KO:K03049	rpoE1; DNA-directed RNA polymerase subunit E' [EC:2.7.7.6]					KO:K02304	MET8; precorrin-2 dehydrogenase / sirohydrochlorin ferrochelatase [EC:1.3.1.76 4.99.1.4]
KO:K07485	K07485; transposase		KO:K03050	rpoE2; DNA-directed RNA polymerase subunit E" [EC:2.7.7.6]					KO:K02305	norC; nitric oxide reductase subunit C
KO:K07486	K07486; transposase		KO:K03051	rpoF; DNA-directed RNA polymerase subunit F [EC:2.7.7.6]					KO:K02316	dnaG; DNA primase [EC:2.7.7.-]
KO:K07487	K07487; transposase		KO:K03053	rpoH; DNA-directed RNA polymerase subunit H [EC:2.7.7.6]					KO:K02327	POLD1; DNA polymerase delta subunit 1 [EC:2.7.7.7]
KO:K07492	K07492; putative transposase		KO:K03055	rpoK; DNA-directed RNA polymerase subunit K [EC:2.7.7.6]					KO:K02334	dpo; DNA polymerase bacteriophage-type [EC:2.7.7.7]
KO:K07493	K07493; putative transposase		KO:K03056	rpoL; DNA-directed RNA polymerase subunit L [EC:2.7.7.6]					KO:K02337	DPO3A1, dnaE; DNA polymerase III subunit alpha [EC:2.7.7.7]
KO:K07494	K07494; putative transposase		KO:K03057	tfs; transcription elongation factor TFS					KO:K02339	DPO3C, holC; DNA polymerase III subunit chi [EC:2.7.7.7]
KO:K07497	K07497; putative transposase		KO:K03058	rpoN; DNA-directed RNA polymerase subunit N [EC:2.7.7.6]					KO:K02347	dpx; DNA polymerase (family X)
KO:K07498	K07498; putative transposase		KO:K03059	rpoP; DNA-directed RNA polymerase subunit P [EC:2.7.7.6]					KO:K02348	elaA; ElaA protein
KO:K07499	K07499; putative transposase		KO:K03060	rpoZ; DNA-directed RNA polymerase subunit omega [EC:2.7.7.6]					KO:K02351	K02351; putative membrane protein
KO:K07501	K07501; 3'-5' exonuclease		KO:K03070	secA; preprotein translocase subunit SecA					KO:K02358	tuf, TUFM; elongation factor Tu
KO:K07516	fadN; 3-hydroxyacyl-CoA dehydrogenase [EC:1.1.1.35]		KO:K03074	secF; preprotein translocase subunit SecF					KO:K02359	EGH; egghead protein (zeste-white 4 protein)
KO:K07552	bcr, tcaB; MFS transporter, DHA1 family, multidrug resistance protein		KO:K03075	secG; preprotein translocase subunit SecG					KO:K02361	entC; isochorismate synthase [EC:5.4.4.2]
KO:K07562	NMD3; nonsense-mediated mRNA decay protein 3		KO:K03077	araD, ulaF, sgaE, sgbE; L-ribulose-5-phosphate 4-epimerase [EC:5.1.3.4]					KO:K02363	entE, dhbE, vibE, mxcE; 2,3-dihydroxybenzoate-AMP ligase [EC:6.3.2.14 2.7.7.58]
KO:K07571	K07571; S1 RNA binding domain protein		KO:K03086	SIG1, rpoD; RNA polymerase primary sigma factor					KO:K02364	entF; enterobactin synthetase component F [EC:6.3.2.14]
KO:K07574	yhbY; RNA-binding protein		KO:K03090	SIG3.3.2, sigB; RNA polymerase sigma-B factor					KO:K02377	TSTA3, fcl; GDP-L-fucose synthase [EC:1.1.1.271]
KO:K07578	K07578; homologs of the eukaryotic argonaute protein		KO:K03091	SIG3.4; RNA polymerase sporulation-specific sigma factor					KO:K02380	fdhE; FdhE protein
KO:K07579	K07579; putative methylase		KO:K03092	SIG54, rpoN; RNA polymerase sigma-54 factor					KO:K02383	flbB; flagellar protein FlbB
KO:K07580	K07580; Zn-ribbon RNA-binding protein		KO:K03093	SIGMA70; RNA polymerase sigma factor					KO:K02392	flgG; flagellar basal-body rod protein FlgG
KO:K07590	RP-L7A, rplGB; large subunit ribosomal protein L7A		KO:K03101	lspA; signal peptidase II [EC:3.4.23.36]					KO:K02394	flgI; flagellar P-ring protein precursor FlgI
KO:K07642	baeS, smeS; two-component system, OmpR family, sensor histidine kinase BaeS [EC:2.7.13.3]		KO:K03105	SRP19; signal recognition particle subunit SRP19					KO:K02395	flgJ; flagellar protein FlgJ
KO:K07646	kdpD; two-component system, OmpR family, sensor histidine kinase KdpD [EC:2.7.13.3]		KO:K03110	ftsY; fused signal recognition particle receptor					KO:K02396	flgK; flagellar hook-associated protein 1 FlgK
KO:K07659	ompR; two-component system, OmpR family, phosphate regulon response regulator OmpR		KO:K03111	ssb; single-strand DNA-binding protein					KO:K02397	flgL; flagellar hook-associated protein 3 FlgL
KO:K07665	cusR, copR, silR; two-component system, OmpR family, copper resistance phosphate regulon response regulator CusR		KO:K03113	EIF1, SUI1; translation initiation factor 1					KO:K02399	flgN; flagella synthesis protein FlgN
KO:K07669	mprA; two-component system, OmpR family, response regulator MprA		KO:K03117	tatB; sec-independent protein translocase protein TatB					KO:K02402	flhC; flagellar transcriptional activator FlhC
KO:K07670	mtrA; two-component system, OmpR family, response regulator MtrA		KO:K03118	tatC; sec-independent protein translocase protein TatC					KO:K02403	flhD; flagellar transcriptional activator FlhD
KO:K07679	evgS, bvgS; two-component system, NarL family, sensor histidine kinase EvgS [EC:2.7.13.3]		KO:K03119	tauD; taurine dioxygenase [EC:1.14.11.17]					KO:K02407	fliD; flagellar hook-associated protein 2
KO:K07689	uvrY, gacA, varA; two-component system, NarL family, invasion response regulator UvrY		KO:K03120	TBP, tbp; transcription initiation factor TFIID TATA-box-binding protein					KO:K02420	fliQ; flagellar biosynthetic protein FliQ
KO:K07692	degU; two-component system, NarL family, response regulator DegU		KO:K03124	TFIIB, GTF2B, SUA7, tfb; transcription initiation factor TFIIB					KO:K02423	fliT; flagellar protein FliT
KO:K07710	atoS; two-component system, NtrC family, sensor histidine kinase AtoS [EC:2.7.13.3]		KO:K03136	TFIIE1, GTF2E1, TFA1, tfe; transcription initiation factor TFIIE subunit alpha					KO:K02424	fliY; cystine transport system substrate-binding protein
KO:K07713	zraR, hydG; two-component system, NtrC family, response regulator HydG		KO:K03146	THI4, THI1; thiamine thiazole synthase					KO:K02428	rdgB; XTP/dITP diphosphohydrolase [EC:3.6.1.66]
KO:K07725	csa3; CRISPR-associated protein Csa3		KO:K03148	thiF; sulfur carrier protein ThiS adenylyltransferase [EC:2.7.7.73]					KO:K02433	gatA, QRSL1; aspartyl-tRNA(Asn)/glutamyl-tRNA(Gln) amidotransferase subunit A [EC:6.3.5.6 6.3.5.7]
KO:K07727	K07727; putative transcriptional regulator		KO:K03151	thiI; tRNA uracil 4-sulfurtransferase [EC:2.8.1.4]					KO:K02436	gatR; DeoR family transcriptional regulator, galactitol utilization operon repressor
KO:K07728	K07728; putative transcriptional regulator		KO:K03166	top6A; DNA topoisomerase VI subunit A [EC:5.99.1.3]					KO:K02437	gcvH, GCSH; glycine cleavage system H protein
KO:K07731	K07731; putative transcriptional regulator		KO:K03167	top6B; DNA topoisomerase VI subunit B [EC:5.99.1.3]					KO:K02440	GLPF; glycerol uptake facilitator protein
KO:K07735	algH; putative transcriptional regulator		KO:K03168	topA; DNA topoisomerase I [EC:5.99.1.2]					KO:K02444	glpR; DeoR family transcriptional regulator, glycerol-3-phosphate regulon repressor
KO:K07736	carD; CarD family transcriptional regulator		KO:K03170	topG, rgy; reverse gyrase [EC:5.99.1.3 3.6.4.12]					KO:K02454	gspE; general secretion pathway protein E
KO:K07742	ylxR; uncharacterized protein		KO:K03177	truB, PUS4, TRUB1; tRNA pseudouridine55 synthase [EC:5.4.99.25]					KO:K02455	gspF; general secretion pathway protein F
KO:K07744	K07744; transcriptional regulator		KO:K03182	ubiD; 4-hydroxy-3-polyprenylbenzoate decarboxylase [EC:4.1.1.98]					KO:K02456	gspG; general secretion pathway protein G
KO:K07745	K07745; transcriptional regulator		KO:K03195	virB10, lvhB10; type IV secretion system protein VirB10					KO:K02457	gspH; general secretion pathway protein H
KO:K07769	nblS; two-component system, OmpR family, sensor histidine kinase NblS [EC:2.7.13.3]		KO:K03199	virB4, lvhB4; type IV secretion system protein VirB4					KO:K02458	gspI; general secretion pathway protein I
KO:K07794	tctB; putative tricarboxylic transport membrane protein		KO:K03204	virB9, lvhB9; type IV secretion system protein VirB9					KO:K02461	gspL; general secretion pathway protein L
KO:K07795	tctC; putative tricarboxylic transport membrane protein		KO:K03205	virD4, lvhD4; type IV secretion system protein VirD4					KO:K02462	gspM; general secretion pathway protein M
KO:K07812	torZ; trimethylamine-N-oxide reductase (cytochrome c) [EC:1.7.2.3]		KO:K03210	yajC; preprotein translocase subunit YajC					KO:K02463	gspN; general secretion pathway protein N
KO:K07814	K07814; putative two-component system response regulator		KO:K03217	yidC, spoIIIJ, OXA1, ccfA; YidC/Oxa1 family membrane protein insertase					KO:K02469	gyrA; DNA gyrase subunit A [EC:5.99.1.3]
KO:K07978	plmA; GntR family transcriptional regulator		KO:K03218	rlmB; 23S rRNA (guanosine2251-2'-O)-methyltransferase [EC:2.1.1.185]					KO:K02474	wbpO; UDP-N-acetyl-D-galactosamine dehydrogenase [EC:1.1.1.-]
KO:K07979	ytrA; GntR family transcriptional regulator		KO:K03226	yscR, sctR, hrcR; type III secretion protein R					KO:K02475	K02475; two-component system, CitB family, response regulator
KO:K08068	siaA, neuC1; UDP-N-acetylglucosamine 2-epimerase (hydrolysing) [EC:3.2.1.183]		KO:K03230	yscV, sctV, hrcV; type III secretion protein V					KO:K02476	K02476; two-component system, CitB family, sensor kinase [EC:2.7.13.3]
KO:K08093	hxlA; 3-hexulose-6-phosphate synthase [EC:4.1.2.43]		KO:K03231	EEF1A; elongation factor 1-alpha					KO:K02492	hemA; glutamyl-tRNA reductase [EC:1.2.1.70]
KO:K08094	hxlB; 6-phospho-3-hexuloisomerase [EC:5.3.1.27]		KO:K03232	EEF1B; elongation factor 1-beta					KO:K02493	hemK, prmC, HEMK; release factor glutamine methyltransferase [EC:2.1.1.297]
KO:K08153	blt; MFS transporter, DHA1 family, multidrug resistance protein		KO:K03234	EEF2; elongation factor 2					KO:K02494	lolB; outer membrane lipoprotein LolB
KO:K08177	oxlT; MFS transporter, OFA family, oxalate/formate antiporter		KO:K03236	EIF1A; translation initiation factor 1A					KO:K02496	hemX; uroporphyrin-III C-methyltransferase [EC:2.1.1.107]
KO:K08191	exuT; MFS transporter, ACS family, hexuronate transporter		KO:K03237	EIF2S1; translation initiation factor 2 subunit 1					KO:K02497	hemX; HemX protein
KO:K08217	mef; MFS transporter, DHA3 family, macrolide efflux protein		KO:K03238	EIF2S2; translation initiation factor 2 subunit 2					KO:K02498	hemY; HemY protein
KO:K08218	ampG; MFS transporter, PAT family, beta-lactamase induction signal transducer AmpG		KO:K03242	EIF2S3; translation initiation factor 2 subunit 3					KO:K02500	hisF; cyclase [EC:4.1.3.-]
KO:K08223	fsr; MFS transporter, FSR family, fosmidomycin resistance protein		KO:K03263	EIF5A; translation initiation factor 5A					KO:K02501	hisH; glutamine amidotransferase [EC:2.4.2.-]
KO:K08224	ynfM; MFS transporter, YNFM family, putative membrane transport protein		KO:K03264	EIF6; translation initiation factor 6					KO:K02503	HINT1, hinT, hit; histidine triad (HIT) family protein
KO:K08226	pucC; MFS transporter, BCD family, chlorophyll transporter		KO:K03265	ETF1, ERF1; peptide chain release factor subunit 1					KO:K02509	hpaH; 2-oxo-hept-3-ene-1,7-dioate hydratase [EC:4.2.1.-]
KO:K08234	yaeR; glyoxylase I family protein		KO:K03269	lpxH; UDP-2,3-diacylglucosamine hydrolase [EC:3.6.1.54]					KO:K02510	hpaI, hpcH; 4-hydroxy-2-oxoheptanedioate aldolase [EC:4.1.2.52]
KO:K08252	E2.7.10.1; receptor protein-tyrosine kinase [EC:2.7.10.1]		KO:K03272	gmhC, hldE, waaE, rfaE; D-beta-D-heptose 7-phosphate kinase / D-beta-D-heptose 1-phosphate adenosyltransferase [EC:2.7.1.167 2.7.7.70]					KO:K02521	ilvY; LysR family transcriptional regulator, positive regulator for ilvC
KO:K08253	E2.7.10.2; non-specific protein-tyrosine kinase [EC:2.7.10.2]		KO:K03273	gmhB; D-glycero-D-manno-heptose 1,7-bisphosphate phosphatase [EC:3.1.3.82 3.1.3.83]					KO:K02523	ispB; octaprenyl-diphosphate synthase [EC:2.5.1.90]
KO:K08259	lytM; lysostaphin [EC:3.4.24.75]		KO:K03274	gmhD, rfaD; ADP-L-glycero-D-manno-heptose 6-epimerase [EC:5.1.3.20]					KO:K02525	kdgR; LacI family transcriptional regulator, kdg operon repressor
KO:K08264	hdrD; heterodisulfide reductase subunit D [EC:1.8.98.1]		KO:K03298	TC.DME; drug/metabolite transporter, DME family					KO:K02528	ksgA; 16S rRNA (adenine1518-N6/adenine1519-N6)-dimethyltransferase [EC:2.1.1.182]
KO:K08281	pncA; nicotinamidase/pyrazinamidase [EC:3.5.1.19 3.5.1.-]		KO:K03310	TC.AGCS; alanine or glycine:cation symporter, AGCS family					KO:K02529	lacI, galR; LacI family transcriptional regulator
KO:K08295	abmG; 2-aminobenzoate-CoA ligase [EC:6.2.1.32]		KO:K03312	gltS; glutamate:Na+ symporter, ESS family					KO:K02535	lpxC; UDP-3-O-[3-hydroxymyristoyl] N-acetylglucosamine deacetylase [EC:3.5.1.108]
KO:K08300	rne; ribonuclease E [EC:3.1.26.12]		KO:K03317	TC.CNT; concentrative nucleoside transporter, CNT family					KO:K02548	menA; 1,4-dihydroxy-2-naphthoate octaprenyltransferase [EC:2.5.1.74 2.5.1.-]
KO:K08304	mltA; membrane-bound lytic murein transglycosylase A [EC:4.2.2.-]		KO:K03319	TC.DASS; divalent anion:Na+ symporter, DASS family					KO:K02553	rraA, menG; regulator of ribonuclease activity A
KO:K08355	aoxA; arsenite oxidase small subunit [EC:1.20.2.1 1.20.9.1]		KO:K03320	amt, AMT, MEP; ammonium transporter, Amt family					KO:K02565	nagC; N-acetylglucosamine repressor
KO:K08356	aoxB; arsenite oxidase large subunit [EC:1.20.2.1 1.20.9.1]		KO:K03321	TC.SULP; sulfate permease, SulP family					KO:K02566	nagD; NagD protein
KO:K08372	pepD; putative serine protease PepD [EC:3.4.21.-]		KO:K03327	TC.MATE, SLC47A, norM, mdtK, dinF; multidrug resistance protein, MATE family					KO:K02569	napC; cytochrome c-type protein NapC
KO:K08480	kaiA; circadian clock protein KaiA		KO:K03335	iolE; inosose dehydratase [EC:4.2.1.44]					KO:K02572	napF; ferredoxin-type protein NapF
KO:K08481	kaiB; circadian clock protein KaiB		KO:K03337	iolB; 5-deoxy-glucuronate isomerase [EC:5.3.1.30]					KO:K02587	nifE; nitrogenase molybdenum-cofactor synthesis protein NifE
KO:K08602	pepF, pepB; oligoendopeptidase F [EC:3.4.24.-]		KO:K03338	iolC; 5-dehydro-2-deoxygluconokinase [EC:2.7.1.92]					KO:K02598	nirC; nitrite transporter
KO:K08641	vanX; zinc D-Ala-D-Ala dipeptidase [EC:3.4.13.22]		KO:K03379	chnB; cyclohexanone monooxygenase [EC:1.14.13.22]					KO:K02600	nusA; N utilization substance protein A
KO:K08680	menH; 2-succinyl-6-hydroxy-2,4-cyclohexadiene-1-carboxylate synthase [EC:4.2.99.20]		KO:K03385	nrfA; nitrite reductase (cytochrome c-552) [EC:1.7.2.2]					KO:K02601	nusG; transcriptional antiterminator NusG
KO:K08691	mcl; malyl-CoA/(S)-citramalyl-CoA lyase [EC:4.1.3.24 4.1.3.25]		KO:K03390	hdrC; heterodisulfide reductase subunit C [EC:1.8.98.1]					KO:K02610	paaB; ring-1,2-phenylacetyl-CoA epoxidase subunit PaaB
KO:K08693	yfkN; 2',3'-cyclic-nucleotide 2'-phosphodiesterase / 3'-nucleotidase / 5'-nucleotidase [EC:3.1.4.16 3.1.3.6 3.1.3.5]		KO:K03404	chlD, bchD; magnesium chelatase subunit D [EC:6.6.1.1]					KO:K02612	paaD; ring-1,2-phenylacetyl-CoA epoxidase subunit PaaD
KO:K08696	ccmK; carbon dioxide concentrating mechanism protein CcmK		KO:K03406	mcp; methyl-accepting chemotaxis protein					KO:K02614	paaI; acyl-CoA thioesterase [EC:3.1.2.-]
KO:K08697	ccmL; carbon dioxide concentrating mechanism protein CcmL		KO:K03407	cheA; two-component system, chemotaxis family, sensor kinase CheA [EC:2.7.13.3]					KO:K02615	paaJ; 3-oxo-5,6-didehydrosuberyl-CoA/3-oxoadipyl-CoA thiolase [EC:2.3.1.223 2.3.1.174]
KO:K08698	ccmM; carbon dioxide concentrating mechanism protein CcmM		KO:K03410	cheC; chemotaxis protein CheC					KO:K02617	paaY; phenylacetic acid degradation protein
KO:K08699	ccmN; carbon dioxide concentrating mechanism protein CcmN		KO:K03411	cheD; chemotaxis protein CheD [EC:3.5.1.44]					KO:K02619	pabC; 4-amino-4-deoxychorismate lyase [EC:4.1.3.38]
KO:K08700	ccmO; carbon dioxide concentrating mechanism protein CcmO		KO:K03412	cheB; two-component system, chemotaxis family, protein-glutamate methylesterase/glutaminase [EC:3.1.1.61 3.5.1.44]					KO:K02624	pcaR; IclR family transcriptional regulator, pca regulon regulatory protein
KO:K08779	CPA1; carboxypeptidase A1 [EC:3.4.17.1]		KO:K03413	cheY; two-component system, chemotaxis family, chemotaxis protein CheY					KO:K02651	flp, pilA; pilus assembly protein Flp/PilA
KO:K08902	psb27; photosystem II Psb27 protein		KO:K03414	cheZ; chemotaxis protein CheZ					KO:K02652	pilB; type IV pilus assembly protein PilB
KO:K08929	pufM; photosynthetic reaction center M subunit		KO:K03429	ugtP; processive 1,2-diacylglycerol beta-glucosyltransferase [EC:2.4.1.315]					KO:K02666	pilQ; type IV pilus assembly protein PilQ
KO:K08974	K08974; putative membrane protein		KO:K03432	psmA, prcA; proteasome alpha subunit [EC:3.4.25.1]					KO:K02667	pilR, pehR; two-component system, NtrC family, response regulator PilR
KO:K08980	K08980; putative membrane protein		KO:K03436	fruR2, fruR; DeoR family transcriptional regulator, fructose operon transcriptional repressor					KO:K02669	pilT; twitching motility protein PilT
KO:K08982	K08982; putative membrane protein		KO:K03437	spoU; RNA methyltransferase, TrmH family					KO:K02671	pilV; type IV pilus assembly protein PilV
KO:K08994	yneE, BEST; ion channel-forming bestrophin family protein		KO:K03438	mraW, rsmH; 16S rRNA (cytosine1402-N4)-methyltransferase [EC:2.1.1.199]					KO:K02672	pilW; type IV pilus assembly protein PilW
KO:K08998	K08998; uncharacterized protein		KO:K03446	emrB; MFS transporter, DHA2 family, multidrug resistance protein					KO:K02673	pilX; type IV pilus assembly protein PilX
KO:K09009	K09009; uncharacterized protein		KO:K03449	MFS.CP; MFS transporter, CP family, cyanate transporter					KO:K02676	pilZ; type IV pilus assembly protein PilZ
KO:K09012	sufR; DeoR family transcriptional regulator, suf operon transcriptional repressor		KO:K03455	TC.KEF; monovalent cation:H+ antiporter-2, CPA2 family					KO:K02686	priB; primosomal replication protein N
KO:K09020	rutB; ureidoacrylate peracid hydrolase [EC:3.5.1.110]		KO:K03464	catC; muconolactone D-isomerase [EC:5.3.3.4]					KO:K02687	prmA; ribosomal protein L11 methyltransferase [EC:2.1.1.-]
KO:K09116	K09116; uncharacterized protein		KO:K03465	thyX, thy1; thymidylate synthase (FAD) [EC:2.1.1.148]					KO:K02688	prpR; transcriptional regulator, propionate catabolism operon regulatory protein
KO:K09126	K09126; uncharacterized protein		KO:K03466	ftsK, spoIIIE; DNA segregation ATPase FtsK/SpoIIIE, S-DNA-T family					KO:K02731	PSMA7; 20S proteasome subunit alpha 4 [EC:3.4.25.1]
KO:K09132	K09132; uncharacterized protein		KO:K03474	pdxJ; pyridoxine 5-phosphate synthase [EC:2.6.99.2]					KO:K02736	PSMB4; 20S proteasome subunit beta 7 [EC:3.4.25.1]
KO:K09138	K09138; uncharacterized protein		KO:K03475	PTS-Ula-EIIC, ulaA, sgaT; PTS system, ascorbate-specific IIC component					KO:K02759	PTS-Cel-EIIA, celC, chbA; PTS system, cellobiose-specific IIA component [EC:2.7.1.196 2.7.1.205]
KO:K09150	K09150; uncharacterized protein		KO:K03498	trkH, trkG, ktrB; trk system potassium uptake protein					KO:K02760	PTS-Cel-EIIB, celA, chbB; PTS system, cellobiose-specific IIB component [EC:2.7.1.196 2.7.1.205]
KO:K09154	K09154; uncharacterized protein		KO:K03500	rsmB, sun; 16S rRNA (cytosine967-C5)-methyltransferase [EC:2.1.1.176]					KO:K02761	PTS-Cel-EIIC, celB, chbC; PTS system, cellobiose-specific IIC component
KO:K09155	K09155; uncharacterized protein		KO:K03501	gidB, rsmG; 16S rRNA (guanine527-N7)-methyltransferase [EC:2.1.1.170]					KO:K02763	PTS-Dgl-EIIA, gamP; PTS system, D-glucosamine-specific IIA component [EC:2.7.1.-]
KO:K09164	K09164; uncharacterized protein		KO:K03502	DPO5C, umuC; DNA polymerase V					KO:K02770	PTS-Fru-EIIC, fruA; PTS system, fructose-specific IIC component
KO:K09165	K09165; uncharacterized protein		KO:K03503	DPO5D, umuD; DNA polymerase V [EC:3.4.21.-]					KO:K02779	PTS-Glc-EIIC, ptsG; PTS system, glucose-specific IIC component
KO:K09166	K09166; uncharacterized protein		KO:K03518	coxS; aerobic carbon-monoxide dehydrogenase small subunit [EC:1.2.5.3]					KO:K02781	PTS-Gut-EIIA, srlB; PTS system, glucitol/sorbitol-specific IIA component [EC:2.7.1.198]
KO:K09680	coaW; type II pantothenate kinase [EC:2.7.1.33]		KO:K03519	coxM, cutM; aerobic carbon-monoxide dehydrogenase medium subunit [EC:1.2.5.3]					KO:K02782	PTS-Gut-EIIB, srlE; PTS system, glucitol/sorbitol-specific IIB component [EC:2.7.1.198]
KO:K09694	nodJ; lipooligosaccharide transport system permease protein		KO:K03520	coxL, cutL; aerobic carbon-monoxide dehydrogenase large subunit [EC:1.2.5.3]					KO:K02794	PTS-Man-EIIB, manX; PTS system, mannose-specific IIB component [EC:2.7.1.191]
KO:K09695	nodI; lipooligosaccharide transport system ATP-binding protein		KO:K03524	birA; BirA family transcriptional regulator, biotin operon repressor / biotin---[acetyl-CoA-carboxylase] ligase [EC:6.3.4.15]					KO:K02795	PTS-Man-EIIC, manY; PTS system, mannose-specific IIC component
KO:K09696	natB; sodium transport system permease protein		KO:K03525	coaX; type III pantothenate kinase [EC:2.7.1.33]					KO:K02796	PTS-Man-EIID, manZ; PTS system, mannose-specific IID component
KO:K09697	natA; sodium transport system ATP-binding protein [EC:3.6.3.7]		KO:K03526	gcpE, ispG; (E)-4-hydroxy-3-methylbut-2-enyl-diphosphate synthase [EC:1.17.7.1 1.17.7.3]					KO:K02798	PTS-Mtl-EIIA, mtlA, cmtB; PTS system, mannitol-specific IIA component [EC:2.7.1.197]
KO:K09705	K09705; uncharacterized protein		KO:K03527	ispH, lytB; 4-hydroxy-3-methylbut-2-en-1-yl diphosphate reductase [EC:1.17.7.4]					KO:K02799	PTS-Mtl-EIIB, mtlA, cmtA; PTS system, mannitol-specific IIB component [EC:2.7.1.197]
KO:K09714	K09714; uncharacterized protein		KO:K03530	hupB; DNA-binding protein HU-beta					KO:K02813	PTS-Sor-EIIB, sorB; PTS system, sorbose-specific IIB component [EC:2.7.1.206]
KO:K09729	K09729; uncharacterized protein		KO:K03531	ftsZ; cell division protein FtsZ					KO:K02823	pyrDII; dihydroorotate dehydrogenase electron transfer subunit
KO:K09740	K09740; uncharacterized protein		KO:K03535	gudP; MFS transporter, ACS family, glucarate transporter					KO:K02836	prfB; peptide chain release factor 2
KO:K09741	pcc1; KEOPS complex subunit Pcc1		KO:K03536	rnpA; ribonuclease P protein component [EC:3.1.26.5]					KO:K02839	prfH; peptide chain release factor
KO:K09749	K09749; uncharacterized protein		KO:K03538	POP4, RPP29; ribonuclease P protein subunit POP4 [EC:3.1.26.5]					KO:K02840	waaB, rfaB; UDP-D-galactose:(glucosyl)LPS alpha-1,6-D-galactosyltransferase [EC:2.4.1.-]
KO:K09765	queH; epoxyqueuosine reductase [EC:1.17.99.6]		KO:K03539	RPP1, RPP30; ribonuclease P/MRP protein subunit RPP1 [EC:3.1.26.5]					KO:K02846	solA; N-methyl-L-tryptophan oxidase [EC:1.5.3.-]
KO:K09767	yajQ; cyclic-di-GMP-binding protein		KO:K03540	RPR2, RPP21; ribonuclease P protein subunit RPR2 [EC:3.1.26.5]					KO:K02847	waaL, rfaL; O-antigen ligase [EC:2.4.1.-]
KO:K09772	sepF; cell division inhibitor SepF		KO:K03543	emrA; membrane fusion protein, multidrug efflux system					KO:K02848	waaP, rfaP; heptose I phosphotransferase [EC:2.7.1.-]
KO:K09773	ppsR; [pyruvate, water dikinase]-phosphate phosphotransferase / [pyruvate, water dikinase] kinase [EC:2.7.4.28 2.7.11.33]		KO:K03544	clpX, CLPX; ATP-dependent Clp protease ATP-binding subunit ClpX					KO:K02851	wecA, tagO, rfe; UDP-GlcNAc:undecaprenyl-phosphate/decaprenyl-phosphate GlcNAc-1-phosphate transferase [EC:2.7.8.33 2.7.8.35]
KO:K09776	K09776; uncharacterized protein		KO:K03545	tig; trigger factor					KO:K02854	rhaR; AraC family transcriptional regulator, L-rhamnose operon transcriptional activator RhaR
KO:K09780	K09780; uncharacterized protein		KO:K03546	sbcC, rad50; DNA repair protein SbcC/Rad50					KO:K02855	rhaS; AraC family transcriptional regulator, L-rhamnose operon regulatory protein RhaS
KO:K09792	K09792; uncharacterized protein		KO:K03551	ruvB; holliday junction DNA helicase RuvB [EC:3.6.4.12]					KO:K02856	rhaT; L-rhamnose-H+ transport protein
KO:K09797	K09797; uncharacterized protein		KO:K03552	hjr; holliday junction resolvase Hjr [EC:3.1.22.4]					KO:K02862	ctaG; putative membrane protein
KO:K09798	K09798; uncharacterized protein		KO:K03553	recA; recombination protein RecA					KO:K02863	RP-L1, MRPL1, rplA; large subunit ribosomal protein L1
KO:K09822	K09822; uncharacterized protein		KO:K03555	mutS; DNA mismatch repair protein MutS					KO:K02864	RP-L10, MRPL10, rplJ; large subunit ribosomal protein L10
KO:K09835	crtISO, crtH; prolycopene isomerase [EC:5.2.1.13]		KO:K03556	malT; LuxR family transcriptional regulator, maltose regulon positive regulatory protein					KO:K02867	RP-L11, MRPL11, rplK; large subunit ribosomal protein L11
KO:K09836	crtW; beta-carotene ketolase (CrtW type)		KO:K03559	exbD; biopolymer transport protein ExbD					KO:K02871	RP-L13, MRPL13, rplM; large subunit ribosomal protein L13
KO:K09888	zapA; cell division protein ZapA		KO:K03560	tolR; biopolymer transport protein TolR					KO:K02874	RP-L14, MRPL14, rplN; large subunit ribosomal protein L14
KO:K09919	K09919; uncharacterized protein		KO:K03561	exbB; biopolymer transport protein ExbB					KO:K02876	RP-L15, MRPL15, rplO; large subunit ribosomal protein L15
KO:K09928	K09928; uncharacterized protein		KO:K03562	tolQ; biopolymer transport protein TolQ					KO:K02886	RP-L2, MRPL2, rplB; large subunit ribosomal protein L2
KO:K09931	K09931; uncharacterized protein		KO:K03563	csrA; carbon storage regulator					KO:K02890	RP-L22, MRPL22, rplV; large subunit ribosomal protein L22
KO:K09933	mtfA; MtfA peptidase		KO:K03565	recX; regulatory protein					KO:K02892	RP-L23, MRPL23, rplW; large subunit ribosomal protein L23
KO:K09942	K09942; uncharacterized protein		KO:K03566	gcvA; LysR family transcriptional regulator, glycine cleavage system transcriptional activator					KO:K02895	RP-L24, MRPL24, rplX; large subunit ribosomal protein L24
KO:K09949	K09949; uncharacterized protein		KO:K03568	tldD; TldD protein					KO:K02897	RP-L25, rplY; large subunit ribosomal protein L25
KO:K09966	K09966; uncharacterized protein		KO:K03569	mreB; rod shape-determining protein MreB and related proteins					KO:K02904	RP-L29, rpmC; large subunit ribosomal protein L29
KO:K09967	K09967; uncharacterized protein		KO:K03572	mutL; DNA mismatch repair protein MutL					KO:K02906	RP-L3, MRPL3, rplC; large subunit ribosomal protein L3
KO:K09969	aapJ, bztA; general L-amino acid transport system substrate-binding protein		KO:K03578	hrpA; ATP-dependent helicase HrpA [EC:3.6.4.13]					KO:K02907	RP-L30, MRPL30, rpmD; large subunit ribosomal protein L30
KO:K09970	aapQ, bztB; general L-amino acid transport system permease protein		KO:K03582	recB; exodeoxyribonuclease V beta subunit [EC:3.1.11.5]					KO:K02916	RP-L35, MRPL35, rpmI; large subunit ribosomal protein L35
KO:K09971	aapM, bztC; general L-amino acid transport system permease protein		KO:K03583	recC; exodeoxyribonuclease V gamma subunit [EC:3.1.11.5]					KO:K02928	RP-L41e, RPL41; large subunit ribosomal protein L41e
KO:K09988	K09988; uncharacterized protein		KO:K03587	ftsI; cell division protein FtsI (penicillin-binding protein 3) [EC:3.4.16.4]					KO:K02931	RP-L5, MRPL5, rplE; large subunit ribosomal protein L5
KO:K10108	malE; maltose/maltodextrin transport system substrate-binding protein		KO:K03588	ftsW, spoVE; cell division protein FtsW					KO:K02933	RP-L6, MRPL6, rplF; large subunit ribosomal protein L6
KO:K10109	malF; maltose/maltodextrin transport system permease protein		KO:K03589	ftsQ; cell division protein FtsQ					KO:K02946	RP-S10, MRPS10, rpsJ; small subunit ribosomal protein S10
KO:K10110	malG; maltose/maltodextrin transport system permease protein		KO:K03590	ftsA; cell division protein FtsA					KO:K02948	RP-S11, MRPS11, rpsK; small subunit ribosomal protein S11
KO:K10150	cysO; cysteine synthase / O-phosphoserine sulfhydrylase / cystathionine beta-synthase [EC:2.5.1.47 2.5.1.65 4.2.1.22]		KO:K03592	pmbA; PmbA protein					KO:K02950	RP-S12, MRPS12, rpsL; small subunit ribosomal protein S12
KO:K10189	lacF, araP; lactose/L-arabinose transport system permease protein		KO:K03593	mrp, NUBPL; ATP-binding protein involved in chromosome partitioning					KO:K02952	RP-S13, rpsM; small subunit ribosomal protein S13
KO:K10196	ABC.GLC.S; glucose/arabinose transport system substrate-binding protein		KO:K03596	lepA; GTP-binding protein LepA					KO:K02954	RP-S14, MRPS14, rpsN; small subunit ribosomal protein S14
KO:K10197	ABC.GLC.P; glucose/arabinose transport system permease protein		KO:K03601	xseA; exodeoxyribonuclease VII large subunit [EC:3.1.11.6]					KO:K02955	RP-S14e, RPS14; small subunit ribosomal protein S14e
KO:K10198	ABC.GLC.P1; glucose/arabinose transport system permease protein		KO:K03602	xseB; exodeoxyribonuclease VII small subunit [EC:3.1.11.6]					KO:K02956	RP-S15, MRPS15, rpsO; small subunit ribosomal protein S15
KO:K10202	ABC.NGC.P1; N-acetylglucosamine transport system permease protein		KO:K03605	hyaD, hybD; hydrogenase maturation protease [EC:3.4.23.-]					KO:K02961	RP-S17, MRPS17, rpsQ; small subunit ribosomal protein S17
KO:K10210	crtP; diapolycopene oxygenase [EC:1.14.99.44]		KO:K03608	minE; cell division topological specificity factor					KO:K02965	RP-S19, rpsS; small subunit ribosomal protein S19
KO:K10217	dmpC, xylG, praB; aminomuconate-semialdehyde/2-hydroxymuconate-6-semialdehyde dehydrogenase [EC:1.2.1.32 1.2.1.85]		KO:K03610	minC; septum site-determining protein MinC					KO:K02967	RP-S2, MRPS2, rpsB; small subunit ribosomal protein S2
KO:K10231	kojP; kojibiose phosphorylase [EC:2.4.1.230]		KO:K03611	dsbB; disulfide bond formation protein DsbB					KO:K02968	RP-S20, rpsT; small subunit ribosomal protein S20
KO:K10232	aglE, ggtB; alpha-glucoside transport system substrate-binding protein		KO:K03616	rnfB; electron transport complex protein RnfB					KO:K02980	RP-S29e, RPS29; small subunit ribosomal protein S29e
KO:K10233	aglF, ggtC; alpha-glucoside transport system permease protein		KO:K03622	ssh10b; archaea-specific DNA-binding protein					KO:K02982	RP-S3, rpsC; small subunit ribosomal protein S3
KO:K10234	aglG, ggtD; alpha-glucoside transport system permease protein		KO:K03624	greA; transcription elongation factor GreA					KO:K02986	RP-S4, rpsD; small subunit ribosomal protein S4
KO:K10255	FAD6, desA; acyl-lipid omega-6 desaturase (Delta-12 desaturase) [EC:1.14.19.23 1.14.19.45]		KO:K03625	nusB; N utilization substance protein B					KO:K02988	RP-S5, MRPS5, rpsE; small subunit ribosomal protein S5
KO:K10536	aguA; agmatine deiminase [EC:3.5.3.12]		KO:K03626	EGD2, NACA; nascent polypeptide-associated complex subunit alpha					KO:K02992	RP-S7, MRPS7, rpsG; small subunit ribosomal protein S7
KO:K10563	mutM, fpg; formamidopyrimidine-DNA glycosylase [EC:3.2.2.23 4.2.99.18]		KO:K03627	MBF1; putative transcription factor					KO:K02994	RP-S8, rpsH; small subunit ribosomal protein S8
KO:K10697	rpaA; two-component system, OmpR family, response regulator RpaA		KO:K03628	rho; transcription termination factor Rho					KO:K02996	RP-S9, MRPS9, rpsI; small subunit ribosomal protein S9
KO:K10700	ebdA; ethylbenzene hydroxylase subunit alpha [EC:1.17.99.2]		KO:K03629	recF; DNA replication and repair protein RecF					KO:K03008	RPB11, POLR2J; DNA-directed RNA polymerase II subunit RPB11
KO:K10701	apc; acetophenone carboxylase [EC:6.4.1.8]		KO:K03630	radC; DNA repair protein RadC					KO:K03045	rpoB2; DNA-directed RNA polymerase subunit B" [EC:2.7.7.6]
KO:K10778	ada; AraC family transcriptional regulator, regulatory protein of adaptative response / methylated-DNA-[protein]-cysteine methyltransferase [EC:2.1.1.63]		KO:K03631	recN; DNA repair protein RecN (Recombination protein N)					KO:K03048	rpoE; DNA-directed RNA polymerase subunit delta
KO:K10794	prdB; D-proline reductase (dithiol) PrdB [EC:1.21.4.1]		KO:K03634	lolA; outer membrane lipoprotein carrier protein					KO:K03071	secB; preprotein translocase subunit SecB
KO:K10819	E2.7.13.3; histidine kinase [EC:2.7.13.3]		KO:K03635	MOCS2B, moaE; molybdopterin synthase catalytic subunit [EC:2.8.1.12]					KO:K03072	secD; preprotein translocase subunit SecD
KO:K10844	ERCC2, XPD; DNA excision repair protein ERCC-2 [EC:3.6.4.12]		KO:K03636	moaD, cysO; sulfur-carrier protein					KO:K03076	secY; preprotein translocase subunit SecY
KO:K10854	acxB; acetone carboxylase, alpha subunit [EC:6.4.1.6]		KO:K03637	moaC, CNX3; cyclic pyranopterin monophosphate synthase [EC:4.6.1.17]					KO:K03082	NA
KO:K10855	acxA; acetone carboxylase, beta subunit [EC:6.4.1.6]		KO:K03638	moaB; molybdopterin adenylyltransferase [EC:2.7.7.75]					KO:K03088	SIG3.2, rpoE; RNA polymerase sigma-70 factor, ECF subfamily
KO:K10944	pmoA-amoA; methane/ammonia monooxygenase subunit A [EC:1.14.18.3 1.14.99.39]		KO:K03641	tolB; TolB protein					KO:K03099	SOS; son of sevenless
KO:K10960	chlP, bchP; geranylgeranyl diphosphate/geranylgeranyl-bacteriochlorophyllide a reductase [EC:1.3.1.83 1.3.1.111]		KO:K03646	tolA; colicin import membrane protein					KO:K03100	lepB; signal peptidase I [EC:3.4.21.89]
KO:K10977	aksA; methanogen homocitrate synthase [EC:2.3.3.14 2.3.3.-]		KO:K03648	UNG, UDG; uracil-DNA glycosylase [EC:3.2.2.27]					KO:K03106	SRP54, ffh; signal recognition particle subunit SRP54 [EC:3.6.5.4]
KO:K11068	hlyIII; hemolysin III		KO:K03649	mug; double-stranded uracil-DNA glycosylase [EC:3.2.2.28]					KO:K03112	damX; DamX protein
KO:K11130	NOP10, NOLA3; H/ACA ribonucleoprotein complex subunit 3		KO:K03650	mnmE, trmE, MSS1; tRNA modification GTPase [EC:3.6.-.-]					KO:K03116	tatA; sec-independent protein translocase protein TatA
KO:K11145	K11145; ribonuclease III family protein [EC:3.1.26.-]		KO:K03653	K03653; N-glycosylase/DNA lyase [EC:3.2.2.- 4.2.99.18]					KO:K03130	TAF5; transcription initiation factor TFIID subunit 5
KO:K11209	yghU, yfcG; GSH-dependent disulfide-bond oxidoreductase [EC:1.8.4.-]		KO:K03654	recQ; ATP-dependent DNA helicase RecQ [EC:3.6.4.12]					KO:K03147	thiC; phosphomethylpyrimidine synthase [EC:4.1.99.17]
KO:K11216	lsrK; autoinducer-2 kinase [EC:2.7.1.189]		KO:K03656	rep; ATP-dependent DNA helicase Rep [EC:3.6.4.12]					KO:K03152	thiJ; protein deglycase [EC:3.5.1.124]
KO:K11263	bccA; acetyl-CoA/propionyl-CoA carboxylase, biotin carboxylase, biotin carboxyl carrier protein [EC:6.4.1.2 6.4.1.3 6.3.4.14]		KO:K03657	uvrD, pcrA; DNA helicase II / ATP-dependent DNA helicase PcrA [EC:3.6.4.12]					KO:K03153	thiO; glycine oxidase [EC:1.4.3.19]
KO:K11325	K11325; L-cysteine/cystine lyase		KO:K03664	smpB; SsrA-binding protein					KO:K03154	thiS; sulfur carrier protein
KO:K11329	rpaB; two-component system, OmpR family, response regulator RpaB		KO:K03666	hfq; host factor-I protein					KO:K03164	TOP2; DNA topoisomerase II [EC:5.99.1.3]
KO:K11333	bchX; 3,8-divinyl chlorophyllide a/chlorophyllide a reductase subunit X [EC:1.3.7.14 1.3.7.15]		KO:K03667	hslU; ATP-dependent HslUV protease ATP-binding subunit HslU					KO:K03165	TOP3; DNA topoisomerase III [EC:5.99.1.2]
KO:K11334	bchY; 3,8-divinyl chlorophyllide a/chlorophyllide a reductase subunit Y [EC:1.3.7.14 1.3.7.15]		KO:K03670	mdoG; periplasmic glucans biosynthesis protein					KO:K03169	topB; DNA topoisomerase III [EC:5.99.1.2]
KO:K11335	bchZ; 3,8-divinyl chlorophyllide a/chlorophyllide a reductase subunit Z [EC:1.3.7.14 1.3.7.15]		KO:K03679	RRP4, EXOSC2; exosome complex component RRP4					KO:K03179	ubiA; 4-hydroxybenzoate polyprenyltransferase [EC:2.5.1.39]
KO:K11337	bchC; bacteriochlorophyllide a dehydrogenase [EC:1.1.1.396]		KO:K03680	EIF2B4; translation initiation factor eIF-2B subunit delta					KO:K03181	ubiC; chorismate--pyruvate lyase [EC:4.1.3.40]
KO:K11521	K11521, manR; two-component system, OmpR family, manganese sensing response regulator		KO:K03685	rnc, DROSHA, RNT1; ribonuclease III [EC:3.1.26.3]					KO:K03183	ubiE; demethylmenaquinone methyltransferase / 2-methoxy-6-polyprenyl-1,4-benzoquinol methylase [EC:2.1.1.163 2.1.1.201]
KO:K11527	K11527; two-component system, sensor histidine kinase and response regulator [EC:2.7.13.3]		KO:K03696	clpC; ATP-dependent Clp protease ATP-binding subunit ClpC					KO:K03186	ubiX, bsdB, PAD1; flavin prenyltransferase [EC:2.5.1.129]
KO:K11528	glmU; UDP-N-acetylglucosamine pyrophosphorylase [EC:2.7.7.23]		KO:K03702	uvrB; excinuclease ABC subunit B					KO:K03187	ureE; urease accessory protein
KO:K11532	glpX-SEBP; fructose-1,6-bisphosphatase II / sedoheptulose-1,7-bisphosphatase [EC:3.1.3.11 3.1.3.37]		KO:K03703	uvrC; excinuclease ABC subunit C					KO:K03191	ureI; acid-activated urea channel
KO:K11690	dctM; C4-dicarboxylate transporter, DctM subunit		KO:K03707	tenA; thiaminase (transcriptional activator TenA) [EC:3.5.99.2]					KO:K03194	virB1; type IV secretion system protein VirB1
KO:K11707	troA, mntA, znuA; manganese/zinc/iron transport system substrate-binding protein		KO:K03710	K03710; GntR family transcriptional regulator					KO:K03196	virB11, lvhB11; type IV secretion system protein VirB11
KO:K11741	sugE; quaternary ammonium compound-resistance protein SugE		KO:K03711	fur, zur, furB; Fur family transcriptional regulator, ferric uptake regulator					KO:K03197	virB2, lvhB2; type IV secretion system protein VirB2
KO:K11751	ushA; 5'-nucleotidase / UDP-sugar diphosphatase [EC:3.1.3.5 3.6.1.45]		KO:K03715	MGD; 1,2-diacylglycerol 3-beta-galactosyltransferase [EC:2.4.1.46]					KO:K03198	virB3, lvhB3; type IV secretion system protein VirB3
KO:K11780	cofG; FO synthase subunit 1 [EC:2.5.1.77]		KO:K03718	asnC; Lrp/AsnC family transcriptional regulator, regulator for asnA, asnC and gidA					KO:K03200	virB5, lvhB5; type IV secretion system protein VirB5
KO:K11783	mqnB; futalosine hydrolase [EC:3.2.2.26]		KO:K03719	lrp; Lrp/AsnC family transcriptional regulator, leucine-responsive regulatory protein					KO:K03207	wcaH; colanic acid biosynthesis protein WcaH [EC:3.6.1.-]
KO:K11927	rhlE; ATP-dependent RNA helicase RhlE [EC:3.6.4.13]		KO:K03722	dinG; ATP-dependent DNA helicase DinG [EC:3.6.4.12]					KO:K03208	wcaI; colanic acid biosynthesis glycosyl transferase WcaI
KO:K11928	putP; sodium/proline symporter		KO:K03723	mfd; transcription-repair coupling factor (superfamily II helicase) [EC:3.6.4.-]					KO:K03214	yfiF, trmG; RNA methyltransferase, TrmH family [EC:2.1.1.-]
KO:K11942	icmF; isobutyryl-CoA mutase [EC:5.4.99.13]		KO:K03724	lhr; ATP-dependent helicase Lhr and Lhr-like helicase [EC:3.6.4.-]					KO:K03219	yscC, sctC; type III secretion protein C
KO:K11950	cmpA; bicarbonate transport system substrate-binding protein		KO:K03726	helS; helicase [EC:3.6.4.-]					KO:K03220	yscD, sctD; type III secretion protein D
KO:K11952	cmpC; bicarbonate transport system ATP-binding protein [EC:3.6.3.-]		KO:K03727	helY; ATP-dependent RNA helicase HelY [EC:3.6.4.-]					KO:K03222	yscJ, sctJ, hrcJ; type III secretion protein J
KO:K11953	cmpD; bicarbonate transport system ATP-binding protein [EC:3.6.3.-]		KO:K03737	por, nifJ; pyruvate-ferredoxin/flavodoxin oxidoreductase [EC:1.2.7.1 1.2.7.-]					KO:K03224	yscN, sctN, hrcN; ATP synthase in type III secretion protein N [EC:3.6.3.14]
KO:K11956	natD; neutral amino acid transport system permease protein		KO:K03738	aor; aldehyde:ferredoxin oxidoreductase [EC:1.2.7.5]					KO:K03225	yscQ, sctQ, hrcQ; type III secretion protein Q
KO:K11957	K11957, natA; neutral amino acid transport system ATP-binding protein		KO:K03742	pncC; nicotinamide-nucleotide amidase [EC:3.5.1.42]					KO:K03227	yscS, sctS, hrcS; type III secretion protein S
KO:K11958	natE; neutral amino acid transport system ATP-binding protein		KO:K03744	lemA; LemA protein					KO:K03228	yscT, sctT, hrcT; type III secretion protein T
KO:K11962	urtD; urea transport system ATP-binding protein		KO:K03748	sanA; SanA protein					KO:K03270	kdsC; 3-deoxy-D-manno-octulosonate 8-phosphate phosphatase (KDO 8-P phosphatase) [EC:3.1.3.45]
KO:K12057	traF; conjugal transfer pilus assembly protein TraF		KO:K03750	moeA; molybdopterin molybdotransferase [EC:2.10.1.1]					KO:K03271	gmhA, lpcA; D-sedoheptulose 7-phosphate isomerase [EC:5.3.1.28]
KO:K12060	traU; conjugal transfer pilus assembly protein TraU		KO:K03753	mobB; molybdopterin-guanine dinucleotide biosynthesis adapter protein					KO:K03281	TC.CIC; chloride channel protein, CIC family
KO:K12061	traW; conjugal transfer pilus assembly protein TraW		KO:K03762	proP; MFS transporter, MHS family, proline/betaine transporter					KO:K03284	corA; magnesium transporter
KO:K12062	trbI; conjugal transfer pilin signal peptidase TrbI		KO:K03763	DPO3A2, polC; DNA polymerase III subunit alpha, Gram-positive type [EC:2.7.7.7]					KO:K03287	TC.OMF; outer membrane factor, OMF family
KO:K12063	traC; conjugal transfer ATP-binding protein TraC		KO:K03769	ppiC; peptidyl-prolyl cis-trans isomerase C [EC:5.2.1.8]					KO:K03288	citA, tcuC; MFS transporter, MHS family, citrate/tricarballylate:H+ symporter
KO:K12064	traV; conjugal transfer pilus assembly protein TraV		KO:K03774	slpA; FKBP-type peptidyl-prolyl cis-trans isomerase SlpA [EC:5.2.1.8]					KO:K03293	TC.AAT; amino acid transporter, AAT family
KO:K12072	traH; conjugative transfer pilus assembly protein TraH		KO:K03785	aroD; 3-dehydroquinate dehydratase I [EC:4.2.1.10]					KO:K03294	TC.APA; basic amino acid/polyamine antiporter, APA family
KO:K12158	NEDD8; ubiquitin-like protein Nedd8		KO:K03786	aroQ, qutE; 3-dehydroquinate dehydratase II [EC:4.2.1.10]					KO:K03296	TC.HAE1; hydrophobic/amphiphilic exporter-1 (mainly G- bacteria), HAE1 family
KO:K12278	mshG; MSHA biogenesis protein MshG		KO:K03793	PTR1; pteridine reductase [EC:1.5.1.33]					KO:K03300	TC.CITMHS; citrate-Mg2+:H+ or citrate-Ca2+:H+ symporter, CitMHS family
KO:K12282	mshL; MSHA biogenesis protein MshL		KO:K03795	cbiX; sirohydrochlorin cobaltochelatase [EC:4.99.1.3]					KO:K03301	TC.AAA; ATP:ADP antiporter, AAA family
KO:K12448	UXE, uxe; UDP-arabinose 4-epimerase [EC:5.1.3.5]		KO:K03797	E3.4.21.102, prc, ctpA; carboxyl-terminal processing protease [EC:3.4.21.102]					KO:K03306	TC.PIT; inorganic phosphate transporter, PiT family
KO:K12452	ascC, ddhC, rfbH; CDP-4-dehydro-6-deoxyglucose reductase, E1 [EC:1.17.1.1]		KO:K03798	ftsH, hflB; cell division protease FtsH [EC:3.4.24.-]					KO:K03307	TC.SSS; solute:Na+ symporter, SSS family
KO:K12524	thrA; bifunctional aspartokinase / homoserine dehydrogenase 1 [EC:2.7.2.4 1.1.1.3]		KO:K03800	lplA, lplJ; lipoate---protein ligase [EC:6.3.1.20]					KO:K03308	TC.NSS; neurotransmitter:Na+ symporter, NSS family
KO:K12527	ygfK; putative selenate reductase [EC:1.97.1.9]		KO:K03803	rseC; sigma-E factor negative regulatory protein RseC					KO:K03315	nhaC; Na+:H+ antiporter, NhaC family
KO:K12567	TTN; titin [EC:2.7.11.1]		KO:K03810	mviM; virulence factor					KO:K03322	mntH; manganese transport protein
KO:K12941	abgB; aminobenzoyl-glutamate utilization protein B		KO:K03817	rimL; ribosomal-protein-serine acetyltransferase [EC:2.3.1.-]					KO:K03324	yjbB; phosphate:Na+ symporter
KO:K12942	abgT; aminobenzoyl-glutamate transport protein		KO:K03820	lnt; apolipoprotein N-acyltransferase [EC:2.3.1.-]					KO:K03326	TC.DCUC, dcuC, dcuD; C4-dicarboxylate transporter, DcuC family
KO:K12956	ctpV; copper-transporting P-type ATPase V [EC:3.6.3.54]		KO:K03825	yhhY; putative acetyltransferase [EC:2.3.1.-]					KO:K03332	fruA; fructan beta-fructosidase [EC:3.2.1.80]
KO:K13016	wbpB; UDP-N-acetyl-2-amino-2-deoxyglucuronate dehydrogenase [EC:1.1.1.335]		KO:K03832	tonB; periplasmic protein TonB					KO:K03340	dapdh; diaminopimelate dehydrogenase [EC:1.4.1.16]
KO:K13049	PM20D1; carboxypeptidase PM20D1 [EC:3.4.17.-]		KO:K03856	AROA2, aroA; 3-deoxy-7-phosphoheptulonate synthase [EC:2.5.1.54]					KO:K03341	SEPSECS; O-phospho-L-seryl-tRNASec:L-selenocysteinyl-tRNA synthase [EC:2.9.1.2]
KO:K13277	epr; minor extracellular protease Epr [EC:3.4.21.-]		KO:K03885	ndh; NADH dehydrogenase [EC:1.6.99.3]					KO:K03350	APC3, CDC27; anaphase-promoting complex subunit 3
KO:K13282	cphB; cyanophycinase [EC:3.4.15.6]		KO:K03893	arsB; arsenical pump membrane protein					KO:K03381	catA; catechol 1,2-dioxygenase [EC:1.13.11.1]
KO:K13356	FAR; alcohol-forming fatty acyl-CoA reductase [EC:1.2.1.84]		KO:K03925	mraZ; MraZ protein					KO:K03386	PRDX2_4, ahpC; peroxiredoxin (alkyl hydroperoxide reductase subunit C) [EC:1.11.1.15]
KO:K13479	ygeT, xdhB; xanthine dehydrogenase FAD-binding subunit [EC:1.17.1.4]		KO:K03926	cutA; periplasmic divalent cation tolerance protein					KO:K03388	hdrA; heterodisulfide reductase subunit A [EC:1.8.98.1]
KO:K13501	TRP1; anthranilate synthase / indole-3-glycerol phosphate synthase / phosphoribosylanthranilate isomerase [EC:4.1.3.27 4.1.1.48 5.3.1.24]		KO:K03928	yvaK; carboxylesterase [EC:3.1.1.1]					KO:K03389	hdrB; heterodisulfide reductase subunit B [EC:1.8.98.1]
KO:K13527	mpa; proteasome-associated ATPase		KO:K03969	pspA; phage shock protein A					KO:K03391	pcpB; pentachlorophenol monooxygenase [EC:1.14.13.50]
KO:K13541	cbiGH-cobJ; cobalt-precorrin 5A hydrolase / precorrin-3B C17-methyltransferase [EC:3.7.1.12 2.1.1.131]		KO:K03972	pspE; phage shock protein E					KO:K03394	cobI-cbiL; precorrin-2/cobalt-factor-2 C20-methyltransferase [EC:2.1.1.130 2.1.1.151]
KO:K13571	pafA; proteasome accessory factor A [EC:6.3.1.19]		KO:K03973	pspC; phage shock protein C					KO:K03399	cbiE; cobalt-precorrin-7 (C5)-methyltransferase [EC:2.1.1.289]
KO:K13572	pafB; proteasome accessory factor B		KO:K03977	engA, der; GTPase					KO:K03405	chlI, bchI; magnesium chelatase subunit I [EC:6.6.1.1]
KO:K13587	cckA; two-component system, cell cycle sensor histidine kinase and response regulator CckA [EC:2.7.13.3]		KO:K03979	obgE, cgtA; GTPase [EC:3.6.5.-]					KO:K03415	cheV; two-component system, chemotaxis family, chemotaxis protein CheV
KO:K13590	dgcB; diguanylate cyclase [EC:2.7.7.65]		KO:K04021	eutE; aldehyde dehydrogenase					KO:K03416	E2.1.3.1-5S; methylmalonyl-CoA carboxyltransferase 5S subunit [EC:2.1.3.1]
KO:K13599	ntrX; two-component system, NtrC family, nitrogen regulation response regulator NtrX		KO:K04034	bchE; anaerobic magnesium-protoporphyrin IX monomethyl ester cyclase [EC:1.21.98.3]					KO:K03417	prpB; methylisocitrate lyase [EC:4.1.3.30]
KO:K13641	iclR; IclR family transcriptional regulator, acetate operon repressor		KO:K04043	dnaK, HSPA9; molecular chaperone DnaK					KO:K03418	E3.5.1.56; N,N-dimethylformamidase [EC:3.5.1.56]
KO:K13687	aftB; arabinofuranosyltransferase [EC:2.4.2.-]		KO:K04047	dps; starvation-inducible DNA-binding protein					KO:K03421	mcrC; methyl-coenzyme M reductase subunit C
KO:K13771	nsrR; Rrf2 family transcriptional regulator, nitric oxide-sensitive transcriptional repressor		KO:K04063	osmC; osmotically inducible protein OsmC					KO:K03422	mcrD; methyl-coenzyme M reductase subunit D
KO:K13799	panC-cmk; pantoate ligase / CMP/dCMP kinase [EC:6.3.2.1 2.7.4.25]		KO:K04065	osmY; hyperosmotically inducible periplasmic protein					KO:K03424	tatD; TatD DNase family protein [EC:3.1.21.-]
KO:K13812	fae-hps; bifunctional enzyme Fae/Hps [EC:4.2.1.147 4.1.2.43]		KO:K04069	pflA, pflC, pflE; pyruvate formate lyase activating enzyme [EC:1.97.1.4]					KO:K03426	E3.6.1.22, NUDT12, nudC; NAD+ diphosphatase [EC:3.6.1.22]
KO:K13821	putA; RHH-type transcriptional regulator, proline utilization regulon repressor / proline dehydrogenase / delta 1-pyrroline-5-carboxylate dehydrogenase [EC:1.5.5.2 1.2.1.88]		KO:K04074	divIVA; cell division initiation protein					KO:K03427	hsdM; type I restriction enzyme M protein [EC:2.1.1.72]
KO:K13832	aroDE, DHQ-SDH; 3-dehydroquinate dehydratase / shikimate dehydrogenase [EC:4.2.1.10 1.1.1.25]		KO:K04075	tilS, mesJ; tRNA(Ile)-lysidine synthase [EC:6.3.4.19]					KO:K03430	phnW; 2-aminoethylphosphonate-pyruvate transaminase [EC:2.6.1.37]
KO:K13888	macA; membrane fusion protein, macrolide-specific efflux system		KO:K04078	groES, HSPE1; chaperonin GroES					KO:K03433	psmB, prcB; proteasome beta subunit [EC:3.4.25.1]
KO:K13889	gsiB; glutathione transport system substrate-binding protein		KO:K04083	hslO; molecular chaperone Hsp33					KO:K03439	trmB, METTL1; tRNA (guanine-N7-)-methyltransferase [EC:2.1.1.33]
KO:K13890	gsiC; glutathione transport system permease protein		KO:K04084	dsbD; thiol:disulfide interchange protein DsbD [EC:1.8.1.8]					KO:K03442	mscS; small conductance mechanosensitive channel
KO:K13924	cheBR; two-component system, chemotaxis family, CheB/CheR fusion protein [EC:2.1.1.80 3.1.1.61]		KO:K04090	E1.2.7.8; indolepyruvate ferredoxin oxidoreductase [EC:1.2.7.8]					KO:K03447	SLC37A3; MFS transporter, OPA family, solute carrier family 37 (glycerol-3-phosphate transporter), member 3
KO:K13926	rbbA; ribosome-dependent ATPase		KO:K04093	pheA1; chorismate mutase [EC:5.4.99.5]					KO:K03456	PPP2R1; serine/threonine-protein phosphatase 2A regulatory subunit A
KO:K13985	NAPEPLD; N-acyl-phosphatidylethanolamine-hydrolysing phospholipase D [EC:3.1.4.54]		KO:K04110	badA; benzoate-CoA ligase [EC:6.2.1.25]					KO:K03457	TC.NCS1; nucleobase:cation symporter-1, NCS1 family
KO:K13995	nicF; maleamate amidohydrolase [EC:3.5.1.107]		KO:K04337	csgE; curli production assembly/transport component CsgE					KO:K03458	TC.NCS2; nucleobase:cation symporter-2, NCS2 family
KO:K14058	ttcA; tRNA 2-thiocytidine biosynthesis protein TtcA		KO:K04477	ycdX; putative hydrolase					KO:K03462	NAMPT; nicotinamide phosphoribosyltransferase [EC:2.4.2.12]
KO:K14059	int; integrase		KO:K04479	K04479; DNA polymerase IV (archaeal DinB-like DNA polymerase) [EC:2.7.7.7]					KO:K03469	rnhA, RNASEH1; ribonuclease HI [EC:3.1.26.4]
KO:K14083	mttB; trimethylamine---corrinoid protein Co-methyltransferase [EC:2.1.1.250]		KO:K04483	radA; DNA repair protein RadA					KO:K03470	rnhB; ribonuclease HII [EC:3.1.26.4]
KO:K14138	acsB; acetyl-CoA synthase [EC:2.3.1.169]		KO:K04484	radB; DNA repair protein RadB					KO:K03471	rnhC; ribonuclease HIII [EC:3.1.26.4]
KO:K14155	patB, malY; cystathione beta-lyase [EC:4.4.1.8]		KO:K04485	radA, sms; DNA repair protein RadA/Sms					KO:K03476	ulaG; L-ascorbate 6-phosphate lactonase [EC:3.1.1.-]
KO:K14161	imuB; protein ImuB		KO:K04487	iscS, NFS1; cysteine desulfurase [EC:2.8.1.7]					KO:K03478	chbG; chitin disaccharide deacetylase [EC:3.5.1.105]
KO:K14162	dnaE2; error-prone DNA polymerase [EC:2.7.7.7]		KO:K04496	CTBP; C-terminal binding protein					KO:K03484	scrR; LacI family transcriptional regulator, sucrose operon repressor
KO:K14166	ycnJ; copper transport protein		KO:K04566	lysK; lysyl-tRNA synthetase, class I [EC:6.1.1.6]					KO:K03486	treR2, treR; GntR family transcriptional regulator, trehalose operon transcriptional repressor
KO:K14267	dapC; N-succinyldiaminopimelate aminotransferase [EC:2.6.1.17]		KO:K04567	KARS, lysS; lysyl-tRNA synthetase, class II [EC:6.1.1.6]					KO:K03496	parA, soj; chromosome partitioning protein
KO:K14330	K14330; fatty aldehyde-generating acyl-ACP reductase [EC:1.2.1.80]		KO:K04568	epmA, poxA; elongation factor P--(R)-beta-lysine ligase [EC:6.3.1.-]					KO:K03497	parB, spo0J; chromosome partitioning protein, ParB family
KO:K14331	K14331; fatty aldehyde decarbonylase [EC:4.1.99.5]		KO:K04653	hypC; hydrogenase expression/formation protein HypC					KO:K03499	trkA, ktrA; trk system potassium uptake protein
KO:K14393	actP; cation/acetate symporter		KO:K04654	hypD; hydrogenase expression/formation protein HypD					KO:K03517	nadA; quinolinate synthase [EC:2.5.1.72]
KO:K14449	mch, mcd; 2-methylfumaryl-CoA hydratase [EC:4.2.1.148]		KO:K04708	E1.1.1.102; 3-dehydrosphinganine reductase [EC:1.1.1.102]					KO:K03521	fixA, etfB; electron transfer flavoprotein beta subunit
KO:K14465	K14465; succinate semialdehyde reductase (NADPH) [EC:1.1.1.-]		KO:K04720	cobD; threonine-phosphate decarboxylase [EC:4.1.1.81]					KO:K03522	fixB, etfA; electron transfer flavoprotein alpha subunit
KO:K14467	4hbl; 4-hydroxybutyrate---CoA ligase (AMP-forming) [EC:6.2.1.40]		KO:K04749	rsbV; anti-sigma B factor antagonist					KO:K03523	bioY; biotin transport system substrate-specific component
KO:K14469	K14469; acrylyl-CoA reductase (NADPH) / 3-hydroxypropionyl-CoA dehydratase / 3-hydroxypropionyl-CoA synthetase [EC:1.3.1.84 4.2.1.116 6.2.1.36]		KO:K04752	glnK; nitrogen regulatory protein P-II 2					KO:K03529	smc; chromosome segregation protein
KO:K14475	ICP; inhibitor of cysteine peptidase		KO:K04754	mlaA, vacJ; phospholipid-binding lipoprotein MlaA					KO:K03532	torC; trimethylamine-N-oxide reductase (cytochrome c), cytochrome c-type subunit TorC
KO:K14540	rbgA; ribosome biogenesis GTPase A		KO:K04755	fdx; ferredoxin, 2Fe-2S					KO:K03533	torD; TorA specific chaperone
KO:K14561	IMP4; U3 small nucleolar ribonucleoprotein protein IMP4		KO:K04758	feoA; ferrous iron transport protein A					KO:K03547	sbcD, mre11; DNA repair protein SbcD/Mre11
KO:K14605	cruA; lycopene cyclase CruA [EC:5.5.1.19]		KO:K04763	xerD; integrase/recombinase XerD					KO:K03549	kup; KUP system potassium uptake protein
KO:K14606	cruP; lycopene cyclase CruP [EC:5.5.1.19]		KO:K04767	acuB; acetoin utilization protein AcuB					KO:K03550	ruvA; holliday junction DNA helicase RuvA [EC:3.6.4.12]
KO:K14645	K14645; serine protease [EC:3.4.21.-]		KO:K04768	acuC; acetoin utilization protein AcuC					KO:K03554	rdgC; recombination associated protein RdgC
KO:K14728	K14728; phthiodiolone/phenolphthiodiolone dimycocerosates ketoreductase [EC:1.2.-.-]		KO:K04770	lonH; Lon-like ATP-dependent protease [EC:3.4.21.-]					KO:K03557	fis; Fis family transcriptional regulator, factor for inversion stimulation protein
KO:K14998	SURF1, SHY1; surfeit locus 1 family protein		KO:K04794	PTH2; peptidyl-tRNA hydrolase, PTH2 family [EC:3.1.1.29]					KO:K03564	BCP, PRXQ, DOT5; peroxiredoxin Q/BCP [EC:1.11.1.15]
KO:K15016	K15016; enoyl-CoA hydratase / 3-hydroxyacyl-CoA dehydrogenase [EC:4.2.1.17 1.1.1.35]		KO:K04795	flpA; fibrillarin-like pre-rRNA processing protein					KO:K03570	mreC; rod shape-determining protein MreC
KO:K15020	K15020; acryloyl-coenzyme A reductase [EC:1.3.1.84]		KO:K04796	RUXX; small nuclear ribonucleoprotein					KO:K03574	mutT, NUDT15, MTH2; 8-oxo-dGTP diphosphatase [EC:3.6.1.55]
KO:K15023	acsE; 5-methyltetrahydrofolate corrinoid/iron sulfur protein methyltransferase [EC:2.1.1.258]		KO:K04797	pfdA, PFDN5; prefoldin alpha subunit					KO:K03575	mutY; A/G-specific adenine glycosylase [EC:3.2.2.-]
KO:K15038	K15038; succinyl-CoA reductase [EC:1.2.1.76]		KO:K04798	pfdB, PFDN6; prefoldin beta subunit					KO:K03576	metR; LysR family transcriptional regulator, regulator for metE and metH
KO:K15052	K15052; propionyl-CoA carboxylase [EC:6.4.1.3]		KO:K04799	FEN1, RAD2; flap endonuclease-1 [EC:3.-.-.-]					KO:K03577	acrR, smeT; TetR/AcrR family transcriptional regulator, acrAB operon repressor
KO:K15066	ligM; vanillate/3-O-methylgallate O-demethylase [EC:2.1.1.341]		KO:K04800	rfcL; replication factor C large subunit					KO:K03579	hrpB; ATP-dependent helicase HrpB [EC:3.6.4.13]
KO:K15257	cmoB; tRNA (mo5U34)-methyltransferase [EC:2.1.1.-]		KO:K04801	rfcS; replication factor C small subunit					KO:K03580	hepA; ATP-dependent helicase HepA [EC:3.6.4.-]
KO:K15372	toa; taurine---2-oxoglutarate transaminase [EC:2.6.1.55]		KO:K04802	PCNA; proliferating cell nuclear antigen					KO:K03586	ftsL; cell division protein FtsL
KO:K15383	K15383; MtN3 and saliva related transmembrane protein		KO:K05340	glcU; glucose uptake protein					KO:K03591	ftsN; cell division protein FtsN
KO:K15396	trmJ; tRNA (cytidine32/uridine32-2'-O)-methyltransferase [EC:2.1.1.200]		KO:K05365	mrcB; penicillin-binding protein 1B [EC:2.4.1.129 3.4.16.4]					KO:K03594	bfr; bacterioferritin [EC:1.16.3.1]
KO:K15408	coxAC; cytochrome c oxidase subunit I+III [EC:1.9.3.1]		KO:K05366	mrcA; penicillin-binding protein 1A [EC:2.4.1.129 3.4.16.4]					KO:K03595	era, ERAL1; GTPase
KO:K15450	TYW3; tRNA wybutosine-synthesizing protein 3 [EC:2.1.1.282]		KO:K05396	dcyD; D-cysteine desulfhydrase [EC:4.4.1.15]					KO:K03597	rseA; sigma-E factor negative regulatory protein RseA
KO:K15503	ANKRD44; serine/threonine-protein phosphatase 6 regulatory ankyrin repeat subunit B		KO:K05520	pfpI; protease I [EC:3.5.1.124]					KO:K03598	rseB; sigma-E factor negative regulatory protein RseB
KO:K15525	mshB; N-acetyl-1-D-myo-inositol-2-amino-2-deoxy-alpha-D-glucopyranoside deacetylase [EC:3.5.1.103]		KO:K05555	actIV; cyclase [EC:4.-.-.-]					KO:K03599	sspA, mglA; stringent starvation protein A
KO:K15526	mshC; L-cysteine:1D-myo-inositol 2-amino-2-deoxy-alpha-D-glucopyranoside ligase [EC:6.3.1.13]		KO:K05565	mnhA, mrpA; multicomponent Na+:H+ antiporter subunit A					KO:K03600	sspB; stringent starvation protein B
KO:K15539	rodZ; cytoskeleton protein RodZ		KO:K05567	mnhC, mrpC; multicomponent Na+:H+ antiporter subunit C					KO:K03603	fadR; GntR family transcriptional regulator, negative regulator for fad regulon and positive regulator of fabA
KO:K15554	ssuC; sulfonate transport system permease protein		KO:K05569	mnhE, mrpE; multicomponent Na+:H+ antiporter subunit E					KO:K03604	purR; LacI family transcriptional regulator, purine nucleotide synthesis repressor
KO:K15566	trm10; tRNA (adenine9-N1/guanine9-N1)-methyltransferase [EC:2.1.1.218 2.1.1.221]		KO:K05576	ndhE; NAD(P)H-quinone oxidoreductase subunit 4L [EC:1.6.5.3]					KO:K03609	minD; septum site-determining protein MinD
KO:K15576	nrtA, nasF, cynA; nitrate/nitrite transport system substrate-binding protein		KO:K05578	ndhG; NAD(P)H-quinone oxidoreductase subunit 6 [EC:1.6.5.3]					KO:K03618	hyaF; hydrogenase-1 operon protein HyaF
KO:K15577	nrtB, nasE, cynB; nitrate/nitrite transport system permease protein		KO:K05586	hoxE; bidirectional [NiFe] hydrogenase diaphorase subunit [EC:1.6.5.3]					KO:K03621	plsX; glycerol-3-phosphate acyltransferase PlsX [EC:2.3.1.15]
KO:K15578	nrtC, nasD; nitrate/nitrite transport system ATP-binding protein [EC:3.6.3.-]		KO:K05587	hoxF; bidirectional [NiFe] hydrogenase diaphorase subunit [EC:1.6.5.3]					KO:K03623	yhcO; ribonuclease inhibitor
KO:K15598	thiY; putative hydroxymethylpyrimidine transport system substrate-binding protein		KO:K05592	deaD, cshA; ATP-dependent RNA helicase DeaD [EC:3.6.4.13]					KO:K03639	moaA, CNX2; GTP 3',8-cyclase [EC:4.1.99.22]
KO:K15633	gpmI; 2,3-bisphosphoglycerate-independent phosphoglycerate mutase [EC:5.4.2.12]		KO:K05595	marC; multiple antibiotic resistance protein					KO:K03643	lptE, rlpB; LPS-assembly lipoprotein
KO:K15724	erpA; iron-sulfur cluster insertion protein		KO:K05606	MCEE, epi; methylmalonyl-CoA/ethylmalonyl-CoA epimerase [EC:5.1.99.1]					KO:K03644	lipA; lipoyl synthase [EC:2.8.1.8]
KO:K15726	czcA; cobalt-zinc-cadmium resistance protein CzcA		KO:K05772	tupA, vupA; tungstate transport system substrate-binding protein					KO:K03652	MPG; DNA-3-methyladenine glycosylase [EC:3.2.2.21]
KO:K15780	tilS-hprT; bifunctional protein TilS/HprT [EC:6.3.4.19 2.4.2.8]		KO:K05780	phnL; alpha-D-ribose 1-methylphosphonate 5-triphosphate synthase subunit PhnL [EC:2.7.8.37]					KO:K03655	recG; ATP-dependent DNA helicase RecG [EC:3.6.4.12]
KO:K15789	TDH; threonine 3-dehydrogenase [EC:1.1.1.103]		KO:K05781	phnK; putative phosphonate transport system ATP-binding protein					KO:K03658	helD; DNA helicase IV [EC:3.6.4.12]
KO:K15829	hycD; formate hydrogenlyase subunit 4		KO:K05785	rfaH; transcriptional antiterminator RfaH					KO:K03660	OGG1; N-glycosylase/DNA lyase [EC:3.2.2.- 4.2.99.18]
KO:K15862	ccoNO; cytochrome c oxidase cbb3-type subunit I/II [EC:1.9.3.1]		KO:K05788	ihfB, himD; integration host factor subunit beta					KO:K03661	ATPeV0B, ATP6F; V-type H+-transporting ATPase 21kDa proteolipid subunit
KO:K15894	pseB; UDP-N-acetylglucosamine 4,6-dehydratase [EC:4.2.1.115]		KO:K05802	mscK, kefA, aefA; potassium-dependent mechanosensitive channel					KO:K03665	hflX; GTPase
KO:K15973	mhqR; MarR family transcriptional regulator, 2-MHQ and catechol-resistance regulon repressor		KO:K05808	yhbH; putative sigma-54 modulation protein					KO:K03669	mdoH; membrane glycosyltransferase [EC:2.4.1.-]
KO:K15986	ppaC; manganese-dependent inorganic pyrophosphatase [EC:3.6.1.1]		KO:K05810	yfiH; polyphenol oxidase [EC:1.10.3.-]					KO:K03671	trxA; thioredoxin 1
KO:K16013	cydD; ATP-binding cassette, subfamily C, bacterial CydD		KO:K05825	LYSN; 2-aminoadipate transaminase [EC:2.6.1.-]					KO:K03672	trxC; thioredoxin 2 [EC:1.8.1.8]
KO:K16047	hsaA; 3-hydroxy-9,10-secoandrosta-1,3,5(10)-triene-9,17-dione monooxygenase [EC:1.14.14.12]		KO:K05826	lysW; alpha-aminoadipate/glutamate carrier protein LysW					KO:K03673	dsbA; thiol:disulfide interchange protein DsbA
KO:K16052	ynaI, mscMJ; MscS family membrane protein		KO:K05827	lysX; [lysine-biosynthesis-protein LysW]---L-2-aminoadipate ligase [EC:6.3.2.43]					KO:K03686	dnaJ; molecular chaperone DnaJ
KO:K16087	TC.FEV.OM3, tbpA, hemR, lbpA, hpuB, bhuR, hugA, hmbR; hemoglobin/transferrin/lactoferrin receptor protein		KO:K05829	lysY, argC; LysW-gamma-L-alpha-aminoadipyl-6-phosphate/LysW-L-glutamyl-5-phosphate reductase [EC:1.2.1.-]					KO:K03687	GRPE; molecular chaperone GrpE
KO:K16089	TC.FEV.OM2, cirA, cfrA, hmuR; outer membrane receptor for ferrienterochelin and colicins		KO:K05830	lysJ, argD; LysW-gamma-L-lysine/LysW-L-ornithine aminotransferase [EC:2.6.1.-]					KO:K03690	ubiJ; ubiquinone biosynthesis protein UbiJ
KO:K16091	fecA; Fe(3+) dicitrate transport protein		KO:K05831	lysK, argE; LysW-gamma-L-lysine/LysW-L-ornithine carboxypeptidase					KO:K03693	pbp1b; penicillin-binding protein 1B
KO:K16092	btuB; vitamin B12 transporter		KO:K05837	rodA, mrdB; rod shape determining protein RodA					KO:K03695	clpB; ATP-dependent Clp protease ATP-binding subunit ClpB
KO:K16147	glgE; starch synthase (maltosyl-transferring) [EC:2.4.99.16]		KO:K05846	opuBD; osmoprotectant transport system permease protein					KO:K03698	cbf, cbf1; 3'-5' exoribonuclease [EC:3.1.-.-]
KO:K16149	K16149; 1,4-alpha-glucan branching enzyme [EC:2.4.1.18]		KO:K05874	tsr; methyl-accepting chemotaxis protein I, serine sensor receptor					KO:K03699	tlyC; putative hemolysin
KO:K16167	bpsA, srsA, pks11, pks10; alkylresorcinol/alkylpyrone synthase		KO:K05875	tar; methyl-accepting chemotaxis protein II, aspartate sensor receptor					KO:K03701	uvrA; excinuclease ABC subunit A
KO:K16171	faaH; fumarylacetoacetate (FAA) hydrolase [EC:3.7.1.2]		KO:K05878	dhaK; dihydroxyacetone kinase, N-terminal domain [EC:2.7.1.-]					KO:K03704	cspA; cold shock protein (beta-ribbon, CspA family)
KO:K16291	erfK; L,D-transpeptidase ErfK/SrfK		KO:K05879	dhaL; dihydroxyacetone kinase, C-terminal domain [EC:2.7.1.-]					KO:K03706	codY; transcriptional pleiotropic repressor
KO:K16705	tuaE; teichuronic acid biosynthesis protein TuaE		KO:K05882	E1.1.1.91; aryl-alcohol dehydrogenase (NADP+) [EC:1.1.1.91]					KO:K03708	ctsR; transcriptional regulator of stress and heat shock response
KO:K16710	wcaK, amsJ; colanic acid/amylovoran biosynthesis protein		KO:K05884	comC; L-2-hydroxycarboxylate dehydrogenase (NAD+) [EC:1.1.1.337]					KO:K03709	troR; DtxR family transcriptional regulator, Mn-dependent transcriptional regulator
KO:K16792	aksD; methanogen homoaconitase large subunit [EC:4.2.1.114]		KO:K05921	hpaG; 5-oxopent-3-ene-1,2,5-tricarboxylate decarboxylase / 2-hydroxyhepta-2,4-diene-1,7-dioate isomerase [EC:4.1.1.68 5.3.3.-]					KO:K03713	glnR; MerR family transcriptional regulator, glutamine synthetase repressor
KO:K16845	suyA; (2R)-sulfolactate sulfo-lyase subunit alpha [EC:4.4.1.24]		KO:K05946	tagA, tarA; N-acetylglucosaminyldiphosphoundecaprenol N-acetyl-beta-D-mannosaminyltransferase [EC:2.4.1.187]					KO:K03717	nhaR; LysR family transcriptional regulator, transcriptional activator of nhaA
KO:K16846	suyB; (2R)-sulfolactate sulfo-lyase subunit beta [EC:4.4.1.24]		KO:K05956	RABGGTB; geranylgeranyl transferase type-2 subunit beta [EC:2.5.1.60]					KO:K03721	tyrR; transcriptional regulator of aroF, aroG, tyrA and aromatic amino acid transport
KO:K16874	hmfF; 2,5-furandicarboxylate decarboxylase 1		KO:K05967	K05967; uncharacterized protein					KO:K03732	rhlB; ATP-dependent RNA helicase RhlB [EC:3.6.4.13]
KO:K16885	qmoA; quinone-modifying oxidoreductase, subunit QmoA		KO:K05970	SIAE; sialate O-acetylesterase [EC:3.1.1.53]					KO:K03733	xerC; integrase/recombinase XerC
KO:K16886	qmoB; quinone-modifying oxidoreductase, subunit QmoB		KO:K05979	comB; 2-phosphosulfolactate phosphatase [EC:3.1.3.71]					KO:K03734	apbE; FAD:protein FMN transferase [EC:2.7.1.180]
KO:K16901	K16901; anthranilate 3-monooxygenase (FAD) / 4-hydroxyphenylacetate 3-monooxygenase [EC:1.14.14.8 1.14.14.9]		KO:K05982	E3.1.21.7, nfi; deoxyribonuclease V [EC:3.1.21.7]					KO:K03735	eutB; ethanolamine ammonia-lyase large subunit [EC:4.3.1.7]
KO:K16922	yydH; putative peptide zinc metalloprotease protein		KO:K05989	ramA; alpha-L-rhamnosidase [EC:3.2.1.40]					KO:K03736	eutC; ethanolamine ammonia-lyase small subunit [EC:4.3.1.7]
KO:K16923	qrtT; energy-coupling factor transport system substrate-specific component		KO:K05996	cpt; carboxypeptidase T [EC:3.4.17.18]					KO:K03741	ARSC2, arsC; arsenate reductase [EC:1.20.4.1]
KO:K16925	ykoE; energy-coupling factor transport system substrate-specific component		KO:K06013	STE24; STE24 endopeptidase [EC:3.4.24.84]					KO:K03743	pncC; nicotinamide-nucleotide amidase [EC:3.5.1.42]
KO:K16928	mtaT; energy-coupling factor transport system substrate-specific component		KO:K06015	E3.5.1.81; N-acyl-D-amino-acid deacylase [EC:3.5.1.81]					KO:K03746	hns; DNA-binding protein H-NS
KO:K16937	doxD; thiosulfate dehydrogenase [quinone] large subunit [EC:1.8.5.2]		KO:K06023	hprK, ptsK; HPr kinase/phosphorylase [EC:2.7.11.- 2.7.4.-]					KO:K03747	smg; Smg protein
KO:K16964	ddhA; dimethylsulfide dehydrogenase subunit alpha [EC:1.8.2.4]		KO:K06041	kdsD, kpsF; arabinose-5-phosphate isomerase [EC:5.3.1.13]					KO:K03749	dedD; DedD protein
KO:K17048	ebdB; ethylbenzene hydroxylase subunit beta		KO:K06131	clsA_B; cardiolipin synthase A/B [EC:2.7.8.-]					KO:K03752	mobA; molybdenum cofactor guanylyltransferase [EC:2.7.7.77]
KO:K17050	clrA, serA; complex iron-sulfur molybdoenzyme family reductase subunit alpha		KO:K06139	pqqE; pyrroloquinoline quinone biosynthesis protein E					KO:K03761	kgtP; MFS transporter, MHS family, alpha-ketoglutarate permease
KO:K17051	clrb, serB; complex iron-sulfur molybdoenzyme family reductase subunit beta		KO:K06147	ABCB-BAC; ATP-binding cassette, subfamily B, bacterial					KO:K03772	fkpA; FKBP-type peptidyl-prolyl cis-trans isomerase FkpA [EC:5.2.1.8]
KO:K17225	soxC; sulfane dehydrogenase subunit SoxC		KO:K06148	ABCC-BAC; ATP-binding cassette, subfamily C, bacterial					KO:K03773	fklB; FKBP-type peptidyl-prolyl cis-trans isomerase FklB [EC:5.2.1.8]
KO:K17234	araN; arabinosaccharide transport system substrate-binding protein		KO:K06154	lysM; Lrp/AsnC family transcriptional regulator, involved in the regulation of lysine biosynthesis					KO:K03775	slyD; FKBP-type peptidyl-prolyl cis-trans isomerase SlyD [EC:5.2.1.8]
KO:K17235	araP; arabinosaccharide transport system permease protein		KO:K06162	phnM; alpha-D-ribose 1-methylphosphonate 5-triphosphate diphosphatase [EC:3.6.1.63]					KO:K03776	aer; aerotaxis receptor
KO:K17236	araQ; arabinosaccharide transport system permease protein		KO:K06163	phnJ; alpha-D-ribose 1-methylphosphonate 5-phosphate C-P lyase [EC:4.7.1.1]					KO:K03777	dld; D-lactate dehydrogenase (quinone) [EC:1.1.5.12]
KO:K17240	inoK; inositol-phosphate transport system ATP-binding protein		KO:K06164	phnI; alpha-D-ribose 1-methylphosphonate 5-triphosphate synthase subunit PhnI [EC:2.7.8.37]					KO:K03779	ttdA; L(+)-tartrate dehydratase alpha subunit [EC:4.2.1.32]
KO:K17242	aguF; alpha-1,4-digalacturonate transport system permease protein		KO:K06165	phnH; alpha-D-ribose 1-methylphosphonate 5-triphosphate synthase subunit PhnH [EC:2.7.8.37]					KO:K03780	ttdB; L(+)-tartrate dehydratase beta subunit [EC:4.2.1.32]
KO:K17246	chiG; putative chitobiose transport system permease protein		KO:K06167	phnP; phosphoribosyl 1,2-cyclic phosphate phosphodiesterase [EC:3.1.4.55]					KO:K03781	katE, CAT, catB, srpA; catalase [EC:1.11.1.6]
KO:K17247	msrQ; methionine sulfoxide reductase heme-binding subunit		KO:K06168	miaB; tRNA-2-methylthio-N6-dimethylallyladenosine synthase [EC:2.8.4.3]					KO:K03787	surE; 5'-nucleotidase [EC:3.1.3.5]
KO:K17763	rsbR; rsbT co-antagonist protein RsbR		KO:K06174	ABCE1, Rli1; ATP-binding cassette, sub-family E, member 1					KO:K03789	rimI; ribosomal-protein-alanine N-acetyltransferase [EC:2.3.1.128]
KO:K17836	penP; beta-lactamase class A [EC:3.5.2.6]		KO:K06176	truD, PUS7; tRNA pseudouridine13 synthase [EC:5.4.99.27]					KO:K03791	K03791; putative chitinase
KO:K17892	FTRC; ferredoxin-thioredoxin reductase catalytic chain [EC:1.8.7.2]		KO:K06177	rluA; tRNA pseudouridine32 synthase / 23S rRNA pseudouridine746 synthase [EC:5.4.99.28 5.4.99.29]					KO:K03799	htpX; heat shock protein HtpX [EC:3.4.24.-]
KO:K17992	hndB; NADP-reducing hydrogenase subunit HndB [EC:1.12.1.3]		KO:K06178	rluB; 23S rRNA pseudouridine2605 synthase [EC:5.4.99.22]					KO:K03801	lipB; lipoyl(octanoyl) transferase [EC:2.3.1.181]
KO:K17994	hydD; sulfhydrogenase subunit delta [EC:1.12.1.3 1.12.1.5]		KO:K06180	rluD; 23S rRNA pseudouridine1911/1915/1917 synthase [EC:5.4.99.23]					KO:K03806	ampD; N-acetyl-anhydromuramoyl-L-alanine amidase [EC:3.5.1.28]
KO:K17996	hydB; sulfhydrogenase subunit beta (sulfur reductase) [EC:1.12.98.4]		KO:K06187	recR; recombination protein RecR					KO:K03808	pqiA; paraquat-inducible protein A
KO:K18013	kce; 3-keto-5-aminohexanoate cleavage enzyme [EC:2.3.1.247]		KO:K06188	aqpZ; aquaporin Z					KO:K03809	wrbA; NAD(P)H dehydrogenase (quinone) [EC:1.6.5.2]
KO:K18016	mbhL; membrane-bound hydrogenase subunit alpha [EC:1.12.7.2]		KO:K06191	nrdH; glutaredoxin-like protein NrdH					KO:K03815	xapA; xanthosine phosphorylase [EC:2.4.2.-]
KO:K18017	mbhK; membrane-bound hydrogenase subunit beta [EC:1.12.7.2]		KO:K06192	pqiB; paraquat-inducible protein B					KO:K03816	xpt; xanthine phosphoribosyltransferase [EC:2.4.2.22]
KO:K18023	mbhJ; membrane-bound hydrogenase subunit mbhJ [EC:1.12.7.2]		KO:K06206	sfsA; sugar fermentation stimulation protein A					KO:K03818	wcaF; putative colanic acid biosynthesis acetyltransferase WcaF [EC:2.3.1.-]
KO:K18105	rtcA; RNA 3'-terminal phosphate cyclase (GTP) [EC:6.5.1.5]		KO:K06213	mgtE; magnesium transporter					KO:K03823	pat; phosphinothricin acetyltransferase [EC:2.3.1.183]
KO:K18118	aarC, cat1; succinyl-CoA:acetate CoA-transferase [EC:2.8.3.18]		KO:K06215	pdxS, pdx1; pyridoxal 5'-phosphate synthase pdxS subunit [EC:4.3.3.6]					KO:K03824	yhbS; putative acetyltransferase [EC:2.3.1.-]
KO:K18121	GLYR; glyoxylate/succinic semialdehyde reductase [EC:1.1.1.79 1.1.1.-]		KO:K06217	phoH, phoL; phosphate starvation-inducible protein PhoH and related proteins					KO:K03829	yedL; putative acetyltransferase [EC:2.3.1.-]
KO:K18122	cat2, abfT; 4-hydroxybutyrate CoA-transferase [EC:2.8.3.-]		KO:K06281	hyaB, hybC; hydrogenase large subunit [EC:1.12.99.6]					KO:K03830	yafP; putative acetyltransferase [EC:2.3.1.-]
KO:K18235	vgb; virginiamycin B lyase [EC:4.2.99.-]		KO:K06287	maf; septum formation protein					KO:K03831	mogA; molybdopterin adenylyltransferase [EC:2.7.7.75]
KO:K18258	CRYM; thiomorpholine-carboxylate dehydrogenase [EC:1.5.1.25]		KO:K06320	cgeB; spore maturation protein CgeB					KO:K03833	selB, EEFSEC; selenocysteine-specific elongation factor
KO:K18313	sct; succinyl-CoA---D-citramalate CoA-transferase [EC:2.8.3.20]		KO:K06338	cotSA; spore coat protein SA					KO:K03834	tyrP; tyrosine-specific transport protein
KO:K18314	E4.1.3.46, ccl; (R)-citramalyl-CoA lyase [EC:4.1.3.46]		KO:K06346	jag; spoIIIJ-associated protein					KO:K03840	fldB; flavodoxin II
KO:K18330	hndA; NADP-reducing hydrogenase subunit HndA [EC:1.12.1.3]		KO:K06381	spoIID; stage II sporulation protein D					KO:K03852	xsc; sulfoacetaldehyde acetyltransferase [EC:2.3.3.15]
KO:K18331	hndC; NADP-reducing hydrogenase subunit HndC [EC:1.12.1.3]		KO:K06384	spoIIM; stage II sporulation protein M					KO:K03855	fixX; ferredoxin like protein
KO:K18332	hndD; NADP-reducing hydrogenase subunit HndD [EC:1.12.1.3]		KO:K06402	spoIVFB; stage IV sporulation protein FB [EC:3.4.24.-]					KO:K03863	vanB; vanillate monooxygenase ferredoxin subunit
KO:K18334	fucD; L-fuconate dehydratase [EC:4.2.1.68]		KO:K06412	spoVG; stage V sporulation protein G					KO:K03880	ND3; NADH-ubiquinone oxidoreductase chain 3 [EC:1.6.5.3]
KO:K18445	ndx1; diadenosine hexaphosphate hydrolase (ATP-forming) [EC:3.6.1.61]		KO:K06415	spoVR; stage V sporulation protein R					KO:K03882	ND4L; NADH-ubiquinone oxidoreductase chain 4L [EC:1.6.5.3]
KO:K18478	yihV; sulfofructose kinase [EC:2.7.1.184]		KO:K06442	tlyA; 23S rRNA (cytidine1920-2'-O)/16S rRNA (cytidine1409-2'-O)-methyltransferase [EC:2.1.1.226 2.1.1.227]					KO:K03886	MQCRA, qcrA, bfcA, petC; menaquinol-cytochrome c reductase iron-sulfur subunit [EC:1.10.2.-]
KO:K18534	K18534; MPBQ/MSBQ methyltransferase [EC:2.1.1.295]		KO:K06530	CD109; CD109 antigen					KO:K03887	MQCRB, qcrB, bfcB, petB; menaquinol-cytochrome c reductase cytochrome b subunit
KO:K18581	ugl; unsaturated chondroitin disaccharide hydrolase [EC:3.2.1.180]		KO:K06689	UBE2D, UBC4, UBC5; ubiquitin-conjugating enzyme E2 D [EC:2.3.2.23]					KO:K03888	MQCRC, qcrC, bfcC, petD; menaquinol-cytochrome c reductase cytochrome b/c subunit
KO:K18678	VTE5; phytol kinase [EC:2.7.1.182]		KO:K06857	tupC, vupC; tungstate transport system ATP-binding protein [EC:3.6.3.55]					KO:K03889	qcrC; ubiquinol-cytochrome c reductase cytochrome c subunit
KO:K18814	ictB; putative inorganic carbon (hco3(-)) transporter		KO:K06861	lptB; lipopolysaccharide export system ATP-binding protein [EC:3.6.3.-]					KO:K03892	arsR; ArsR family transcriptional regulator, arsenate/arsenite/antimonite-responsive transcriptional repressor
KO:K18829	mvpT, vapB; antitoxin VapB		KO:K06863	purP; 5-formaminoimidazole-4-carboxamide-1-(beta)-D-ribofuranosyl 5'-monophosphate synthetase [EC:6.3.4.23]					KO:K03919	alkB; alkylated DNA repair protein (DNA oxidative demethylase) [EC:1.14.11.33]
KO:K18831	higA; HTH-type transcriptional regulator / antitoxin HigA		KO:K06865	K06865; ATPase					KO:K03921	FAB2, SSI2, desA1; acyl-[acyl-carrier-protein] desaturase [EC:1.14.19.2 1.14.19.11 1.14.19.26]
KO:K18843	hicB; antitoxin HicB		KO:K06868	sepcysS; Sep-tRNA:Cys-tRNA synthetase [EC:2.5.1.73]					KO:K03924	moxR; MoxR-like ATPase [EC:3.6.3.-]
KO:K18893	vcaM; ATP-binding cassette, subfamily B, multidrug efflux pump		KO:K06869	K06869; uncharacterized protein					KO:K03930	estA; putative tributyrin esterase [EC:3.1.1.-]
KO:K18896	gsmt; glycine/sarcosine N-methyltransferase [EC:2.1.1.156]		KO:K06871	K06871; uncharacterized protein					KO:K03931	ygjK; putative isomerase
KO:K18897	sdmt; sarcosine/dimethylglycine N-methyltransferase [EC:2.1.1.157]		KO:K06875	PDCD5, TFAR19; programmed cell death protein 5					KO:K03932	lpqC; polyhydroxybutyrate depolymerase
KO:K18903	oprC, opcM; outer membrane protein, multidrug efflux system		KO:K06877	K06877; DEAD/DEAH box helicase domain-containing protein					KO:K03933	cpbD; chitin-binding protein
KO:K18912	egtB; gamma-glutamyl hercynylcysteine S-oxide synthase [EC:1.14.99.50]		KO:K06878	K06878; tRNA-binding protein					KO:K03941	NDUFS8; NADH dehydrogenase (ubiquinone) Fe-S protein 8 [EC:1.6.5.3 1.6.99.3]
KO:K18930	dld; D-lactate dehydrogenase		KO:K06884	K06884; uncharacterized protein					KO:K03942	NDUFV1; NADH dehydrogenase (ubiquinone) flavoprotein 1 [EC:1.6.5.3 1.6.99.3]
KO:K18978	gapN; glyceraldehyde-3-phosphate dehydrogenase [NAD(P)+] [EC:1.2.1.90]		KO:K06885	K06885; uncharacterized protein					KO:K03943	NDUFV2; NADH dehydrogenase (ubiquinone) flavoprotein 2 [EC:1.6.5.3 1.6.99.3]
KO:K18997	cbpM; chaperone modulatory protein CbpM		KO:K06886	glbN; hemoglobin					KO:K03955	NDUFAB1; NADH dehydrogenase (ubiquinone) 1 alpha/beta subcomplex 1
KO:K19002	mgs, bgsB; 1,2-diacylglycerol 3-alpha-glucosyltransferase [EC:2.4.1.337]		KO:K06889	K06889; uncharacterized protein					KO:K03980	murJ, mviN; putative peptidoglycan lipid II flippase
KO:K19003	mgdA; 1,2-diacylglycerol 3-beta-glucosyltransferase [EC:2.4.1.336]		KO:K06894	K06894; uncharacterized protein					KO:K04015	nrfD; protein NrfD
KO:K19033	PSRP4; RPS31; 30S ribosomal protein S31		KO:K06898	K06898; uncharacterized protein					KO:K04019	eutA; ethanolamine utilization protein EutA
KO:K19046	casB, cse2; CRISPR system Cascade subunit CasB		KO:K06901	pbuG; putative MFS transporter, AGZA family, xanthine/uracil permease					KO:K04022	eutG; alcohol dehydrogenase
KO:K19055	prdX, proX; Ala-tRNA(Pro) deacylase [EC:3.1.1.-]		KO:K06905	K06905; uncharacterized protein					KO:K04023	eutH; ethanolamine transporter
KO:K19074	csa2; CRISPR-associated protein Csa2		KO:K06908	K06908; uncharacterized protein					KO:K04024	eutJ; ethanolamine utilization protein EutJ
KO:K19117	csd1, cas8c; CRISPR-associated protein Csd1		KO:K06911	K06911; uncharacterized protein					KO:K04026	eutL; ethanolamine utilization protein EutL
KO:K19118	csd2, cas7; CRISPR-associated protein Csd2		KO:K06913	K06913; uncharacterized protein					KO:K04030	eutQ; ethanolamine utilization protein EutQ
KO:K19119	cas5d; CRISPR-associated protein Cas5d		KO:K06915	K06915; uncharacterized protein					KO:K04032	eutT; ethanolamine utilization cobalamin adenosyltransferase [EC:2.5.1.17]
KO:K19120	csc1; CRISPR-associated protein Csc1		KO:K06920	queC; 7-cyano-7-deazaguanine synthase [EC:6.3.4.20]					KO:K04033	eutR; AraC family transcriptional regulator, ethanolamine operon transcriptional activator
KO:K19121	csc2; CRISPR-associated protein Csc2		KO:K06921	K06921; uncharacterized protein					KO:K04041	fbp3; fructose-1,6-bisphosphatase III [EC:3.1.3.11]
KO:K19122	csc3; CRISPR-associated protein Csc3		KO:K06923	K06923; uncharacterized protein					KO:K04042	glmU; bifunctional UDP-N-acetylglucosamine pyrophosphorylase / Glucosamine-1-phosphate N-acetyltransferase [EC:2.7.7.23 2.3.1.157]
KO:K19123	casA, cse1; CRISPR system Cascade subunit CasA		KO:K06925	tsaE; tRNA threonylcarbamoyladenosine biosynthesis protein TsaE					KO:K04044	hscA; molecular chaperone HscA
KO:K19124	casC, cse4; CRISPR system Cascade subunit CasC		KO:K06928	NTPCR; nucleoside-triphosphatase [EC:3.6.1.15]					KO:K04046	yegD; hypothetical chaperone protein
KO:K19125	casD, cse5; CRISPR system Cascade subunit CasD		KO:K06929	K06929; uncharacterized protein					KO:K04061	flhB2; flagellar biosynthesis protein
KO:K19126	casE, cse3; CRISPR system Cascade subunit CasE		KO:K06932	tiaS; tRNA(Ile2)-agmatinylcytidine synthase [EC:6.3.4.22]					KO:K04062	osmB; osmotically inducible lipoprotein OsmB
KO:K19131	csb1; CRISPR-associated protein Csb1		KO:K06933	K06933; uncharacterized protein					KO:K04066	priA; primosomal protein N' (replication factor Y) (superfamily II helicase) [EC:3.6.4.-]
KO:K19132	csb2; CRISPR-associated protein Csb2		KO:K06934	K06934; uncharacterized protein					KO:K04068	nrdG; anaerobic ribonucleoside-triphosphate reductase activating protein [EC:1.97.1.4]
KO:K19134	csx10; CRISPR-associated protein Csx10		KO:K06937	K06937; 7,8-dihydro-6-hydroxymethylpterin dimethyltransferase [EC:2.1.1.-]					KO:K04070	pflX; putative pyruvate formate lyase activating enzyme [EC:1.97.1.4]
KO:K19188	dhponh; 2,6-dihydroxypseudooxynicotine hydrolase [EC:3.7.1.19]		KO:K06941	rlmN; 23S rRNA (adenine2503-C2)-methyltransferase [EC:2.1.1.192]					KO:K04076	lonB; ATP-dependent Lon protease [EC:3.4.21.53]
KO:K19200	IAL; isopenicillin-N N-acyltransferase like protein		KO:K06942	ychF; ribosome-binding ATPase					KO:K04077	groEL, HSPD1; chaperonin GroEL
KO:K19221	cobA, btuR; cob(I)alamin adenosyltransferase [EC:2.5.1.17]		KO:K06944	K06944; uncharacterized protein					KO:K04080	ibpA; molecular chaperone IbpA
KO:K19223	lytF, cwlE; peptidoglycan DL-endopeptidase LytF [EC:3.4.-.-]		KO:K06945	K06945; uncharacterized protein					KO:K04082	hscB, HSCB, HSC20; molecular chaperone HscB
KO:K19225	gluP; rhomboid protease GluP [EC:3.4.21.105]		KO:K06946	K06946; uncharacterized protein					KO:K04085	tusA, sirA; tRNA 2-thiouridine synthesizing protein A [EC:2.8.1.-]
KO:K19285	nfrA1; FMN reductase (NADPH) [EC:1.5.1.38]		KO:K06947	GRC3, NOL9; polynucleotide 5'-hydroxyl-kinase GRC3/NOL9 [EC:2.7.1.-]					KO:K04086	clpL; ATP-dependent Clp protease ATP-binding subunit ClpL
KO:K19312	K19312; acetyl-CoA/propionyl-CoA carboxylase carboxyl transferase subunit [EC:6.4.1.2 6.4.1.3]		KO:K06950	K06950; uncharacterized protein					KO:K04087	hflC; membrane protease subunit HflC [EC:3.4.-.-]
KO:K19405	mcsB; protein arginine kinase [EC:2.7.14.1]		KO:K06953	K06953; uncharacterized protein					KO:K04088	hflK; membrane protease subunit HflK [EC:3.4.-.-]
KO:K19411	mcsA; protein arginine kinase activator		KO:K06957	tmcA; tRNA(Met) cytidine acetyltransferase [EC:2.3.1.193]					KO:K04091	ssuD; alkanesulfonate monooxygenase [EC:1.14.14.5]
KO:K19428	epsL; sugar transferase EpsL [EC:2.-.-.-]		KO:K06958	rapZ; RNase adapter protein RapZ					KO:K04094	trmFO, gid; methylenetetrahydrofolate--tRNA-(uracil-5-)-methyltransferase [EC:2.1.1.74]
KO:K19429	epsM; acetyltransferase EpsM [EC:2.3.1.-]		KO:K06959	tex; protein Tex					KO:K04095	fic; cell filamentation protein
KO:K19430	epsN; pyridoxal phosphate-dependent aminotransferase EpsN [EC:2.6.1.-]		KO:K06960	K06960; uncharacterized protein					KO:K04096	smf; DNA processing protein
KO:K19465	MGME1, DDK1; mitochondrial genome maintenance exonuclease 1 [EC:3.1.-.-]		KO:K06961	KRR1; ribosomal RNA assembly protein					KO:K04099	desB, galA; gallate dioxygenase [EC:1.13.11.57]
KO:K19519	TGFBI, BIGH3; transforming growth factor-beta-induced protein		KO:K06962	K06962; uncharacterized protein					KO:K04103	ipdC; indolepyruvate decarboxylase [EC:4.1.1.74]
KO:K19686	vapC; ribonuclease VapC [EC:3.1.-.-]		KO:K06974	amzA, AMZ2, AMZ1; archaemetzincin [EC:3.4.-.-]					KO:K04114	bcrA, badF; benzoyl-CoA reductase subunit A [EC:1.3.7.8]
KO:K19687	vapB; antitoxin VapB		KO:K06978	K06978; uncharacterized protein					KO:K04115	bcrD, badG; benzoyl-CoA reductase subunit D [EC:1.3.7.8]
KO:K19701	ywaD; aminopeptidase YwaD [EC:3.4.11.6 3.4.11.10]		KO:K06982	pok; pantoate kinase [EC:2.7.1.169]					KO:K04118	E1.3.1.62; pimeloyl-CoA dehydrogenase [EC:1.3.1.62]
KO:K19712	cobY; adenosylcobinamide-phosphate guanylyltransferase [EC:2.7.7.62]		KO:K06986	K06986; uncharacterized protein					KO:K04120	E5.5.1.13; ent-copalyl diphosphate synthase [EC:5.5.1.13]
KO:K19745	acuI; acrylyl-CoA reductase (NADPH) [EC:1.3.1.-]		KO:K06988	fno; 8-hydroxy-5-deazaflavin:NADPH oxidoreductase [EC:1.5.1.40]					KO:K04333	csgD; LuxR family transcriptional regulator, csgAB operon transcriptional regulatory protein
KO:K19784	chrR; chromate reductase		KO:K06994	K06994; putative drug exporter of the RND superfamily					KO:K04335	csgB; minor curlin subunit
			KO:K06995	K06995; uncharacterized protein					KO:K04338	csgF; curli production assembly/transport component CsgF
			KO:K06997	yggS, PROSC; PLP dependent protein					KO:K04342	strK; streptomycin-6-phosphatase [EC:3.1.3.39]
			KO:K06998	phzF; trans-2,3-dihydro-3-hydroxyanthranilate isomerase [EC:5.3.3.17]					KO:K04382	PPP2C; serine/threonine-protein phosphatase 2A catalytic subunit [EC:3.1.3.16]
			KO:K06999	K06999; phospholipase/carboxylesterase					KO:K04459	DUSP, MKP; dual specificity MAP kinase phosphatase [EC:3.1.3.16 3.1.3.48]
			KO:K07000	K07000; uncharacterized protein					KO:K04480	mtaB; methanol---5-hydroxybenzimidazolylcobamide Co-methyltransferase [EC:2.1.1.90]
			KO:K07005	K07005; uncharacterized protein					KO:K04488	iscU, nifU; nitrogen fixation protein NifU and related proteins
			KO:K07008	egtC; gamma-glutamyl hercynylcysteine S-oxide hydrolase [EC:3.5.1.118]					KO:K04515	CAMK2; calcium/calmodulin-dependent protein kinase (CaM kinase) II [EC:2.7.11.17]
			KO:K07015	K07015; uncharacterized protein					KO:K04516	AROA1, aroA; chorismate mutase [EC:5.4.99.5]
			KO:K07019	K07019; uncharacterized protein					KO:K04517	tyrA2; prephenate dehydrogenase [EC:1.3.1.12]
			KO:K07022	K07022; uncharacterized protein					KO:K04518	pheA2; prephenate dehydratase [EC:4.2.1.51]
			KO:K07023	K07023; putative hydrolases of HD superfamily					KO:K04561	norB; nitric oxide reductase subunit B [EC:1.7.2.5]
			KO:K07027	K07027; glycosyltransferase 2 family protein					KO:K04562	flhG, fleN; flagellar biosynthesis protein FlhG
			KO:K07028	K07028; uncharacterized protein					KO:K04564	SOD2; superoxide dismutase, Fe-Mn family [EC:1.15.1.1]
			KO:K07030	K07030; uncharacterized protein					KO:K04565	SOD1; superoxide dismutase, Cu-Zn family [EC:1.15.1.1]
			KO:K07037	K07037; uncharacterized protein					KO:K04572	NEFL, NF-L; neurofilament light polypeptide
			KO:K07038	K07038; inner membrane protein					KO:K04573	NEF3, NF-M; neurofilament medium polypeptide (neurofilament 3)
			KO:K07041	K07041; uncharacterized protein					KO:K04651	hypA, hybF; hydrogenase nickel incorporation protein HypA/HybF
			KO:K07042	ybeY, yqfG; probable rRNA maturation factor					KO:K04655	hypE; hydrogenase expression/formation protein HypE
			KO:K07047	nfdA; N-substituted formamide deformylase [EC:3.5.1.91]					KO:K04656	hypF; hydrogenase maturation protein HypF
			KO:K07048	PTER, php; phosphotriesterase-related protein					KO:K04691	hhoB, degS; serine protease DegS [EC:3.4.21.-]
			KO:K07050	AARSD1, ALAX; misacylated tRNA(Ala) deacylase [EC:3.1.1.-]					KO:K04711	ACER3, YDC1; dihydroceramidase [EC:3.5.1.-]
			KO:K07051	K07051; uncharacterized protein					KO:K04719	bluB; 5,6-dimethylbenzimidazole synthase [EC:1.13.11.79]
			KO:K07055	TRM12, TYW2; tRNA wybutosine-synthesizing protein 2 [EC:2.5.1.114]					KO:K04739	PRKAR; cAMP-dependent protein kinase regulator
			KO:K07056	rsmI; 16S rRNA (cytidine1402-2'-O)-methyltransferase [EC:2.1.1.198]					KO:K04750	phnB; PhnB protein
			KO:K07057	bpsA; N4-bis(aminopropyl)spermidine synthase [EC:2.5.1.128]					KO:K04751	glnB; nitrogen regulatory protein P-II 1
			KO:K07060	nob1; endoribonuclease Nob1 [EC:3.1.-.-]					KO:K04753	sufI; suppressor of ftsI
			KO:K07063	K07063; uncharacterized protein					KO:K04756	ahpD; alkyl hydroperoxide reductase subunit D
			KO:K07064	K07064; uncharacterized protein					KO:K04759	feoB; ferrous iron transport protein B
			KO:K07065	K07065; uncharacterized protein					KO:K04760	greB; transcription elongation factor GreB
			KO:K07066	K07066; uncharacterized protein					KO:K04762	hslR; ribosome-associated heat shock protein Hsp15
			KO:K07068	K07068; uncharacterized protein					KO:K04766	acuA; acetoin utilization protein AcuA [EC:2.3.1.-]
			KO:K07071	K07071; uncharacterized protein					KO:K04769	spoVT; AbrB family transcriptional regulator, stage V sporulation protein T
			KO:K07073	K07073; uncharacterized protein					KO:K04771	degP, htrA; serine protease Do [EC:3.4.21.107]
			KO:K07076	K07076; uncharacterized protein					KO:K04772	degQ, hhoA; serine protease DegQ [EC:3.4.21.-]
			KO:K07082	K07082; UPF0755 protein					KO:K04773	sppA; protease IV [EC:3.4.21.-]
			KO:K07086	K07086; uncharacterized protein					KO:K04774	sohB; serine protease SohB [EC:3.4.21.-]
			KO:K07091	lptF; lipopolysaccharide export system permease protein					KO:K04775	ydgD; protease YdgD [EC:3.4.21.-]
			KO:K07092	K07092; uncharacterized protein					KO:K04780	dhbF; nonribosomal peptide synthetase DhbF
			KO:K07094	pcrB; putative glycerol-1-phosphate prenyltransferase [EC:2.5.1.-]					KO:K04787	mbtA; mycobactin salicyl-AMP ligase [EC:6.3.2.-]
			KO:K07095	K07095; uncharacterized protein					KO:K04835	mal; methylaspartate ammonia-lyase [EC:4.3.1.2]
			KO:K07096	K07096; uncharacterized protein					KO:K04844	ycjT; hypothetical glycosyl hydrolase [EC:3.2.1.-]
			KO:K07098	K07098; uncharacterized protein					KO:K04962	RYR2; ryanodine receptor 2
			KO:K07101	K07101; uncharacterized protein					KO:K04988	PKD1L2; polycystin 1L2
			KO:K07102	amgK; N-acetylmuramate 1-kinase [EC:2.7.1.221]					KO:K05275	E1.1.1.65; pyridoxine 4-dehydrogenase [EC:1.1.1.65]
			KO:K07103	K07103; uncharacterized protein					KO:K05281	E1.3.1.45; 2'-hydroxyisoflavone reductase [EC:1.3.1.45]
			KO:K07104	catE; catechol 2,3-dioxygenase [EC:1.13.11.2]					KO:K05296	E1.1.1.51; 3(or 17)beta-hydroxysteroid dehydrogenase [EC:1.1.1.51]
			KO:K07108	K07108; uncharacterized protein					KO:K05301	E1.8.2.1; sulfite dehydrogenase [EC:1.8.2.1]
			KO:K07116	pvdQ, quiP; acyl-homoserine-lactone acylase [EC:3.5.1.97]					KO:K05303	K05303; O-methyltransferase [EC:2.1.1.-]
			KO:K07123	K07123; uncharacterized protein					KO:K05304	NANS, SAS; sialic acid synthase [EC:2.5.1.56 2.5.1.57 2.5.1.132]
			KO:K07124	K07124; uncharacterized protein					KO:K05305	FUK; fucokinase [EC:2.7.1.52]
			KO:K07128	K07128; uncharacterized protein					KO:K05308	gnaD; gluconate/galactonate dehydratase [EC:4.2.1.140]
			KO:K07130	kynB; arylformamidase [EC:3.5.1.9]					KO:K05310	GPI7; ethanolaminephosphotransferase [EC:2.7.-.-]
			KO:K07132	MuB; ATP-dependent target DNA activator [EC:3.6.1.3]					KO:K05337	fer; ferredoxin
			KO:K07133	K07133; uncharacterized protein					KO:K05342	E2.4.1.64; alpha,alpha-trehalose phosphorylase [EC:2.4.1.64]
			KO:K07142	mptE; 2-amino-4-hydroxy-6-hydroxymethyldihydropteridine diphosphokinase [EC:2.7.6.3]					KO:K05349	bglX; beta-glucosidase [EC:3.2.1.21]
			KO:K07150	K07150; uncharacterized protein					KO:K05350	bglB; beta-glucosidase [EC:3.2.1.21]
			KO:K07159	K07159; uncharacterized protein					KO:K05351	E1.1.1.9; D-xylulose reductase [EC:1.1.1.9]
			KO:K07163	K07163; uncharacterized protein					KO:K05360	TXNDC12; protein-disulfide reductase (glutathione) [EC:1.8.4.2]
			KO:K07164	K07164; uncharacterized protein					KO:K05362	murE; UDP-N-acetylmuramoyl-L-alanyl-D-glutamate-L-lysine ligase [EC:6.3.2.7]
			KO:K07165	fecR; transmembrane sensor					KO:K05363	murM; serine/alanine adding enzyme [EC:2.3.2.10]
			KO:K07166	K07166; ACT domain-containing protein					KO:K05384	cpeU, mpeU; bilin biosynthesis protein
			KO:K07168	K07168; CBS domain-containing membrane protein					KO:K05499	cytR; LacI family transcriptional regulator, repressor for deo operon, udp, cdd, tsx, nupC, and nupG
			KO:K07171	mazF, ndoA, chpA; mRNA interferase MazF [EC:3.1.-.-]					KO:K05501	slmA, ttk; TetR/AcrR family transcriptional regulator
			KO:K07175	phoH2; PhoH-like ATPase					KO:K05515	mrdA; penicillin-binding protein 2 [EC:3.4.16.4]
			KO:K07176	K07176; putative serine/threonine protein kinase					KO:K05521	draG; ADP-ribosyl-[dinitrogen reductase] hydrolase [EC:3.2.2.24]
			KO:K07179	RIOK2; RIO kinase 2 [EC:2.7.11.1]					KO:K05522	nei; endonuclease VIII [EC:3.2.2.- 4.2.99.18]
			KO:K07180	prkA; serine protein kinase					KO:K05524	fdxA; ferredoxin
			KO:K07181	cdgJ; c-di-GMP phosphodiesterase [EC:3.1.4.52]					KO:K05525	linC, CYP111A; linalool 8-monooxygenase [EC:1.14.13.151]
			KO:K07182	K07182; CBS domain-containing protein					KO:K05535	MNN2; alpha 1,2-mannosyltransferase [EC:2.4.1.-]
			KO:K07183	nasT; two-component system, response regulator / RNA-binding antiterminator					KO:K05541	dusC; tRNA-dihydrouridine synthase C [EC:1.-.-.-]
			KO:K07192	FLOT; flotillin					KO:K05548	benK; MFS transporter, AAHS family, benzoate transport protein
			KO:K07213	ATOX1, ATX1, copZ, golB; copper chaperone					KO:K05549	benA-xylX; benzoate/toluate 1,2-dioxygenase subunit alpha [EC:1.14.12.10 1.14.12.-]
			KO:K07216	K07216; hemerythrin					KO:K05550	benB-xylY; benzoate/toluate 1,2-dioxygenase subunit beta [EC:1.14.12.10 1.14.12.-]
			KO:K07218	nosD; nitrous oxidase accessory protein					KO:K05551	actI1, oxyA, tcmK, snoa1, aknB, mtmP; minimal PKS ketosynthase (KS/KS alpha) [EC:2.3.1.- 2.3.1.260 2.3.1.235]
			KO:K07221	oprO_P; phosphate-selective porin OprO and OprP					KO:K05558	K05558; pyridoxamine 5'-phosphate oxidase family protein
			KO:K07225	hmuS; putative hemin transport protein					KO:K05560	phaC; multicomponent K+:H+ antiporter subunit C
			KO:K07245	pcoD; copper resistance protein D					KO:K05561	phaD; multicomponent K+:H+ antiporter subunit D
			KO:K07250	gabT; 4-aminobutyrate aminotransferase / (S)-3-amino-2-methylpropionate transaminase [EC:2.6.1.19 2.6.1.22]					KO:K05562	phaE; multicomponent K+:H+ antiporter subunit E
			KO:K07254	atrm56; tRNA (cytidine56-2'-O)-methyltransferase [EC:2.1.1.206]					KO:K05564	phaG; multicomponent K+:H+ antiporter subunit G
			KO:K07258	dacC, dacA, dacD; serine-type D-Ala-D-Ala carboxypeptidase (penicillin-binding protein 5/6) [EC:3.4.16.4]					KO:K05568	mnhD, mrpD; multicomponent Na+:H+ antiporter subunit D
			KO:K07259	dacB; serine-type D-Ala-D-Ala carboxypeptidase/endopeptidase (penicillin-binding protein 4) [EC:3.4.16.4 3.4.21.-]					KO:K05570	mnhF, mrpF; multicomponent Na+:H+ antiporter subunit F
			KO:K07264	arnT, pmrK; 4-amino-4-deoxy-L-arabinose transferase [EC:2.4.2.43]					KO:K05574	ndhC; NAD(P)H-quinone oxidoreductase subunit 3 [EC:1.6.5.3]
			KO:K07265	kpsS, lipB; capsular polysaccharide export protein					KO:K05588	hoxU; bidirectional [NiFe] hydrogenase diaphorase subunit [EC:1.6.5.3]
			KO:K07266	kpsC, lipA; capsular polysaccharide export protein					KO:K05591	dbpA; ATP-independent RNA helicase DbpA [EC:3.6.4.13]
			KO:K07275	ompW; outer membrane protein					KO:K05596	iciA; LysR family transcriptional regulator, chromosome initiation inhibitor
			KO:K07276	K07276; uncharacterized protein					KO:K05597	aspQ, ansB, ansA; glutamin-(asparagin-)ase [EC:3.5.1.38]
			KO:K07277	SAM50, TOB55, bamA; outer membrane protein insertion porin family					KO:K05602	hisN; histidinol-phosphatase [EC:3.1.3.15]
			KO:K07278	tamA; translocation and assembly module TamA					KO:K05603	hutF; formimidoylglutamate deiminase [EC:3.5.3.13]
			KO:K07284	srtA; sortase A [EC:3.4.22.70]					KO:K05605	HIBCH; 3-hydroxyisobutyryl-CoA hydrolase [EC:3.1.2.4]
			KO:K07300	chaA, CAX; Ca2+:H+ antiporter					KO:K05607	AUH; methylglutaconyl-CoA hydratase [EC:4.2.1.18]
			KO:K07306	dmsA; anaerobic dimethyl sulfoxide reductase subunit A [EC:1.8.5.3]					KO:K05612	SLC1A1, EAAT3; solute carrier family 1 (neuronal/epithelial high affinity glutamate transporter), member 1
			KO:K07307	dmsB; anaerobic dimethyl sulfoxide reductase subunit B (DMSO reductase iron- sulfur subunit)					KO:K05613	SLC1A2, EAAT2; solute carrier family 1 (glial high affinity glutamate transporter), member 2
			KO:K07316	mod; adenine-specific DNA-methyltransferase [EC:2.1.1.72]					KO:K05614	SLC1A3, EAAT1; solute carrier family 1 (glial high affinity glutamate transporter), member 3
			KO:K07325	flaB-A, flaB; archaeal flagellin FlaB					KO:K05641	ABCA1; ATP-binding cassette, subfamily A (ABC1), member 1
			KO:K07331	flaH-A, flaH; archaeal flagellar protein FlaH					KO:K05656	ABCB9, TAPL; ATP-binding cassette, subfamily B (MDR/TAP), member 9
			KO:K07337	K07337; penicillin-binding protein activator					KO:K05657	ABCB10; ATP-binding cassette, subfamily B (MDR/TAP), member 10
			KO:K07342	SEC61G, SSS1, secE; protein transport protein SEC61 subunit gamma and related proteins					KO:K05708	hcaE, hcaA1; 3-phenylpropionate/trans-cinnamate dioxygenase subunit alpha [EC:1.14.12.19]
			KO:K07344	trbL; type IV secretion system protein TrbL					KO:K05710	hcaC; 3-phenylpropionate/trans-cinnamate dioxygenase ferredoxin component
			KO:K07345	fimA; major type 1 subunit fimbrin (pilin)					KO:K05712	mhpA; 3-(3-hydroxy-phenyl)propionate hydroxylase [EC:1.14.13.127]
			KO:K07347	fimD, fimC, mrkC, htrE, cssD; outer membrane usher protein					KO:K05714	mhpC; 2-hydroxy-6-oxonona-2,4-dienedioate hydrolase [EC:3.7.1.14]
			KO:K07391	comM; magnesium chelatase family protein					KO:K05716	CPGS; cyclic 2,3-diphosphoglycerate synthetase [EC:4.6.1.-]
			KO:K07397	yhfA; putative redox protein					KO:K05747	WAS; Wiskott-Aldrich syndrome protein
			KO:K07398	K07398; conserved protein with predicted RNA binding PUA domain					KO:K05773	tupB, vupB; tungstate transport system permease protein
			KO:K07401	K07401; selenoprotein W-related protein					KO:K05774	phnN; ribose 1,5-bisphosphokinase [EC:2.7.4.23]
			KO:K07406	melA; alpha-galactosidase [EC:3.2.1.22]					KO:K05777	ABC.VB1X.S; putative thiamine transport system substrate-binding protein
			KO:K07442	TRM61, GCD14; tRNA (adenine57-N1/adenine58-N1)-methyltransferase catalytic subunit [EC:2.1.1.219 2.1.1.220]					KO:K05778	ABC.VB1X.P; putative thiamine transport system permease protein
			KO:K07445	K07445; putative DNA methylase					KO:K05782	benE; benzoate membrane transport protein
			KO:K07448	mrr; restriction system protein					KO:K05784	benC-xylZ; benzoate/toluate 1,2-dioxygenase reductase component [EC:1.18.1.-]
			KO:K07450	K07450; putative resolvase					KO:K05787	hupA; DNA-binding protein HU-alpha
			KO:K07452	mcrB; 5-methylcytosine-specific restriction enzyme B [EC:3.1.21.-]					KO:K05789	wzzB; chain length determinant protein (polysaccharide antigen chain regulator)
			KO:K07454	K07454; putative restriction endonuclease					KO:K05794	terC; tellurite resistance protein TerC
			KO:K07460	yraN; putative endonuclease					KO:K05796	hydN; electron transport protein HydN
			KO:K07462	recJ; single-stranded-DNA-specific exonuclease [EC:3.1.-.-]					KO:K05797	pchF; 4-cresol dehydrogenase (hydroxylating) flavoprotein subunit [EC:1.17.99.1]
			KO:K07463	K07463; archaea-specific RecJ-like exonuclease					KO:K05801	djlA; DnaJ like chaperone protein
			KO:K07465	K07465; putative RecB family exonuclease					KO:K05811	yfiM; putative lipoprotein
			KO:K07466	RFA1, RPA1, rpa; replication factor A1					KO:K05819	mhpT; MFS transporter, AAHS family, 3-hydroxyphenylpropionic acid transporter
			KO:K07468	K07468; putative ATP-dependent DNA ligase [EC:6.5.1.1]					KO:K05820	hcaT; MFS transporter, PPP family, 3-phenylpropionic acid transporter
			KO:K07475	cas3; CRISPR-associated endonuclease Cas3-HD [EC:3.1.-.-]					KO:K05822	dapH, dapD; tetrahydrodipicolinate N-acetyltransferase [EC:2.3.1.89]
			KO:K07488	K07488; transposase					KO:K05823	dapL; N-acetyldiaminopimelate deacetylase [EC:3.5.1.47]
			KO:K07489	K07489; transposase					KO:K05828	lysZ, argB; LysW-gamma-L-alpha-aminoadipate/LysW-L-glutamate kinase [EC:2.7.2.-]
			KO:K07491	K07491; putative transposase					KO:K05836	hutC; GntR family transcriptional regulator, histidine utilization repressor
			KO:K07495	K07495; putative transposase					KO:K05844	rimK; ribosomal protein S6--L-glutamate ligase [EC:6.3.2.-]
			KO:K07496	K07496; putative transposase					KO:K05847	opuA; osmoprotectant transport system ATP-binding protein
			KO:K07503	nucS; endonuclease [EC:3.1.-.-]					KO:K05849	SLC8A, NCX; solute carrier family 8 (sodium/calcium exchanger)
			KO:K07504	K07504; predicted type IV restriction endonuclease					KO:K05851	cyaA; adenylate cyclase, class 1 [EC:4.6.1.1]
			KO:K07507	mgtC; putative Mg2+ transporter-C (MgtC) family protein					KO:K05873	E4.6.1.1B, cyaB; adenylate cyclase, class 2 [EC:4.6.1.1]
			KO:K07533	prsA; foldase protein PrsA [EC:5.2.1.8]					KO:K05880	dhaR; transcriptional activator for dhaKLM operon
			KO:K07543	bbsE; benzylsuccinate CoA-transferase BbsE subunit [EC:2.8.3.15]					KO:K05881	dhaM; PTS hybrid protein
			KO:K07557	tgtA2; archaeosine synthase [EC:2.6.1.97]					KO:K05889	pvadh; polyvinyl alcohol dehydrogenase (cytochrome) [EC:1.1.2.6]
			KO:K07558	K07558, cca; tRNA nucleotidyltransferase (CCA-adding enzyme) [EC:2.7.7.72]					KO:K05896	scpA; segregation and condensation protein A
			KO:K07559	kptA; putative RNA 2'-phosphotransferase [EC:2.7.1.-]					KO:K05898	kstD; 3-oxosteroid 1-dehydrogenase [EC:1.3.99.4]
			KO:K07560	dtd, DTD1; D-tyrosyl-tRNA(Tyr) deacylase [EC:3.1.-.-]					KO:K05922	hydB; quinone-reactive Ni/Fe-hydrogenase large subunit [EC:1.12.5.1]
			KO:K07561	DPH1, dph2; 2-(3-amino-3-carboxypropyl)histidine synthase [EC:2.5.1.108]					KO:K05927	hydA; quinone-reactive Ni/Fe-hydrogenase small subunit [EC:1.12.5.1]
			KO:K07568	queA; S-adenosylmethionine:tRNA ribosyltransferase-isomerase [EC:2.4.99.17]					KO:K05928	E2.1.1.95; tocopherol O-methyltransferase [EC:2.1.1.95]
			KO:K07569	gar1; RNA-binding protein					KO:K05934	E2.1.1.131, cobJ, cbiH; precorrin-3B C17-methyltransferase [EC:2.1.1.131]
			KO:K07572	K07572; putative nucleotide binding protein					KO:K05936	cobM, cbiF; precorrin-4/cobalt-precorrin-4 C11-methyltransferase [EC:2.1.1.133 2.1.1.271]
			KO:K07573	CSL4, EXOSC1; exosome complex component CSL4					KO:K05947	E2.4.1.217; mannosyl-3-phosphoglycerate synthase [EC:2.4.1.217]
			KO:K07575	K07575; PUA domain protein					KO:K05957	stsC; L-glutamine:scyllo-inosose aminotransferase [EC:2.6.1.50]
			KO:K07576	K07576; metallo-beta-lactamase family protein					KO:K05973	phaZ; poly(3-hydroxybutyrate) depolymerase [EC:3.1.1.75]
			KO:K07577	K07577; putative mRNA 3-end processing factor					KO:K05986	E3.1.30.1; nuclease S1 [EC:3.1.30.1]
			KO:K07581	K07581; RNA-binding protein					KO:K05988	dexA; dextranase [EC:3.2.1.11]
			KO:K07583	PUS10; tRNA pseudouridine synthase 10 [EC:5.4.99.25]					KO:K05991	E3.2.1.123; endoglycosylceramidase [EC:3.2.1.123]
			KO:K07586	ygaC; uncharacterized protein					KO:K05994	E3.4.11.10; bacterial leucyl aminopeptidase [EC:3.4.11.10]
			KO:K07587	sepRS; O-phosphoseryl-tRNA synthetase [EC:6.1.1.27]					KO:K05995	pepE; dipeptidase E [EC:3.4.13.21]
			KO:K07589	folX; D-erythro-7,8-dihydroneopterin triphosphate epimerase [EC:5.1.99.7]					KO:K05997	sufA; Fe-S cluster assembly protein SufA
			KO:K07649	tctE; two-component system, OmpR family, sensor histidine kinase TctE [EC:2.7.13.3]					KO:K05998	E3.4.21.100; pseudomonalisin [EC:3.4.21.100]
			KO:K07651	resE; two-component system, OmpR family, sensor histidine kinase ResE [EC:2.7.13.3]					KO:K06001	trpB; tryptophan synthase beta chain [EC:4.2.1.20]
			KO:K07652	vicK; two-component system, OmpR family, sensor histidine kinase VicK [EC:2.7.13.3]					KO:K06012	gpr; spore protease [EC:3.4.24.78]
			KO:K07657	phoB; two-component system, OmpR family, phosphate regulon response regulator PhoB					KO:K06019	ppaX; pyrophosphatase PpaX [EC:3.6.1.1]
			KO:K07673	narX; two-component system, NarL family, nitrate/nitrite sensor histidine kinase NarX [EC:2.7.13.3]					KO:K06020	E3.6.3.25; sulfate-transporting ATPase [EC:3.6.3.25]
			KO:K07678	barA, gacS, varS; two-component system, NarL family, sensor histidine kinase BarA [EC:2.7.13.3]					KO:K06024	scpB; segregation and condensation protein B
			KO:K07705	lytT, lytR; two-component system, LytTR family, response regulator LytT					KO:K06027	NSF, SEC18; vesicle-fusing ATPase [EC:3.6.4.6]
			KO:K07708	glnL, ntrB; two-component system, NtrC family, nitrogen regulation sensor histidine kinase GlnL [EC:2.7.13.3]					KO:K06034	comD; sulfopyruvate decarboxylase subunit alpha [EC:4.1.1.79]
			KO:K07709	zraS, hydH; two-component system, NtrC family, sensor histidine kinase HydH [EC:2.7.13.3]					KO:K06042	cobH-cbiC; precorrin-8X/cobalt-precorrin-8 methylmutase [EC:5.4.99.61 5.4.99.60]
			KO:K07712	glnG, ntrC; two-component system, NtrC family, nitrogen regulation response regulator GlnG					KO:K06046	luxE; long-chain-fatty-acid---luciferin-component ligase [EC:6.2.1.19]
			KO:K07714	atoC; two-component system, NtrC family, response regulator AtoC					KO:K06049	bchO; magnesium chelatase accessory protein
			KO:K07720	yesN; two-component system, response regulator YesN					KO:K06053	RBPSUH, RBPJK; recombining binding protein suppressor of hairless
			KO:K07721	K07721; ArsR family transcriptional regulator					KO:K06067	HDAC1_2; histone deacetylase 1/2 [EC:3.5.1.98]
			KO:K07722	nikR; CopG family transcriptional regulator, nickel-responsive regulator					KO:K06072	DOHH; deoxyhypusine monooxygenase [EC:1.14.99.29]
			KO:K07732	rfk; riboflavin kinase, archaea type [EC:2.7.1.161]					KO:K06077	slyB; outer membrane lipoprotein SlyB
			KO:K07738	nrdR; transcriptional repressor NrdR					KO:K06078	lpp; murein lipoprotein
			KO:K07739	ELP3, KAT9; elongator complex protein 3 [EC:2.3.1.48]					KO:K06113	abnA; arabinan endo-1,5-alpha-L-arabinosidase [EC:3.2.1.99]
			KO:K07743	K07743; transcriptional regulator					KO:K06116	GPP1; glycerol 3-phosphatase 1 [EC:3.1.3.21]
			KO:K07746	parD1_3_4; antitoxin ParD1/3/4					KO:K06120	dhaB; glycerol dehydratase large subunit [EC:4.2.1.30]
			KO:K07776	regX3; two-component system, OmpR family, response regulator RegX3					KO:K06121	dhbC; glycerol dehydratase medium subunit [EC:4.2.1.30]
			KO:K07777	degS; two-component system, NarL family, sensor histidine kinase DegS [EC:2.7.13.3]					KO:K06127	COQ5; 2-methoxy-6-polyprenyl-1,4-benzoquinol methylase [EC:2.1.1.201]
			KO:K07783	uhpC; MFS transporter, OPA family, sugar phosphate sensor protein UhpC					KO:K06134	COQ7; ubiquinone biosynthesis monooxygenase Coq7 [EC:1.14.13.-]
			KO:K07793	tctA; putative tricarboxylic transport membrane protein					KO:K06136	pqqB; pyrroloquinoline quinone biosynthesis protein B
			KO:K07798	cusB, silB; membrane fusion protein, Cu(I)/Ag(I) efflux system					KO:K06137	pqqC; pyrroloquinoline-quinone synthase [EC:1.3.3.11]
			KO:K07799	mdtA; membrane fusion protein, multidrug efflux system					KO:K06138	pqqD; pyrroloquinoline quinone biosynthesis protein D
			KO:K07991	flaK-A, flaK; archaeal preflagellin peptidase FlaK [EC:3.4.23.52]					KO:K06140	rnk; regulator of nucleoside diphosphate kinase
			KO:K08070	E1.3.1.74; 2-alkenal reductase [EC:1.3.1.74]					KO:K06143	creD; inner membrane protein
			KO:K08084	fimT; type IV fimbrial biogenesis protein FimT					KO:K06145	gntR; LacI family transcriptional regulator, gluconate utilization system Gnt-I transcriptional repressor
			KO:K08086	fimV; pilus assembly protein FimV					KO:K06151	E1.1.99.3A; gluconate 2-dehydrogenase alpha chain [EC:1.1.99.3]
			KO:K08096	gch3; GTP cyclohydrolase IIa [EC:3.5.4.29]					KO:K06152	E1.1.99.3G; gluconate 2-dehydrogenase gamma chain [EC:1.1.99.3]
			KO:K08097	comA; phosphosulfolactate synthase [EC:4.4.1.19]					KO:K06153	bacA; undecaprenyl-diphosphatase [EC:3.6.1.27]
			KO:K08151	tetA; MFS transporter, DHA1 family, tetracycline resistance protein					KO:K06156	gntU; Gnt-I system low-affinity gluconate transporter
			KO:K08161	mdtG; MFS transporter, DHA1 family, multidrug resistance protein					KO:K06173	truA, PUS1; tRNA pseudouridine38-40 synthase [EC:5.4.99.12]
			KO:K08195	pcaK; MFS transporter, AAHS family, 4-hydroxybenzoate transporter					KO:K06175	truC; tRNA pseudouridine65 synthase [EC:5.4.99.26]
			KO:K08225	entS; MFS transporter, ENTS family, enterobactin (siderophore) exporter					KO:K06182	rluF; 23S rRNA pseudouridine2604 synthase [EC:5.4.99.21]
			KO:K08282	E2.7.11.1; non-specific serine/threonine protein kinase [EC:2.7.11.1]					KO:K06186	bamE, smpA; outer membrane protein assembly factor BamE
			KO:K08289	purT; phosphoribosylglycinamide formyltransferase 2 [EC:2.1.2.2]					KO:K06190	ispZ; intracellular septation protein
			KO:K08301	rng, cafA; ribonuclease G [EC:3.1.26.-]					KO:K06194	nlpD; lipoprotein NlpD
			KO:K08302	gatY-kbaY; tagatose 1,6-diphosphate aldolase GatY/KbaY [EC:4.1.2.40]					KO:K06196	ccdA; cytochrome c-type biogenesis protein
			KO:K08303	K08303; putative protease [EC:3.4.-.-]					KO:K06198	coiA; competence protein CoiA
			KO:K08305	mltB; membrane-bound lytic murein transglycosylase B [EC:4.2.2.-]					KO:K06200	cstA; carbon starvation protein
			KO:K08307	mltD, dniR; membrane-bound lytic murein transglycosylase D [EC:4.2.2.-]					KO:K06201	cutC; copper homeostasis protein
			KO:K08315	hycI; hydrogenase 3 maturation protease [EC:3.4.23.51]					KO:K06202	cyaY; CyaY protein
			KO:K08316	rsmD; 16S rRNA (guanine966-N2)-methyltransferase [EC:2.1.1.171]					KO:K06212	focA; formate transporter
			KO:K08321	lsrF; 3-hydroxy-5-phosphonooxypentane-2,4-dione thiolase [EC:2.3.1.245]					KO:K06214	csgG; curli production assembly/transport component CsgG
			KO:K08322	rspB; L-gulonate 5-dehydrogenase [EC:1.1.1.380]					KO:K06218	relE, stbE; mRNA interferase RelE/StbE
			KO:K08323	rspA, manD; mannonate dehydratase [EC:4.2.1.8]					KO:K06222	dkgB; 2,5-diketo-D-gluconate reductase B [EC:1.1.1.346]
			KO:K08352	phsA, psrA; thiosulfate reductase / polysulfide reductase chain A [EC:1.8.5.5]					KO:K06234	RAB23; Ras-related protein Rab-23
			KO:K08357	ttrA; tetrathionate reductase subunit A					KO:K06282	hyaA, hybO; hydrogenase small subunit [EC:1.12.99.6]
			KO:K08358	ttrB; tetrathionate reductase subunit B					KO:K06283	spoIIID; putative DeoR family transcriptional regulator, stage III sporulation protein D
			KO:K08369	ydjE; MFS transporter, putative metabolite:H+ symporter					KO:K06285	mtrB; transcription attenuation protein (tryptophan RNA-binding attenuator protein)
			KO:K08482	kaiC; circadian clock protein KaiC					KO:K06297	gerKC; spore germination protein KC
			KO:K08483	PTS-EI.PTSI, ptsI; phosphotransferase system, enzyme I, PtsI [EC:2.7.3.9]					KO:K06298	gerM; germination protein M
			KO:K08484	PTS-EI.PTSP, ptsP; phosphotransferase system, enzyme I, PtsP [EC:2.7.3.9]					KO:K06310	yndD; spore germination protein
			KO:K08589	rgpA_B; gingipain R [EC:3.4.22.37]					KO:K06325	cotB; spore coat protein B
			KO:K08651	E3.4.21.66; thermitase [EC:3.4.21.66]					KO:K06330	cotH; spore coat protein H
			KO:K08676	tri; tricorn protease [EC:3.4.21.-]					KO:K06333	cotJB; spore coat protein JB
			KO:K08678	UXS1, uxs; UDP-glucuronate decarboxylase [EC:4.1.1.35]					KO:K06334	cotJC; spore coat protein JC
			KO:K08679	E5.1.3.6; UDP-glucuronate 4-epimerase [EC:5.1.3.6]					KO:K06379	spoIIAB; stage II sporulation protein AB (anti-sigma F factor) [EC:2.7.11.1]
			KO:K08681	pdxT, pdx2; 5'-phosphate synthase pdxT subunit [EC:4.3.3.6]					KO:K06383	spoIIGA; stage II sporulation protein GA (sporulation sigma-E factor processing peptidase) [EC:3.4.23.-]
			KO:K08714	VGSC; voltage-gated sodium channel					KO:K06385	spoIIP; stage II sporulation protein P
			KO:K08724	pbpB; penicillin-binding protein 2B					KO:K06390	spoIIIAA; stage III sporulation protein AA
			KO:K08851	TP53RK, PRPK, BUD32; TP53 regulating kinase and related kinases [EC:2.7.11.1]					KO:K06392	spoIIIAC; stage III sporulation protein AC
			KO:K08869	ADCK, ABC1; aarF domain-containing kinase					KO:K06393	spoIIIAD; stage III sporulation protein AD
			KO:K08965	mtnW; 2,3-diketo-5-methylthiopentyl-1-phosphate enolase [EC:5.3.2.5]					KO:K06394	spoIIIAE; stage III sporulation protein AE
			KO:K08973	K08973; putative membrane protein					KO:K06396	spoIIIAG; stage III sporulation protein AG
			KO:K08975	K08975; putative membrane protein					KO:K06397	spoIIIAH; stage III sporulation protein AH
			KO:K08976	K08976; putative membrane protein					KO:K06398	spoIVA; stage IV sporulation protein A
			KO:K08977	cruF; bisanhydrobacterioruberin hydratase [EC:4.2.1.161]					KO:K06399	spoIVB; stage IV sporulation protein B [EC:3.4.21.116]
			KO:K08979	K08979; putative membrane protein					KO:K06405	spoVAC; stage V sporulation protein AC
			KO:K09001	anmK; anhydro-N-acetylmuramic acid kinase [EC:2.7.1.170]					KO:K06406	spoVAD; stage V sporulation protein AD
			KO:K09003	K09003; uncharacterized protein					KO:K06407	spoVAE; stage V sporulation protein AE
			KO:K09011	cimA; (R)-citramalate synthase [EC:2.3.1.182]					KO:K06408	spoVAF; stage V sporulation protein AF
			KO:K09014	sufB; Fe-S cluster assembly protein SufB					KO:K06409	spoVB; stage V sporulation protein B
			KO:K09015	sufD; Fe-S cluster assembly protein SufD					KO:K06410	spoVFA; dipicolinate synthase subunit A
			KO:K09117	K09117; uncharacterized protein					KO:K06411	spoVFB; dipicolinate synthase subunit B
			KO:K09119	cgi121; KEOPS complex subunit Cgi121					KO:K06413	spoVK; stage V sporulation protein K
			KO:K09120	K09120; uncharacterized protein					KO:K06438	yqfD; similar to stage IV sporulation protein
			KO:K09121	K09121; uncharacterized protein					KO:K06445	fadE; acyl-CoA dehydrogenase [EC:1.3.99.-]
			KO:K09122	K09122; uncharacterized protein					KO:K06446	DCAA; acyl-CoA dehydrogenase [EC:1.3.99.-]
			KO:K09123	K09123; uncharacterized protein					KO:K06493	ITGB3, CD61; integrin beta 3
			KO:K09124	K09124; uncharacterized protein					KO:K06501	CD68; CD68 antigen
			KO:K09125	K09125; uncharacterized protein					KO:K06591	ITGB8; integrin beta 8
			KO:K09128	K09128; uncharacterized protein					KO:K06600	chpE; chemosensory pili system protein ChpE
			KO:K09129	K09129; uncharacterized protein					KO:K06601	flbT; flagellar protein FlbT
			KO:K09133	K09133; uncharacterized protein					KO:K06602	flaF; flagellar protein FlaF
			KO:K09136	ycaO; ribosomal protein S12 methylthiotransferase accessory factor					KO:K06606	iolI; 2-keto-myo-inositol isomerase [EC:5.3.99.11]
			KO:K09137	K09137; uncharacterized protein					KO:K06608	iolR; DeoR family transcriptional regulator, myo-inositol catabolism operon repressor
			KO:K09139	K09139; uncharacterized protein					KO:K06666	TUP1; general transcriptional corepressor TUP1
			KO:K09140	TSR3; pre-rRNA-processing protein TSR3					KO:K06688	UBE2C, UBC11; ubiquitin-conjugating enzyme E2 C [EC:2.3.2.23]
			KO:K09141	K09141; uncharacterized protein					KO:K06714	rocR; arginine utilization regulatory protein
			KO:K09142	K09142; uncharacterized protein					KO:K06726	rbsD; D-ribose pyranase [EC:5.4.99.62]
			KO:K09147	K09147; uncharacterized protein					KO:K06758	CHL1; L1 cell adhesion molecule like protein
			KO:K09148	K09148; uncharacterized protein					KO:K06816	GLG1, ESL1; golgi apparatus protein 1
			KO:K09152	K09152; uncharacterized protein					KO:K06858	ABC.VB12.S1, btuF; vitamin B12 transport system substrate-binding protein
			KO:K09153	K09153; uncharacterized protein					KO:K06859	pgi1; glucose-6-phosphate isomerase, archaeal [EC:5.3.1.9]
			KO:K09157	K09157; uncharacterized protein					KO:K06862	ehbQ; energy-converting hydrogenase B subunit Q
			KO:K09162	cld; chlorite dismutase [EC:1.13.11.49]					KO:K06864	K06864; uncharacterized protein
			KO:K09167	K09167; uncharacterized protein					KO:K06879	queF; 7-cyano-7-deazaguanine reductase [EC:1.7.1.13]
			KO:K09181	yfiQ; acetyltransferase					KO:K06880	ereA_B; erythromycin esterase [EC:3.1.1.-]
			KO:K09251	patA; putrescine aminotransferase [EC:2.6.1.82]					KO:K06881	nrnA; bifunctional oligoribonuclease and PAP phosphatase NrnA [EC:3.1.3.7 3.1.13.3]
			KO:K09386	K09386; uncharacterized protein					KO:K06882	K06882; uncharacterized protein
			KO:K09457	queF; 7-cyano-7-deazaguanine reductase [EC:1.7.1.13]					KO:K06883	K06883; uncharacterized protein
			KO:K09458	fabF; 3-oxoacyl-[acyl-carrier-protein] synthase II [EC:2.3.1.179]					KO:K06888	K06888; uncharacterized protein
			KO:K09459	E4.1.1.82; phosphonopyruvate decarboxylase [EC:4.1.1.82]					KO:K06895	lysE, argO; L-lysine exporter family protein LysE/ArgO
			KO:K09461	E1.14.13.40; anthraniloyl-CoA monooxygenase [EC:1.14.13.40]					KO:K06896	mapP; maltose 6'-phosphate phosphatase [EC:3.1.3.90]
			KO:K09482	gatD; glutamyl-tRNA(Gln) amidotransferase subunit D [EC:6.3.5.7]					KO:K06902	UMF1; MFS transporter, UMF1 family
			KO:K09516	RETSAT; all-trans-retinol 13,14-reductase [EC:1.3.99.23]					KO:K06904	K06904; uncharacterized protein
			KO:K09607	ina; immune inhibitor A [EC:3.4.24.-]					KO:K06906	K06906; uncharacterized protein
			KO:K09688	ABC-2.CPSE.P; capsular polysaccharide transport system permease protein					KO:K06910	K06910; uncharacterized protein
			KO:K09689	ABC-2.CPSE.A; capsular polysaccharide transport system ATP-binding protein [EC:3.6.3.38]					KO:K06918	K06918; uncharacterized protein
			KO:K09693	tagH; teichoic acid transport system ATP-binding protein [EC:3.6.3.40]					KO:K06919	K06919; putative DNA primase/helicase
			KO:K09699	DBT, bkdB; 2-oxoisovalerate dehydrogenase E2 component (dihydrolipoyl transacylase) [EC:2.3.1.168]					KO:K06922	K06922; uncharacterized protein
			KO:K09706	K09706; uncharacterized protein					KO:K06926	K06926; uncharacterized protein
			KO:K09710	ybeB; ribosome-associated protein					KO:K06931	K06931; uncharacterized protein
			KO:K09711	K09711; uncharacterized protein					KO:K06936	K06936; uncharacterized protein
			KO:K09713	K09713; uncharacterized protein					KO:K06938	K06938; uncharacterized protein
			KO:K09715	K09715; uncharacterized protein					KO:K06940	K06940; uncharacterized protein
			KO:K09716	dtdA, GEK1; D-aminoacyl-tRNA deacylase [EC:3.1.1.96]					KO:K06949	rsgA, engC; ribosome biogenesis GTPase / thiamine phosphate phosphatase [EC:3.6.1.- 3.1.3.100]
			KO:K09717	K09717; uncharacterized protein					KO:K06952	K06952; uncharacterized protein
			KO:K09719	K09719; uncharacterized protein					KO:K06954	K06954; uncharacterized protein
			KO:K09721	K09721; uncharacterized protein					KO:K06964	K06964; uncharacterized protein
			KO:K09722	K09722, pps; 4-phosphopantoate---beta-alanine ligase [EC:6.3.2.36]					KO:K06966	K06966; uncharacterized protein
			KO:K09723	ginS; DNA replication factor GINS					KO:K06969	rlmI; 23S rRNA (cytosine1962-C5)-methyltransferase [EC:2.1.1.191]
			KO:K09726	K09726; uncharacterized protein					KO:K06971	K06971; uncharacterized protein
			KO:K09728	K09728; uncharacterized protein					KO:K06976	K06976; uncharacterized protein
			KO:K09730	K09730; uncharacterized protein					KO:K06981	ipk; isopentenyl phosphate kinase [EC:2.7.4.26]
			KO:K09732	K09732; uncharacterized protein					KO:K06985	K06985; aspartyl protease family protein
			KO:K09733	mfnB; (5-formylfuran-3-yl)methyl phosphate synthase [EC:4.2.3.153]					KO:K06990	MEMO1; MEMO1 family protein
			KO:K09735	K09735; uncharacterized protein					KO:K06996	K06996; uncharacterized protein
			KO:K09736	K09736; uncharacterized protein					KO:K07001	K07001; NTE family protein
			KO:K09737	K09737; uncharacterized protein					KO:K07002	K07002; uncharacterized protein
			KO:K09738	K09738; uncharacterized protein					KO:K07006	K07006; uncharacterized protein
			KO:K09739	mptD; dihydroneopterin aldolase [EC:4.1.2.25]					KO:K07010	K07010; putative glutamine amidotransferase
			KO:K09742	K09742; uncharacterized protein					KO:K07011	K07011; uncharacterized protein
			KO:K09743	K09743; uncharacterized protein					KO:K07012	cas3; CRISPR-associated endonuclease/helicase Cas3 [EC:3.1.-.- 3.6.4.-]
			KO:K09744	K09744; uncharacterized protein					KO:K07013	K07013; uncharacterized protein
			KO:K09745	K09745; uncharacterized protein					KO:K07014	K07014; uncharacterized protein
			KO:K09746	K09746; uncharacterized protein					KO:K07016	csm1, cas10; CRISPR-associated protein Csm1
			KO:K09747	K09747; uncharacterized protein					KO:K07020	K07020; uncharacterized protein
			KO:K09748	rimP; ribosome maturation factor RimP					KO:K07024	SPP; sucrose-6-phosphatase&#160; [EC:3.1.3.24]
			KO:K09759	aspC; nondiscriminating aspartyl-tRNA synthetase [EC:6.1.1.23]					KO:K07025	K07025; putative hydrolase of the HAD superfamily
			KO:K09760	rmuC; DNA recombination protein RmuC					KO:K07029	dagK; diacylglycerol kinase (ATP) [EC:2.7.1.107]
			KO:K09761	rsmE; 16S rRNA (uracil1498-N3)-methyltransferase [EC:2.1.1.193]					KO:K07031	hddA; D-glycero-alpha-D-manno-heptose-7-phosphate kinase [EC:2.7.1.168]
			KO:K09764	K09764; uncharacterized protein					KO:K07032	K07032; uncharacterized protein
			KO:K09766	K09766; uncharacterized protein					KO:K07033	K07033; uncharacterized protein
			KO:K09769	K09769; uncharacterized protein					KO:K07040	K07040; uncharacterized protein
			KO:K09774	lptA; lipopolysaccharide export system protein LptA					KO:K07043	K07043; uncharacterized protein
			KO:K09778	K09778; uncharacterized protein					KO:K07044	K07044; uncharacterized protein
			KO:K09787	K09787; uncharacterized protein					KO:K07045	K07045; uncharacterized protein
			KO:K09793	K09793; uncharacterized protein					KO:K07052	K07052; uncharacterized protein
			KO:K09796	pccA; periplasmic copper chaperone A					KO:K07053	E3.1.3.97; 3',5'-nucleoside bisphosphate phosphatase [EC:3.1.3.97]
			KO:K09800	tamB; translocation and assembly module TamB					KO:K07054	K07054; uncharacterized protein
			KO:K09804	K09804; uncharacterized protein					KO:K07059	K07059; uncharacterized protein
			KO:K09805	K09805; uncharacterized protein					KO:K07061	cmr1; CRISPR-associated protein Cmr1
			KO:K09808	lolC_E; lipoprotein-releasing system permease protein					KO:K07062	fitB; toxin FitB [EC:3.1.-.-]
			KO:K09809	tagF; CDP-glycerol glycerophosphotransferase [EC:2.7.8.12]					KO:K07074	K07074; uncharacterized protein
			KO:K09811	ftsX; cell division transport system permease protein					KO:K07077	K07077; uncharacterized protein
			KO:K09812	ftsE; cell division transport system ATP-binding protein					KO:K07079	K07079; uncharacterized protein
			KO:K09815	znuA; zinc transport system substrate-binding protein					KO:K07080	K07080; uncharacterized protein
			KO:K09816	znuB; zinc transport system permease protein					KO:K07087	K07087; uncharacterized protein
			KO:K09819	ABC.MN.P; manganese/iron transport system permease protein					KO:K07088	K07088; uncharacterized protein
			KO:K09862	K09862; uncharacterized protein					KO:K07089	K07089; uncharacterized protein
			KO:K09903	pyrH; uridylate kinase [EC:2.7.4.22]					KO:K07090	K07090; uncharacterized protein
			KO:K09915	K09915; uncharacterized protein					KO:K07093	K07093; uncharacterized protein
			KO:K09922	K09922; uncharacterized protein					KO:K07100	K07100; putative phosphoribosyl transferase
			KO:K09940	K09940; uncharacterized protein					KO:K07105	K07105; uncharacterized protein
			KO:K09952	csn1, cas9; CRISPR-associated endonuclease Csn1 [EC:3.1.-.-]					KO:K07106	murQ; N-acetylmuramic acid 6-phosphate etherase [EC:4.2.1.126]
			KO:K09955	K09955; uncharacterized protein					KO:K07107	ybgC; acyl-CoA thioester hydrolase [EC:3.1.2.-]
			KO:K09972	aapP, bztD; general L-amino acid transport system ATP-binding protein [EC:3.6.3.-]					KO:K07109	K07109; uncharacterized protein
			KO:K09986	K09986; uncharacterized protein					KO:K07110	ramB; XRE family transcriptional regulator, fatty acid utilization regulator
			KO:K09989	K09989; uncharacterized protein					KO:K07111	K07111; uncharacterized protein
			KO:K09992	K09992; uncharacterized protein					KO:K07112	K07112; uncharacterized protein
			KO:K10001	gltI, aatJ; glutamate/aspartate transport system substrate-binding protein					KO:K07113	fxsA; UPF0716 protein FxsA
			KO:K10011	arnA, pmrI; UDP-4-amino-4-deoxy-L-arabinose formyltransferase / UDP-glucuronic acid dehydrogenase (UDP-4-keto-hexauronic acid decarboxylating) [EC:2.1.2.13 1.1.1.305]					KO:K07114	yfbK; Ca-activated chloride channel homolog
			KO:K10027	crtI; phytoene desaturase [EC:1.3.99.26 1.3.99.28 1.3.99.29 1.3.99.31]					KO:K07115	rlmJ; 23S rRNA (adenine2030-N6)-methyltransferase [EC:2.1.1.266]
			KO:K10039	ABC.GLN1.S; putative glutamine transport system substrate-binding protein					KO:K07118	K07118; uncharacterized protein
			KO:K10040	ABC.GLN1.P; putative glutamine transport system permease protein					KO:K07121	K07121; uncharacterized protein
			KO:K10111	malK, mtlK, thuK; multiple sugar transport system ATP-binding protein [EC:3.6.3.-]					KO:K07122	mlaB; phospholipid transport system transporter-binding protein
			KO:K10118	msmF; raffinose/stachyose/melibiose transport system permease protein					KO:K07126	K07126; uncharacterized protein
			KO:K10119	msmG; raffinose/stachyose/melibiose transport system permease protein					KO:K07127	uraH, pucM, hiuH; 5-hydroxyisourate hydrolase [EC:3.5.2.17]
			KO:K10126	dctD; two-component system, NtrC family, C4-dicarboxylate transport response regulator DctD					KO:K07131	K07131; uncharacterized protein
			KO:K10190	lacG, araQ; lactose/L-arabinose transport system permease protein					KO:K07135	K07135; uncharacterized protein
			KO:K10212	K10212, crtO; glycosyl-4,4'-diaponeurosporenoate acyltransferase [EC:2.3.1.-]					KO:K07139	K07139; uncharacterized protein
			KO:K10218	ligK, galC; 4-hydroxy-4-methyl-2-oxoglutarate aldolase [EC:4.1.3.17]					KO:K07141	mocA; molybdenum cofactor cytidylyltransferase [EC:2.7.7.76]
			KO:K10219	ligC; 2-hydroxy-4-carboxymuconate semialdehyde hemiacetal dehydrogenase [EC:1.1.1.312]					KO:K07145	isdG, isdI; heme oxygenase (staphylobilin-producing) [EC:1.14.99.48]
			KO:K10236	thuE; trehalose/maltose transport system substrate-binding protein					KO:K07146	K07146; UPF0176 protein
			KO:K10237	thuF, sugA; trehalose/maltose transport system permease protein					KO:K07149	K07149; uncharacterized protein
			KO:K10241	cebF; cellobiose transport system permease protein					KO:K07152	SCO1_2; protein SCO1/2
			KO:K10457	KLHL20, KLEIP; kelch-like protein 20					KO:K07154	hipA; serine/threonine-protein kinase HipA [EC:2.7.11.1]
			KO:K10555	lsrB; AI-2 transport system substrate-binding protein					KO:K07161	K07161; uncharacterized protein
			KO:K10560	rhaP; rhamnose transport system permease protein					KO:K07162	K07162; uncharacterized protein
			KO:K10580	UBE2N, BLU, UBC13; ubiquitin-conjugating enzyme E2 N [EC:2.3.2.23]					KO:K07167	chrR; putative transcriptional regulator
			KO:K10619	cmtAb; p-cumate 2,3-dioxygenase subunit alpha [EC:1.14.12.25]					KO:K07170	NA
			KO:K10678	nfsA; nitroreductase [EC:1.-.-.-]					KO:K07177	K07177; Lon-like protease
			KO:K10686	UBE1C, UBA3; ubiquitin-activating enzyme E1 C [EC:6.2.1.45]					KO:K07184	ygiM; SH3 domain protein
			KO:K10714	mtdB; methylene-tetrahydromethanopterin dehydrogenase [EC:1.5.1.-]					KO:K07199	PRKAB; 5'-AMP-activated protein kinase, regulatory beta subunit
			KO:K10725	cdc6A; archaeal cell division control protein 6					KO:K07219	K07219; putative molybdopterin biosynthesis protein
			KO:K10726	mcm, cdc21; replicative DNA helicase Mcm [EC:3.6.4.-]					KO:K07220	K07220; uncharacterized protein
			KO:K10742	DNA2; DNA replication ATP-dependent helicase Dna2 [EC:3.6.4.12]					KO:K07222	K07222; putative flavoprotein involved in K+ transport
			KO:K10747	LIG1; DNA ligase 1 [EC:6.5.1.1 6.5.1.6 6.5.1.7]					KO:K07223	K07223; putative iron-dependent peroxidase
			KO:K10780	fabL; enoyl-[acyl-carrier protein] reductase III [EC:1.3.1.104]					KO:K07228	K07228; TrkA domain protein
			KO:K10804	tesA; acyl-CoA thioesterase I [EC:3.1.2.- 3.1.1.5]					KO:K07231	K07231; putative iron-regulated protein
			KO:K10806	yciA; acyl-CoA thioesterase YciA [EC:3.1.2.-]					KO:K07232	chaC; cation transport protein ChaC
			KO:K10823	oppF; oligopeptide transport system ATP-binding protein					KO:K07233	pcoB, copB; copper resistance protein B
			KO:K10843	ERCC3, XPB; DNA excision repair protein ERCC-3 [EC:3.6.4.12]					KO:K07234	K07234; uncharacterized protein involved in response to NO
			KO:K10848	ERCC4, XPF; DNA excision repair protein ERCC-4 [EC:3.1.-.-]					KO:K07236	tusC, dsrF; tRNA 2-thiouridine synthesizing protein C
			KO:K10896	FANCM; fanconi anemia group M protein					KO:K07237	tusB, dsrH; tRNA 2-thiouridine synthesizing protein B
			KO:K10941	fleQ, flrA; sigma-54 dependent transcriptional regulator, flagellar regulatory protein					KO:K07238	TC.ZIP, zupT, ZRT3, ZIP2; zinc transporter, ZIP family
			KO:K10942	flrB, fleS; two-component system, sensor histidine kinase FlrB [EC:2.7.13.3]					KO:K07239	TC.HME; heavy-metal exporter, HME family
			KO:K10943	flrC, fleR; two-component system, response regulator FlrC					KO:K07241	nixA; high-affinity nickel-transport protein
			KO:K10947	padR; PadR family transcriptional regulator, regulatory protein PadR					KO:K07243	FTR, FTH1, efeU; high-affinity iron transporter
			KO:K10956	SEC61A; protein transport protein SEC61 subunit alpha					KO:K07261	mepA; penicillin-insensitive murein DD-endopeptidase [EC:3.4.24.-]
			KO:K10979	ku; DNA end-binding protein Ku					KO:K07262	pbpG; serine-type D-Ala-D-Ala endopeptidase (penicillin-binding protein 7) [EC:3.4.21.-]
			KO:K11069	potD; spermidine/putrescine transport system substrate-binding protein					KO:K07263	pqqL; zinc protease [EC:3.4.24.-]
			KO:K11071	potB; spermidine/putrescine transport system permease protein					KO:K07270	K07270; glycosyl transferase, family 25
			KO:K11072	potA; spermidine/putrescine transport system ATP-binding protein [EC:3.6.3.31]					KO:K07271	licD; lipopolysaccharide cholinephosphotransferase [EC:2.7.8.-]
			KO:K11076	potG; putrescine transport system ATP-binding protein					KO:K07272	rgpF; rhamnosyltransferase [EC:2.4.1.-]
			KO:K11085	msbA; ATP-binding cassette, subfamily B, bacterial MsbA [EC:3.6.3.-]					KO:K07273	acm; lysozyme
			KO:K11089	TROVE2, SSA2; 60 kDa SS-A/Ro ribonucleoprotein					KO:K07287	bamC; outer membrane protein assembly factor BamC
			KO:K11102	gltP, gltT; proton glutamate symport protein					KO:K07289	asmA; AsmA protein
			KO:K11131	DKC1, NOLA4, CBF5; H/ACA ribonucleoprotein complex subunit 4 [EC:5.4.99.-]					KO:K07290	yhjG; AsmA family protein
			KO:K11159	K11159; carotenoid cleavage dioxygenase					KO:K07301	yrbG; cation:H+ antiporter
			KO:K11175	purN; phosphoribosylglycinamide formyltransferase 1 [EC:2.1.2.2]					KO:K07308	dmsC; anaerobic dimethyl sulfoxide reductase subunit C (DMSO reductase anchor subunit)
			KO:K11177	yagR; xanthine dehydrogenase YagR molybdenum-binding subunit [EC:1.17.1.4]					KO:K07311	ynfG; Tat-targeted selenate reductase subunit YnfG
			KO:K11180	dsrA; dissimilatory sulfite reductase alpha subunit [EC:1.8.99.5]					KO:K07317	K07317; adenine-specific DNA-methyltransferase [EC:2.1.1.72]
			KO:K11183	PTS-HPR.FRUB, fruB, fpr; phosphocarrier protein FPr					KO:K07320	prmB; ribosomal protein L3 glutamine methyltransferase [EC:2.1.1.298]
			KO:K11189	PTS-HPR; phosphocarrier protein					KO:K07326	fhaC; hemolysin activation/secretion protein
			KO:K11212	cofD; LPPG:FO 2-phospho-L-lactate transferase [EC:2.7.8.28]					KO:K07329	flaF-A, flaF; archaeal flagellar protein FlaF
			KO:K11258	ilvM; acetolactate synthase II small subunit [EC:2.2.1.6]					KO:K07334	higB-1; toxin HigB-1
			KO:K11260	fwdG; 4Fe-4S ferredoxin					KO:K07335	bmpA, bmpB, tmpC; basic membrane protein A and related proteins
			KO:K11261	fwdE, fmdE; formylmethanofuran dehydrogenase subunit E [EC:1.2.7.12]					KO:K07338	K07338; uncharacterized protein
			KO:K11358	yhdR; aspartate aminotransferase [EC:2.6.1.1]					KO:K07339	hicA; mRNA interferase HicA [EC:3.1.-.-]
			KO:K11381	bkdA; 2-oxoisovalerate dehydrogenase E1 component [EC:1.2.4.4]					KO:K07340	ybbJ; inner membrane protein
			KO:K11392	rsmF; 16S rRNA (cytosine1407-C5)-methyltransferase [EC:2.1.1.178]					KO:K07341	doc; death on curing protein
			KO:K11395	kdpgA; 2-dehydro-3-deoxy-phosphogluconate/2-dehydro-3-deoxy-6-phosphogalactonate aldolase [EC:4.1.2.55]					KO:K07346	fimC; fimbrial chaperone protein
			KO:K11443	divK; two-component system, cell cycle response regulator DivK					KO:K07376	PRKG1; cGMP-dependent protein kinase 1 [EC:2.7.11.12]
			KO:K11472	glcE; glycolate oxidase FAD binding subunit					KO:K07386	pepO; putative endopeptidase [EC:3.4.24.-]
			KO:K11529	gck, gckA, GLYCTK; glycerate 2-kinase [EC:2.7.1.165]					KO:K07392	PRS2; AAA family ATPase
			KO:K11530	lsrG; (4S)-4-hydroxy-5-phosphonooxypentane-2,3-dione isomerase [EC:5.3.1.32]					KO:K07394	K07394; SM-20-related protein
			KO:K11531	lsrR; lsr operon transcriptional repressor					KO:K07396	K07396; putative protein-disulfide isomerase
			KO:K11537	xapB; MFS transporter, NHS family, xanthosine permease					KO:K07400	nfuA; Fe/S biogenesis protein NfuA
			KO:K11600	RRP41, EXOSC4, SKI6; exosome complex component RRP41					KO:K07402	xdhC; xanthine dehydrogenase accessory factor
			KO:K11602	mntB; manganese transport system permease protein					KO:K07403	nfeD; membrane-bound serine protease (ClpP class)
			KO:K11618	liaR; two-component system, NarL family, response regulator LiaR					KO:K07404	pgl; 6-phosphogluconolactonase [EC:3.1.1.31]
			KO:K11645	fbaB; fructose-bisphosphate aldolase, class I [EC:4.1.2.13]					KO:K07405	E3.2.1.1A; alpha-amylase [EC:3.2.1.1]
			KO:K11646	K11646; 3-dehydroquinate synthase II [EC:1.4.1.24]					KO:K07407	E3.2.1.22B, galA, rafA; alpha-galactosidase [EC:3.2.1.22]
			KO:K11687	ADPRHL2; poly(ADP-ribose) glycohydrolase ARH3 [EC:3.2.1.143]					KO:K07432	ALG13; beta-1,4-N-acetylglucosaminyltransferase [EC:2.4.1.141]
			KO:K11688	dctP; C4-dicarboxylate-binding protein DctP					KO:K07441	ALG14; beta-1,4-N-acetylglucosaminyltransferase [EC:2.4.1.141]
			KO:K11705	mtsC; iron/zinc/manganese/copper transport system permease protein					KO:K07447	ruvX; putative holliday junction resolvase [EC:3.1.-.-]
			KO:K11708	troC, mntC, znuB; manganese/zinc/iron transport system permease protein					KO:K07449	K07449; similar to archaeal holliday junction resolvase and Mrr protein
			KO:K11709	troD, mntD, znuB; manganese/zinc/iron transport system permease protein					KO:K07455	recT; recombination protein RecT
			KO:K11720	lptG; lipopolysaccharide export system permease protein					KO:K07456	mutS2; DNA mismatch repair protein MutS2
			KO:K11731	atuD; citronellyl-CoA dehydrogenase [EC:1.3.99.-]					KO:K07457	K07457; endonuclease III related protein
			KO:K11740	nfrB; bacteriophage N4 adsorption protein B					KO:K07458	vsr; DNA mismatch endonuclease, patch repair protein [EC:3.1.-.-]
			KO:K11749	rseP; regulator of sigma E protease [EC:3.4.24.-]					KO:K07459	ybjD; putative ATP-dependent endonuclease of the OLD family
			KO:K11752	ribD; diaminohydroxyphosphoribosylaminopyrimidine deaminase / 5-amino-6-(5-phosphoribosylamino)uracil reductase [EC:3.5.4.26 1.1.1.193]					KO:K07464	cas4; CRISPR-associated exonuclease Cas4 [EC:3.1.12.1]
			KO:K11753	ribF; riboflavin kinase / FMN adenylyltransferase [EC:2.7.1.26 2.7.7.2]					KO:K07469	mop; aldehyde oxidoreductase [EC:1.2.99.7]
			KO:K11755	hisIE; phosphoribosyl-ATP pyrophosphohydrolase / phosphoribosyl-AMP cyclohydrolase [EC:3.6.1.31 3.5.4.19]					KO:K07473	dinJ; DNA-damage-inducible protein J
			KO:K11896	impG, vasA; type VI secretion system protein ImpG					KO:K07474	xtmA; phage terminase small subunit
			KO:K11900	impC; type VI secretion system protein ImpC					KO:K07477	K07477; translin
			KO:K11904	vgrG; type VI secretion system secreted protein VgrG					KO:K07478	ycaJ; putative ATPase
			KO:K11907	vasG, clpV; type VI secretion system protein VasG					KO:K07479	yrdD; putative DNA topoisomerase
			KO:K11930	torT; periplasmic protein TorT					KO:K07480	insB; insertion element IS1 protein InsB
			KO:K11931	pgaB; poly-beta-1,6-N-acetyl-D-glucosamine N-deacetylase [EC:3.5.1.-]					KO:K07482	K07482; transposase, IS30 family
			KO:K11959	urtA; urea transport system substrate-binding protein					KO:K07502	yprB; uncharacterized protein
			KO:K11961	urtC; urea transport system permease protein					KO:K07506	K07506; AraC family transcriptional regulator
			KO:K11991	tadA; tRNA(adenine34) deaminase [EC:3.5.4.33]					KO:K07508	ACAA2; acetyl-CoA acyltransferase 2 [EC:2.3.1.16]
			KO:K11997	TRIM2_3; tripartite motif-containing protein 2/3					KO:K07509	HADHB; acetyl-CoA acyltransferase [EC:2.3.1.16]
			KO:K12035	TRIM71; tripartite motif-containing protein 71 [EC:2.3.2.27]					KO:K07511	ECHS1; enoyl-CoA hydratase [EC:4.2.1.17]
			KO:K12056	traG; conjugal transfer mating pair stabilization protein TraG					KO:K07513	ACAA1; acetyl-CoA acyltransferase 1 [EC:2.3.1.16]
			KO:K12066	traK; conjugal transfer pilus assembly protein TraK					KO:K07515	HADHA; enoyl-CoA hydratase / long-chain 3-hydroxyacyl-CoA dehydrogenase [EC:4.2.1.17 1.1.1.211]
			KO:K12068	traL; conjugal transfer pilus assembly protein TraL					KO:K07518	E3.1.1.22; hydroxybutyrate-dimer hydrolase [EC:3.1.1.22]
			KO:K12111	ebgA; evolved beta-galactosidase subunit alpha [EC:3.2.1.23]					KO:K07535	badH; 2-hydroxycyclohexanecarboxyl-CoA dehydrogenase [EC:1.1.1.-]
			KO:K12137	hyfB; hydrogenase-4 component B [EC:1.-.-.-]					KO:K07538	had; 6-hydroxycyclohex-1-ene-1-carbonyl-CoA dehydrogenase [EC:1.1.1.368]
			KO:K12139	hyfD; hydrogenase-4 component D [EC:1.-.-.-]					KO:K07539	oah; 6-oxocyclohex-1-ene-carbonyl-CoA hydrolase [EC:3.7.1.21]
			KO:K12251	aguB; N-carbamoylputrescine amidase [EC:3.5.1.53]					KO:K07542	PIGV; phosphatidylinositol glycan, class V [EC:2.4.1.-]
			KO:K12257	secDF; SecD/SecF fusion protein					KO:K07544	bbsF; benzylsuccinate CoA-transferase BbsF subunit [EC:2.8.3.15]
			KO:K12261	HACL1; 2-hydroxyacyl-CoA lyase 1 [EC:4.1.-.-]					KO:K07548	bbsD; 2-[hydroxy(phenyl)methyl]-succinyl-CoA dehydrogenase BbsD subunit [EC:1.1.1.35]
			KO:K12267	msrAB; peptide methionine sulfoxide reductase msrA/msrB [EC:1.8.4.11 1.8.4.12]					KO:K07549	bbsA; benzoylsuccinyl-CoA thiolase BbsA subunit [EC:2.3.1.-]
			KO:K12308	bgaB, lacA; beta-galactosidase [EC:3.2.1.23]					KO:K07550	bbsB; benzoylsuccinyl-CoA thiolase BbsB subunit [EC:2.3.1.-]
			KO:K12340	tolC; outer membrane protein					KO:K07565	NIP7; 60S ribosome subunit biogenesis protein NIP7
			KO:K12349	ASAH2; neutral ceramidase [EC:3.5.1.23]					KO:K07566	tsaC, rimN, SUA5; L-threonylcarbamoyladenylate synthase [EC:2.7.7.87]
			KO:K12370	dppC; dipeptide transport system permease protein					KO:K07588	argK; LAO/AO transport system kinase [EC:2.7.-.-]
			KO:K12373	HEXA_B; hexosaminidase [EC:3.2.1.52]					KO:K07636	phoR; two-component system, OmpR family, phosphate regulon sensor histidine kinase PhoR [EC:2.7.13.3]
			KO:K12405	HSD17B4; 3-hydroxyacyl-CoA dehydrogenase / 3a,7a,12a-trihydroxy-5b-cholest-24-enoyl-CoA hydratase / enoyl-CoA hydratase 2 [EC:1.1.1.35 4.2.1.107 4.2.1.119]					KO:K07638	envZ; two-component system, OmpR family, osmolarity sensor histidine kinase EnvZ [EC:2.7.13.3]
			KO:K12446	E2.7.1.46; L-arabinokinase [EC:2.7.1.46]					KO:K07643	basS; two-component system, OmpR family, sensor histidine kinase BasS [EC:2.7.13.3]
			KO:K12454	rfbE; CDP-paratose 2-epimerase [EC:5.1.3.10]					KO:K07644	cusS, copS, silS; two-component system, OmpR family, heavy metal sensor histidine kinase CusS [EC:2.7.13.3]
			KO:K12506	ispDF; 2-C-methyl-D-erythritol 4-phosphate cytidylyltransferase / 2-C-methyl-D-erythritol 2,4-cyclodiphosphate synthase [EC:2.7.7.60 4.6.1.12]					KO:K07647	torS; two-component system, OmpR family, sensor histidine kinase TorS [EC:2.7.13.3]
			KO:K12508	fcs; feruloyl-CoA synthase [EC:6.2.1.34]					KO:K07648	arcB; two-component system, OmpR family, aerobic respiration control sensor histidine kinase ArcB [EC:2.7.13.3]
			KO:K12528	xdhD; putative selenate reductase molybdopterin-binding subunit					KO:K07653	mprB; two-component system, OmpR family, sensor histidine kinase MprB [EC:2.7.13.3]
			KO:K12529	ygfM; putative selenate reductase FAD-binding subunit					KO:K07654	mtrB; two-component system, OmpR family, sensor histidine kinase MtrB [EC:2.7.13.3]
			KO:K12536	hasD, prtD, aprD; ATP-binding cassette, subfamily C, bacterial exporter for protease/lipase					KO:K07658	phoB1, phoP; two-component system, OmpR family, alkaline phosphatase synthesis response regulator PhoP
			KO:K12573	rnr, vacB; ribonuclease R [EC:3.1.-.-]					KO:K07660	phoP; two-component system, OmpR family, response regulator PhoP
			KO:K12589	RRP42, EXOSC7; exosome complex component RRP42					KO:K07661	rstA; two-component system, OmpR family, response regulator RstA
			KO:K12600	SKI3, TTC37; superkiller protein 3					KO:K07662	cpxR; two-component system, OmpR family, response regulator CpxR
			KO:K12625	LSM6; U6 snRNA-associated Sm-like protein LSm6					KO:K07664	baeR, smeR; two-component system, OmpR family, response regulator BaeR
			KO:K12952	ctpE; cation-transporting P-type ATPase E [EC:3.6.3.-]					KO:K07666	qseB; two-component system, OmpR family, response regulator QseB
			KO:K12979	lpxO; beta-hydroxylase [EC:1.14.11.-]					KO:K07667	kdpE; two-component system, OmpR family, KDP operon response regulator KdpE
			KO:K12984	waaE, kdtX; (heptosyl)LPS beta-1,4-glucosyltransferase [EC:2.4.1.-]					KO:K07668	vicR; two-component system, OmpR family, response regulator VicR
			KO:K12990	rfbF, rhlC; rhamnosyltransferase [EC:2.4.1.-]					KO:K07671	prrA; two-component system, OmpR family, response regulator PrrA
			KO:K12994	wbpY, wbdB; alpha-1,3-rhamnosyl/mannosyltransferase [EC:2.4.1.-]					KO:K07672	trcR; two-component system, OmpR family, response regulator TrcR
			KO:K12995	wbpZ, wbdC; rhamnosyl/mannosyltransferase [EC:2.4.1.-]					KO:K07674	narQ; two-component system, NarL family, nitrate/nitrite sensor histidine kinase NarQ [EC:2.7.13.3]
			KO:K13015	wbpA; UDP-N-acetyl-D-glucosamine dehydrogenase [EC:1.1.1.136]					KO:K07675	uhpB; two-component system, NarL family, sensor histidine kinase UhpB [EC:2.7.13.3]
			KO:K13017	wbpE, wlbC; UDP-2-acetamido-2-deoxy-ribo-hexuluronate aminotransferase [EC:2.6.1.98]					KO:K07677	rcsC; two-component system, NarL family, capsular synthesis sensor histidine kinase RcsC [EC:2.7.13.3]
			KO:K13019	wbpI, wlbD; UDP-GlcNAc3NAcA epimerase [EC:5.1.3.23]					KO:K07680	comP; two-component system, NarL family, sensor histidine kinase ComP [EC:2.7.13.3]
			KO:K13038	coaBC, dfp; phosphopantothenoylcysteine decarboxylase / phosphopantothenate---cysteine ligase [EC:4.1.1.36 6.3.2.5]					KO:K07682	devS; two-component system, NarL family, sensor histidine kinase DevS [EC:2.7.13.3]
			KO:K13252	ptcA; putrescine carbamoyltransferase [EC:2.1.3.6]					KO:K07683	nreB; two-component system, NarL family, sensor histidine kinase NreB [EC:2.7.13.3]
			KO:K13280	SEC11, sipW; signal peptidase I [EC:3.4.21.89]					KO:K07684	narL; two-component system, NarL family, nitrate/nitrite response regulator NarL
			KO:K13281	uvsE, UVE1; UV DNA damage endonuclease [EC:3.-.-.-]					KO:K07685	narP; two-component system, NarL family, nitrate/nitrite response regulator NarP
			KO:K13283	fieF; ferrous-iron efflux pump FieF					KO:K07686	uhpA; two-component system, NarL family, uhpT operon response regulator UhpA
			KO:K13292	lgt, umpA; phosphatidylglycerol:prolipoprotein diacylglycerol transferase [EC:2.-.-.-]					KO:K07687	rcsB; two-component system, NarL family, captular synthesis response regulator RcsB
			KO:K13380	nuoBCD; NADH-quinone oxidoreductase subunit B/C/D [EC:1.6.5.3]					KO:K07691	comA; two-component system, NarL family, competent response regulator ComA
			KO:K13421	UMPS; uridine monophosphate synthetase [EC:2.4.2.10 4.1.1.23]					KO:K07693	desR; two-component system, NarL family, response regulator DesR
			KO:K13481	xdhA; xanthine dehydrogenase small subunit [EC:1.17.1.4]					KO:K07695	devR; two-component system, NarL family, response regulator DevR
			KO:K13482	xdhB; xanthine dehydrogenase large subunit [EC:1.17.1.4]					KO:K07696	nreC; two-component system, NarL family, response regulator NreC
			KO:K13497	trpGD; anthranilate synthase/phosphoribosyltransferase [EC:4.1.3.27 2.4.2.18]					KO:K07697	kinB; two-component system, sporulation sensor kinase B [EC:2.7.13.3]
			KO:K13525	VCP, CDC48; transitional endoplasmic reticulum ATPase					KO:K07699	spo0A; two-component system, response regulator, stage 0 sporulation protein A
			KO:K13533	kinE; two-component system, sporulation sensor kinase E [EC:2.7.13.3]					KO:K07704	lytS; two-component system, LytTR family, sensor histidine kinase LytS [EC:2.7.13.3]
			KO:K13542	cobA-hemD; uroporphyrinogen III methyltransferase / synthase [EC:2.1.1.107 4.2.1.75]					KO:K07711	glrK, qseE; two-component system, NtrC family, sensor histidine kinase GlrK [EC:2.7.13.3]
			KO:K13574	ybiC; uncharacterized oxidoreductase [EC:1.1.1.-]					KO:K07715	glrR, qseF; two-component system, NtrC family, response regulator GlrR
			KO:K13598	ntrY; two-component system, NtrC family, nitrogen regulation sensor histidine kinase NtrY [EC:2.7.13.3]					KO:K07716	pleC; two-component system, cell cycle sensor histidine kinase PleC [EC:2.7.13.3]
			KO:K13626	fliW; flagellar assembly factor FliW					KO:K07718	yesM; two-component system, sensor histidine kinase YesM [EC:2.7.13.3]
			KO:K13628	iscA; iron-sulfur cluster assembly protein					KO:K07719	ycbB, glnL; two-component system, response regulator YcbB
			KO:K13688	chvB, cgs, ndvB; cyclic beta-1,2-glucan synthetase [EC:2.4.1.-]					KO:K07723	ndoAI; CopG family transcriptional regulator / antitoxin EndoAI
			KO:K13693	gpgS; glucosyl-3-phosphoglycerate synthase [EC:2.4.1.266]					KO:K07726	K07726; putative transcriptional regulator
			KO:K13694	mepS, spr; murein DD-endopeptidase / murein LD-carboxypeptidase [EC:3.4.-.- 3.4.17.13]					KO:K07729	K07729; putative transcriptional regulator
			KO:K13735	yeeJ; adhesin/invasin					KO:K07730	K07730; putative transcriptional regulator
			KO:K13747	nspC; carboxynorspermidine decarboxylase [EC:4.1.1.96]					KO:K07733	alpA; prophage regulatory protein
			KO:K13766	liuC; methylglutaconyl-CoA hydratase [EC:4.2.1.18]					KO:K07749	frc; formyl-CoA transferase [EC:2.8.3.16]
			KO:K13770	ysiA, fadR; TetR/AcrR family transcriptional regulator, fatty acid metabolism regulator protein					KO:K07753	PECR; peroxisomal trans-2-enoyl-CoA reductase [EC:1.3.1.38]
			KO:K13774	atuB; citronellol/citronellal dehydrogenase					KO:K07768	senX3; two-component system, OmpR family, sensor histidine kinase SenX3 [EC:2.7.13.3]
			KO:K13775	atuG; citronellol/citronellal dehydrogenase					KO:K07772	torR; two-component system, OmpR family, torCAD operon response regulator TorR
			KO:K13787	idsA; geranylgeranyl diphosphate synthase, type I [EC:2.5.1.1 2.5.1.10 2.5.1.29]					KO:K07773	arcA; two-component system, OmpR family, aerobic respiration control protein ArcA
			KO:K13789	GGPS; geranylgeranyl diphosphate synthase, type II [EC:2.5.1.1 2.5.1.10 2.5.1.29]					KO:K07774	tctD; two-component system, OmpR family, response regulator TctD
			KO:K13796	cobZ, tcuA; tricarballylate dehydrogenase					KO:K07775	resD; two-component system, OmpR family, response regulator ResD
			KO:K13798	K13798, rpoB; DNA-directed RNA polymerase subunit B [EC:2.7.7.6]					KO:K07782	sdiA; LuxR family transcriptional regulator, quorum-sensing system regulator SdiA
			KO:K13810	tal-pgi; transaldolase / glucose-6-phosphate isomerase [EC:2.2.1.2 5.3.1.9]					KO:K07787	cusA, silA; Cu(I)/Ag(I) efflux system membrane protein CusA/SilA
			KO:K13819	K13819; NifU-like protein					KO:K07788	mdtB; multidrug efflux pump
			KO:K13831	hps-phi; 3-hexulose-6-phosphate synthase / 6-phospho-3-hexuloisomerase [EC:4.1.2.43 5.3.1.27]					KO:K07789	mdtC; multidrug efflux pump
			KO:K13941	folKP; 2-amino-4-hydroxy-6-hydroxymethyldihydropteridine diphosphokinase / dihydropteroate synthase [EC:2.7.6.3 2.5.1.15]					KO:K07803	zraP; zinc resistance-associated protein
			KO:K13954	yiaY; alcohol dehydrogenase [EC:1.1.1.1]					KO:K07806	arnB, pmrH; UDP-4-amino-4-deoxy-L-arabinose-oxoglutarate aminotransferase [EC:2.6.1.87]
			KO:K13963	SERPINB; serpin B					KO:K07816	E2.7.6.5X; putative GTP pyrophosphokinase [EC:2.7.6.5]
			KO:K13990	FTCD; glutamate formiminotransferase / formiminotetrahydrofolate cyclodeaminase [EC:2.1.2.5 4.3.1.4]					KO:K07823	pcaF; 3-oxoadipyl-CoA thiolase [EC:2.3.1.174]
			KO:K14048	ureAB; urease subunit gamma/beta [EC:3.5.1.5]					KO:K07874	RAB1A; Ras-related protein Rab-1A
			KO:K14054	mpaA; protein MpaA					KO:K07877	RAB2A; Ras-related protein Rab-2A
			KO:K14080	mtaA; [methyl-Co(III) methanol-specific corrinoid protein]:coenzyme M methyltransferase [EC:2.1.1.246]					KO:K07918	RAB32; Ras-related protein Rab-32
			KO:K14084	mttC; trimethylamine corrinoid protein					KO:K07924	RAB39A; Ras-related protein Rab-39A
			KO:K14088	echC; ech hydrogenase subunit C					KO:K07925	RAB39B; Ras-related protein Rab-39B
			KO:K14109	ehaR; energy-converting hydrogenase A subunit R					KO:K07964	HPSE; heparanase [EC:3.2.1.166]
			KO:K14126	mvhA, vhuA, vhcA; F420-non-reducing hydrogenase large subunit [EC:1.12.99.-]					KO:K07996	MMP16; matrix metalloproteinase-16 (membrane-inserted) [EC:3.4.24.-]
			KO:K14127	mvhD, vhuD, vhcD; F420-non-reducing hydrogenase iron-sulfur subunit [EC:1.12.99.-]					KO:K07997	MMP17; matrix metalloproteinase-17 (membrane-inserted) [EC:3.4.24.-]
			KO:K14128	mvhG, vhuG, vhcG; F420-non-reducing hydrogenase small subunit [EC:1.12.99.-]					KO:K08073	PNKP; bifunctional polynucleotide phosphatase/kinase [EC:3.1.3.32 2.7.1.78]
			KO:K14136	K14136; decaprenyl-phosphate phosphoribosyltransferase [EC:2.4.2.45]					KO:K08077	NUDT14; UDP-sugar diphosphatase [EC:3.6.1.45]
			KO:K14157	AASS; alpha-aminoadipic semialdehyde synthase [EC:1.5.1.8 1.5.1.9]					KO:K08081	TR1; tropinone reductase I [EC:1.1.1.206]
			KO:K14164	glyQS; glycyl-tRNA synthetase [EC:6.1.1.14]					KO:K08082	algZ; two-component system, LytTR family, sensor histidine kinase AlgZ [EC:2.7.13.3]
			KO:K14165	K14165; atypical dual specificity phosphatase [EC:3.1.3.16 3.1.3.48]					KO:K08083	algR; two-component system, LytTR family, response regulator AlgR
			KO:K14205	mprF, fmtC; phosphatidylglycerol lysyltransferase [EC:2.3.2.3]					KO:K08100	E1.3.3.5; bilirubin oxidase [EC:1.3.3.5]
			KO:K14260	alaA; alanine-synthesizing transaminase [EC:2.6.1.66 2.6.1.2]					KO:K08166	mmr; MFS transporter, DHA2 family, methylenomycin A resistance protein
			KO:K14261	alaC; alanine-synthesizing transaminase [EC:2.6.1.-]					KO:K08168	tetB; MFS transporter, DHA2 family, metal-tetracycline-proton antiporter
			KO:K14287	ybdL; methionine transaminase [EC:2.6.1.88]					KO:K08169	yebQ; MFS transporter, DHA2 family, multidrug resistance protein
			KO:K14392	panF; sodium/pantothenate symporter					KO:K08175	NAGLT1; MFS transporter, FHS family, Na+ dependent glucose transporter 1
			KO:K14440	SMARCAL1, HARP; SWI/SNF-related matrix-associated actin-dependent regulator of chromatin subfamily A-like protein 1 [EC:3.6.4.12]					KO:K08194	dgoT; MFS transporter, ACS family, D-galactonate transporter
			KO:K14445	SLC13A2_3_5; solute carrier family 13 (sodium-dependent dicarboxylate transporter), member 2/3/5					KO:K08196	mucK; MFS transporter, AAHS family, cis,cis-muconate transporter
			KO:K14447	ecm; ethylmalonyl-CoA mutase [EC:5.4.99.63]					KO:K08221	yitG, ymfD, yfmO; MFS transporter, ACDE family, multidrug resistance protein
			KO:K14519	aldH; NADP-dependent aldehyde dehydrogenase [EC:1.2.1.4]					KO:K08242	E2.1.1.143; 24-methylenesterol C-methyltransferase [EC:2.1.1.143]
			KO:K14534	abfD; 4-hydroxybutyryl-CoA dehydratase / vinylacetyl-CoA-Delta-isomerase [EC:4.2.1.120 5.3.3.3]					KO:K08256	pimA; phosphatidyl-myo-inositol alpha-mannosyltransferase [EC:2.4.1.345]
			KO:K14564	NOP56; nucleolar protein 56					KO:K08260	cbiZ; adenosylcobinamide hydrolase [EC:3.5.1.90]
			KO:K14568	EMG1, NEP1; rRNA small subunit pseudouridine methyltransferase Nep1 [EC:2.1.1.260]					KO:K08261	E1.1.99.21; D-sorbitol dehydrogenase (acceptor) [EC:1.1.99.21]
			KO:K14574	SDO1, SBDS; ribosome maturation protein SDO1					KO:K08265	hdrE; heterodisulfide reductase subunit E [EC:1.8.98.1]
			KO:K14578	nahAb, nagAb, ndoA, nbzAb, dntAb; naphthalene 1,2-dioxygenase ferredoxin component					KO:K08279	caiE; carnitine operon protein CaiE
			KO:K14597	cruC; chlorobactene glucosyltransferase					KO:K08296	sixA; phosphohistidine phosphatase [EC:3.1.3.-]
			KO:K14654	RIB7, arfC; 2,5-diamino-6-(ribosylamino)-4(3H)-pyrimidinone 5'-phosphate reductase [EC:1.1.1.302]					KO:K08298	caiB; L-carnitine CoA-transferase [EC:2.8.3.21]
			KO:K14656	ribL; FAD synthetase [EC:2.7.7.2]					KO:K08299	caiD; crotonobetainyl-CoA hydratase [EC:4.2.1.149]
			KO:K14682	argAB; amino-acid N-acetyltransferase [EC:2.3.1.1]					KO:K08309	slt; soluble lytic murein transglycosylase [EC:4.2.2.-]
			KO:K14742	tsaB; tRNA threonylcarbamoyladenosine biosynthesis protein TsaB					KO:K08310	nudB, ntpA; dihydroneopterin triphosphate diphosphatase [EC:3.6.1.67]
			KO:K15019	K15019; 3-hydroxypropionyl-coenzyme A dehydratase [EC:4.2.1.116]					KO:K08311	nudH; putative (di)nucleoside polyphosphate hydrolase [EC:3.6.1.-]
			KO:K15022	fdhB; formate dehydrogenase (NADP+) beta subunit [EC:1.17.1.10]					KO:K08320	nudG; (d)CTP diphosphatase [EC:3.6.1.65]
			KO:K15024	K15024; putative phosphotransacetylase [EC:2.3.1.8]					KO:K08325	yqhD; NADP-dependent alcohol dehydrogenase [EC:1.1.-.-]
			KO:K15034	yaeJ; ribosome-associated protein					KO:K08326	ypdF; aminopeptidase [EC:3.4.11.-]
			KO:K15036	K15036; acetyl-CoA/propionyl-CoA carboxylase [EC:6.4.1.2 6.4.1.3]					KO:K08348	fdnG; formate dehydrogenase-N, alpha subunit [EC:1.17.5.3]
			KO:K15229	mauB; methylamine dehydrogenase heavy chain [EC:1.4.9.1]					KO:K08354	phsC; thiosulfate reductase cytochrome b subunit
			KO:K15233	ccsB; citryl-CoA synthetase small subunit					KO:K08363	merT; mercuric ion transport protein
			KO:K15358	ena; enamidase [EC:3.5.2.18]					KO:K08365	merR; MerR family transcriptional regulator, mercuric resistance operon regulatory protein
			KO:K15371	GDH2; glutamate dehydrogenase [EC:1.4.1.2]					KO:K08384	spoVD; stage V sporulation protein D (sporulation-specific penicillin-binding protein)
			KO:K15376	GPHN; gephyrin [EC:2.10.1.1 2.7.7.75]					KO:K08485	PTS-HPR.PTSO, ptsO, npr; phosphocarrier protein NPr
			KO:K15423	PPP4C; serine/threonine-protein phosphatase 4 catalytic subunit [EC:3.1.3.16]					KO:K08591	plsY; glycerol-3-phosphate acyltransferase PlsY [EC:2.3.1.15]
			KO:K15429	TRM5, TRMT5; tRNA (guanine37-N1)-methyltransferase [EC:2.1.1.228]					KO:K08603	npr; thermolysin [EC:3.4.24.27]
			KO:K15449	TYW1; tRNA wybutosine-synthesizing protein 1 [EC:4.1.3.44]					KO:K08604	hap, nprV; vibriolysin [EC:3.4.24.25]
			KO:K15460	yfiC, trmX; tRNA1Val (adenine37-N6)-methyltransferase [EC:2.1.1.223]					KO:K08642	lasA; LasA protease [EC:3.4.24.-]
			KO:K15495	wtpA; molybdate/tungstate transport system substrate-binding protein					KO:K08643	zmpB; zinc metalloprotease ZmpB [EC:3.4.24.-]
			KO:K15496	wtpB; molybdate/tungstate transport system permease protein					KO:K08646	MEP; peptidyl-Lys metalloendopeptidase [EC:3.4.24.20]
			KO:K15497	wtpC; molybdate/tungstate transport system ATP-binding protein [EC:3.6.3.- 3.6.3.55]					KO:K08654	PCSK5; proprotein convertase subtilisin/kexin type 5 [EC:3.4.21.-]
			KO:K15502	ANKRD28; serine/threonine-protein phosphatase 6 regulatory ankyrin repeat subunit A					KO:K08659	pepDA, pepDB; dipeptidase [EC:3.4.-.-]
			KO:K15510	fgd1; coenzyme F420-dependent glucose-6-phosphate dehydrogenase [EC:1.1.98.2]					KO:K08677	K08677; kumamolisin
			KO:K15520	mshD; mycothiol synthase [EC:2.3.1.189]					KO:K08688	E3.5.3.3; creatinase [EC:3.5.3.3]
			KO:K15521	mshA; D-inositol-3-phosphate glycosyltransferase [EC:2.4.1.250]					KO:K08692	mtkB; malate-CoA ligase subunit alpha [EC:6.2.1.9]
			KO:K15524	mngB; mannosylglycerate hydrolase [EC:3.2.1.170]					KO:K08715	IRPC; inward rectifier potassium channel
			KO:K15553	ssuA; sulfonate transport system substrate-binding protein					KO:K08717	utp; urea transporter
			KO:K15555	ssuB; sulfonate transport system ATP-binding protein [EC:3.6.3.-]					KO:K08720	ompU; outer membrane protein OmpU
			KO:K15580	oppA, mppA; oligopeptide transport system substrate-binding protein					KO:K08726	EPHX2; soluble epoxide hydrolase / lipid-phosphate phosphatase [EC:3.3.2.10 3.1.3.76]
			KO:K15581	oppB; oligopeptide transport system permease protein					KO:K08738	CYC; cytochrome c
			KO:K15583	oppD; oligopeptide transport system ATP-binding protein					KO:K08744	CRLS; cardiolipin synthase (CMP-forming) [EC:2.7.8.41]
			KO:K15599	thiX; putative hydroxymethylpyrimidine transport system permease protein					KO:K08764	SCP2, SCPX; sterol carrier protein 2 [EC:2.3.1.176]
			KO:K15635	apgM; 2,3-bisphosphoglycerate-independent phosphoglycerate mutase [EC:5.4.2.12]					KO:K08776	NPEPPS; puromycin-sensitive aminopeptidase [EC:3.4.11.-]
			KO:K15643	mxaB; myxalamid-type polyketide synthase MxaB					KO:K08781	CPA5; carboxypeptidase A5 [EC:3.4.17.1]
			KO:K15725	czcC; outer membrane protein, cobalt-zinc-cadmium efflux system					KO:K08783	ECM14; extracellular matrix protein 14 [EC:3.4.17.-]
			KO:K15727	czcB; membrane fusion protein, cobalt-zinc-cadmium efflux system					KO:K08794	CAMK1; calcium/calmodulin-dependent protein kinase I [EC:2.7.11.17]
			KO:K15736	lhgO; L-2-hydroxyglutarate oxidase [EC:1.1.3.-]					KO:K08857	NEK1_4_5; NIMA (never in mitosis gene a)-related kinase 1/4/5 [EC:2.7.11.1]
			KO:K15740	mptN; tetrahydromethanopterin:alpha-L-glutamate ligase [EC:6.3.2.33]					KO:K08866	TTK, MPS1; serine/threonine-protein kinase TTK/MPS1 [EC:2.7.12.1]
			KO:K15745	AL1; phytoene desaturase (3,4-didehydrolycopene-forming) [EC:1.3.99.30]					KO:K08884	K08884; serine/threonine protein kinase, bacterial [EC:2.7.11.1]
			KO:K15760	tmoA, tbuA1, touA; toluene monooxygenase system protein A [EC:1.14.13.236 1.14.13.-]					KO:K08926	pufA; light-harvesting complex 1 alpha chain
			KO:K15762	tmoC, tbuB, touC; toluene monooxygenase system ferredoxin subunit					KO:K08928	pufL; photosynthetic reaction center L subunit
			KO:K15763	tmoD, tbuV, touD; toluene monooxygenase system protein D [EC:1.14.13.236 1.14.13.-]					KO:K08940	pscA; photosystem P840 reaction center large subunit
			KO:K15764	tmoE, tbuA2, touE; toluene monooxygenase system protein E [EC:1.14.13.236 1.14.13.-]					KO:K08941	pscB; photosystem P840 reaction center iron-sulfur protein
			KO:K15765	tmoF, tbuC, touF; toluene monooxygenase electron transfer component [EC:1.18.1.3]					KO:K08943	pscD; photosystem P840 reaction center protein PscD
			KO:K15770	cycB, ganO; arabinogalactan oligomer / maltooligosaccharide transport system substrate-binding protein					KO:K08944	fmoA; bacteriochlorophyll A protein
			KO:K15778	pmm-pgm; phosphomannomutase / phosphoglucomutase [EC:5.4.2.8 5.4.2.2]					KO:K08945	csmA; chlorosome envelope protein A
			KO:K15855	csxA; exo-1,4-beta-D-glucosaminidase [EC:3.2.1.165]					KO:K08947	csmC; chlorosome envelope protein C
			KO:K15856	rmd; GDP-4-dehydro-6-deoxy-D-mannose reductase [EC:1.1.1.281]					KO:K08954	csmX; chlorosome envelope protein X
			KO:K15876	nrfH; cytochrome c nitrite reductase small subunit					KO:K08955	YME1; ATP-dependent metalloprotease [EC:3.4.24.-]
			KO:K15888	uppS, cpdS; tritrans,polycis-undecaprenyl-diphosphate synthase [geranylgeranyl-diphosphate specific] [EC:2.5.1.89]					KO:K08963	mtnA; methylthioribose-1-phosphate isomerase [EC:5.3.1.23]
			KO:K15898	pseI, neuB3; pseudaminic acid synthase [EC:2.5.1.97]					KO:K08964	mtnB; methylthioribulose-1-phosphate dehydratase [EC:4.2.1.109]
			KO:K15904	kae1-bud32; bifunctional N6-L-threonylcarbamoyladenine synthase / protein kinase Bud32 [EC:2.3.1.234 2.7.11.1]					KO:K08966	mtnX; 2-hydroxy-3-keto-5-methylthiopentenyl-1-phosphate phosphatase [EC:3.1.3.87]
			KO:K15914	pglA; N,N'-diacetylbacillosaminyl-diphospho-undecaprenol alpha-1,3-N-acetylgalactosaminyltransferase [EC:2.4.1.290]					KO:K08967	mtnD, mtnZ, ADI1; 1,2-dihydroxy-3-keto-5-methylthiopentene dioxygenase [EC:1.13.11.53 1.13.11.54]
			KO:K15922	yihQ; sulfoquinovosidase [EC:3.2.1.199]					KO:K08969	mtnE, mtnV; aminotransferase [EC:2.6.1.-]
			KO:K15924	xynC; glucuronoarabinoxylan endo-1,4-beta-xylanase [EC:3.2.1.136]					KO:K08971	K08971; putative membrane protein
			KO:K15977	K15977; putative oxidoreductase					KO:K08972	K08972; putative membrane protein
			KO:K16011	algA, xanB, rfbA, wbpW, pslB; mannose-1-phosphate guanylyltransferase / mannose-6-phosphate isomerase [EC:2.7.7.13 5.3.1.8]					KO:K08978	TC.BAT1; bacterial/archaeal transporter family protein
			KO:K16012	cydC; ATP-binding cassette, subfamily C, bacterial CydC					KO:K08981	K08981; putative membrane protein
			KO:K16014	cydCD; ATP-binding cassette, subfamily C, bacterial CydCD					KO:K08983	K08983; putative membrane protein
			KO:K16016	rifK, asm24, asm43; 3-amino-5-hydroxybenzoate synthase [EC:4.2.1.144 2.6.1.-]					KO:K08984	yjdF; putative membrane protein
			KO:K16043	iolX; scyllo-inositol 2-dehydrogenase (NAD+) [EC:1.1.1.370]					KO:K08987	K08987; putative membrane protein
			KO:K16044	iolW; scyllo-inositol 2-dehydrogenase (NADP+) [EC:1.1.1.371]					KO:K08988	K08988; putative membrane protein
			KO:K16050	hsaD; 4,5:9,10-diseco-3-hydroxy-5,9,17-trioxoandrosta-1(10),2-diene-4-oate hydrolase [EC:3.7.1.17]					KO:K08989	K08989; putative membrane protein
			KO:K16055	TPS; trehalose 6-phosphate synthase/phosphatase [EC:2.4.1.15 3.1.3.12]					KO:K08990	ycjF; putative membrane protein
			KO:K16090	fiu; catecholate siderophore receptor					KO:K08992	lapA; lipopolysaccharide assembly protein A
			KO:K16148	glgM; alpha-maltose-1-phosphate synthase [EC:2.4.1.342]					KO:K08999	K08999; uncharacterized protein
			KO:K16150	K16150; glycogen synthase [EC:2.4.1.11]					KO:K09000	cmr4; CRISPR-associated protein Cmr4
			KO:K16153	K16153; glycogen phosphorylase/synthase [EC:2.4.1.1 2.4.1.11]					KO:K09002	csm3; CRISPR-associated protein Csm3
			KO:K16173	acd; glutaryl-CoA dehydrogenase (non-decarboxylating) [EC:1.3.99.32]					KO:K09004	K09004; uncharacterized protein
			KO:K16190	GLCAK; glucuronokinase [EC:2.7.1.43]					KO:K09005	K09005; uncharacterized protein
			KO:K16200	dppB1; dipeptide transport system permease protein					KO:K09006	K09006; uncharacterized protein
			KO:K16210	togT, rhiT; oligogalacturonide transporter					KO:K09007	folE2; GTP cyclohydrolase IB [EC:3.5.4.16]
			KO:K16264	czcD, zitB; cobalt-zinc-cadmium efflux system protein					KO:K09010	K09010; uncharacterized protein
			KO:K16267	zipB; zinc and cadmium transporter					KO:K09013	sufC; Fe-S cluster assembly ATP-binding protein
			KO:K16299	eexD; ATP-binding cassette, subfamily C, bacterial EexD					KO:K09016	rutG; putative pyrimidine permease RutG
			KO:K16306	K16306; fructose-bisphosphate aldolase / 2-amino-3,7-dideoxy-D-threo-hept-6-ulosonate synthase [EC:4.1.2.13 2.2.1.10]					KO:K09017	rutR; TetR/AcrR family transcriptional regulator
			KO:K16317	trmY; tRNA (pseudouridine54-N1)-methyltransferase [EC:2.1.1.257]					KO:K09019	rutE; 3-hydroxypropanoate dehydrogenase [EC:1.1.1.-]
			KO:K16318	trm14; tRNA (guanine6-N2)-methyltransferase [EC:2.1.1.256]					KO:K09022	ridA, tdcF, RIDA; 2-iminobutanoate/2-iminopropanoate deaminase [EC:3.5.99.10]
			KO:K16329	psuG; pseudouridylate synthase [EC:4.2.1.70]					KO:K09023	rutD; aminoacrylate hydrolase [EC:3.5.1.-]
			KO:K16363	lpxC-fabZ; UDP-3-O-[3-hydroxymyristoyl] N-acetylglucosamine deacetylase / 3-hydroxyacyl-[acyl-carrier-protein] dehydratase [EC:3.5.1.108 4.2.1.59]					KO:K09065	argF; N-acetylornithine carbamoyltransferase [EC:2.1.3.9]
			KO:K16370	pfkB; 6-phosphofructokinase 2 [EC:2.7.1.11]					KO:K09118	K09118; uncharacterized protein
			KO:K16555	exoO; succinoglycan biosynthesis protein ExoO [EC:2.4.-.-]					KO:K09127	cmr3; CRISPR-associated protein Cmr3
			KO:K16649	glft1; rhamnopyranosyl-N-acetylglucosaminyl-diphospho-decaprenol beta-1,3/1,4-galactofuranosyltransferase [EC:2.4.1.287]					KO:K09130	K09130; uncharacterized protein
			KO:K16653	dprE1; decaprenylphospho-beta-D-ribofuranose 2-oxidase [EC:1.1.98.3]					KO:K09131	K09131; uncharacterized protein
			KO:K16692	etk-wzc; tyrosine-protein kinase Etk/Wzc [EC:2.7.10.-]					KO:K09134	flA; adenosyl-fluoride synthase [EC:2.5.1.63]
			KO:K16698	tuaG; teichuronic acid biosynthesis glycosyltransferase TuaG [EC:2.4.-.-]					KO:K09135	K09135; uncharacterized protein
			KO:K16785	ecfT; energy-coupling factor transport system permease protein					KO:K09143	K09143; uncharacterized protein
			KO:K16786	ecfA1; energy-coupling factor transport system ATP-binding protein [EC:3.6.3.-]					KO:K09144	K09144; uncharacterized protein
			KO:K16787	ecfA2; energy-coupling factor transport system ATP-binding protein [EC:3.6.3.-]					KO:K09145	K09145; uncharacterized protein
			KO:K16788	niaX; niacin transporter					KO:K09149	K09149; uncharacterized protein
			KO:K16789	thiT; thiamine transporter					KO:K09156	cheF; taxis protein CheF
			KO:K16841	hpxA; allantoin racemase [EC:5.1.99.3]					KO:K09158	K09158; uncharacterized protein
			KO:K16849	uxaA1; altronate dehydratase small subunit [EC:4.2.1.7]					KO:K09159	cptB; antitoxin CptB
			KO:K16850	uxaA2; altronate dehydratase large subunit [EC:4.2.1.7]					KO:K09160	K09160; uncharacterized protein
			KO:K16871	POP2; 4-aminobutyrate---pyruvate transaminase [EC:2.6.1.96]					KO:K09163	K09163; uncharacterized protein
			KO:K16877	hmfA; 2-furoyl-CoA dehydrogenase large subunit [EC:1.3.99.8]					KO:K09252	FAEB; feruloyl esterase [EC:3.1.1.73]
			KO:K16880	hmfE; 2-oxoglutaroyl-CoA hydrolase					KO:K09291	TPR, MLP1, MLP2; nucleoprotein TPR
			KO:K16881	K16881; mannose-1-phosphate guanylyltransferase / phosphomannomutase [EC:2.7.7.13 5.4.2.8]					KO:K09384	K09384; uncharacterized protein
			KO:K16887	qmoC; quinone-modifying oxidoreductase, subunit QmoC					KO:K09388	K09388; uncharacterized protein
			KO:K16898	addA; ATP-dependent helicase/nuclease subunit A [EC:3.1.-.- 3.6.4.12]					KO:K09456	aidB; putative acyl-CoA dehydrogenase
			KO:K16899	addB; ATP-dependent helicase/nuclease subunit B [EC:3.1.-.- 3.6.4.12]					KO:K09471	puuB, ordL; gamma-glutamylputrescine oxidase [EC:1.4.3.-]
			KO:K16913	PELP1, MNAR; proline-, glutamic acid- and leucine-rich protein 1					KO:K09478	ACADSB; short/branched chain acyl-CoA dehydrogenase [EC:1.3.99.12]
			KO:K16915	cbiL; nickel transport protein					KO:K09481	SEC61B, SBH2; protein transport protein SEC61 subunit beta
			KO:K16950	asrA; anaerobic sulfite reductase subunit A					KO:K09487	HSP90B, TRA1; heat shock protein 90kDa beta
			KO:K17103	CHO1, pssA; CDP-diacylglycerol---serine O-phosphatidyltransferase [EC:2.7.8.8]					KO:K09497	CCT5; T-complex protein 1 subunit epsilon
			KO:K17104	E2.5.1.41; phosphoglycerol geranylgeranyltransferase [EC:2.5.1.41]					KO:K09499	CCT7; T-complex protein 1 subunit eta
			KO:K17105	E2.5.1.42; geranylgeranylglycerol-phosphate geranylgeranyltransferase [EC:2.5.1.42]					KO:K09503	DNAJA2; DnaJ homolog subfamily A member 2
			KO:K17218	sqr; sulfide:quinone oxidoreductase [EC:1.8.5.4]					KO:K09506	DNAJA5; DnaJ homolog subfamily A member 5
			KO:K17223	soxX; sulfur-oxidizing protein SoxX					KO:K09527	DNAJC7; DnaJ homolog subfamily C member 7
			KO:K17228	sfnG; dimethylsulfone monooxygenase [EC:1.14.14.35]					KO:K09553	STIP1; stress-induced-phosphoprotein 1
			KO:K17243	aguG; alpha-1,4-digalacturonate transport system permease protein					KO:K09561	STUB1, CHIP; STIP1 homology and U-box containing protein 1 [EC:2.3.2.27]
			KO:K17244	chiE; putative chitobiose transport system substrate-binding protein					KO:K09650	PARL, PSARL, PCP1; rhomboid-like protein [EC:3.4.21.105]
			KO:K17248	pglJ; N-acetylgalactosamine-N,N'-diacetylbacillosaminyl-diphospho-undecaprenol 4-alpha-N-acetylgalactosaminyltransferase [EC:2.4.1.291]					KO:K09667	OGT; protein O-GlcNAc transferase [EC:2.4.1.255]
			KO:K17250	pglI; GalNAc5-diNAcBac-PP-undecaprenol beta-1,3-glucosyltransferase [EC:2.4.1.293]					KO:K09683	hutP; hut operon positive regulatory protein
			KO:K17285	SELENBP1; selenium-binding protein 1					KO:K09684	pucR; purine catabolism regulatory protein
			KO:K17316	gtsB, glcF; glucose/mannose transport system permease protein					KO:K09685	purR; purine operon repressor
			KO:K17317	gtsC, glcG; glucose/mannose transport system permease protein					KO:K09690	ABC-2.LPSE.P; lipopolysaccharide transport system permease protein
			KO:K17318	K17318, lplA; putative aldouronate transport system substrate-binding protein					KO:K09691	ABC-2.LPSE.A; lipopolysaccharide transport system ATP-binding protein
			KO:K17319	lplB; putative aldouronate transport system permease protein					KO:K09698	gltX; nondiscriminating glutamyl-tRNA synthetase [EC:6.1.1.24]
			KO:K17320	lplC; putative aldouronate transport system permease protein					KO:K09700	K09700; uncharacterized protein
			KO:K17324	glpS; glycerol transport system ATP-binding protein					KO:K09701	K09701; uncharacterized protein
			KO:K17325	K17325, glpT; glycerol transport system ATP-binding protein					KO:K09702	K09702; uncharacterized protein
			KO:K17487	mptB; 7,8-dihydroneopterin 2',3'-cyclic phosphate phosphodiesterase [EC:3.1.4.56]					KO:K09703	K09703; uncharacterized protein
			KO:K17488	mptA; GTP cyclohydrolase IV [EC:3.5.4.39]					KO:K09704	K09704; uncharacterized protein
			KO:K17686	copA, ATP7; Cu+-exporting ATPase [EC:3.6.3.54]					KO:K09707	K09707; uncharacterized protein
			KO:K17713	bamB; outer membrane protein assembly factor BamB					KO:K09712	K09712; uncharacterized protein
			KO:K17723	preA; dihydropyrimidine dehydrogenase (NAD+) subunit PreA [EC:1.3.1.1]					KO:K09718	K09718; uncharacterized protein
			KO:K17734	aprX; serine protease AprX [EC:3.4.21.-]					KO:K09720	nrpRI; HTH-type transcriptional regulator, global nitrogen regulator NrpRI
			KO:K17816	NUDT1, MTH1; 8-oxo-dGTP diphosphatase / 2-hydroxy-dATP diphosphatase [EC:3.6.1.55 3.6.1.56]					KO:K09724	K09724; uncharacterized protein
			KO:K17830	GGR; digeranylgeranylglycerophospholipid reductase [EC:1.3.1.101 1.3.7.11]					KO:K09725	K09725; uncharacterized protein
			KO:K17851	dpd; D-proline dehydrogenase [EC:1.5.99.13]					KO:K09731	K09731; uncharacterized protein
			KO:K17870	nox1; NADH oxidase (H2O2-forming) [EC:1.6.3.3]					KO:K09758	asdA; aspartate 4-decarboxylase [EC:4.1.1.12]
			KO:K17884	E2.7.8.39; archaetidylinositol phosphate synthase [EC:2.7.8.39]					KO:K09762	K09762; uncharacterized protein
			KO:K17942	pmd; phosphomevalonate decarboxylase [EC:4.1.1.99]					KO:K09763	K09763; uncharacterized protein
			KO:K17947	wbiB; dTDP-L-rhamnose 4-epimerase [EC:5.1.3.25]					KO:K09768	K09768; uncharacterized protein
			KO:K17950	cuyA; L-cysteate sulfo-lyase [EC:4.4.1.25]					KO:K09770	K09770; uncharacterized protein
			KO:K17993	hydA; sulfhydrogenase subunit alpha [EC:1.12.1.3 1.12.1.5]					KO:K09771	TC.SMR3; small multidrug resistance family-3 protein
			KO:K17995	hydG; sulfhydrogenase subunit gamma (sulfur reductase) [EC:1.12.98.4]					KO:K09775	K09775; uncharacterized protein
			KO:K17997	hydA; iron-hydrogenase subunit alpha [EC:1.12.1.4]					KO:K09779	K09779; uncharacterized protein
			KO:K17998	hydB; iron-hydrogenase subunit beta [EC:1.12.1.4]					KO:K09785	K09785; uncharacterized protein
			KO:K18005	hoxF; [NiFe] hydrogenase diaphorase moiety large subunit [EC:1.12.1.2]					KO:K09786	K09786; uncharacterized protein
			KO:K18006	hoxU; [NiFe] hydrogenase diaphorase moiety small subunit [EC:1.12.1.2]					KO:K09788	prpF; 2-methylaconitate isomerase [EC:5.3.3.-]
			KO:K18008	hydA; [NiFe] hydrogenase small subunit [EC:1.12.2.1]					KO:K09790	K09790; uncharacterized protein
			KO:K18012	kdd; L-erythro-3,5-diaminohexanoate dehydrogenase [EC:1.4.1.11]					KO:K09791	K09791; uncharacterized protein
			KO:K18123	HOGA1; 4-hydroxy-2-oxoglutarate aldolase [EC:4.1.3.16]					KO:K09794	K09794; uncharacterized protein
			KO:K18126	sskdgK; 2-dehydro-3-deoxygluconokinase / 2-dehydro-3-deoxygalactonokinase [EC:2.7.1.178]					KO:K09795	K09795; uncharacterized protein
			KO:K18138	acrB, mexB, adeJ, smeE, mtrD, cmeB; multidrug efflux pump					KO:K09799	K09799; uncharacterized protein
			KO:K18139	oprM, emhC, ttgC, cusC, adeK, smeF, mtrE, cmeC, gesC; outer membrane protein, multidrug efflux system					KO:K09801	K09801; uncharacterized protein
			KO:K18197	yesW; rhamnogalacturonan endolyase [EC:4.2.2.23]					KO:K09803	K09803; uncharacterized protein
			KO:K18198	yesX; rhamnogalacturonan exolyase [EC:4.2.2.24]					KO:K09806	K09806; uncharacterized protein
			KO:K18209	tfrA; fumarate reductase (CoM/CoB) subunit A [EC:1.3.4.1]					KO:K09807	K09807; uncharacterized protein
			KO:K18237	K18237; ribose 1,5-bisphosphate isomerase [EC:5.3.1.29]					KO:K09810	lolD; lipoprotein-releasing system ATP-binding protein [EC:3.6.3.-]
			KO:K18248	andAb; anthranilate 1,2-dioxygenase ferredoxin component					KO:K09817	znuC; zinc transport system ATP-binding protein [EC:3.6.3.-]
			KO:K18335	K18335; 2-keto-3-deoxy-L-fuconate dehydrogenase [EC:1.1.1.-]					KO:K09818	ABC.MN.S; manganese/iron transport system substrate-binding protein
			KO:K18361	padB; phenylacetyl-CoA:acceptor oxidoreductase [EC:1.17.5.1 3.1.2.25]					KO:K09820	ABC.MN.A; manganese/iron transport system ATP-binding protein
			KO:K18382	adh1; NAD+-dependent secondary alcohol dehydrogenase Adh1 [EC:1.1.1.-]					KO:K09823	zur; Fur family transcriptional regulator, zinc uptake regulator
			KO:K18429	legG, neuC2; GDP/UDP-N,N'-diacetylbacillosamine 2-epimerase (hydrolysing) [EC:3.2.1.184]					KO:K09825	perR; Fur family transcriptional regulator, peroxide stress response regulator
			KO:K18430	legI, neuB2; N,N'-diacetyllegionaminate synthase [EC:2.5.1.101]					KO:K09826	irr; Fur family transcriptional regulator, iron response regulator
			KO:K18431	legF, ptmB; CMP-N,N'-diacetyllegionaminic acid synthase [EC:2.7.7.82]					KO:K09844	crtC; carotenoid 1,2-hydratase [EC:4.2.1.131]
			KO:K18441	CYTH; cytohesin					KO:K09845	crtD; 1-hydroxycarotenoid 3,4-desaturase [EC:1.3.99.27]
			KO:K18453	NUDT23; ADP-ribose/FAD diphosphatase [EC:3.6.1.13 3.6.1.18]					KO:K09846	crtF; demethylspheroidene O-methyltransferase [EC:2.1.1.210]
			KO:K18455	mca; mycothiol S-conjugate amidase [EC:3.5.1.115]					KO:K09847	crtA; spheroidene monooxygenase [EC:1.14.15.9]
			KO:K18532	AK6, FAP7; adenylate kinase [EC:2.7.4.3]					KO:K09857	K09857; uncharacterized protein
			KO:K18558	frdC; NADH-dependent fumarate reductase subunit C					KO:K09858	K09858; SEC-C motif domain protein
			KO:K18593	K18593; 4-hydroxybutyryl-CoA synthetase (ADP-forming) [EC:6.2.1.-]					KO:K09859	K09859; uncharacterized protein
			KO:K18594	K18594; 3-hydroxypropionyl-CoA synthetase (ADP-forming) [EC:6.2.1.-]					KO:K09861	K09861; uncharacterized protein
			KO:K18604	K18604; acetyl-CoA/propionyl-CoA carboxylase [EC:6.4.1.2 6.4.1.3]					KO:K09866	AQP4; aquaporin-4
			KO:K18641	K18641; crenactin					KO:K09873	TIP; aquaporin TIP
			KO:K18672	dacA; diadenylate cyclase [EC:2.7.7.85]					KO:K09874	NIP; aquaporin NIP
			KO:K18674	GALK2; N-acetylgalactosamine kinase [EC:2.7.1.157]					KO:K09880	mtnC, ENOPH1; enolase-phosphatase E1 [EC:3.1.3.77]
			KO:K18700	flK; fluoroacetyl-CoA thioesterase [EC:3.1.2.29]					KO:K09882	cobS; cobaltochelatase CobS [EC:6.6.1.2]
			KO:K18707	mtaB; threonylcarbamoyladenosine tRNA methylthiotransferase MtaB [EC:2.8.4.5]					KO:K09883	cobT; cobaltochelatase CobT [EC:6.6.1.2]
			KO:K18779	tgtA; 7-cyano-7-deazaguanine tRNA-ribosyltransferase [EC:2.4.2.48]					KO:K09889	yjgA; ribosome-associated protein
			KO:K18827	wbdD, wbbD; O-antigen chain-terminating methyltransferase [EC:2.1.1.- 2.1.1.294 2.7.1.181]					KO:K09892	zapB; cell division protein ZapB
			KO:K18855	E1.1.1.374; UDP-N-acetylglucosamine 3-dehydrogenase [EC:1.1.1.374]					KO:K09913	K09913; uncharacterized protein
			KO:K18860	sdhD, frdD; putative succinate dehydrogenase / fumarate reductase, subunit D					KO:K09921	K09921; uncharacterized protein
			KO:K18882	priL, pri2, priB; DNA primase large subunit [EC:2.7.7.-]					KO:K09924	K09924; uncharacterized protein
			KO:K18910	dpe, lre; D-psicose/D-tagatose/L-ribulose 3-epimerase [EC:5.1.3.30 5.1.3.31]					KO:K09926	K09926; uncharacterized protein
			KO:K18915	feR; ferric-chelate reductase [NAD(P)H] [EC:1.16.1.10]					KO:K09929	K09929; uncharacterized protein
			KO:K18917	mrx1; mycoredoxin [EC:1.20.4.3]					KO:K09930	K09930; uncharacterized protein
			KO:K18928	lldE; L-lactate dehydrogenase complex protein LldE					KO:K09934	K09934; uncharacterized protein
			KO:K18929	lldF; L-lactate dehydrogenase complex protein LldF					KO:K09937	K09937; uncharacterized protein
			KO:K18931	ampp; AMP phosphorylase [EC:2.4.2.57]					KO:K09939	K09939; uncharacterized protein
			KO:K18933	mfnA, adc; tyrosine decarboxylase / aspartate 1-decarboxylase [EC:4.1.1.25 4.1.1.11]					KO:K09941	K09941; uncharacterized protein
			KO:K18967	dge1; diguanylate cyclase [EC:2.7.7.65]					KO:K09944	K09944; uncharacterized protein
			KO:K18979	queG; epoxyqueuosine reductase [EC:1.17.99.6]					KO:K09945	K09945; uncharacterized protein
			KO:K18981	udh; uronate dehydrogenase [EC:1.1.1.203]					KO:K09947	K09947; uncharacterized protein
			KO:K18983	gci; D-galactarolactone cycloisomerase [EC:5.5.1.27]					KO:K09948	K09948; uncharacterized protein
			KO:K19064	lysDH; lysine 6-dehydrogenase [EC:1.4.1.18]					KO:K09950	K09950; uncharacterized protein
			KO:K19085	csa1; CRISPR-associated protein Csa1					KO:K09951	cas2; CRISPR-associated protein Cas2
			KO:K19087	csa5; CRISPR-associated protein Csa5					KO:K09957	K09957; uncharacterized protein
			KO:K19088	cst1, cas8a; CRISPR-associated protein Cst1					KO:K09958	K09958; uncharacterized protein
			KO:K19089	cas5a_b_c; CRISPR-associated protein Cas5a/b/c					KO:K09959	K09959; uncharacterized protein
			KO:K19114	csh1; CRISPR-associated protein Csh1					KO:K09960	K09960; uncharacterized protein
			KO:K19115	csh2; CRISPR-associated protein Csh2					KO:K09965	K09965; uncharacterized protein
			KO:K19116	cas5h; CRISPR-associated protein Cas5h					KO:K09973	K09973; uncharacterized protein
			KO:K19136	csx17; CRISPR-associated protein Csx17					KO:K09975	K09975; uncharacterized protein
			KO:K19143	csx1; CRISPR-associated protein Csx1					KO:K09978	K09978; uncharacterized protein
			KO:K19147	mcrC; 5-methylcytosine-specific restriction enzyme subunit McrC					KO:K09979	K09979; uncharacterized protein
			KO:K19170	dndC; DNA sulfur modification protein DndC					KO:K09981	K09981; uncharacterized protein
			KO:K19181	afr; 1,5-anhydro-D-fructose reductase (1,5-anhydro-D-mannitol-forming) [EC:1.1.1.292]					KO:K09983	K09983; uncharacterized protein
			KO:K19189	dhpH; 2,6-dihydroxypyridine 3-monooxygenase [EC:1.14.13.10]					KO:K09984	K09984; uncharacterized protein
			KO:K19191	mabO; 4-methylaminobutanoate oxidase (formaldehyde-forming) [EC:1.5.3.19]					KO:K09985	K09985; uncharacterized protein
			KO:K19222	menI; 1,4-dihydroxy-2-naphthoyl-CoA hydrolase [EC:3.1.2.28]					KO:K09987	K09987; uncharacterized protein
			KO:K19231	bmaC; fibronectin-binding autotransporter adhesin					KO:K09990	K09990; uncharacterized protein
			KO:K19244	ala; alanine dehydrogenase [EC:1.4.1.1]					KO:K09991	K09991; uncharacterized protein
			KO:K19265	gpr; L-glyceraldehyde 3-phosphate reductase [EC:1.1.1.-]					KO:K10002	gltK, aatM; glutamate/aspartate transport system permease protein
			KO:K19270	yfbT, yniC; sugar-phosphatase [EC:3.1.3.23]					KO:K10003	gltJ, aatQ; glutamate/aspartate transport system permease protein
			KO:K19294	algI; alginate O-acetyltransferase complex protein AlgI					KO:K10004	gltL, aatP; glutamate/aspartate transport system ATP-binding protein [EC:3.6.3.-]
			KO:K19333	kdgR; IclR family transcriptional regulator, KDG regulon repressor					KO:K10005	gluB; glutamate transport system substrate-binding protein
			KO:K19341	nosY; Cu-processing system permease protein					KO:K10007	gluD; glutamate transport system permease protein
			KO:K19412	argX; glutamate--LysW ligase ArgX [EC:6.3.2.-]					KO:K10008	gluA; glutamate transport system ATP-binding protein [EC:3.6.3.-]
			KO:K19424	epsF; glycosyltransferase EpsF [EC:2.4.-.-]					KO:K10010	ABC.CYST.A; cystine transport system ATP-binding protein [EC:3.6.3.-]
			KO:K19449	sinR; XRE family transcriptional regulator, master regulator for biofilm formation					KO:K10012	arnC, pmrF; undecaprenyl-phosphate 4-deoxy-4-formamido-L-arabinose transferase [EC:2.4.2.53]
			KO:K19516	bamC; benzoyl-CoA reductase subunit BamC [EC:1.3.-.-]					KO:K10021	occP, nocP; octopine/nopaline transport system ATP-binding protein [EC:3.6.3.-]
			KO:K19576	norA; MFS transporter, DHA1 family, quinolone resistance protein					KO:K10022	aotJ; arginine/ornithine transport system substrate-binding protein
			KO:K19613	SHOC2, SUR8; leucine-rich repeat protein SHOC2					KO:K10023	aotM; arginine/ornithine transport system permease protein
			KO:K19640	hypX, hoxX; putative two-component system protein, hydrogenase maturation factor HypX/HoxX					KO:K10024	aotQ; arginine/ornithine transport system permease protein
			KO:K19664	carS; CDP-2,3-bis-(O-geranylgeranyl)-sn-glycerol synthase [EC:2.7.7.67]					KO:K10025	aotP; arginine/ornithine transport system ATP-binding protein [EC:3.6.3.-]
			KO:K19670	phnA; phosphonoacetate hydrolase [EC:3.11.1.2]					KO:K10036	glnH; glutamine transport system substrate-binding protein
			KO:K19689	ampS, pepS, ampT; aminopeptidase [EC:3.4.11.-]					KO:K10037	glnP; glutamine transport system permease protein
			KO:K19694	chiS; two-component system, sensor histidine kinase ChiS					KO:K10038	glnQ; glutamine transport system ATP-binding protein [EC:3.6.3.-]
			KO:K19715	kdnA; 8-amino-3,8-dideoxy-alpha-D-manno-octulosonate transaminase [EC:2.6.1.109]					KO:K10041	ABC.GLN1.A; putative glutamine transport system ATP-binding protein [EC:3.6.3.-]
			KO:K19785	POF1; nicotinamide-nucleotide adenylyltransferase [EC:2.7.7.1]					KO:K10047	VTC4; inositol-phosphate phosphatase / L-galactose 1-phosphate phosphatase [EC:3.1.3.25 3.1.3.93]
									KO:K10094	cbiK; nickel transport protein
									KO:K10107	ABC-2.CPSE.P1; capsular polysaccharide transport system permease protein
									KO:K10112	msmX, msmK, malK, sugC, ggtA, msiK; multiple sugar transport system ATP-binding protein
									KO:K10117	msmE; raffinose/stachyose/melibiose transport system substrate-binding protein
									KO:K10120	K10120, msmE; fructooligosaccharide transport system substrate-binding protein
									KO:K10125	dctB; two-component system, NtrC family, C4-dicarboxylate transport sensor histidine kinase DctB [EC:2.7.13.3]
									KO:K10188	lacE, araN; lactose/L-arabinose transport system substrate-binding protein
									KO:K10193	togM; oligogalacturonide transport system permease protein
									KO:K10200	ABC.NGC.S; N-acetylglucosamine transport system substrate-binding protein
									KO:K10201	ABC.NGC.P; N-acetylglucosamine transport system permease protein
									KO:K10206	E2.6.1.83; LL-diaminopimelate aminotransferase [EC:2.6.1.83]
									KO:K10211	crtQ; 4,4'-diaponeurosporenoate glycosyltransferase [EC:2.4.1.-]
									KO:K10213	rihB; ribosylpyrimidine nucleosidase [EC:3.2.2.8]
									KO:K10220	ligJ; 4-oxalmesaconate hydratase [EC:4.2.1.83]
									KO:K10222	bphD; 2,6-dioxo-6-phenylhexa-3-enoate hydrolase [EC:3.7.1.8]
									KO:K10227	smoE, mtlE; sorbitol/mannitol transport system substrate-binding protein
									KO:K10228	smoF, mtlF; sorbitol/mannitol transport system permease protein
									KO:K10229	smoG, mtlG; sorbitol/mannitol transport system permease protein
									KO:K10238	thuG, sugB; trehalose/maltose transport system permease protein
									KO:K10242	cebG; cellobiose transport system permease protein
									KO:K10260	FBXW7, SEL10; F-box and WD-40 domain protein 7
									KO:K10353	E2.7.1.76, dak; deoxyadenosine kinase [EC:2.7.1.76]
									KO:K10380	ANK; ankyrin
									KO:K10392	KIF1; kinesin family member 1
									KO:K10421	CLIP1, RSN; CAP-Gly domain-containing linker protein 1
									KO:K10429	MAP1; microtubule-associated protein 1
									KO:K10439	rbsB; ribose transport system substrate-binding protein
									KO:K10440	rbsC; ribose transport system permease protein
									KO:K10441	rbsA; ribose transport system ATP-binding protein [EC:3.6.3.17]
									KO:K10442	KLHL1_4_5; kelch-like protein 1/4/5
									KO:K10455	KLHL18; kelch-like protein 18
									KO:K10526	OPCL1; OPC-8:0 CoA ligase 1 [EC:6.2.1.-]
									KO:K10527	MFP2; enoyl-CoA hydratase/3-hydroxyacyl-CoA dehydrogenase [EC:4.2.1.17 1.1.1.35 1.1.1.211]
									KO:K10533	E3.3.2.8; limonene-1,2-epoxide hydrolase [EC:3.3.2.8]
									KO:K10534	NR; nitrate reductase (NAD(P)H) [EC:1.7.1.1 1.7.1.2 1.7.1.3]
									KO:K10535	hao; hydroxylamine dehydrogenase [EC:1.7.2.6]
									KO:K10537	araF; L-arabinose transport system substrate-binding protein
									KO:K10538	araH; L-arabinose transport system permease protein
									KO:K10539	araG; L-arabinose transport system ATP-binding protein [EC:3.6.3.17]
									KO:K10542	mglA; methyl-galactoside transport system ATP-binding protein [EC:3.6.3.17]
									KO:K10543	xylF; D-xylose transport system substrate-binding protein
									KO:K10544	xylH; D-xylose transport system permease protein
									KO:K10545	xylG; D-xylose transport system ATP-binding protein [EC:3.6.3.17]
									KO:K10546	ABC.GGU.S, chvE; putative multiple sugar transport system substrate-binding protein
									KO:K10547	ABC.GGU.P, gguB; putative multiple sugar transport system permease protein
									KO:K10554	frcA; fructose transport system ATP-binding protein
									KO:K10556	lsrC; AI-2 transport system permease protein
									KO:K10557	lsrD; AI-2 transport system permease protein
									KO:K10558	lsrA, ego; AI-2 transport system ATP-binding protein
									KO:K10559	rhaS; rhamnose transport system substrate-binding protein
									KO:K10561	rhaQ; rhamnose transport system permease protein
									KO:K10562	rhaT; rhamnose transport system ATP-binding protein [EC:3.6.3.17]
									KO:K10624	RBBP6; E3 ubiquitin-protein ligase RBBP6 [EC:2.3.2.27]
									KO:K10680	nemA; N-ethylmaleimide reductase [EC:1.-.-.-]
									KO:K10681	saeS; two-component system, OmpR family, sensor histidine kinase SaeS [EC:2.7.13.3]
									KO:K10709	frlC; protein FrlC
									KO:K10711	frlR; GntR family transcriptional regulator, frlABCD operon transcriptional regulator
									KO:K10713	fae; 5,6,7,8-tetrahydromethanopterin hydro-lyase [EC:4.2.1.147]
									KO:K10715	rpfC; two-component system, sensor histidine kinase RpfC [EC:2.7.13.3]
									KO:K10716	kch, trkA, mthK, pch; voltage-gated potassium channel
									KO:K10750	CHAF1A; chromatin assembly factor 1 subunit A
									KO:K10761	THG1; tRNA(His) guanylyltransferase [EC:2.7.7.79]
									KO:K10763	hda; DnaA-homolog protein
									KO:K10764	metZ; O-succinylhomoserine sulfhydrylase [EC:2.5.1.-]
									KO:K10772	APEX2; AP endonuclease 2 [EC:4.2.99.18]
									KO:K10773	NTH; endonuclease III [EC:4.2.99.18]
									KO:K10797	enr; 2-enoate reductase [EC:1.3.1.31]
									KO:K10805	tesB; acyl-CoA thioesterase II [EC:3.1.2.-]
									KO:K10807	RRM1; ribonucleoside-diphosphate reductase subunit M1 [EC:1.17.4.1]
									KO:K10810	tenI; thiazole tautomerase (transcriptional regulator TenI) [EC:5.3.99.10]
									KO:K10815	hcnB; hydrogen cyanide synthase HcnB [EC:1.4.99.5]
									KO:K10816	hcnC; hydrogen cyanide synthase HcnC [EC:1.4.99.5]
									KO:K10826	E3.6.3.30; Fe3+-transporting ATPase [EC:3.6.3.30]
									KO:K10831	tauB; taurine transport system ATP-binding protein [EC:3.6.3.36]
									KO:K10907	K10907; aminotransferase [EC:2.6.1.-]
									KO:K10912	luxO; two-component system, repressor protein LuxO
									KO:K10913	hapR, luxR, litR; TetR/AcrR family transcriptional regulator, hemagglutinin/protease regulatory protein
									KO:K10914	crp; CRP/FNR family transcriptional regulator, cyclic AMP receptor protein
									KO:K10915	cqsA; CAI-1 autoinducer synthase [EC:2.3.-.-]
									KO:K10916	cqsS; two-component system, CAI-1 autoinducer sensor kinase/phosphatase CqsS [EC:2.7.13.3 3.1.3.-]
									KO:K10918	aphB; LysR family transcriptional regulator, transcriptional activator AphB
									KO:K10924	mshA; MSHA pilin protein MshA
									KO:K10926	mshC; MSHA pilin protein MshC
									KO:K10927	mshD; MSHA pilin protein MshD
									KO:K10938	acfC; accessory colonization factor AcfC
									KO:K10945	pmoB-amoB; methane/ammonia monooxygenase subunit B
									KO:K10946	pmoC-amoC; methane/ammonia monooxygenase subunit C
									KO:K10954	zot; zona occludens toxin
									KO:K10955	MUC2; mucin-2
									KO:K10974	codB; cytosine permease
									KO:K10978	aksF; methanogen homoisocitrate dehydrogenase [EC:1.1.1.87 1.1.1.-]
									KO:K11004	hlyB, cyaB; ATP-binding cassette, subfamily B, bacterial HlyB/CyaB
									KO:K11065	tpx; thiol peroxidase, atypical 2-Cys peroxiredoxin [EC:1.11.1.15]
									KO:K11066	E3.5.1.28D, amiD; N-acetylmuramoyl-L-alanine amidase [EC:3.5.1.28]
									KO:K11070	potC; spermidine/putrescine transport system permease protein
									KO:K11074	potI; putrescine transport system permease protein
									KO:K11075	potH; putrescine transport system permease protein
									KO:K11078	attB; mannopine transport system permease protein
									KO:K11079	attA2; mannopine transport system permease protein
									KO:K11080	attA1; mannopine transport system ATP-binding protein
									KO:K11081	phnS; 2-aminoethylphosphonate transport system substrate-binding protein
									KO:K11103	dctA; aerobic C4-dicarboxylate transport protein
									KO:K11105	cvrA, nhaP2; cell volume regulation protein A
									KO:K11106	ttdT; L-tartrate/succinate antiporter
									KO:K11161	RDH13; retinol dehydrogenase 13 [EC:1.1.1.300]
									KO:K11165	DHRS7; dehydrogenase/reductase SDR family member 7 [EC:1.1.-.-]
									KO:K11166	DHRS7B; dehydrogenase/reductase SDR family member 7B [EC:1.1.-.-]
									KO:K11168	DHRS12; dehydrogenase/reductase SDR family member 12 [EC:1.1.-.-]
									KO:K11173	ADHFE1; hydroxyacid-oxoacid transhydrogenase [EC:1.1.99.24]
									KO:K11176	purO; IMP cyclohydrolase [EC:3.5.4.10]
									KO:K11178	yagS; xanthine dehydrogenase YagS FAD-binding subunit [EC:1.17.1.4]
									KO:K11179	tusE, dsrC; tRNA 2-thiouridine synthesizing protein E [EC:2.8.1.-]
									KO:K11181	dsrB; dissimilatory sulfite reductase beta subunit [EC:1.8.99.5]
									KO:K11184	chr, crh; catabolite repression HPr-like protein
									KO:K11200	PTS-Mng-EIIC, mngA, hrsA; PTS system, 2-O-A-mannosyl-D-glycerate-specific IIC component
									KO:K11201	PTS-Fru2-EIIA; PTS system, fructose-specific IIA-like component [EC:2.7.1.-]
									KO:K11202	PTS-Fru2-EIIB; PTS system, fructose-specific IIB-like component [EC:2.7.1.-]
									KO:K11203	PTS-Fru2-EIIC; PTS system, fructose-specific IIC-like component
									KO:K11208	yncG; GST-like protein
									KO:K11211	kdkA; 3-deoxy-D-manno-octulosonic acid kinase [EC:2.7.1.166]
									KO:K11214	SHPK; sedoheptulokinase [EC:2.7.1.14]
									KO:K11264	scpB, mmcD; methylmalonyl-CoA decarboxylase [EC:4.1.1.41]
									KO:K11265	ADCY10; adenylate cyclase 10 [EC:4.6.1.1]
									KO:K11275	H1_5; histone H1/5
									KO:K11294	NCL, NSR1; nucleolin
									KO:K11312	K11312; cupin 2 domain-containing protein
									KO:K11354	cph1; two-component system, chemotaxis family, sensor kinase Cph1 [EC:2.7.13.3]
									KO:K11356	cikA; two-component system, sensor histidine kinase and response regulator [EC:2.7.13.3]
									KO:K11357	divJ; two-component system, cell cycle sensor histidine kinase DivJ [EC:2.7.13.3]
									KO:K11383	kinB; two-component system, NtrC family, sensor histidine kinase KinB [EC:2.7.13.3]
									KO:K11384	algB; two-component system, NtrC family, response regulator AlgB
									KO:K11387	embC; arabinosyltransferase C [EC:2.4.2.-]
									KO:K11389	gapor; glyceraldehyde-3-phosphate dehydrogenase (ferredoxin) [EC:1.2.7.6]
									KO:K11410	acdH; short/branched chain acyl-CoA dehydrogenase [EC:1.3.99.12]
									KO:K11422	SETD1, SET1; histone-lysine N-methyltransferase SETD1 [EC:2.1.1.43]
									KO:K11434	PRMT1; type I protein arginine methyltransferase [EC:2.1.1.319]
									KO:K11444	wspR; two-component system, chemotaxis family, response regulator WspR [EC:2.7.7.65]
									KO:K11473	glcF; glycolate oxidase iron-sulfur subunit
									KO:K11477	glcG; glc operon protein GlcG
									KO:K11494	RCBTB; RCC1 and BTB domain-containing protein
									KO:K11515	INCENP; inner centromere protein
									KO:K11517	HAO; (S)-2-hydroxy-acid oxidase [EC:1.1.3.15]
									KO:K11534	deoR; DeoR family transcriptional regulator, deoxyribose operon repressor
									KO:K11536	SLC28A; pyrimidine nucleoside transport protein
									KO:K11539	CBR4; carbonyl reductase 4 [EC:1.1.1.-]
									KO:K11540	CAD; carbamoyl-phosphate synthase / aspartate carbamoyltransferase / dihydroorotase [EC:6.3.5.5 2.1.3.2 3.5.2.3]
									KO:K11541	URA2; carbamoyl-phosphate synthase / aspartate carbamoyltransferase [EC:6.3.5.5 2.1.3.2]
									KO:K11593	ELF2C, AGO; eukaryotic translation initiation factor 2C
									KO:K11594	DDX3X, bel; ATP-dependent RNA helicase DDX3X [EC:3.6.4.13]
									KO:K11604	sitA; manganese/iron transport system substrate-binding protein
									KO:K11606	sitD; manganese/iron transport system permease protein
									KO:K11610	mabA; beta-ketoacyl ACP reductase [EC:1.1.1.100]
									KO:K11614	yufL, malK; two-component system, CitB family, sensor histidine kinase MalK [EC:2.7.13.3]
									KO:K11615	malR; two-component system, CitB family, response regulator MalR
									KO:K11623	ydfH; two-component system, NarL family, sensor histidine kinase YdfH [EC:2.7.13.3]
									KO:K11624	ydfI; two-component system, NarL family, response regulator YdfI
									KO:K11647	SMARCA2_4; SWI/SNF-related matrix-associated actin-dependent regulator of chromatin subfamily A member 2/4 [EC:3.6.4.-]
									KO:K11689	dctQ; C4-dicarboxylate transporter, DctQ subunit
									KO:K11691	K11691, dctS; two-component system, CitB family, sensor histidine kinase DctS [EC:2.7.13.3]
									KO:K11692	K11692, dctR; two-component system, CitB family, response regulator DctR
									KO:K11704	mtsA; iron/zinc/manganese/copper transport system substrate-binding protein
									KO:K11706	mtsB; iron/zinc/manganese/copper transport system ATP-binding protein
									KO:K11710	troB, mntB, znuC; manganese/zinc/iron transport system ATP- binding protein
									KO:K11711	dctS; two-component system, LuxR family, sensor histidine kinase DctS [EC:2.7.13.3]
									KO:K11717	sufS; cysteine desulfurase / selenocysteine lyase [EC:2.8.1.7 4.4.1.16]
									KO:K11719	lptC; lipopolysaccharide export system protein LptC
									KO:K11729	ACAD10; acyl-CoA dehydrogenase family member 10
									KO:K11733	lysP; lysine-specific permease
									KO:K11744	tqsA; AI-2 transport protein TqsA
									KO:K11745	kefC; glutathione-regulated potassium-efflux system ancillary protein KefC
									KO:K11750	frsA; esterase FrsA [EC:3.1.-.-]
									KO:K11754	folC; dihydrofolate synthase / folylpolyglutamate synthase [EC:6.3.2.12 6.3.2.17]
									KO:K11777	K11777; HAD superfamily phosphatase
									KO:K11779	fbiC; FO synthase [EC:2.5.1.77]
									KO:K11781	cofH; FO synthase subunit 2 [EC:2.5.1.77]
									KO:K11782	mqnA; chorismate dehydratase [EC:4.2.1.151]
									KO:K11784	mqnC; cyclic dehypoxanthinyl futalosine synthase [EC:1.21.98.1]
									KO:K11785	mqnD; 1,4-dihydroxy-6-naphthoate synthase [EC:1.14.-.-]
									KO:K11787	GART; phosphoribosylamine--glycine ligase / phosphoribosylglycinamide formyltransferase / phosphoribosylformylglycinamidine cyclo-ligase [EC:6.3.4.13 2.1.2.2 6.3.3.1]
									KO:K11788	ADE5; phosphoribosylamine--glycine ligase / phosphoribosylformylglycinamidine cyclo-ligase [EC:6.3.4.13 6.3.3.1]
									KO:K11808	ADE2; phosphoribosylaminoimidazole carboxylase [EC:4.1.1.21]
									KO:K11878	PSMG4, PAC4; proteasome assembly chaperone 4
									KO:K11890	impM; type VI secretion system protein ImpM
									KO:K11891	impL, vasK, icmF; type VI secretion system protein ImpL
									KO:K11892	impK, ompA, vasF, dotU; type VI secretion system protein ImpK
									KO:K11893	impJ, vasE; type VI secretion system protein ImpJ
									KO:K11895	impH, vasB; type VI secretion system protein ImpH
									KO:K11897	impF; type VI secretion system protein ImpF
									KO:K11898	impE; type VI secretion system protein ImpE
									KO:K11901	impB; type VI secretion system protein ImpB
									KO:K11902	impA; type VI secretion system protein ImpA
									KO:K11903	hcp; type VI secretion system secreted protein Hcp
									KO:K11906	vasD, lip; type VI secretion system protein VasD
									KO:K11910	vasJ; type VI secretion system protein VasJ
									KO:K11912	ppkA; serine/threonine-protein kinase PpkA [EC:2.7.11.1]
									KO:K11915	stp1, pppA; serine/threonine protein phosphatase Stp1 [EC:3.1.3.16]
									KO:K11923	cueR; MerR family transcriptional regulator, copper efflux regulator
									KO:K11925	sgrR; SgrR family transcriptional regulator
									KO:K11932	uspG; universal stress protein G
									KO:K11936	pgaC, icaA; poly-beta-1,6-N-acetyl-D-glucosamine synthase [EC:2.4.1.-]
									KO:K11939	rhtA; inner membrane transporter RhtA
									KO:K11940	hspQ; heat shock protein HspQ
									KO:K11946	phdG; hydratase-aldolase [EC:4.1.2.-]
									KO:K11948	phdI; 1-hydroxy-2-naphthoate dioxygenase [EC:1.13.11.38]
									KO:K11949	phdJ; 4-(2-carboxyphenyl)-2-oxobut-3-enoate aldolase [EC:4.1.2.34]
									KO:K11960	urtB; urea transport system permease protein
									KO:K11963	urtE; urea transport system ATP-binding protein
									KO:K11994	DNASE1; deoxyribonuclease-1 [EC:3.1.21.1]
[truncated: 796 more rows]
