# Supplementary material for: Position-Specific Metabolic Probing and Metagenomics of Microbial Communities Reveal Conserved Central Carbon Metabolic Network Activities at High Temperatures
Source: Front Microbiol. 2019 Jul 5;10:1427. doi: 10.3389/fmicb.2019.01427 (PMC6624737; doi:10.3389/fmicb.2019.01427)
Supplement: Supplementary file 11 [file Table_11.XLSX]

## Sheet: Sheet1
Table S11: 13C-CO2 Delta values, Atom Percent 13C (AP), Atom Percent Excess 13C (APE), slope (slope APE hour-1), and R2 for all samples (A) and poisoned controls (B) at each site.
A. 13C-CO2 Delta values, Atom Percent 13C (AP), Atom Percent Excess 13C (APE), slope (slope APE hour-1), and R2 for all samples at each site. Sample ID code = 13C-labeled substrate and C atom position-replicate number; P= Pyruvate; G= Glucose; A= Acetate, Cit= Citrate, Ser= Serine, Cyst= Cysteine, Ala= Alanine, Suc= Succinate																	B. 13C-CO2 Delta values, Atom Percent 13C (AP), Atom Percent Excess 13C (APE) for poisoned controls at each site. Sample ID code = 13C-labeled substrate and atom position-poison used-replicate number; P= Pyruvate; G= Glucose; A= Acetate; Cit= Citrate, Ser= Serine, Cyst= Cysteine, Ala= Alanine, Suc= Succinate; Hg= Mercury additions; Gl= Glutaraldehyde additions.
Site GBS 60																	Site GBS 60
	Time 0 hrs			Time 2.25 hrs		Time 4.40 hrs		Time 8.23 hrs									Sample ID	delta 13CO2	AP	APE (8:02 hour incubation)
Sample ID	delta 13CO2	AP	Sample ID	delta 13CO2	APE	delta 13CO2	APE	delta 13CO2	APE	slope (APE hour-1)	R2	Slope Average	Ratio				Atmosphere: CO2 spike (1:1 vol)-1	-6.81	1.10375
Atmosphere: CO2 spiked (1:1 vol)-1	-6.81	1.10375	P1-1	195.791	0.223728	647.148	0.715098	855.838	0.940638	0.119501	0.933955	0.122223	2.01306	Pyruvate C1:C2,3			Atmosphere: CO2 spike (1:1 vol)-2	-8.862	1.10149
Atmosphere: CO2 spike (1:1 vol)-2	-8.862	1.10149	P1-2	227.203	0.258083	627.522	0.693834	869.3	0.955151	0.119515	0.954557						Atmosphere: CO2 spike (1:1 vol)-3	-9.024	1.10132
Atmosphere: CO2 spike (1:1 vol)-3	-9.024	1.10132	P1-3	166.282	0.191431	530.983	0.589103	925.432	1.01562	0.127654	0.986053						PU-Hg-1	392.844	1.54105	0.438861
			P2,3-1	97.424	0.115987	279.366	0.315082	368.971	0.412841	0.0517603	0.938622	0.0607149					PU-Hg-2	776.192	1.95688	0.854698
			P2,3-2	68.538	0.0843034	288.166	0.324692	461.742	0.513849	0.0655782	0.967742						PU-Gl-1	49.294	1.16537	0.0631856
			P2,3-3	97.537	0.116111	316.702	0.355839	461.169	0.513226	0.0648061	0.961545						PU-Gl-2	44.104	1.15967	0.0574883
			G1-1	18.707	0.0295989	53.1	0.067362	76.825	0.093395	0.0115031	0.959762	0.0101385	12.5683	Glucose CU:C1			PU-HgGl-1	21.289	1.13462	0.0324355
			G1-2	17.758	0.0285565	49.404	0.0633052	66.199	0.081737	0.0100415	0.935441						PU-HgGl-2	37.345	1.15225	0.0500677
			G1-3	19.945	0.0309587	42.572	0.0558055	59.234	0.0740941	0.00887088	0.936768						GU-Hg-1	707.982	1.88315	0.780964
			GU-1	148.496	0.171955	475.392	0.528693	947.971	1.03988	0.130289	0.987531	0.127424					GU-Hg-2	1008.92	2.20763	1.10545
			GU-2	165.323	0.190381	537.105	0.595751	986.75	1.08159	0.135901	0.987352						GU-Gl-1	2.014	1.11345	0.01126
			GU-3	167.21	0.192447	577.354	0.639437	831.066	0.91392	0.116081	0.955806						GU-Gl-2	-4.063	1.10677	0.00458189
			A1-1	121.314	0.142175	234.775	0.266362	382.803	0.427914	0.0516626	0.989303	0.04897	1.46925	Acetate C1:C2			GU-HgGl-1	-5.632	1.10504	0.00285755
			A1-2	119.118	0.139768	263.714	0.297986	340.254	0.381532	0.0466593	0.931349						GU-HgGl-2	-5.946	1.1047	0.00251246
			A1-3	98.667	0.11735	239.242	0.271244	351.68	0.393991	0.0485879	0.971848						AU-Hg-1	339.982	1.48343	0.381242
			A2-1	59.64	0.0745396	149.565	0.173126	279.501	0.31523	0.0388381	0.997607	0.0333299					AU-Hg-2	347.208	1.49131	0.389122
			A2-2	61.231	0.0762856	102.539	0.121595	221.46	0.251804	0.0300471	0.993843						AU-Gl-1	5.737	1.11754	0.0153508
			A2-3	68.538	0.0843034	114.973	0.135225	229.868	0.260997	0.0311046	0.995685						AU-Gl-2	-4.105	1.10672	0.00453573
Site GBS 70																	AU-HgGl-1	-3.702	1.10716	0.00497862
	Time 0 hrs			Time 2.05 hrs		Time 4.017 hrs		Time 8.0 hrs									AU-HgGl-2	-4.571	1.10621	0.0040236
Sample ID	delta 13CO2	AP	Sample ID	delta 13CO2	APE	delta 13CO2	APE	delta 13CO2	APE	slope (APE hour-1)	R2	Slope Average	Ratio
Atmosphere: CO2 spike (1:1 vol)-1	-6.51	1.10408	P1-1	14.845	0.024547	37.643	0.0495843	112.686	0.131909	0.016639	0.980267	0.0131429	2.54945	Pyruvate C1:C2,3			Site GBS 70
Atmosphere: CO2 spike (1:1 vol)-2	-7.841	1.10262	P1-2	7.61	0.0165987	32.761	0.0442239	52.578	0.0659795	0.00841957	0.963719						Sample ID	delta 13CO2	AP	APE (8:00 hour incubation)
Atmosphere: CO2 spike (1:1 vol)-3	-8.135	1.10229	P1-3	8.663	0.0177556	33.542	0.0450815	95.022	0.112543	0.0143702	0.983126						Atmosphere: CO2 spike (1:1 vol)-1	-6.51	1.10408
			P2,3-1	-5.745	0.00192366	-1.884	0.00616674	25.64	0.0364039	0.0046882	0.878844	0.0051552					Atmosphere: CO2 spike (1:1 vol)-2	-7.841	1.10262
			P2,3-2	-6.503	0.00109061	-2.393	0.00560739	24.429	0.0350739	0.00454421	0.87109						Atmosphere: CO2 spike (1:1 vol)-3	-8.135	1.10229
			P2,3-3	-7.221	0.000301505	-2.526	0.00546124	36.171	0.0479681	0.00623319	0.84192						PU-Hg-1	28.462	1.1425	0.0395038
			G1-1	-5.784	0.0018808	-1.602	0.00647663	8.303	0.0173601	0.00224588	0.96897	0.00205315	4.73906	Glucose CU:C1			PU-Hg-2	27.336	1.14126	0.0382672
			G1-2	-5.942	0.00170716	-2.241	0.00577443	7.234	0.0161856	0.0020921	0.964716						GU-Hg-1	20.788	1.13407	0.0310755
			G1-3	-5.663	0.00201378	-2.452	0.00554256	5.433	0.0142068	0.00182145	0.978709						GU-Hg-2	19.088	1.1322	0.0292083
			GU-1	-0.379	0.00782058	11.643	0.0210295	57.604	0.0714956	0.0091653	0.945558	0.00972999					AU-Hg-1	-0.637	1.11053	0.0075372
			GU-2	-2.779	0.00518321	8.153	0.0171953	70.669	0.0858318	0.0110645	0.896367						AU-Hg-2	-0.149	1.11107	0.00807346
			GU-3	-1.705	0.00636345	8.104	0.0171415	56.111	0.0698571	0.00896014	0.922306
			A1-1	-5.471	0.00222479	-2.743	0.00522277	19.878	0.0300755	0.00384831	0.883064	0.00405467	1.6699	Acetate C1:C2			Site GBS 85
			A1-2	-4.82	0.00294023	-1.855	0.00619861	26.764	0.0376383	0.00480461	0.878074						Sample ID	delta 13CO2	AP	APE (8:02 hour incubation)
			A1-3	-3.934	0.00391392	-2.498	0.00549201	17.966	0.0279753	0.00351109	0.897844						Atmosphere: CO2 spike (1:1 vol)-1	-7.81	1.10215
			A2-1	-6.592	0.000992797	-5.561	0.00212588	7.301	0.0162592	0.00207927	0.856576	0.00242808					Atmosphere: CO2 spike (1:1 vol)-2	-8.922	1.1009
			A2-2	-6.636	0.00094444	-4.945	0.00280286	11.234	0.0205802	0.00264658	0.858968						Atmosphere: CO2 spike (1:1 vol)-3	-9.318	1.10087
			A2-3	-6.661	0.000916964	-4.609	0.00317212	10.564	0.0198441	0.0025584	0.872797						PU-Hg-1	113.912	1.23753	0.136218
Site GBS 85																	PU-Hg-2	95.91	1.21746	0.116157
	Time 0 hrs			Time 2.1 hrs		Time 4.033 hrs		Time 8.05 hrs									GU-Hg-1	26.863	1.14079	0.0394875
Sample ID	delta 13CO2	AP	Sample ID	delta 13CO2	APE	delta 13CO2	APE	delta 13CO2	APE	slope (APE hour-1)	R2	Slope Average	Ratio				GU-Hg-2	25.105	1.1389	0.0375959
Atmosphere: CO2 spike (1:1 vol)-1	-7.81	1.10265	P1-1	216.52	0.246898	401.491	0.448768	715.066	0.78911	0.0970796	0.993182	0.095223	2.0685	Pyruvate C1:C2,3			AU-Hg-1	-3.542	1.10707	0.00576417
Atmosphere: CO2 spike (1:1 vol)-2	-8.922	1.10143	P1-2	225.196	0.256385	382.505	0.428085	691.852	0.763995	0.0931886	0.991604						AU-Hg-2	-4.841	1.10569	0.00438109
Atmosphere: CO2 spike (1:1 vol)-3	-9.318	1.10099	P1-3	225.825	0.257073	374.145	0.418975	708.941	0.782484	0.0954009	0.994351						Cit-Hg-1	108.301	1.23146	0.130154
			P2,3-1	34.055	0.0469504	95.011	0.113837	364.726	0.40871	0.051964	0.9396	0.0460347					Cit-Hg-2	98.115	1.22019	0.11888
			P2,3-2	32.659	0.0454176	90.273	0.108641	308.443	0.347322	0.0440971	0.95496						Suc-Hg-1	15.568	1.12844	0.027132
			P2,3-3	34.236	0.0471492	97.153	0.116186	293.504	0.331016	0.0420431	0.968872						Suc-Hg-2	11.658	1.12419	0.0228802
			G1-1	0.815	0.0104383	10.167	0.0207136	46.125	0.0602019	0.00756407	0.969842	0.00688353	4.24788	Glucose CU:C1			Cyst-Hg-1	48.881	1.16466	0.0633564
			G1-2	1.944	0.0116789	11.657	0.0223505	42.681	0.0564212	0.00705181	0.986401						Cyst-Hg-2	32.468	1.14647	0.0451651
			G1-3	-0.943	0.00850649	10.727	0.0213289	34.617	0.0475675	0.0060347	0.991735						Ala-Hg-1	5.612	1.11675	0.0154414
			GU-1	21.12	0.0327453	58.755	0.0740644	206.204	0.235615	0.02984	0.956465	0.0292404					Ala-Hg-2	6.003	1.11745	0.0161395
			GU-2	25.658	0.0377294	65.429	0.0813882	214.347	0.244522	0.0308767	0.96456						Ser-Hg-1	43.664	1.15916	0.0578478
			GU-3	22.802	0.0345927	57.255	0.0724183	186.662	0.214235	0.0270045	0.966948						Ser-Hg-2	45.02	1.16068	0.0593758
			A1-1	17.941	0.0292535	56.353	0.0714283	189.929	0.21781	0.0276678	0.960668	0.0267066	1.45144	Acetate C1:C2
			A1-2	18.315	0.0296644	52.28	0.0669581	190.885	0.218856	0.0277229	0.952946						Site GBS 95
			A1-3	13.421	0.0242884	54.047	0.0688975	167.748	0.193532	0.0247291	0.967576						Sample ID	delta 13CO2	AP	APE (7:49 hour incubation)
			A2-1	8.722	0.0191261	34.757	0.0477213	129.118	0.151223	0.0192322	0.955404	0.0184001					Atmosphere: CO2 spike (1:1 vol)-1	-11.369	1.09874
			A2-2	5.492	0.0155773	36.164	0.0492661	119.72	0.140924	0.0180811	0.963129						Atmosphere: CO2 spike (1:1 vol)-2	-10.365	1.09984
			A2-3	7.428	0.0177044	34.2	0.0471097	119.172	0.140324	0.017887	0.961988						Atmosphere: CO2 spike (1:1 vol)-3	-11.158	1.09897
			Cit-1	68.552	0.0848148	144.956	0.168574	309.358	0.348321	0.0431574	0.998772	0.0613559					PU-Hg-1	942.711	2.13642	1.03724
			Cit-2	65.927	0.0819346	139.75	0.162871	396.097	0.442893	0.055586	0.990056						PU-Hg-2	718.994	1.89506	0.795878
			Cit-3	58.042	0.073282	129.757	0.151923	603.572	0.668368	0.0853244	0.941093						PU-Gl-1	247.03	1.38195	0.282764
			Ser-1	36.781	0.0499436	98.313	0.117458	335.39	0.376723	0.0479911	0.974387	0.0569034					PU-Gl-2	187.346	1.31668	0.217494
			Ser-2	46.464	0.0605741	132.985	0.15546	443.469	0.494466	0.0632306	0.974535						PU-HgGl-1	Sample lost
			Ser-3	44.764	0.0587079	109.75	0.129996	418.194	0.466956	0.0594884	0.96281						PU-HgGl-2	207.857	1.33912	0.239934
			Cyst-1	105.525	0.125365	226.885	0.258232	587.979	0.651458	0.0817129	0.995257	0.0821284					GU-Hg-1	526.059	1.68595	0.586768
			Cyst-2	98.897	0.118098	211.034	0.240898	665.244	0.735192	0.0928198	0.979895						GU-Hg-2	413.663	1.56372	0.464538
			Cyst-3	109.654	0.129891	216.532	0.246911	520.614	0.578337	0.0718525	0.998139						GU-Gl-1	15.42	1.12817	0.0289915
			Ala-1	77.938	0.095112	186.921	0.214518	509.494	0.566256	0.0715689	0.992003	0.0640673					GU-Gl-2	9.345	1.1215	0.0223176
			Ala-2	71.636	0.0881984	170.818	0.196893	474.225	0.52792	0.0667167	0.990917						GU-HgGl-1	5.811	1.11762	0.0184348
			Ala-3	76.654	0.0937035	174.159	0.20055	385.702	0.431569	0.0539164	0.99997						GU-HgGl-2	4.744	1.11645	0.0172625
			Suc-1	34.768	0.0477333	75.493	0.0924298	176.367	0.202967	0.0251716	0.999377	0.0324865					AU-Hg-1	40.13	1.15531	0.0561282
			Suc-2	34.324	0.0472458	86.46	0.104459	215.711	0.246013	0.0309262	0.998415						AU-Hg-2	42.309	1.1577	0.0585205
			Suc-3	61.718	0.077316	121.941	0.143358	295.984	0.333723	0.0413616	0.99796						AU-Gl-1	-6.197	1.10442	0.00523938
Site GBS 95																	AU-Gl-2	-6.508	1.10408	0.00489758
	Time 0 hrs			Time 1.983 hrs		Time 3.98 hrs		Time 8.067 hrs									AU-HgGl-1	-6.125	1.1045	0.00531851
Sample ID	delta 13CO2	AP	Sample ID	delta 13CO2	APE	delta 13CO2	APE	delta 13CO2	APE	slope (APE hour-1)	R2	Slope Average	Ratio				AU-HgGl-2	-6.291	1.10432	0.00513607
Atmosphere: CO2 spike (1:1 vol)-1	-11.369	1.09874	P1-1	266.25	0.303759	407.88	0.458232	751.809	0.831342	0.09944	0.982467	0.103044	3.60073	Pyruvate C1:C2,3
Atmosphere: CO2 spike (1:1 vol)-2	-10.365	1.09984	P1-2	254.952	0.291416	421.329	0.472876	791.692	0.874426	0.105674	0.990479
Atmosphere: CO2 spike (1:1 vol)-3	-11.158	1.09897	P1-3	293.979	0.334041	434.166	0.486849	791.557	0.87428	0.104017	0.977264
			P2,3-1	28.738	0.0436185	58.64	0.0764449	246.177	0.281827	0.0352034	0.943857	0.0286175
			P2,3-2	11.756	0.024966	47.438	0.0641499	156.949	0.184215	0.0233502	0.971762
			P2,3-3	10.402	0.0234785	39.702	0.0556573	185.492	0.215461	0.0272988	0.935979
			G1-1	21.934	0.0361461	55.852	0.0733852	124.442	0.148606	0.0184387	0.99999	0.0143708	3.53294	Glucose CU:C1
			G1-2	20.228	0.0342723	40.481	0.0565126	72.77	0.0919492	0.0110468	0.971867
			G1-3	17.12	0.0308584	44.634	0.0610719	89.684	0.110502	0.0136268	0.995462
			GU-1	69.722	0.0886052	187.789	0.217975	342.25	0.386711	0.0485739	0.992227	0.0507711
			GU-2	75.215	0.0946316	194.57	0.225394	429.642	0.481925	0.0605958	0.997201
			GU-3	68.582	0.0873544	136.579	0.161904	308.286	0.349658	0.0431436	0.998617
			A1-1	3.184	0.0155481	14.407	0.0278782	49.167	0.0660478	0.00815441	0.993577	0.00912987	1.41518	Acetate C1:C2
			A1-2	5.072	0.0176226	20.529	0.0346029	66.919	0.0855298	0.0106473	0.990451
			A1-3	0.882	0.0130186	14.636	0.0281298	51.46	0.0685647	0.00858794	0.990886
			A2-1	-4.939	0.00662183	5.631	0.0182368	35.955	0.0515434	0.00655277	0.972336	0.0064514
			A2-2	-3.449	0.0082593	3.101	0.0154569	33.44	0.0487818	0.00609257	0.963643
			A2-3	-5.077	0.00647017	3.22	0.0155876	37.27	0.0529872	0.00670885	0.952225
