# Supplementary material for: Position-Specific Metabolic Probing and Metagenomics of Microbial Communities Reveal Conserved Central Carbon Metabolic Network Activities at High Temperatures
Source: Front Microbiol. 2019 Jul 5;10:1427. doi: 10.3389/fmicb.2019.01427 (PMC6624737; doi:10.3389/fmicb.2019.01427)
Supplement: Supplementary file 12 [file Table_12.XLSX]

## Sheet: Sheet1
Table S12: Individual sample slopes were used to provide all possible isotopologue ratios (n=9), which were used in subsequent statistical tests. One sample T test results, and preliminary statistics for one-way ANOVA with post-hoc results for all isotopologue ratios at all sites are provided. Sample ID code = 13C-labeled substrate and 13C atom position (e.g., P1, pyruvate 13C-labeled in the C1 p…
GBS60
P1/P2,3, all possible isotopologue ratios	Ave	Std E		GU/G1	Ave	Std E		A1/A2	Ave	Std E		T Test: One Sample_Hypothetical 0.5									T Test: One Sample_Hypothetical 6.0									T Test: One Sample_Hypothetical 1.0
2.30873	2.03703	0.0842732		11.3265	12.7104	0.559111		1.33021	1.48834	0.061593		P1/P2,3									GU/G1									A1/A2
2.309				12.975				1.71939				SUMMARY			Alpha	0.05					SUMMARY			Alpha	0.05					SUMMARY			Alpha	0.05
2.46625				14.6873				1.66093				Count	Mean	Std Dev	Std Err	t	df	Cohen d	Effect r		Count	Mean	Std Dev	Std Err	t	df	Cohen d	Effect r		Count	Mean	Std Dev	Std Err	t	df	Cohen d	Effect r
1.82226				11.8143				1.20138				9	2.03703	0.25282	0.0842732	18.2386	8	6.07954	0.988188		9	12.7104	1.67733	0.559111	12.002	8	4.00066	0.973337		9	1.48834	0.184779	0.061593	7.92847	8	2.64282	0.941861
1.82248				13.5339				1.55287
1.94658				15.3199				1.50008				T TEST			Hyp Mean	0.5					T TEST			Hyp Mean	6					T TEST			Hyp Mean	1
1.84397				10.0913				1.25104					p-value	t-crit	lower	upper	sig					p-value	t-crit	lower	upper	sig					p-value	t-crit	lower	upper	sig
1.84419				11.5601				1.61706				One Tail	4.19845e-08	1.85955			yes				One Tail	1.07059e-06	1.85955			yes				One Tail	2.32909e-05	1.85955			yes
1.96978				13.0856				1.56208				Two Tail	8.3969e-08	2.306	1.84269	2.23136	yes				Two Tail	2.14118e-06	2.306	11.4211	13.9998	yes				Two Tail	4.65819e-05	2.306	1.3463	1.63037	yes
GBS70
P1/P2,3	Ave	Std E		GU/G1	Ave	Std E		A1/A2	Ave	Std E		T Test: One Sample_Hypothetical 0.5									T Test: One Sample_Hypothetical 6.0									T Test: One Sample_Hypothetical 1.0
3.54913	2.60139	0.274302		4.08094	4.77502	0.222318		1.8508	1.68898	0.104436		P1/P2,3									GU/G1									A1/A2
3.66159				4.38091				1.45407				SUMMARY			Alpha	0.05					SUMMARY			Alpha	0.05					SUMMARY			Alpha	0.05
2.66943				5.03186				1.50419				Count	Mean	Std Dev	Std Err	t	df	Cohen d	Effect r		Count	Mean	Std Dev	Std Err	t	df	Cohen d	Effect r		Count	Mean	Std Dev	Std Err	t	df	Cohen d	Effect r
1.79591				4.92658				2.31072				9	2.60139	0.822907	0.274302	7.66087	8	2.55362	0.938104		9	4.77502	0.666954	0.222318	-5.51003	8	1.83668	0.889636		9	1.68898	0.313309	0.104436	6.59709	8	2.19903	0.919089
1.85281				5.28871				1.8154
1.35077				6.07455				1.87798				T TEST			Hyp Mean	0.5					T TEST			Hyp Mean	6					T TEST			Hyp Mean	1
3.06518				3.98959				1.68862					p-value	t-crit	lower	upper	sig					p-value	t-crit	lower	upper	sig					p-value	t-crit	lower	upper	sig
3.1623				4.28284				1.32665				One Tail	2.97823e-05	1.85955			yes				One Tail	0.000283501	1.85955			yes				One Tail	8.49504e-05	1.85955			yes
2.30543				4.91922				1.37238				Two Tail	5.95646e-05	2.306	1.96885	3.23393	yes				Two Tail	0.000567002	2.306	4.26236	5.28769	yes				Two Tail	0.000169901	2.306	1.44815	1.92981	yes
GBS85
P1/P2,3	Ave	Std E		GU/G1	Ave	Std E		A1/A2	Ave	Std E		T Test: One Sample_Hypothetical 0.5									T Test: One Sample_Hypothetical 6.0									T Test: One Sample_Hypothetical 1.0
1.86821	2.08559	0.0662512		3.94496	4.28586	0.168728		1.43862	1.45292	0.0314302		P1/P2,3									GU/G1									A1/A2
2.20149				4.23154				1.5302				SUMMARY			Alpha	0.05					SUMMARY			Alpha	0.05					SUMMARY			Alpha	0.05
2.30905				4.94474				1.54681				Count	Mean	Std Dev	Std Err	t	df	Cohen d	Effect r		Count	Mean	Std Dev	Std Err	t	df	Cohen d	Effect r		Count	Mean	Std Dev	Std Err	t	df	Cohen d	Effect r
1.79333				4.08202				1.44148				9	2.08559	0.198753	0.0662512	23.933	8	7.97766	0.993089		9	4.28586	0.506184	0.168728	-10.1592	8	3.3864	0.963361		9	1.45292	0.0942905	0.0314302	14.4104	8	4.80345	0.981277
2.11326				4.37855				1.53325
2.2165				5.11652				1.54989				T TEST			Hyp Mean	0.5					T TEST			Hyp Mean	6					T TEST			Hyp Mean	1
1.83591				3.5701				1.28582					p-value	t-crit	lower	upper	sig					p-value	t-crit	lower	upper	sig					p-value	t-crit	lower	upper	sig
2.16343				3.82944				1.36768				One Tail	4.9491e-09	1.85955			yes				One Tail	3.77156e-06	1.85955			yes				One Tail	2.62827e-07	1.85955			yes
2.26912				4.47487				1.38252				Two Tail	9.8982e-09	2.306	1.93281	2.23836	yes				Two Tail	7.54313e-06	2.306	3.89677	4.67495	yes				Two Tail	5.25654e-07	2.306	1.38044	1.5254	yes
GBS95
P1/P2,3	Ave	Std E		GU/G1	Ave	Std E		A1/A2	Ave	Std E		T Test: One Sample_Hypothetical 0.5									T Test: One Sample_Hypothetical 6.0									T Test: One Sample_Hypothetical 1.0
2.82472	3.70491	0.217839		2.63434	3.69177	0.327724		1.24442	1.41756	0.0632559		P1/P2,3									GU/G1									A1/A2
4.25863				4.3971				1.33842				SUMMARY			Alpha	0.05					SUMMARY			Alpha	0.05					SUMMARY			Alpha	0.05
3.64266				3.56458				1.21547				Count	Mean	Std Dev	Std Err	t	df	Cohen d	Effect r		Count	Mean	Std Dev	Std Err	t	df	Cohen d	Effect r		Count	Mean	Std Dev	Std Err	t	df	Cohen d	Effect r
3.00181				3.28633				1.62485				9	3.70491	0.653516	0.217839	14.7123	8	4.90411	0.982017		9	3.69177	0.983172	0.327724	-7.04321	8	2.34774	0.92797		9	1.41756	0.189768	0.0632559	6.60111	8	2.20037	0.919176
4.52561				5.48536				1.74758
3.87102				4.44679				1.58705				T TEST			Hyp Mean	0.5					T TEST			Hyp Mean	6					T TEST			Hyp Mean	1
2.95475				2.33983				1.31058					p-value	t-crit	lower	upper	sig					p-value	t-crit	lower	upper	sig					p-value	t-crit	lower	upper	sig
4.45466				3.90552				1.40958				One Tail	2.23861e-07	1.85955			yes				One Tail	5.39472e-05	1.85955			yes				One Tail	8.45951e-05	1.85955			yes
3.81033				3.16607				1.28009				Two Tail	4.47723e-07	2.306	3.20257	4.20725	yes				Two Tail	0.000107894	2.306	2.93604	4.4475	yes				Two Tail	0.00016919	2.306	1.27169	1.56343	yes
Preliminary statistic tests, one-way ANOVA, and post-hoc tests for all sites and isotopologues
Pyruvate		Interpretation				Glucose		Interpretation				Acetate		Interpretation
Pyruvate leveneTest						Glucose leveneTest						Acetate leveneTest
[1] 0.00109		Unequal Variance				[1] 0.00179		Unequal Variance				[1] 0.07618		Equal Variance
Pyruvate shapiro.test						Glucose shapiro.test						Acetate shapiro.test
p.val						p.val						p.val
X60 0.02227		Not Normal				X60 0.86931		Normal				X60 0.37152		Normal
X70 0.61709		Normal				X70 0.70595		Normal				X70 0.41936		Normal
X85 0.09710		Normal				X85 0.96668		Normal				X85 0.21769		Normal
X95 0.28232		Normal				X95 0.81723		Normal				X95 0.20763		Normal
Pyruvate oneway ANOVA.test						Glucose oneway ANOVA test						Acetate oneway ANOVA test
[1] 2e-05		Significant difference found				[1] 0		Significant difference found				[1] 0.21051		Significant difference NOT found
Pyruvate post.hoc.pval						Glucose post.hoc.pval						Acetate post.hoc.pval
p.val						p.val						p.val
X70 - X60 0.18106		Not Significant				X70 - X60 0.00000		Significant				X70 - X60 0.33334		Not Significant
X85 - X60 0.96567		Not Significant				X85 - X60 0.00000		Significant				X85 - X60 0.95356		Not Significant
X95 - X60 0.00000		Significant				X95 - X60 0.00000		Significant				X95 - X60 0.84599		Not Significant
X85 - X70 0.23740		Not Significant				X85 - X70 0.25916		Not Significant				X85 - X70 0.12514		Not Significant
X95 - X70 0.00796		Significant				X95 - X70 0.02612		Significant				X95 - X70 0.10968		Not Significant
X95 - X85 0.00000		Significant				X95 - X85 0.20287		Not Significant				X95 - X85 0.95643		Not Significant
Pyruvate pairwise.t.test						Glucose pairwise.t.test						Acetate pairwise.t.test
p.adj						p.adj						p.adj
X60 - X70 0.11864		Not Significant				X60 - X70 0.00000		Significant				X60 - X70 0.24392		Not Significant
X60 - X85 0.65697		Not Significant				X60 - X85 0.00000		Significant				X60 - X85 0.62591		Not Significant
X60 - X95 0.00013		Significant				X60 - X95 0.00007		Significant				X60 - X95 0.62591		Not Significant
X70 - X85 0.12131		Not Significant				X70 - X85 0.09493		Not Significant				X70 - X85 0.17183		Not Significant
X70 - X95 0.01301		Significant				X70 - X95 0.03116		Significant				X70 - X95 0.17183		Not Significant
X85 - X95 0.00013		Significant				X85 - X95 0.09493		Not Significant				X85 - X95 0.62591		Not Significant
