# Supplementary material for: Position-Specific Metabolic Probing and Metagenomics of Microbial Communities Reveal Conserved Central Carbon Metabolic Network Activities at High Temperatures
Source: Front Microbiol. 2019 Jul 5;10:1427. doi: 10.3389/fmicb.2019.01427 (PMC6624737; doi:10.3389/fmicb.2019.01427)
Supplement: Supplementary file 13 [file Table_13.XLSX]

## Sheet: Sheet1
Table S13: Dry weight of sediment (g) for each microcosm for every sample site. Sample ID code = "13C-labeled substrate and atom position"-"replicate number"; P= Pyruvate; G= Glucose; A= Acetate; Cit= Citrate; Ser= Serine; Cyst= Cysteine; Ala= Alanine; Suc= Succinate; Hg=Mercury additions; Gl=Glutaraldehyde additions.
GBS 60	dry wt sediment (g)
P1-1	3.2
P1-2	3.67
P1-3	3.13
P2,3-1	4.31
P2,3-2	4.25
P2,3-3	3.77
G1-1	4.45
G1-2	4.64
G1-3	5.7
GU-1	4.74
GU-2	3.97
GU-3	4.23
A1-1	5.11
A1-2	3.85
A1-3	5.37
A2-1	3.28
A2-2	5.61
A2-3	4.2
PU-Hg-1	3.2
PU-Hg-2	3.74
PU-Gl-1	4.3
PU-Gl-2	3.84
PU-HgGl-1	2.08
PU-HgGl-2	3.37
GU-Hg-1	3.015
GU-Hg-2	3.83
GU-Gl-1	3.66
GU-Gl-2	3.33
GU-HgGl-1	3.97
GU-HgGl-2	3.55
AU-Hg-1	3.49
AU-Hg-2	3.6
AU-Gl-1	4.47
AU-Gl-2	4.2
AU-HgGl-1	3.91
AU-HgGl-2	4.66
GBS 70	dry wt sediment (g)
P1-1	2.37
P1-2	2.43
P1-3	2.45
P2,3-1	2.2
P2,3-2	2.56
P2,3-3	2.47
G1-1	2.23
G1-2	2.4
G1-3	2.6
GU-1	2.12
GU-2	2.65
GU-3	2.49
A1-1	2.31
A1-2	2.42
A1-3	2.54
A2-1	2.63
A2-2	2.84
A2-3	2.75
PU-Hg-1	2.48
PU-Hg-2	2.6
GU-Hg-1	2.67
GU-Hg-2	2.62
AU-Hg-1	2.67
AU-Hg-2	2.49
GBS 85	dry wt sediment (g)
P1-1	3.96
P1-2	3.12
P1-3	3.82
P2,3-1	3.7
P2,3-2	3.63
P2,3-3	3.78
G1-1	3.82
G1-2	2.86
G1-3	5.15
GU-1	5.17
GU-2	4.99
GU-3	7.05
A1-1	4.61
A1-2	4.88
A1-3	4.42
A2-1	4.82
A2-2	4.91
A2-3	4.43
Cit-1	3.87
Cit-2	6.42
Cit-3	4.8
Ser-1	3.11
Ser-2	4.43
Ser-3	4.36
Cyst-1	3.98
Cyst-2	3.09
Cyst-3	4.77
Ala-1	3.85
Ala-2	5.06
Ala-3	4.82
Suc-1	3.88
Suc-2	4.48
Suc-3	4.73
PU-Hg-1	3.91
PU-Hg-2	4.41
GU-Hg-1	5.52
GU-Hg-2	4.7
AU-Hg-1	5.41
AU-Hg-2	4.5
Cit-Hg-1	4.65
Cit-Hg-2	4.68
Suc-Hg-1	4.72
Suc-Hg-2	3.97
Cyst-Hg-1	5.35
Cyst-Hg-2	4.94
Ala-Hg-1	4.85
Ala-Hg-2	4.1
Ser-Hg-1	4.26
Ser-Hg-2	4.44
GBS 95	dry wt sediment (g)
P1-1	6.5
P1-2	4.12
P1-3	3.96
P2,3-1	6.22
P2,3-2	4.89
P2,3-3	6.98
G1-1	5.18
G1-2	10.63
G1-3	9.97
GU-1	6.64
GU-2	7.4
GU-3	12.31
A1-1	10.73
A1-2	7.71
A1-3	11.98
A2-1	7.89
A2-2	8.58
A2-3	11.5
PU-Hg-1	4.86
PU-Hg-2	7.1
PU-Gl-1	5.53
PU-Gl-2	6.27
PU-HgGl-1	5.53
PU-HgGl-2	6.84
GU-Hg-1	4.72
GU-Hg-2	6.54
GU-Gl-1	6.42
GU-Gl-2	7.11
GU-HgGl-1	8.21
GU-HgGl-2	7.97
AU-Hg-1	6.96
AU-Hg-2	6.6
AU-Gl-1	7.18
AU-Gl-2	7.37
AU-HgGl-1	5.38
AU-HgGl-2	8.26
